# Supplementary material for: Real-time monitoring polymerization degree of organic photovoltaic materials toward no batch-to-batch variations in device performance
Source: Nat Commun. 2024 Feb 10;15:1248. doi: 10.1038/s41467-024-45510-w (PMC10858892; doi:10.1038/s41467-024-45510-w)
Supplement: Supplementary file 4 — Supplementary Code 1 [file 41467_2024_45510_MOESM4_ESM.zip]

Archive with 54 entries (52 files):
- Supplementary code file/
- Supplementary code file/Readme.txt
- Supplementary code file/Small dataset/
- Supplementary code file/Small dataset/Subt2_00001.txt
- Supplementary code file/Small dataset/Subt2_00002.txt
- Supplementary code file/Small dataset/Subt2_00003.txt
- Supplementary code file/Small dataset/Subt2_00004.txt
- Supplementary code file/Small dataset/Subt2_00005.txt
- Supplementary code file/Small dataset/Subt2_00006.txt
- Supplementary code file/Small dataset/Subt2_00007.txt
- Supplementary code file/Small dataset/Subt2_00008.txt
- Supplementary code file/Small dataset/Subt2_00009.txt
- Supplementary code file/Small dataset/Subt2_00010.txt
- Supplementary code file/Small dataset/Subt2_00011.txt
- Supplementary code file/Small dataset/Subt2_00012.txt
- Supplementary code file/Small dataset/Subt2_00013.txt
- Supplementary code file/Small dataset/Subt2_00014.txt
- Supplementary code file/Small dataset/Subt2_00015.txt
- Supplementary code file/Small dataset/Subt2_00016.txt
- Supplementary code file/Small dataset/Subt2_00017.txt
- Supplementary code file/Small dataset/Subt2_00018.txt
- Supplementary code file/Small dataset/Subt2_00019.txt
- Supplementary code file/Small dataset/Subt2_00020.txt
- Supplementary code file/Small dataset/Subt2_00021.txt
- Supplementary code file/Small dataset/Subt2_00022.txt
- Supplementary code file/Small dataset/Subt2_00023.txt
- Supplementary code file/Small dataset/Subt2_00024.txt
- Supplementary code file/Small dataset/Subt2_00025.txt
- Supplementary code file/Small dataset/Subt2_00026.txt
- Supplementary code file/Small dataset/Subt2_00027.txt
- Supplementary code file/Small dataset/Subt2_00028.txt
- Supplementary code file/Small dataset/Subt2_00029.txt
- Supplementary code file/Small dataset/Subt2_00030.txt
- Supplementary code file/Small dataset/Subt2_00031.txt
- Supplementary code file/Small dataset/Subt2_00032.txt
- Supplementary code file/Small dataset/Subt2_00033.txt
- Supplementary code file/Small dataset/Subt2_00034.txt
- Supplementary code file/Small dataset/Subt2_00035.txt
- Supplementary code file/Small dataset/Subt2_00036.txt
- Supplementary code file/Small dataset/Subt2_00037.txt
- Supplementary code file/Small dataset/Subt2_00038.txt
- Supplementary code file/Small dataset/Subt2_00039.txt
- Supplementary code file/Small dataset/Subt2_00040.txt
- Supplementary code file/Small dataset/Subt2_00041.txt
- Supplementary code file/Small dataset/Subt2_00042.txt
- Supplementary code file/Small dataset/Subt2_00043.txt
- Supplementary code file/Small dataset/Subt2_00044.txt
- Supplementary code file/Small dataset/Subt2_00045.txt
- Supplementary code file/Small dataset/Subt2_00046.txt
- Supplementary code file/Small dataset/Subt2_00047.txt
- Supplementary code file/Small dataset/Subt2_00048.txt
- Supplementary code file/Small dataset/Subt2_00049.txt
- Supplementary code file/Small dataset/Subt2_00050.txt
- Supplementary code file/Source code.txt
