# Supplementary material for: Real-time monitoring polymerization degree of organic photovoltaic materials toward no batch-to-batch variations in device performance
Source: Nat Commun. 2024 Feb 10;15:1248. doi: 10.1038/s41467-024-45510-w (PMC10858892; doi:10.1038/s41467-024-45510-w)
Supplement: Supplementary file 4 — Supplementary Code 1 [file 41467_2024_45510_MOESM4_ESM.zip › Supplementary code file/Readme.txt]

1. System requirements
The Code has been tested on Windows 10 and Windows 11 systems.

2.Installation guide
Running the " Source code " file through the python interpreter.

3.Demo
Instructions to run on data.

4.Instructions for use
Place the "Source code" file and the "data" file in the same root directory, open them with the python interpreter, modify and set the ranges of the three parameters (PP, PI, PPC) to be measured in the code, as well as the target parameters ranges, and then click "Run" to monitor the changes in PL spectra during the polymerization process in real time.
