# Supplementary material for: Real-time monitoring polymerization degree of organic photovoltaic materials toward no batch-to-batch variations in device performance
Source: Nat Commun. 2024 Feb 10;15:1248. doi: 10.1038/s41467-024-45510-w (PMC10858892; doi:10.1038/s41467-024-45510-w)
Supplement: Supplementary file 4 — Supplementary Code 1 [file 41467_2024_45510_MOESM4_ESM.zip › Supplementary code file/Small dataset/Subt2_00001.txt]

½ÚµãSubt2_00001.txtµÄÊý¾Ý

Date: Tue Jun 27 11:06:55 CST 2023
User: 16473
Spectrometer: QEPB1887
´¥·¢Ä£Ê½: 0
»ý·ÖÊ±¼ä (Ãë): 1.000000E-1
Scans to average: 5
ÆôÓÃ°µÔëÉùÐ£Õý: true
ÆôÓÃ·ÇÏßÐÔÐ£Õý: false
»¬¶¯Æ½¾ù¿í¶È: 0
XÖáÄ£Ê½: Wavelengths
Number of Pixels in Spectrum: 1044
>>>>>Begin Spectral Data<<<<<
348.275	4.5
349.063	4.1
349.85	6.1
350.637	5.3
351.425	5.3
352.212	6.3
352.999	5.5
353.786	4.9
354.572	6.9
355.359	5.1
356.146	6.7
356.933	5.9
357.719	4.3
358.506	5.1
359.292	6.1
360.079	5.9
360.865	4.1
361.651	5.3
362.437	7.5
363.223	6.5
364.009	4.9
364.795	7.5
365.581	5.3
366.367	5.3
367.153	6.5
367.939	7.1
368.724	4.9
369.51	6.9
370.295	7.1
371.081	6.7
371.866	7.9
372.651	7.3
373.437	7.1
374.222	7.5
375.007	7.9
375.792	8.5
376.577	6.5
377.361	9.3
378.146	8.7
378.931	7.1
379.716	8.3
380.5	9.3
381.285	8.9
382.069	8.3
382.853	11.5
383.638	11.3
384.422	10.1
385.206	12.1
385.99	8.5
386.774	9.9
387.558	9.5
388.342	8.7
389.126	10.5
389.91	11.7
390.693	10.9
391.477	9.5
392.26	10.1
393.044	12.1
393.827	11.5
394.611	11.9
395.394	11.7
396.177	11.1
396.96	10.7
397.743	13.9
398.526	12.3
399.309	10.5
400.092	11.9
400.875	10.7
401.657	11.1
402.44	13.1
403.222	11.1
404.005	10.7
404.787	13.5
405.57	10.5
406.352	12.1
407.134	10.7
407.916	12.1
408.698	11.3
409.48	10.3
410.262	11.5
411.044	12.7
411.826	11.1
412.607	11.9
413.389	11.5
414.171	9.9
414.952	11.5
415.733	12.5
416.515	11.1
417.296	9.7
418.077	10.5
418.858	8.9
419.64	8.5
420.421	9.1
421.201	8.1
421.982	8.3
422.763	8.1
423.544	7.3
424.324	7.5
425.105	9.7
425.886	7.3
426.666	7.1
427.446	7.5
428.227	7.7
429.007	6.7
429.787	6.1
430.567	6.3
431.347	6.3
432.127	4.9
432.907	5.9
433.687	4.7
434.466	2.9
435.246	4.7
436.026	2.9
436.805	1.1
437.585	2.3
438.364	1.3
439.143	1.7
439.922	0.1
440.702	1.1
441.481	-0.1
442.26	-0.1
443.039	-1.3
443.818	-1.5
444.596	-2.7
445.375	-2.1
446.154	-2.1
446.932	-5.7
447.711	-5.7
448.489	-5.3
449.268	-7.1
450.046	-7.1
450.824	-6.5
451.602	-9.1
452.381	-6.7
453.159	-6.9
453.936	-5.5
454.714	-6.7
455.492	-4.9
456.27	-4.9
457.048	-3.7
457.825	-3.5
458.603	-3.7
459.38	-3.5
460.158	-3.9
460.935	-3.7
461.712	-3.7
462.489	-3.3
463.266	-0.5
464.043	-1.9
464.82	-2.9
465.597	-0.7
466.374	-0.7
467.151	-2.5
467.928	0.5
468.704	-0.1
469.481	-2.1
470.257	0.9
471.034	0.5
471.81	-1.7
472.586	-1.3
473.362	0.9
474.138	0.5
474.914	-1.3
475.69	0.1
476.466	0.9
477.242	0.1
478.018	-0.1
478.793	0.3
479.569	0.7
480.345	2.1
481.12	1.3
481.895	0.3
482.671	-0.3
483.446	0.3
484.221	0.3
484.996	0.3
485.771	-0.3
486.546	-0.5
487.321	-0.7
488.096	-0.1
488.871	-0.1
489.645	-0.5
490.42	-0.5
491.195	-0.3
491.969	-0.7
492.743	-1.9
493.518	-1.7
494.292	-1.9
495.066	-2.5
495.84	-1.5
496.614	-1.7
497.388	-2.5
498.162	-2.1
498.936	-1.5
499.71	-3.3
500.483	-0.1
501.257	-3.3
502.031	-2.7
502.804	-2.5
503.577	-2.7
504.351	-2.9
505.124	-3.5
505.897	-3.9
506.67	-3.3
507.443	-5.1
508.216	-4.7
508.989	-5.3
509.762	-5.9
510.535	-4.7
511.307	-3.3
512.08	-6.9
512.853	-5.1
513.625	-4.9
514.397	-4.1
515.17	-6.7
515.942	-3.1
516.714	-5.7
517.486	-5.1
518.258	-4.5
519.03	-5.7
519.802	-5.7
520.574	-4.9
521.346	-5.1
522.117	-6.3
522.889	-6.9
523.66	-6.9
524.432	-7.3
525.203	-5.7
525.974	-6.5
526.746	-5.9
527.517	-5.9
528.288	-6.1
529.059	-8.3
529.83	-7.3
530.601	-6.9
531.372	-6.7
532.142	-8.3
532.913	-5.9
533.684	-6.1
534.454	-7.3
535.225	-8.1
535.995	-5.1
536.765	-7.7
537.535	-8.9
538.306	-7.7
539.076	-8.3
539.846	-8.1
540.616	-7.3
541.385	-5.5
542.155	-7.5
542.925	-8.3
543.695	-6.7
544.464	-7.5
545.234	-9.1
546.003	-7.1
546.772	-7.1
547.542	-8.3
548.311	-6.3
549.08	-7.9
549.849	-8.1
550.618	-7.5
551.387	-8.5
552.156	-8.5
552.925	-6.3
553.693	-5.3
554.462	-8.9
555.231	-7.7
555.999	-7.7
556.767	-5.7
557.536	-6.1
558.304	-7.1
559.072	-4.1
559.84	-5.7
560.608	-4.5
561.376	-6.3
562.144	-4.9
562.912	-3.3
563.68	-3.7
564.448	-2.3
565.215	-1.3
565.983	-2.7
566.75	-2.9
567.518	-5.7
568.285	-4.3
569.052	-1.1
569.819	-2.9
570.587	-3.7
571.354	-5.5
572.121	-4.3
572.887	-4.5
573.654	-3.7
574.421	-5.9
575.188	-6.1
575.954	-3.5
576.721	-4.5
577.487	-5.3
578.254	-5.7
579.02	-4.9
579.786	-7.7
580.552	-5.9
581.318	-5.9
582.084	-6.3
582.85	-4.3
583.616	-4.7
584.382	-6.3
585.148	-4.9
585.913	-5.1
586.679	-3.7
587.444	-5.3
588.21	-3.1
588.975	-4.1
589.741	-2.1
590.506	-2.5
591.271	-2.3
592.036	-3.3
592.801	-0.5
593.566	-0.5
594.331	-2.1
595.096	-0.1
595.86	1.5
596.625	-0.1
597.389	0.5
598.154	4.3
598.918	5.9
599.683	9.3
600.447	10.3
601.211	10.9
601.975	9.3
602.739	8.1
603.503	8.5
604.267	4.5
605.031	5.5
605.795	6.3
606.558	6.1
607.322	6.5
608.086	7.1
608.849	5.1
609.612	6.7
610.376	7.5
611.139	6.9
611.902	5.7
612.665	7.1
613.428	6.5
614.191	6.3
614.954	5.9
615.717	6.3
616.48	7.3
617.242	6.5
618.005	5.9
618.767	7.7
619.53	6.9
620.292	7.7
621.054	6.9
621.817	7.5
622.579	8.1
623.341	8.7
624.103	6.3
624.865	7.9
625.626	7.1
626.388	8.7
627.15	8.5
627.912	9.5
628.673	7.3
629.435	9.5
630.196	11.5
630.957	9.5
631.719	9.5
632.48	11.1
633.241	11.7
634.002	10.9
634.763	11.3
635.524	12.7
636.285	14.3
637.045	15.7
637.806	17.1
638.567	16.3
639.327	15.5
640.087	18.7
640.848	18.3
641.608	20.1
642.368	21.1
643.129	21.1
643.889	21.9
644.649	23.7
645.409	26.1
646.168	28.5
646.928	31.9
647.688	30.5
648.448	32.3
649.207	30.7
649.967	31.5
650.726	29.3
651.485	27.9
652.245	30.1
653.004	27.7
653.763	26.9
654.522	28.7
655.281	30.1
656.04	28.9
656.799	30.5
657.557	30.7
658.316	30.5
659.075	31.3
659.833	29.7
660.592	31.9
661.35	29.5
662.108	29.9
662.866	29.7
663.625	29.9
664.383	30.9
665.141	32.5
665.899	31.9
666.656	32.3
667.414	31.9
668.172	31.1
668.93	32.7
669.687	35.1
670.445	34.3
671.202	32.9
671.959	36.7
672.717	36.5
673.474	38.5
674.231	37.5
674.988	39.7
675.745	40.1
676.502	41.5
677.259	41.3
678.015	43.1
678.772	42.3
679.529	44.7
680.285	45.7
681.042	46.1
681.798	48.1
682.554	48.9
683.31	48.5
684.067	51.1
684.823	53.5
685.579	55.3
686.335	57.7
687.09	58.5
687.846	59.1
688.602	62.7
689.358	67.5
690.113	67.1
690.869	71.1
691.624	75.3
692.379	76.1
693.135	79.1
693.89	83.5
694.645	86.9
695.4	91.1
696.155	94.9
696.91	96.7
697.665	102.9
698.419	107.7
699.174	112.3
699.929	114.9
700.683	121.7
701.437	128.5
702.192	135.3
702.946	139.3
703.7	146.7
704.454	155.5
705.208	162.9
705.962	168.7
706.716	178.9
707.47	189.3
708.224	195.3
708.978	206.1
709.731	216.3
710.485	225.5
711.238	238.9
711.992	251.7
712.745	261.5
713.498	279.1
714.251	288.1
715.004	300.7
715.757	320.3
716.51	335.3
717.263	352.3
718.016	367.3
718.769	388.1
719.521	410.1
720.274	427.7
721.026	452.5
721.779	472.9
722.531	496.1
723.283	521.9
724.036	543.5
724.788	573.7
725.54	605.9
726.292	632.7
727.044	662.9
727.795	690.9
728.547	731.9
729.299	767.7
730.05	801.3
730.802	841.5
731.553	874.7
732.305	917.1
733.056	958.1
733.807	998.9
734.558	1044.7
735.309	1096.7
736.06	1142.7
736.811	1187.5
737.562	1241.7
738.313	1300.9
739.064	1355.9
739.814	1419.3
740.565	1481.9
741.315	1541.5
742.066	1605.9
742.816	1684.5
743.566	1759.3
744.316	1832.9
745.066	1905.7
745.816	1995.1
746.566	2071.1
747.316	2172.7
748.066	2252.5
748.816	2345.5
749.565	2446.7
750.315	2553.7
751.064	2652.3
751.814	2763.7
752.563	2878.5
753.312	2984.1
754.061	3107.1
754.81	3238.9
755.559	3381.1
756.308	3526.9
757.057	3672.3
757.806	3808.3
758.555	3981.3
759.303	4145.9
760.052	4338.3
760.801	4520.5
761.549	4708.7
762.297	4903.5
763.046	5104.5
763.794	5313.9
764.542	5555.1
765.29	5780.5
766.038	5999.1
766.786	6237.1
767.534	6493.1
768.281	6763.5
769.029	7050.7
769.777	7300.9
770.524	7577.1
771.272	7868.5
772.019	8158.1
772.766	8491.7
773.513	8808.5
774.261	9151.5
775.008	9459.9
775.755	9802.3
776.501	10146.3
777.248	10545.1
777.995	10930.7
778.742	11309.7
779.488	11646.7
780.235	12017.7
780.981	12423.9
781.728	12885.3
782.474	13347.1
783.22	13783.7
783.966	14192.7
784.712	14622.5
785.458	15065.3
786.204	15571.7
786.95	16086.9
787.696	16598.3
788.442	17039.5
789.187	17498.5
789.933	17926.7
790.678	18430.5
791.424	18966.9
792.169	19472.7
792.914	20014.1
793.659	20433.9
794.404	20887.5
795.149	21317.7
795.894	21830.1
796.639	22377.3
797.384	22890.5
798.129	23319.1
798.873	23676.3
799.618	24001.5
800.362	24468.9
801.107	24928.5
801.851	25365.3
802.595	25769.9
803.339	26026.5
804.084	26253.5
804.828	26483.5
805.571	26786.3
806.315	27148.9
807.059	27435.3
807.803	27613.5
808.546	27664.9
809.29	27723.7
810.034	27828.5
810.777	27992.7
811.52	28157.9
812.263	28257.5
813.007	28195.9
813.75	28050.1
814.493	27862.5
815.236	27815.3
815.979	27797.1
816.721	27784.7
817.464	27686.9
818.207	27439.1
818.949	27102.1
819.692	26831.9
820.434	26681.9
821.177	26539.3
821.919	26362.3
822.661	26102.9
823.403	25740.5
824.145	25346.7
824.887	24943.7
825.629	24650.7
826.371	24493.3
827.112	24226.3
827.854	23963.5
828.596	23606.5
829.337	23185.3
830.079	22779.5
830.82	22457.5
831.561	22191.9
832.302	21981.9
833.043	21749.3
833.785	21450.3
834.525	21071.7
835.266	20685.3
836.007	20356.7
836.748	20127.7
837.489	19940.1
838.229	19760.3
838.97	19531.7
839.71	19228.3
840.45	18846.5
841.191	18527.5
841.931	18318.7
842.671	18175.3
843.411	18053.3
844.151	17938.5
844.891	17703.7
845.631	17442.7
846.37	17127.1
847.11	16931.5
847.849	16779.7
848.589	16704.5
849.328	16649.9
850.068	16521.5
850.807	16358.7
851.546	16132.1
852.285	15932.3
853.024	15811.7
853.763	15719.5
854.502	15675.7
855.241	15664.5
855.98	15548.5
856.718	15356.3
857.457	15154.5
858.195	14977.5
858.934	14834.9
859.672	14754.7
860.41	14708.3
861.149	14633.7
861.887	14489.1
862.625	14263.5
863.363	14043.1
864.101	13803.3
864.838	13624.1
865.576	13539.7
866.314	13417.9
867.051	13299.7
867.789	13113.1
868.526	12861.3
869.264	12601.5
870.001	12348.3
870.738	12157.5
871.475	12003.1
872.212	11841.7
872.949	11694.5
873.686	11475.5
874.423	11232.9
875.159	10968.1
875.896	10687.3
876.633	10470.7
877.369	10329.9
878.106	10187.7
878.842	10009.7
879.578	9817.9
880.314	9597.3
881.05	9364.9
881.786	9117.7
882.522	8904.5
883.258	8746.1
883.994	8605.3
884.73	8451.5
885.465	8296.1
886.201	8125.3
886.936	7917.5
887.672	7721.1
888.407	7540.9
889.142	7400.3
889.877	7269.5
890.613	7153.9
891.348	7036.5
892.083	6917.5
892.817	6756.3
893.552	6600.9
894.287	6472.5
895.021	6324.1
895.756	6226.7
896.49	6132.9
897.225	6042.7
897.959	5953.1
898.693	5850.1
899.428	5742.9
900.162	5636.5
900.896	5536.1
901.63	5441.9
902.363	5384.9
903.097	5315.1
903.831	5270.5
904.564	5218.3
905.298	5159.5
906.031	5114.9
906.765	5051.9
907.498	5019.1
908.231	4981.5
908.965	4976.1
909.698	4945.3
910.431	4926.3
911.163	4919.1
911.896	4909.5
912.629	4866.5
913.362	4822.7
914.094	4805.5
914.827	4774.9
915.559	4750.3
916.292	4728.3
917.024	4689.7
917.756	4635.9
918.488	4583.7
919.22	4486.3
919.952	4372.3
920.684	4234.3
921.416	4109.5
922.148	3989.7
922.879	3846.3
923.611	3691.5
924.343	3544.7
925.074	3414.1
925.805	3263.1
926.537	3113.3
927.268	2975.9
927.999	2843.7
928.73	2716.5
929.461	2621.7
930.192	2528.5
930.923	2438.1
931.653	2357.7
932.384	2289.9
933.115	2212.5
933.845	2147.1
934.575	2078.3
935.306	2026.1
936.036	1975.5
936.766	1939.3
937.496	1899.1
938.226	1871.9
938.956	1837.3
939.686	1802.1
940.416	1774.5
941.146	1746.7
941.875	1713.3
942.605	1684.9
943.334	1668.1
944.064	1638.5
944.793	1609.5
945.522	1590.1
946.251	1556.7
946.98	1525.5
947.709	1503.9
948.438	1472.3
949.167	1432.9
949.896	1392.9
950.625	1357.5
951.353	1327.3
952.082	1283.7
952.81	1251.7
953.539	1213.7
954.267	1164.9
954.995	1126.9
955.723	1079.7
956.451	1037.1
957.179	994.5
957.907	950.1
958.635	901.5
959.363	864.3
960.09	818.7
960.818	780.9
961.545	737.1
962.273	702.3
963	664.9
963.727	628.1
964.455	595.3
965.182	562.9
965.909	534.7
966.636	501.5
967.363	471.1
968.089	450.7
968.816	421.5
969.543	396.7
970.269	376.1
970.996	358.1
971.722	335.9
972.449	316.5
973.175	300.1
973.901	285.1
974.627	267.5
975.353	256.1
976.079	239.7
976.805	226.5
977.531	214.1
978.256	201.7
978.982	194.1
979.707	184.5
980.433	178.3
981.158	164.5
981.884	158.5
982.609	153.9
983.334	146.1
984.059	140.5
984.784	135.7
985.509	128.1
986.234	123.5
986.958	121.7
987.683	113.5
988.408	112.1
989.132	108.5
989.857	102.5
990.581	102.9
991.305	100.1
992.029	94.3
992.754	94.1
993.478	90.1
994.202	85.9
994.925	85.5
995.649	82.3
996.373	82.3
997.097	77.3
997.82	77.5
998.544	75.5
999.267	73.7
999.99	70.1
1000.713	71.9
1001.437	69.9
1002.16	66.1
1002.883	66.9
1003.606	65.5
1004.328	65.9
1005.051	60.7
1005.774	62.5
1006.497	62.1
1007.219	59.1
1007.941	56.3
1008.664	56.5
1009.386	54.1
1010.108	56.9
1010.83	56.1
1011.553	54.5
1012.274	52.7
1012.996	53.3
1013.718	52.7
1014.44	53.1
1015.162	52.7
1015.883	49.7
1016.605	51.5
1017.326	49.5
1018.047	49.1
1018.769	47.5
1019.49	48.9
1020.211	47.9
1020.932	47.5
1021.653	46.9
1022.374	47.5
1023.094	44.7
1023.815	43.1
1024.536	44.5
1025.256	45.7
1025.977	43.5
1026.697	44.5
1027.417	44.5
1028.138	44.1
1028.858	43.9
1029.578	45.3
1030.298	44.5
1031.018	42.3
1031.737	44.1
1032.457	42.5
1033.177	44.1
1033.896	42.7
1034.616	42.5
1035.335	41.7
1036.055	41.5
1036.774	42.3
1037.493	40.3
1038.212	43.1
1038.931	41.5
1039.65	40.9
1040.369	40.3
1041.088	41.5
1041.806	39.1
1042.525	41.5
1043.244	41.3
1043.962	40.3
1044.68	40.5
1045.399	41.5
1046.117	40.1
1046.835	39.5
1047.553	39.7
1048.271	40.3
1048.989	39.3
1049.707	38.9
1050.425	39.1
1051.142	38.3
1051.86	38.1
1052.577	37.9
1053.295	40.1
1054.012	38.5
1054.729	39.3
1055.446	37.9
1056.163	39.1
1056.881	39.7
1057.597	39.1
1058.314	36.1
1059.031	38.5
1059.748	39.5
1060.464	36.9
1061.181	40.1
1061.897	38.1
1062.614	36.3
1063.33	38.7
1064.046	39.1
1064.762	39.1
1065.478	37.3
1066.194	38.7
1066.91	37.5
1067.626	36.1
1068.342	38.1
1069.057	39.5
1069.773	36.1
1070.488	36.3
1071.204	38.1
1071.919	37.5
1072.634	36.9
1073.35	38.1
1074.065	36.9
1074.78	37.7
1075.495	37.5
1076.209	38.9
1076.924	36.7
1077.639	37.7
1078.353	37.3
1079.068	37.5
1079.782	37.3
1080.497	38.5
1081.211	36.3
1081.925	35.9
1082.639	39.1
1083.353	37.3
1084.067	37.3
1084.781	37.9
1085.495	36.3
1086.209	37.1
1086.922	36.5
1087.636	36.9
1088.349	34.5
1089.063	38.9
1089.776	38.3
1090.489	35.5
1091.202	37.1
1091.916	36.1
1092.628	36.9
1093.341	37.1
1094.054	36.7
1094.767	36.3
1095.48	37.1
1096.192	37.3
1096.905	35.7
1097.617	36.5
1098.329	36.3
1099.042	37.5
1099.754	35.7
1100.466	35.5
1101.178	36.1
1101.89	35.3
1102.602	34.3
1103.314	36.5
1104.025	36.9
1104.737	35.3
1105.448	37.1
1106.16	35.5
1106.871	35.9
1107.582	36.1
1108.294	37.5
1109.005	35.9
1109.716	34.3
1110.427	37.1
1111.138	36.1
1111.848	33.5
1112.559	37.1
1113.27	33.1
1113.98	35.5
1114.691	35.3
1115.401	36.1
1116.112	-0.3
1116.822	-0.7
1117.532	0.7
1118.242	0.7
1118.952	4.5
1119.662	4.5
1120.372	5.3
1121.081	5.7
1121.791	4.7
1122.501	3.5
1123.21	34.5
1123.92	34.5
1124.629	35.1
1125.338	34.9
1126.047	34.3
1126.756	37.7
1127.465	-0.5
1128.174	0.1
1128.883	-0.1
1129.592	0.1
