# Supplementary material for: Real-time monitoring polymerization degree of organic photovoltaic materials toward no batch-to-batch variations in device performance
Source: Nat Commun. 2024 Feb 10;15:1248. doi: 10.1038/s41467-024-45510-w (PMC10858892; doi:10.1038/s41467-024-45510-w)
Supplement: Supplementary file 4 — Supplementary Code 1 [file 41467_2024_45510_MOESM4_ESM.zip › Supplementary code file/Small dataset/Subt2_00002.txt]

½ÚµãSubt2_00002.txtµÄÊý¾Ý

Date: Tue Jun 27 11:07:56 CST 2023
User: 16473
Spectrometer: QEPB1887
´¥·¢Ä£Ê½: 0
»ý·ÖÊ±¼ä (Ãë): 1.000000E-1
Scans to average: 5
ÆôÓÃ°µÔëÉùÐ£Õý: true
ÆôÓÃ·ÇÏßÐÔÐ£Õý: false
»¬¶¯Æ½¾ù¿í¶È: 0
XÖáÄ£Ê½: Wavelengths
Number of Pixels in Spectrum: 1044
>>>>>Begin Spectral Data<<<<<
348.275	4.87
349.063	4.47
349.85	4.88
350.637	4.07
351.425	6.07
352.212	6.47
352.999	3.87
353.786	5.07
354.572	5.88
355.359	5.68
356.146	4.67
356.933	5.47
357.719	5.47
358.506	5.47
359.292	6.47
360.079	5.27
360.865	4.27
361.651	6.88
362.437	6.67
363.223	7.67
364.009	3.68
364.795	7.07
365.581	6.87
366.367	5.47
367.153	6.67
367.939	6.28
368.724	4.87
369.51	6.47
370.295	6.67
371.081	7.28
371.866	7.47
372.651	7.07
373.437	6.67
374.222	6.27
375.007	7.27
375.792	7.27
376.577	7.88
377.361	7.28
378.146	7.28
378.931	6.88
379.716	7.27
380.5	9.47
381.285	7.27
382.069	9.87
382.853	10.07
383.638	11.47
384.422	9.27
385.206	10.88
385.99	9.47
386.774	9.47
387.558	10.28
388.342	9.28
389.126	9.67
389.91	11.47
390.693	10.07
391.477	8.47
392.26	9.88
393.044	11.27
393.827	11.28
394.611	10.28
395.394	10.27
396.177	10.67
396.96	11.68
397.743	13.07
398.526	10.88
399.309	10.27
400.092	11.07
400.875	10.47
401.657	9.47
402.44	11.87
403.222	11.47
404.005	10.28
404.787	12.07
405.57	9.87
406.352	10.07
407.134	10.67
407.916	11.68
408.698	10.47
409.48	10.67
410.262	12.88
411.044	11.88
411.826	9.88
412.607	11.47
413.389	11.88
414.171	10.27
414.952	11.27
415.733	11.07
416.515	10.28
417.296	9.68
418.077	9.87
418.858	7.87
419.64	7.07
420.421	10.07
421.201	8.67
421.982	7.07
422.763	7.47
423.544	8.27
424.324	8.87
425.105	7.68
425.886	8.27
426.666	6.47
427.446	6.47
428.227	7.67
429.007	6.47
429.787	5.27
430.567	7.47
431.347	6.27
432.127	5.47
432.907	6.28
433.687	4.67
434.466	4.47
435.246	6.28
436.026	3.68
436.805	1.87
437.585	3.28
438.364	3.47
439.143	1.47
439.922	0.47
440.702	0.27
441.481	-0.33
442.26	-1.93
443.039	-2.12
443.818	-0.72
444.596	-3.13
445.375	-1.13
446.154	-2.32
446.932	-5.12
447.711	-3.93
448.489	-5.93
449.268	-7.33
450.046	-7.32
450.824	-6.53
451.602	-7.93
452.381	-5.33
453.159	-7.93
453.936	-5.53
454.714	-6.12
455.492	-4.12
456.27	-3.93
457.048	-4.12
457.825	-5.93
458.603	-3.12
459.38	-3.53
460.158	-4.53
460.935	-4.33
461.712	-3.33
462.489	-2.73
463.266	-0.12
464.043	-1.93
464.82	-1.73
465.597	-0.33
466.374	-1.12
467.151	-2.33
467.928	-1.72
468.704	-2.12
469.481	-0.93
470.257	0.67
471.034	0.67
471.81	0.07
472.586	-0.73
473.362	0.88
474.138	0.07
474.914	-2.53
475.69	0.87
476.466	0.27
477.242	1.07
478.018	-0.33
478.793	1.88
479.569	1.07
480.345	0.47
481.12	1.28
481.895	-0.93
482.671	-0.93
483.446	0.68
484.221	0.87
484.996	0.67
485.771	1.47
486.546	0.87
487.321	-1.13
488.096	-1.32
488.871	-0.72
489.645	-0.53
490.42	-1.12
491.195	-1.12
491.969	-1.53
492.743	-1.73
493.518	-1.13
494.292	-1.53
495.066	-4.53
495.84	-1.13
496.614	-2.32
497.388	-3.12
498.162	-2.33
498.936	-1.93
499.71	-4.73
500.483	-0.73
501.257	-3.12
502.031	-3.33
502.804	-1.72
503.577	-1.93
504.351	-3.12
505.124	-3.93
505.897	-3.33
506.67	-2.53
507.443	-4.12
508.216	-4.93
508.989	-6.73
509.762	-4.73
510.535	-3.93
511.307	-4.72
512.08	-8.53
512.853	-5.72
513.625	-4.53
514.397	-6.12
515.17	-6.93
515.942	-4.53
516.714	-5.73
517.486	-5.53
518.258	-4.72
519.03	-5.33
519.802	-4.53
520.574	-4.93
521.346	-4.93
522.117	-6.32
522.889	-6.32
523.66	-4.53
524.432	-6.93
525.203	-8.13
525.974	-6.53
526.746	-5.33
527.517	-7.33
528.288	-5.72
529.059	-8.13
529.83	-7.93
530.601	-5.73
531.372	-7.73
532.142	-8.53
532.913	-6.32
533.684	-5.73
534.454	-6.33
535.225	-7.93
535.995	-5.53
536.765	-8.33
537.535	-8.93
538.306	-7.33
539.076	-9.12
539.846	-8.72
540.616	-6.33
541.385	-6.53
542.155	-7.33
542.925	-8.73
543.695	-8.93
544.464	-7.53
545.234	-9.12
546.003	-7.93
546.772	-8.32
547.542	-8.12
548.311	-5.53
549.08	-9.33
549.849	-8.93
550.618	-9.33
551.387	-8.13
552.156	-8.93
552.925	-6.73
553.693	-5.93
554.462	-8.32
555.231	-6.93
555.999	-8.33
556.767	-7.33
557.536	-6.93
558.304	-7.13
559.072	-4.73
559.84	-6.12
560.608	-4.73
561.376	-7.12
562.144	-4.73
562.912	-5.53
563.68	-3.33
564.448	-3.33
565.215	-2.33
565.983	-5.13
566.75	-4.33
567.518	-4.93
568.285	-4.12
569.052	-3.32
569.819	-3.33
570.587	-3.53
571.354	-4.33
572.121	-6.13
572.887	-5.93
573.654	-5.53
574.421	-6.53
575.188	-5.93
575.954	-4.13
576.721	-5.33
577.487	-5.93
578.254	-4.93
579.02	-6.12
579.786	-8.33
580.552	-6.93
581.318	-6.13
582.084	-6.53
582.85	-5.93
583.616	-5.33
584.382	-6.33
585.148	-4.73
585.913	-6.12
586.679	-5.33
587.444	-6.13
588.21	-3.33
588.975	-4.13
589.741	-3.73
590.506	-2.93
591.271	-3.33
592.036	-4.12
592.801	-2.32
593.566	-2.53
594.331	-2.33
595.096	0.47
595.86	-0.53
596.625	0.07
597.389	0.07
598.154	4.47
598.918	4.67
599.683	5.88
600.447	10.07
601.211	9.07
601.975	9.47
602.739	6.07
603.503	7.88
604.267	4.67
605.031	3.07
605.795	4.67
606.558	3.88
607.322	6.27
608.086	7.27
608.849	3.07
609.612	4.07
610.376	5.67
611.139	4.88
611.902	4.47
612.665	5.67
613.428	5.27
614.191	5.47
614.954	6.67
615.717	7.07
616.48	5.88
617.242	6.07
618.005	6.07
618.767	7.28
619.53	6.67
620.292	7.27
621.054	4.68
621.817	5.28
622.579	7.47
623.341	8.07
624.103	4.47
624.865	6.87
625.626	6.67
626.388	6.87
627.15	8.47
627.912	7.28
628.673	7.67
629.435	8.87
630.196	9.47
630.957	9.68
631.719	8.67
632.48	10.87
633.241	10.87
634.002	8.07
634.763	10.68
635.524	12.87
636.285	11.47
637.045	11.87
637.806	15.27
638.567	13.88
639.327	14.88
640.087	17.28
640.848	14.88
641.608	18.27
642.368	20.87
643.129	21.67
643.889	20.28
644.649	23.47
645.409	24.67
646.168	28.47
646.928	28.87
647.688	29.47
648.448	30.27
649.207	29.67
649.967	29.67
650.726	28.07
651.485	25.67
652.245	27.67
653.004	28.47
653.763	24.47
654.522	25.47
655.281	27.87
656.04	27.47
656.799	27.47
657.557	27.88
658.316	27.27
659.075	28.68
659.833	27.28
660.592	29.27
661.35	27.67
662.108	27.67
662.866	28.88
663.625	27.47
664.383	27.88
665.141	29.47
665.899	30.07
666.656	27.88
667.414	29.47
668.172	28.07
668.93	30.27
669.687	32.88
670.445	31.67
671.202	30.87
671.959	35.47
672.717	33.07
673.474	33.07
674.231	36.27
674.988	36.07
675.745	38.07
676.502	38.47
677.259	38.28
678.015	38.47
678.772	41.27
679.529	42.67
680.285	41.47
681.042	42.28
681.798	45.07
682.554	47.47
683.31	49.87
684.067	49.07
684.823	52.68
685.579	52.67
686.335	53.67
687.09	58.07
687.846	57.27
688.602	62.28
689.358	64.47
690.113	64.27
690.869	71.27
691.624	69.47
692.379	73.47
693.135	76.88
693.89	79.27
694.645	83.28
695.4	86.88
696.155	90.07
696.91	93.87
697.665	101.07
698.419	102.47
699.174	109.88
699.929	113.07
700.683	116.47
701.437	122.27
702.192	129.67
702.946	132.88
703.7	140.87
704.454	149.88
705.208	158.67
705.962	164.67
706.716	176.67
707.47	178.27
708.224	190.28
708.978	200.88
709.731	209.67
710.485	219.67
711.238	236.28
711.992	243.67
712.745	255.27
713.498	267.47
714.251	281.07
715.004	293.87
715.757	310.88
716.51	328.67
717.263	345.47
718.016	360.67
718.769	378.88
719.521	400.28
720.274	414.47
721.026	440.27
721.779	459.67
722.531	487.27
723.283	506.67
724.036	530.68
724.788	559.87
725.54	585.67
726.292	618.07
727.044	647.27
727.795	679.67
728.547	713.67
729.299	739.88
730.05	778.07
730.802	820.07
731.553	854.67
732.305	893.67
733.056	933.47
733.807	975.67
734.558	1011.87
735.309	1063.88
736.06	1112.27
736.811	1153.88
737.562	1209.68
738.313	1271.47
739.064	1320.07
739.814	1379.07
740.565	1437.67
741.315	1502.07
742.066	1574.28
742.816	1636.68
743.566	1718.27
744.316	1783.27
745.066	1859.47
745.816	1947.47
746.566	2022.88
747.316	2117.87
748.066	2197.07
748.816	2287.47
749.565	2382.47
750.315	2481.27
751.064	2589.67
751.814	2693.28
752.563	2806.07
753.312	2915.07
754.061	3027.88
754.81	3149.07
755.559	3296.27
756.308	3432.47
757.057	3566.47
757.806	3702.28
758.555	3868.27
759.303	4024.27
760.052	4203.88
760.801	4388.68
761.549	4565.48
762.297	4762.27
763.046	4955.88
763.794	5167.88
764.542	5388.48
765.29	5600.48
766.038	5837.27
766.786	6063.27
767.534	6290.68
768.281	6575.07
769.029	6825.88
769.777	7081.67
770.524	7342.88
771.272	7611.67
772.019	7902.27
772.766	8219.88
773.513	8527.88
774.261	8841.48
775.008	9156.67
775.755	9478.67
776.501	9819.27
777.248	10207.48
777.995	10561.28
778.742	10915.08
779.488	11258.08
780.235	11604.88
780.981	11981.88
781.728	12410.88
782.474	12855.48
783.22	13259.68
783.966	13678.47
784.712	14083.28
785.458	14491.48
786.204	14990.08
786.95	15464.67
787.696	15935.88
788.442	16396.67
789.187	16810.08
789.933	17191.28
790.678	17672.67
791.424	18171.68
792.169	18681.08
792.914	19142.08
793.659	19573.08
794.404	19964.08
795.149	20399.68
795.894	20850.88
796.639	21381.88
797.384	21830.48
798.129	22188.28
798.873	22539.47
799.618	22881.48
800.362	23254.88
801.107	23729.08
801.851	24180.27
802.595	24508.08
803.339	24726.88
804.084	24923.88
804.828	25153.48
805.571	25409.28
806.315	25731.88
807.059	26046.88
807.803	26160.88
808.546	26210.67
809.29	26212.88
810.034	26321.28
810.777	26460.08
811.52	26602.88
812.263	26647.48
813.007	26618.28
813.75	26430.88
814.493	26274.88
815.236	26240.08
815.979	26197.28
816.721	26146.67
817.464	26026.28
818.207	25846.88
818.949	25532.88
819.692	25212.88
820.434	25016.28
821.177	24908.08
821.919	24784.68
822.661	24477.88
823.403	24158.88
824.145	23787.48
824.887	23404.08
825.629	23121.08
826.371	22900.48
827.112	22674.47
827.854	22452.08
828.596	22104.48
829.337	21693.88
830.079	21309.48
830.82	20978.08
831.561	20748.88
832.302	20534.88
833.043	20317.48
833.785	20040.88
834.525	19693.28
835.266	19335.28
836.007	18989.28
836.748	18771.68
837.489	18617.08
838.229	18453.68
838.97	18211.47
839.71	17908.08
840.45	17585.68
841.191	17271.68
841.931	17086.08
842.671	16960.88
843.411	16856.08
844.151	16738.47
844.891	16515.68
845.631	16210.67
846.37	15961.48
847.11	15752.08
847.849	15641.28
848.589	15532.28
849.328	15479.88
850.068	15410.28
850.807	15253.88
851.546	15043.08
852.285	14822.48
853.024	14695.88
853.763	14661.88
854.502	14606.48
855.241	14571.88
855.98	14485.48
856.718	14297.48
857.457	14104.88
858.195	13928.88
858.934	13795.27
859.672	13721.48
860.41	13690.67
861.149	13614.67
861.887	13481.28
862.625	13280.88
863.363	13041.07
864.101	12836.08
864.838	12692.87
865.576	12599.27
866.314	12508.07
867.051	12380.27
867.789	12196.07
868.526	11970.68
869.264	11729.48
870.001	11499.08
870.738	11312.47
871.475	11170.67
872.212	11033.27
872.949	10878.87
873.686	10673.08
874.423	10470.88
875.159	10213.07
875.896	9965.88
876.633	9746.67
877.369	9595.67
878.106	9440.48
878.842	9308.47
879.578	9126.48
880.314	8924.48
881.05	8709.48
881.786	8471.27
882.522	8277.88
883.258	8123.27
883.994	8002.47
884.73	7858.08
885.465	7721.07
886.201	7549.48
886.936	7370.27
887.672	7180.67
888.407	7042.08
889.142	6876.88
889.877	6759.68
890.613	6642.48
891.348	6534.27
892.083	6405.88
892.817	6284.67
893.552	6146.08
894.287	6006.27
895.021	5879.48
895.756	5783.27
896.49	5702.27
897.225	5624.88
897.959	5536.88
898.693	5439.67
899.428	5345.07
900.162	5224.88
900.896	5140.88
901.63	5064.48
902.363	4994.68
903.097	4952.88
903.831	4903.67
904.564	4858.47
905.298	4795.47
906.031	4747.88
906.765	4692.48
907.498	4649.27
908.231	4618.88
908.965	4606.27
909.698	4596.47
910.431	4583.88
911.163	4564.88
911.896	4544.68
912.629	4523.27
913.362	4493.08
914.094	4460.47
914.827	4428.48
915.559	4399.67
916.292	4380.48
917.024	4348.27
917.756	4310.68
918.488	4238.68
919.22	4154.68
919.952	4047.08
920.684	3922.68
921.416	3810.47
922.148	3684.47
922.879	3556.87
923.611	3434.27
924.343	3295.07
925.074	3155.87
925.805	3021.27
926.537	2894.67
927.268	2755.88
927.999	2621.88
928.73	2519.28
929.461	2430.07
930.192	2331.68
930.923	2263.07
931.653	2190.07
932.384	2121.28
933.115	2055.28
933.845	1985.07
934.575	1933.07
935.306	1875.27
936.036	1834.67
936.766	1793.27
937.496	1758.27
938.226	1737.68
938.956	1708.67
939.686	1666.27
940.416	1638.47
941.146	1615.68
941.875	1591.27
942.605	1553.27
943.334	1535.87
944.064	1518.27
944.793	1494.87
945.522	1470.88
946.251	1447.47
946.98	1417.87
947.709	1395.88
948.438	1363.87
949.167	1328.47
949.896	1297.28
950.625	1262.47
951.353	1234.07
952.082	1192.07
952.81	1160.07
953.539	1122.67
954.267	1083.67
954.995	1039.67
955.723	1006.47
956.451	961.87
957.179	912.27
957.907	876.28
958.635	838.28
959.363	794.68
960.09	755.07
960.818	722.67
961.545	683.88
962.273	648.87
963	611.88
963.727	579.47
964.455	548.47
965.182	520.47
965.909	491.27
966.636	463.07
967.363	439.67
968.089	416.67
968.816	385.88
969.543	368.47
970.269	348.07
970.996	327.47
971.722	310.47
972.449	294.47
973.175	279.47
973.901	263.07
974.627	247.87
975.353	235.28
976.079	221.07
976.805	210.27
977.531	200.27
978.256	191.88
978.982	177.88
979.707	172.07
980.433	163.47
981.158	154.87
981.884	149.68
982.609	141.87
983.334	135.27
984.059	131.47
984.784	125.47
985.509	120.28
986.234	115.27
986.958	112.88
987.683	108.28
988.408	102.67
989.132	98.67
989.857	95.67
990.581	94.88
991.305	91.88
992.029	90.47
992.754	86.47
993.478	84.07
994.202	80.47
994.925	78.88
995.649	77.67
996.373	76.88
997.097	73.28
997.82	70.47
998.544	71.07
999.267	66.87
999.99	65.87
1000.713	68.28
1001.437	64.67
1002.16	63.88
1002.883	62.88
1003.606	60.67
1004.328	59.67
1005.051	58.47
1005.774	58.28
1006.497	59.27
1007.219	54.47
1007.941	54.47
1008.664	54.47
1009.386	52.47
1010.108	52.47
1010.83	53.07
1011.553	49.87
1012.274	50.88
1012.996	49.87
1013.718	49.47
1014.44	48.88
1015.162	48.47
1015.883	48.88
1016.605	47.88
1017.326	45.67
1018.047	45.87
1018.769	46.07
1019.49	45.47
1020.211	43.27
1020.932	46.07
1021.653	44.07
1022.374	44.47
1023.094	43.68
1023.815	41.27
1024.536	43.07
1025.256	42.88
1025.977	42.47
1026.697	43.07
1027.417	40.88
1028.138	41.07
1028.858	41.68
1029.578	41.28
1030.298	41.27
1031.018	42.07
1031.737	40.67
1032.457	39.67
1033.177	40.88
1033.896	40.27
1034.616	40.87
1035.335	39.47
1036.055	38.87
1036.774	38.07
1037.493	39.67
1038.212	41.27
1038.931	38.47
1039.65	37.47
1040.369	37.87
1041.088	39.27
1041.806	35.88
1042.525	38.88
1043.244	39.88
1043.962	38.88
1044.68	37.67
1045.399	39.07
1046.117	37.07
1046.835	37.88
1047.553	38.07
1048.271	37.67
1048.989	36.67
1049.707	37.47
1050.425	37.87
1051.142	37.07
1051.86	35.67
1052.577	37.47
1053.295	37.07
1054.012	35.67
1054.729	38.07
1055.446	36.07
1056.163	33.88
1056.881	38.88
1057.597	36.47
1058.314	36.07
1059.031	37.88
1059.748	37.88
1060.464	34.67
1061.181	36.88
1061.897	35.27
1062.614	33.87
1063.33	35.67
1064.046	35.67
1064.762	35.87
1065.478	35.67
1066.194	35.67
1066.91	35.67
1067.626	35.88
1068.342	35.28
1069.057	35.47
1069.773	35.27
1070.488	35.67
1071.204	36.47
1071.919	34.68
1072.634	36.28
1073.35	37.27
1074.065	34.67
1074.78	33.67
1075.495	34.67
1076.209	36.67
1076.924	33.88
1077.639	34.68
1078.353	36.07
1079.068	35.67
1079.782	34.28
1080.497	34.68
1081.211	35.47
1081.925	35.27
1082.639	35.47
1083.353	35.67
1084.067	34.07
1084.781	35.88
1085.495	36.28
1086.209	32.47
1086.922	33.07
1087.636	34.88
1088.349	34.27
1089.063	34.88
1089.776	35.67
1090.489	33.87
1091.202	35.68
1091.916	34.28
1092.628	33.88
1093.341	33.87
1094.054	34.88
1094.767	36.27
1095.48	34.07
1096.192	33.87
1096.905	33.67
1097.617	34.88
1098.329	33.87
1099.042	34.07
1099.754	34.07
1100.466	33.67
1101.178	36.88
1101.89	32.67
1102.602	33.28
1103.314	34.47
1104.025	34.07
1104.737	32.47
1105.448	34.27
1106.16	31.67
1106.871	33.87
1107.582	34.27
1108.294	35.07
1109.005	33.27
1109.716	32.68
1110.427	33.68
1111.138	35.07
1111.848	32.88
1112.559	33.47
1113.27	35.87
1113.98	33.47
1114.691	34.27
1115.401	34.27
1116.112	-1.13
1116.822	0.27
1117.532	0.88
1118.242	0.28
1118.952	2.88
1119.662	3.87
1120.372	5.07
1121.081	5.67
1121.791	4.07
1122.501	5.07
1123.21	31.27
1123.92	33.28
1124.629	33.07
1125.338	32.27
1126.047	33.47
1126.756	34.67
1127.465	-0.53
1128.174	-0.53
1128.883	0.07
1129.592	0.67
