# Supplementary material for: Real-time monitoring polymerization degree of organic photovoltaic materials toward no batch-to-batch variations in device performance
Source: Nat Commun. 2024 Feb 10;15:1248. doi: 10.1038/s41467-024-45510-w (PMC10858892; doi:10.1038/s41467-024-45510-w)
Supplement: Supplementary file 4 — Supplementary Code 1 [file 41467_2024_45510_MOESM4_ESM.zip › Supplementary code file/Small dataset/Subt2_00003.txt]

½ÚµãSubt2_00003.txtµÄÊý¾Ý

Date: Tue Jun 27 11:08:56 CST 2023
User: 16473
Spectrometer: QEPB1887
´¥·¢Ä£Ê½: 0
»ý·ÖÊ±¼ä (Ãë): 1.000000E-1
Scans to average: 5
ÆôÓÃ°µÔëÉùÐ£Õý: true
ÆôÓÃ·ÇÏßÐÔÐ£Õý: false
»¬¶¯Æ½¾ù¿í¶È: 0
XÖáÄ£Ê½: Wavelengths
Number of Pixels in Spectrum: 1044
>>>>>Begin Spectral Data<<<<<
348.275	3.82
349.063	3.83
349.85	5.43
350.637	4.42
351.425	5.22
352.212	6.03
352.999	6.22
353.786	5.23
354.572	6.03
355.359	5.23
356.146	4.43
356.933	7.02
357.719	5.42
358.506	4.43
359.292	6.22
360.079	6.22
360.865	5.42
361.651	7.43
362.437	6.82
363.223	6.43
364.009	5.03
364.795	8.43
365.581	5.62
366.367	5.82
367.153	6.03
367.939	7.03
368.724	5.62
369.51	6.23
370.295	6.82
371.081	7.22
371.866	8.22
372.651	6.82
373.437	7.43
374.222	7.82
375.007	8.62
375.792	8.42
376.577	7.43
377.361	9.03
378.146	9.03
378.931	7.03
379.716	8.22
380.5	8.43
381.285	8.62
382.069	9.62
382.853	10.42
383.638	10.22
384.422	9.22
385.206	11.22
385.99	10.62
386.774	9.03
387.558	9.43
388.342	10.03
389.126	9.62
389.91	11.23
390.693	10.43
391.477	9.62
392.26	11.43
393.044	12.22
393.827	10.43
394.611	10.83
395.394	11.03
396.177	11.42
396.96	10.83
397.743	12.62
398.526	11.83
399.309	11.03
400.092	11.62
400.875	10.83
401.657	11.82
402.44	12.42
403.222	10.62
404.005	11.83
404.787	12.22
405.57	11.03
406.352	10.22
407.134	10.62
407.916	10.62
408.698	11.82
409.48	11.03
410.262	12.43
411.044	12.43
411.826	10.82
412.607	12.23
413.389	12.23
414.171	11.62
414.952	10.42
415.733	11.62
416.515	10.83
417.296	9.83
418.077	11.42
418.858	8.02
419.64	9.03
420.421	9.62
421.201	7.62
421.982	8.22
422.763	8.62
423.544	9.82
424.324	7.03
425.105	9.03
425.886	7.22
426.666	6.83
427.446	7.03
428.227	7.42
429.007	7.62
429.787	6.42
430.567	7.22
431.347	6.62
432.127	5.03
432.907	6.83
433.687	4.83
434.466	5.42
435.246	4.43
436.026	5.03
436.805	1.82
437.585	3.62
438.364	1.42
439.143	1.43
439.922	-0.18
440.702	1.62
441.481	-0.97
442.26	-1.78
443.039	0.23
443.818	-1.38
444.596	-2.38
445.375	-1.58
446.154	-2.77
446.932	-5.38
447.711	-4.98
448.489	-6.77
449.268	-7.18
450.046	-5.77
450.824	-4.78
451.602	-8.18
452.381	-8.18
453.159	-6.77
453.936	-6.78
454.714	-7.57
455.492	-5.38
456.27	-4.57
457.048	-4.17
457.825	-5.18
458.603	-3.38
459.38	-3.78
460.158	-4.18
460.935	-2.97
461.712	-3.78
462.489	-3.58
463.266	-2.38
464.043	-1.97
464.82	-1.38
465.597	-1.57
466.374	-2.17
467.151	-2.18
467.928	-0.38
468.704	-0.97
469.481	-2.97
470.257	0.62
471.034	0.83
471.81	0.03
472.586	-0.38
473.362	-1.17
474.138	-0.18
474.914	-0.97
475.69	-1.58
476.466	-0.97
477.242	0.03
478.018	-0.78
478.793	1.03
479.569	-0.58
480.345	-0.78
481.12	0.43
481.895	-0.38
482.671	-0.97
483.446	-0.17
484.221	0.02
484.996	-1.18
485.771	1.03
486.546	0.62
487.321	-1.98
488.096	-0.57
488.871	-0.38
489.645	-1.97
490.42	-1.18
491.195	-1.38
491.969	0.03
492.743	-2.97
493.518	-1.58
494.292	-1.58
495.066	-3.38
495.84	-1.78
496.614	-2.77
497.388	-3.57
498.162	-3.17
498.936	-1.57
499.71	-5.18
500.483	-1.97
501.257	-2.38
502.031	-1.78
502.804	-2.78
503.577	-3.57
504.351	-3.97
505.124	-4.38
505.897	-3.78
506.67	-4.78
507.443	-4.57
508.216	-3.57
508.989	-5.98
509.762	-5.97
510.535	-4.78
511.307	-5.77
512.08	-5.57
512.853	-6.78
513.625	-5.98
514.397	-5.38
515.17	-6.77
515.942	-5.38
516.714	-6.18
517.486	-7.17
518.258	-5.57
519.03	-6.38
519.802	-6.57
520.574	-6.97
521.346	-5.38
522.117	-6.77
522.889	-5.57
523.66	-7.38
524.432	-8.78
525.203	-7.18
525.974	-5.18
526.746	-6.78
527.517	-8.18
528.288	-7.57
529.059	-8.18
529.83	-7.77
530.601	-7.38
531.372	-7.98
532.142	-7.98
532.913	-6.77
533.684	-5.78
534.454	-7.97
535.225	-8.38
535.995	-5.77
536.765	-8.38
537.535	-9.78
538.306	-9.38
539.076	-9.97
539.846	-7.17
540.616	-7.58
541.385	-7.18
542.155	-8.18
542.925	-7.38
543.695	-8.17
544.464	-8.18
545.234	-9.57
546.003	-7.57
546.772	-7.17
547.542	-7.38
548.311	-7.18
549.08	-8.58
549.849	-8.78
550.618	-7.78
551.387	-8.78
552.156	-8.38
552.925	-6.78
553.693	-5.38
554.462	-7.97
555.231	-8.38
555.999	-7.97
556.767	-7.18
557.536	-5.18
558.304	-7.78
559.072	-3.97
559.84	-5.97
560.608	-3.98
561.376	-6.57
562.144	-5.18
562.912	-2.97
563.68	-2.57
564.448	-2.57
565.215	-3.38
565.983	-2.98
566.75	-3.97
567.518	-4.78
568.285	-5.97
569.052	-3.17
569.819	-3.97
570.587	-3.38
571.354	-5.38
572.121	-5.38
572.887	-4.38
573.654	-4.98
574.421	-5.38
575.188	-7.17
575.954	-5.98
576.721	-4.18
577.487	-8.18
578.254	-4.57
579.02	-4.97
579.786	-6.78
580.552	-5.57
581.318	-3.97
582.084	-6.98
582.85	-3.17
583.616	-4.78
584.382	-4.58
585.148	-4.58
585.913	-5.17
586.679	-4.58
587.444	-3.78
588.21	-3.97
588.975	-3.18
589.741	-3.18
590.506	-1.17
591.271	-3.38
592.036	-3.17
592.801	-2.17
593.566	-0.38
594.331	-1.97
595.096	-0.38
595.86	1.22
596.625	-0.57
597.389	0.22
598.154	4.82
598.918	6.02
599.683	10.03
600.447	11.83
601.211	11.22
601.975	11.43
602.739	8.43
603.503	10.03
604.267	7.03
605.031	5.42
605.795	4.43
606.558	6.22
607.322	7.62
608.086	6.82
608.849	4.23
609.612	6.43
610.376	7.62
611.139	7.83
611.902	5.82
612.665	6.83
613.428	7.03
614.191	7.42
614.954	7.82
615.717	7.62
616.48	6.03
617.242	7.22
618.005	5.83
618.767	6.23
619.53	8.22
620.292	5.62
621.054	6.23
621.817	5.23
622.579	8.43
623.341	7.03
624.103	6.62
624.865	9.02
625.626	6.62
626.388	8.62
627.15	7.03
627.912	9.83
628.673	9.22
629.435	11.03
630.196	10.22
630.957	8.83
631.719	9.82
632.48	9.42
633.241	11.82
634.002	10.43
634.763	12.03
635.524	13.22
636.285	13.62
637.045	13.82
637.806	17.22
638.567	16.22
639.327	16.03
640.087	17.43
640.848	17.62
641.608	20.03
642.368	21.02
643.129	20.62
643.889	22.23
644.649	24.43
645.409	26.22
646.168	28.82
646.928	30.42
647.688	32.62
648.448	30.62
649.207	30.82
649.967	32.03
650.726	28.62
651.485	27.83
652.245	28.02
653.004	28.42
653.763	27.83
654.522	29.02
655.281	29.42
656.04	28.42
656.799	29.42
657.557	30.22
658.316	30.22
659.075	31.62
659.833	29.03
660.592	32.82
661.35	28.43
662.108	30.82
662.866	30.62
663.625	30.22
664.383	32.03
665.141	31.82
665.899	32.82
666.656	31.62
667.414	32.82
668.172	31.03
668.93	32.62
669.687	33.82
670.445	37.22
671.202	35.82
671.959	37.43
672.717	36.83
673.474	36.22
674.231	40.03
674.988	40.62
675.745	40.03
676.502	41.22
677.259	42.03
678.015	42.83
678.772	45.42
679.529	45.62
680.285	46.03
681.042	49.23
681.798	50.62
682.554	51.22
683.31	53.42
684.067	56.02
684.823	57.83
685.579	59.62
686.335	61.62
687.09	63.22
687.846	67.02
688.602	69.03
689.358	69.83
690.113	72.42
690.869	77.42
691.624	80.62
692.379	82.22
693.135	85.83
693.89	91.22
694.645	97.62
695.4	98.23
696.155	103.83
696.91	107.22
697.665	113.83
698.419	118.22
699.174	123.83
699.929	130.03
700.683	137.03
701.437	143.22
702.192	150.22
702.946	154.03
703.7	165.03
704.454	173.83
705.208	181.82
705.962	188.43
706.716	203.03
707.47	211.82
708.224	223.03
708.978	236.03
709.731	244.03
710.485	258.62
711.238	274.62
711.992	286.43
712.745	296.82
713.498	314.82
714.251	328.83
715.004	348.22
715.757	363.62
716.51	384.22
717.263	401.82
718.016	423.03
718.769	444.03
719.521	469.23
720.274	486.42
721.026	511.03
721.779	536.62
722.531	562.42
723.283	595.62
724.036	626.62
724.788	650.03
725.54	686.22
726.292	720.83
727.044	752.82
727.795	793.62
728.547	829.42
729.299	872.43
730.05	911.83
730.802	953.22
731.553	993.82
732.305	1041.43
733.056	1096.62
733.807	1143.22
734.558	1195.62
735.309	1254.43
736.06	1306.03
736.811	1359.62
737.562	1428.43
738.313	1480.62
739.064	1550.23
739.814	1614.43
740.565	1689.43
741.315	1764.02
742.066	1852.03
742.816	1930.03
743.566	2013.02
744.316	2100.02
745.066	2177.62
745.816	2279.03
746.566	2371.02
747.316	2488.62
748.066	2591.43
748.816	2687.03
749.565	2803.62
750.315	2917.22
751.064	3045.22
751.814	3172.03
752.563	3292.03
753.312	3424.62
754.061	3568.02
754.81	3708.03
755.559	3872.82
756.308	4040.03
757.057	4192.83
757.806	4359.23
758.555	4547.62
759.303	4732.62
760.052	4950.03
760.801	5158.02
761.549	5365.83
762.297	5586.23
763.046	5808.62
763.794	6050.03
764.542	6319.22
765.29	6583.03
766.038	6825.02
766.786	7079.62
767.534	7364.23
768.281	7652.43
769.029	7964.62
769.777	8266.42
770.524	8566.42
771.272	8878.83
772.019	9217.03
772.766	9556.62
773.513	9913.42
774.261	10281.43
775.008	10610.62
775.755	10993.03
776.501	11374.23
777.248	11792.42
777.995	12209.03
778.742	12623.42
779.488	12989.42
780.235	13376.43
780.981	13803.22
781.728	14267.43
782.474	14761.02
783.22	15235.02
783.966	15680.42
784.712	16125.62
785.458	16588.62
786.204	17141.83
786.95	17677.22
787.696	18178.23
788.442	18626.02
789.187	19070.83
789.933	19552.42
790.678	20058.02
791.424	20595.43
792.169	21121.42
792.914	21621.83
793.659	22049.42
794.404	22463.42
795.149	22915.03
795.894	23414.62
796.639	23939.03
797.384	24402.23
798.129	24805.03
798.873	25087.42
799.618	25441.62
800.362	25904.43
801.107	26346.22
801.851	26776.42
802.595	27117.62
803.339	27302.62
804.084	27407.83
804.828	27646.03
805.571	27927.42
806.315	28216.22
807.059	28499.23
807.803	28597.22
808.546	28589.22
809.29	28554.02
810.034	28581.62
810.777	28741.83
811.52	28846.42
812.263	28910.42
813.007	28788.83
813.75	28559.62
814.493	28315.23
815.236	28179.83
815.979	28156.03
816.721	28126.42
817.464	27969.43
818.207	27663.03
818.949	27301.03
819.692	26937.83
820.434	26744.43
821.177	26591.03
821.919	26371.03
822.661	26037.43
823.403	25704.83
824.145	25250.03
824.887	24870.42
825.629	24547.22
826.371	24258.03
827.112	24019.22
827.854	23768.83
828.596	23394.42
829.337	22938.23
830.079	22480.42
830.82	22183.62
831.561	21875.42
832.302	21702.02
833.043	21440.42
833.785	21138.42
834.525	20757.22
835.266	20382.03
836.007	19996.62
836.748	19761.62
837.489	19584.62
838.229	19408.03
838.97	19120.62
839.71	18800.02
840.45	18445.62
841.191	18137.83
841.931	17925.83
842.671	17789.83
843.411	17681.83
844.151	17524.22
844.891	17307.62
845.631	17015.62
846.37	16744.03
847.11	16507.62
847.849	16329.03
848.589	16288.03
849.328	16222.22
850.068	16102.42
850.807	15967.62
851.546	15721.43
852.285	15520.62
853.024	15385.43
853.763	15312.03
854.502	15291.23
855.241	15254.83
855.98	15136.63
856.718	14959.43
857.457	14740.42
858.195	14572.02
858.934	14444.02
859.672	14365.02
860.41	14311.83
861.149	14220.62
861.887	14079.42
862.625	13855.42
863.363	13645.02
864.101	13422.23
864.838	13265.82
865.576	13159.23
866.314	13055.23
867.051	12936.22
867.789	12781.62
868.526	12505.42
869.264	12272.42
870.001	12029.83
870.738	11833.62
871.475	11676.03
872.212	11501.83
872.949	11350.02
873.686	11171.42
874.423	10921.83
875.159	10635.02
875.896	10398.42
876.633	10168.03
877.369	10027.02
878.106	9851.83
878.842	9695.23
879.578	9518.23
880.314	9304.42
881.05	9083.43
881.786	8846.42
882.522	8645.42
883.258	8464.42
883.994	8344.83
884.73	8182.63
885.465	8035.62
886.201	7877.22
886.936	7673.23
887.672	7497.02
888.407	7312.22
889.142	7173.03
889.877	7046.62
890.613	6924.42
891.348	6807.62
892.083	6670.82
892.817	6545.43
893.552	6398.22
894.287	6235.82
895.021	6116.42
895.756	6009.62
896.49	5918.62
897.225	5846.42
897.959	5753.22
898.693	5656.62
899.428	5548.22
900.162	5435.23
900.896	5324.42
901.63	5256.02
902.363	5197.03
903.097	5146.82
903.831	5090.02
904.564	5040.02
905.298	4988.62
906.031	4925.02
906.765	4864.02
907.498	4816.82
908.231	4783.62
908.965	4764.62
909.698	4748.62
910.431	4738.23
911.163	4724.02
911.896	4712.02
912.629	4683.42
913.362	4647.42
914.094	4610.02
914.827	4587.42
915.559	4557.02
916.292	4529.23
917.024	4489.03
917.756	4450.03
918.488	4385.23
919.22	4272.43
919.952	4179.02
920.684	4059.23
921.416	3931.83
922.148	3804.42
922.879	3677.03
923.611	3546.23
924.343	3400.82
925.074	3266.03
925.805	3120.03
926.537	2977.63
927.268	2838.82
927.999	2709.62
928.73	2604.42
929.461	2497.62
930.192	2406.62
930.923	2331.43
931.653	2254.62
932.384	2176.03
933.115	2101.62
933.845	2049.62
934.575	1987.22
935.306	1935.43
936.036	1887.02
936.766	1842.02
937.496	1821.62
938.226	1779.83
938.956	1755.22
939.686	1716.22
940.416	1687.82
941.146	1660.62
941.875	1631.62
942.605	1601.82
943.334	1575.82
944.064	1555.82
944.793	1537.22
945.522	1510.23
946.251	1480.82
946.98	1462.42
947.709	1435.82
948.438	1393.22
949.167	1365.03
949.896	1329.62
950.625	1295.42
951.353	1265.02
952.082	1224.83
952.81	1191.42
953.539	1147.62
954.267	1105.22
954.995	1075.43
955.723	1028.02
956.451	988.03
957.179	937.42
957.907	892.22
958.635	854.43
959.363	816.03
960.09	777.62
960.818	741.82
961.545	700.43
962.273	663.62
963	632.62
963.727	594.82
964.455	559.22
965.182	531.02
965.909	506.43
966.636	476.43
967.363	450.43
968.089	429.03
968.816	400.43
969.543	377.62
970.269	362.03
970.996	338.62
971.722	319.62
972.449	304.22
973.175	285.03
973.901	270.62
974.627	257.02
975.353	246.83
976.079	228.82
976.805	214.82
977.531	205.02
978.256	194.43
978.982	186.43
979.707	177.82
980.433	168.22
981.158	157.62
981.884	151.23
982.609	146.62
983.334	140.22
984.059	132.83
984.784	128.42
985.509	122.62
986.234	117.62
986.958	115.43
987.683	110.83
988.408	105.03
989.132	102.82
989.857	100.82
990.581	97.03
991.305	94.22
992.029	91.02
992.754	89.22
993.478	87.22
994.202	82.62
994.925	80.82
995.649	79.82
996.373	78.43
997.097	74.22
997.82	73.62
998.544	73.03
999.267	71.02
999.99	67.02
1000.713	69.03
1001.437	67.03
1002.16	66.03
1002.883	63.82
1003.606	64.02
1004.328	61.42
1005.051	58.03
1005.774	58.43
1006.497	58.42
1007.219	59.43
1007.941	57.23
1008.664	57.03
1009.386	54.43
1010.108	55.03
1010.83	57.03
1011.553	54.82
1012.274	53.03
1012.996	51.42
1013.718	50.43
1014.44	51.43
1015.162	51.82
1015.883	49.03
1016.605	48.83
1017.326	48.82
1018.047	49.62
1018.769	66.03
1019.49	49.42
1020.211	47.62
1020.932	48.22
1021.653	45.22
1022.374	46.83
1023.094	46.62
1023.815	45.22
1024.536	44.83
1025.256	44.62
1025.977	44.23
1026.697	46.43
1027.417	43.83
1028.138	42.62
1028.858	44.23
1029.578	44.43
1030.298	45.42
1031.018	42.62
1031.737	42.43
1032.457	42.02
1033.177	44.43
1033.896	42.62
1034.616	42.03
1035.335	41.42
1036.055	41.22
1036.774	40.43
1037.493	40.03
1038.212	41.62
1038.931	41.82
1039.65	40.43
1040.369	40.82
1041.088	40.43
1041.806	38.82
1042.525	42.23
1043.244	41.62
1043.962	40.03
1044.68	39.02
1045.399	41.03
1046.117	37.62
1046.835	39.22
1047.553	39.62
1048.271	40.82
1048.989	40.22
1049.707	39.02
1050.425	38.62
1051.142	38.03
1051.86	37.22
1052.577	40.22
1053.295	38.62
1054.012	37.62
1054.729	39.43
1055.446	39.83
1056.163	38.62
1056.881	39.62
1057.597	37.83
1058.314	36.83
1059.031	40.03
1059.748	38.62
1060.464	38.02
1061.181	38.43
1061.897	37.42
1062.614	36.02
1063.33	37.42
1064.046	39.22
1064.762	39.03
1065.478	37.03
1066.194	39.43
1066.91	37.62
1067.626	36.62
1068.342	37.62
1069.057	37.43
1069.773	34.82
1070.488	38.82
1071.204	38.82
1071.919	37.43
1072.634	36.62
1073.35	37.62
1074.065	37.22
1074.78	37.62
1075.495	36.43
1076.209	37.42
1076.924	35.22
1077.639	38.83
1078.353	37.62
1079.068	35.62
1079.782	37.03
1080.497	37.83
1081.211	36.83
1081.925	37.03
1082.639	37.62
1083.353	36.62
1084.067	36.03
1084.781	36.43
1085.495	37.03
1086.209	36.03
1086.922	35.62
1087.636	38.43
1088.349	35.03
1089.063	37.03
1089.776	37.82
1090.489	37.22
1091.202	36.03
1091.916	38.23
1092.628	36.83
1093.341	36.03
1094.054	36.83
1094.767	36.82
1095.48	36.62
1096.192	36.22
1096.905	35.43
1097.617	35.83
1098.329	35.22
1099.042	36.22
1099.754	36.42
1100.466	34.62
1101.178	37.03
1101.89	34.22
1102.602	35.03
1103.314	36.82
1104.025	35.42
1104.737	35.62
1105.448	37.03
1106.16	37.02
1106.871	34.82
1107.582	35.03
1108.294	34.62
1109.005	35.62
1109.716	34.43
1110.427	35.23
1111.138	35.83
1111.848	34.43
1112.559	37.03
1113.27	34.62
1113.98	34.62
1114.691	35.43
1115.401	35.82
1116.112	-0.58
1116.822	-0.18
1117.532	1.43
1118.242	-0.57
1118.952	3.62
1119.662	3.03
1120.372	5.22
1121.081	3.42
1121.791	5.03
1122.501	3.82
1123.21	33.62
1123.92	35.03
1124.629	36.22
1125.338	34.62
1126.047	35.62
1126.756	35.03
1127.465	-0.38
1128.174	-0.38
1128.883	0.62
1129.592	0.03
