# Supplementary material for: Real-time monitoring polymerization degree of organic photovoltaic materials toward no batch-to-batch variations in device performance
Source: Nat Commun. 2024 Feb 10;15:1248. doi: 10.1038/s41467-024-45510-w (PMC10858892; doi:10.1038/s41467-024-45510-w)
Supplement: Supplementary file 4 — Supplementary Code 1 [file 41467_2024_45510_MOESM4_ESM.zip › Supplementary code file/Small dataset/Subt2_00004.txt]

½ÚµãSubt2_00004.txtµÄÊý¾Ý

Date: Tue Jun 27 11:09:57 CST 2023
User: 16473
Spectrometer: QEPB1887
´¥·¢Ä£Ê½: 0
»ý·ÖÊ±¼ä (Ãë): 1.000000E-1
Scans to average: 5
ÆôÓÃ°µÔëÉùÐ£Õý: true
ÆôÓÃ·ÇÏßÐÔÐ£Õý: false
»¬¶¯Æ½¾ù¿í¶È: 0
XÖáÄ£Ê½: Wavelengths
Number of Pixels in Spectrum: 1044
>>>>>Begin Spectral Data<<<<<
348.275	4.32
349.063	3.53
349.85	4.12
350.637	5.32
351.425	5.32
352.212	6.12
352.999	4.32
353.786	5.33
354.572	6.12
355.359	6.53
356.146	5.12
356.933	6.72
357.719	5.72
358.506	5.53
359.292	5.52
360.079	5.12
360.865	4.32
361.651	6.93
362.437	6.92
363.223	6.12
364.009	5.12
364.795	7.53
365.581	5.32
366.367	4.72
367.153	6.53
367.939	6.93
368.724	5.72
369.51	7.12
370.295	7.72
371.081	7.72
371.866	8.53
372.651	8.12
373.437	7.12
374.222	6.92
375.007	8.92
375.792	8.12
376.577	7.12
377.361	9.32
378.146	8.12
378.931	7.72
379.716	8.32
380.5	9.92
381.285	8.52
382.069	9.72
382.853	10.32
383.638	11.32
384.422	9.53
385.206	12.53
385.99	10.32
386.774	10.93
387.558	10.32
388.342	9.93
389.126	10.32
389.91	11.93
390.693	10.53
391.477	9.32
392.26	10.32
393.044	11.92
393.827	11.12
394.611	11.12
395.394	11.52
396.177	11.92
396.96	11.53
397.743	13.12
398.526	12.12
399.309	10.92
400.092	12.72
400.875	11.33
401.657	11.92
402.44	13.32
403.222	11.92
404.005	11.93
404.787	13.32
405.57	12.92
406.352	10.93
407.134	11.12
407.916	13.12
408.698	11.92
409.48	11.32
410.262	12.72
411.044	12.72
411.826	11.12
412.607	12.12
413.389	14.12
414.171	11.53
414.952	11.52
415.733	11.72
416.515	11.93
417.296	9.53
418.077	10.52
418.858	9.92
419.64	9.32
420.421	10.12
421.201	8.72
421.982	9.12
422.763	9.72
423.544	9.53
424.324	7.52
425.105	7.72
425.886	7.72
426.666	7.32
427.446	8.72
428.227	8.12
429.007	6.72
429.787	6.72
430.567	8.92
431.347	7.72
432.127	5.32
432.907	5.93
433.687	5.32
434.466	5.72
435.246	4.72
436.026	4.93
436.805	2.32
437.585	3.33
438.364	3.12
439.143	1.72
439.922	0.12
440.702	0.92
441.481	-1.08
442.26	-3.28
443.039	-0.28
443.818	-1.28
444.596	-2.08
445.375	-1.48
446.154	-1.47
446.932	-5.08
447.711	-3.28
448.489	-6.88
449.268	-6.48
450.046	-7.67
450.824	-6.88
451.602	-8.88
452.381	-6.47
453.159	-7.28
453.936	-6.68
454.714	-7.07
455.492	-4.08
456.27	-5.07
457.048	-4.47
457.825	-3.88
458.603	-3.68
459.38	-4.28
460.158	-4.47
460.935	-3.07
461.712	-3.28
462.489	-3.28
463.266	-3.08
464.043	-1.67
464.82	-1.28
465.597	-0.47
466.374	-1.07
467.151	-1.47
467.928	-1.28
468.704	-0.68
469.481	-2.07
470.257	-0.68
471.034	1.12
471.81	-0.28
472.586	-2.28
473.362	-0.07
474.138	-0.88
474.914	-1.47
475.69	-1.08
476.466	0.12
477.242	-0.28
478.018	-0.28
478.793	0.72
479.569	-0.48
480.345	-0.28
481.12	0.93
481.895	-1.08
482.671	-1.88
483.446	0.33
484.221	-0.88
484.996	0.52
485.771	-0.67
486.546	0.12
487.321	-1.88
488.096	-0.07
488.871	-1.28
489.645	-1.28
490.42	-2.68
491.195	-1.67
491.969	-1.28
492.743	-1.47
493.518	-1.88
494.292	-1.28
495.066	-4.08
495.84	-2.08
496.614	-2.47
497.388	-3.07
498.162	-2.28
498.936	-2.07
499.71	-4.47
500.483	-2.08
501.257	-3.88
502.031	-3.88
502.804	-3.07
503.577	-3.68
504.351	-4.28
505.124	-4.88
505.897	-4.08
506.67	-4.47
507.443	-5.67
508.216	-3.68
508.989	-5.48
509.762	-6.28
510.535	-6.28
511.307	-6.47
512.08	-6.68
512.853	-6.47
513.625	-6.88
514.397	-5.07
515.17	-8.07
515.942	-5.28
516.714	-5.88
517.486	-5.88
518.258	-6.07
519.03	-6.28
519.802	-5.88
520.574	-7.07
521.346	-6.08
522.117	-7.28
522.889	-6.28
523.66	-7.08
524.432	-7.48
525.203	-6.48
525.974	-6.48
526.746	-6.88
527.517	-7.28
528.288	-6.88
529.059	-9.28
529.83	-6.67
530.601	-6.88
531.372	-7.08
532.142	-8.88
532.913	-7.28
533.684	-5.88
534.454	-7.08
535.225	-8.08
535.995	-5.88
536.765	-8.47
537.535	-9.48
538.306	-8.08
539.076	-8.07
539.846	-7.88
540.616	-6.88
541.385	-7.88
542.155	-7.08
542.925	-7.88
543.695	-7.67
544.464	-9.28
545.234	-9.28
546.003	-8.28
546.772	-6.88
547.542	-8.07
548.311	-6.68
549.08	-8.88
549.849	-7.68
550.618	-9.08
551.387	-7.08
552.156	-10.28
552.925	-6.48
553.693	-6.28
554.462	-8.88
555.231	-7.68
555.999	-7.08
556.767	-7.47
557.536	-6.08
558.304	-7.48
559.072	-5.08
559.84	-4.28
560.608	-3.68
561.376	-7.08
562.144	-5.47
562.912	-3.28
563.68	-2.88
564.448	-1.68
565.215	-2.47
565.983	-3.68
566.75	-3.47
567.518	-5.28
568.285	-3.68
569.052	-2.28
569.819	-3.28
570.587	-2.88
571.354	-5.08
572.121	-6.48
572.887	-4.88
573.654	-5.08
574.421	-5.28
575.188	-6.07
575.954	-5.08
576.721	-4.08
577.487	-6.47
578.254	-5.07
579.02	-4.68
579.786	-7.28
580.552	-5.47
581.318	-5.88
582.084	-7.08
582.85	-4.67
583.616	-2.68
584.382	-5.48
585.148	-5.08
585.913	-6.28
586.679	-4.08
587.444	-4.48
588.21	-3.47
588.975	-5.48
589.741	-1.47
590.506	-2.47
591.271	-2.07
592.036	-2.68
592.801	-1.47
593.566	-0.88
594.331	-0.88
595.096	0.52
595.86	1.32
596.625	-0.68
597.389	1.32
598.154	6.52
598.918	6.12
599.683	8.72
600.447	11.93
601.211	11.12
601.975	10.72
602.739	9.32
603.503	9.53
604.267	5.72
605.031	5.72
605.795	6.12
606.558	6.53
607.322	7.52
608.086	7.72
608.849	4.93
609.612	6.12
610.376	7.52
611.139	7.32
611.902	6.32
612.665	5.53
613.428	7.92
614.191	6.72
614.954	6.52
615.717	5.53
616.48	6.12
617.242	6.72
618.005	7.12
618.767	6.93
619.53	7.72
620.292	7.32
621.054	5.93
621.817	6.93
622.579	6.93
623.341	7.33
624.103	7.12
624.865	8.32
625.626	7.52
626.388	7.52
627.15	7.92
627.912	8.93
628.673	9.12
629.435	8.32
630.196	8.92
630.957	10.12
631.719	8.52
632.48	11.32
633.241	11.72
634.002	8.93
634.763	11.93
635.524	13.12
636.285	12.53
637.045	15.52
637.806	16.52
638.567	14.32
639.327	15.12
640.087	17.53
640.848	15.93
641.608	20.32
642.368	21.32
643.129	20.92
643.889	23.72
644.649	25.53
645.409	27.53
646.168	29.72
646.928	30.72
647.688	33.33
648.448	31.92
649.207	30.92
649.967	31.12
650.726	29.53
651.485	28.53
652.245	29.92
653.004	28.32
653.763	29.72
654.522	30.72
655.281	31.12
656.04	28.12
656.799	28.12
657.557	31.32
658.316	31.12
659.075	29.72
659.833	30.53
660.592	31.32
661.35	29.32
662.108	32.32
662.866	30.72
663.625	30.32
664.383	31.12
665.141	31.72
665.899	33.72
666.656	33.32
667.414	34.52
668.172	33.12
668.93	34.12
669.687	35.32
670.445	38.52
671.202	36.72
671.959	38.12
672.717	38.32
673.474	39.53
674.231	41.12
674.988	43.12
675.745	42.72
676.502	45.52
677.259	43.93
678.015	45.72
678.772	47.72
679.529	48.72
680.285	49.32
681.042	56.12
681.798	55.12
682.554	56.32
683.31	56.12
684.067	60.92
684.823	61.72
685.579	66.32
686.335	66.92
687.09	70.92
687.846	73.52
688.602	77.12
689.358	81.53
690.113	81.72
690.869	85.92
691.624	90.72
692.379	93.72
693.135	99.12
693.89	102.72
694.645	106.93
695.4	114.33
696.155	116.93
696.91	123.52
697.665	129.72
698.419	132.92
699.174	141.93
699.929	144.32
700.683	156.72
701.437	161.32
702.192	174.12
702.946	179.53
703.7	190.92
704.454	200.72
705.208	206.92
705.962	218.12
706.716	233.92
707.47	243.72
708.224	257.53
708.978	270.33
709.731	285.92
710.485	293.12
711.238	314.72
711.992	332.93
712.745	343.52
713.498	359.32
714.251	380.72
715.004	400.52
715.757	420.72
716.51	440.52
717.263	463.53
718.016	486.72
718.769	516.53
719.521	538.93
720.274	566.12
721.026	594.12
721.779	623.53
722.531	651.72
723.283	689.72
724.036	719.72
724.788	752.32
725.54	791.72
726.292	832.12
727.044	875.52
727.795	919.72
728.547	964.32
729.299	1010.72
730.05	1051.72
730.802	1111.92
731.553	1157.53
732.305	1210.92
733.056	1266.72
733.807	1320.72
734.558	1384.12
735.309	1437.72
736.06	1505.92
736.811	1581.32
737.562	1646.12
738.313	1716.72
739.064	1798.53
739.814	1873.72
740.565	1958.33
741.315	2043.72
742.066	2134.73
742.816	2237.72
743.566	2322.72
744.316	2430.12
745.066	2528.72
745.816	2633.52
746.566	2749.72
747.316	2873.93
748.066	2990.53
748.816	3116.73
749.565	3223.72
750.315	3382.32
751.064	3516.12
751.814	3652.12
752.563	3796.52
753.312	3950.53
754.061	4099.73
754.81	4271.53
755.559	4453.92
756.308	4640.52
757.057	4815.32
757.806	5019.33
758.555	5219.92
759.303	5436.92
760.052	5671.53
760.801	5909.73
761.549	6136.73
762.297	6389.73
763.046	6643.52
763.794	6912.53
764.542	7197.73
765.29	7479.93
766.038	7769.93
766.786	8043.73
767.534	8370.52
768.281	8697.12
769.029	9041.12
769.777	9341.92
770.524	9656.33
771.272	10014.53
772.019	10383.33
772.766	10744.12
773.513	11156.12
774.261	11540.73
775.008	11911.92
775.755	12280.33
776.501	12707.52
777.248	13153.12
777.995	13582.72
778.742	13998.12
779.488	14400.52
780.235	14795.12
780.981	15235.12
781.728	15750.73
782.474	16258.92
783.22	16737.53
783.966	17191.52
784.712	17608.32
785.458	18086.92
786.204	18648.52
786.95	19210.32
787.696	19710.92
788.442	20189.72
789.187	20597.72
789.933	21057.12
790.678	21545.52
791.424	22065.72
792.169	22580.32
792.914	23066.52
793.659	23454.92
794.404	23836.92
795.149	24258.33
795.894	24730.33
796.639	25206.53
797.384	25658.52
798.129	25978.72
798.873	26250.52
799.618	26528.72
800.362	26929.53
801.107	27326.32
801.851	27681.12
802.595	27940.12
803.339	28092.92
804.084	28173.12
804.828	28303.33
805.571	28464.52
806.315	28737.12
807.059	28952.53
807.803	29004.72
808.546	28875.52
809.29	28805.12
810.034	28770.72
810.777	28819.92
811.52	28906.92
812.263	28862.92
813.007	28735.32
813.75	28461.32
814.493	28156.72
815.236	27973.32
815.979	27881.33
816.721	27752.12
817.464	27557.33
818.207	27242.32
818.949	26858.32
819.692	26430.72
820.434	26201.53
821.177	26006.72
821.919	25773.12
822.661	25428.92
823.403	25029.12
824.145	24613.32
824.887	24142.32
825.629	23838.92
826.371	23548.33
827.112	23304.72
827.854	22990.32
828.596	22634.92
829.337	22159.12
830.079	21736.52
830.82	21400.12
831.561	21132.92
832.302	20890.72
833.043	20649.92
833.785	20335.52
834.525	19962.72
835.266	19572.33
836.007	19232.92
836.748	19000.12
837.489	18798.72
838.229	18587.92
838.97	18349.32
839.71	18005.92
840.45	17691.33
841.191	17381.92
841.931	17155.72
842.671	17055.72
843.411	16958.92
844.151	16795.52
844.891	16563.33
845.631	16280.53
846.37	15998.93
847.11	15798.52
847.849	15605.33
848.589	15557.52
849.328	15495.73
850.068	15368.52
850.807	15232.72
851.546	15022.53
852.285	14831.52
853.024	14663.72
853.763	14627.33
854.502	14584.73
855.241	14572.52
855.98	14467.73
856.718	14258.73
857.457	14061.33
858.195	13873.33
858.934	13756.73
859.672	13686.12
860.41	13624.92
861.149	13569.53
861.887	13402.53
862.625	13214.33
863.363	13013.33
864.101	12802.33
864.838	12646.33
865.576	12539.33
866.314	12454.12
867.051	12318.53
867.789	12149.12
868.526	11921.73
869.264	11650.92
870.001	11436.92
870.738	11241.73
871.475	11092.92
872.212	10958.12
872.949	10807.12
873.686	10607.92
874.423	10378.52
875.159	10127.73
875.896	9890.72
876.633	9683.53
877.369	9517.73
878.106	9372.12
878.842	9216.93
879.578	9052.93
880.314	8851.92
881.05	8628.73
881.786	8404.92
882.522	8199.53
883.258	8052.92
883.994	7926.52
884.73	7771.13
885.465	7627.93
886.201	7451.53
886.936	7283.12
887.672	7095.53
888.407	6916.73
889.142	6783.53
889.877	6672.52
890.613	6544.73
891.348	6437.12
892.083	6324.72
892.817	6186.13
893.552	6041.13
894.287	5885.13
895.021	5775.52
895.756	5700.72
896.49	5588.53
897.225	5519.33
897.959	5422.53
898.693	5341.72
899.428	5223.12
900.162	5114.13
900.896	5029.73
901.63	4940.33
902.363	4886.32
903.097	4834.32
903.831	4789.12
904.564	4731.73
905.298	4673.12
906.031	4623.73
906.765	4574.73
907.498	4522.33
908.231	4499.12
908.965	4471.53
909.698	4461.93
910.431	4455.32
911.163	4431.93
911.896	4414.52
912.629	4377.92
913.362	4327.32
914.094	4311.93
914.827	4290.73
915.559	4261.52
916.292	4244.52
917.024	4198.72
917.756	4160.53
918.488	4096.52
919.22	4006.13
919.952	3902.52
920.684	3784.12
921.416	3671.52
922.148	3547.52
922.879	3420.72
923.611	3311.53
924.343	3160.72
925.074	3035.12
925.805	2898.33
926.537	2777.12
927.268	2633.72
927.999	2524.72
928.73	2412.93
929.461	2327.72
930.192	2244.33
930.923	2166.92
931.653	2085.33
932.384	2031.12
933.115	1955.32
933.845	1898.33
934.575	1840.52
935.306	1795.52
936.036	1747.92
936.766	1717.72
937.496	1685.92
938.226	1652.72
938.956	1629.32
939.686	1593.32
940.416	1563.72
941.146	1538.12
941.875	1512.92
942.605	1487.92
943.334	1463.92
944.064	1444.53
944.793	1421.12
945.522	1394.12
946.251	1375.92
946.98	1357.72
947.709	1324.12
948.438	1296.12
949.167	1265.72
949.896	1223.93
950.625	1198.12
951.353	1163.72
952.082	1133.53
952.81	1099.72
953.539	1058.53
954.267	1026.12
954.995	987.72
955.723	948.92
956.451	904.92
957.179	864.12
957.907	825.72
958.635	794.33
959.363	755.72
960.09	719.12
960.818	684.12
961.545	652.93
962.273	611.32
963	580.92
963.727	552.52
964.455	516.72
965.182	491.52
965.909	466.32
966.636	442.72
967.363	419.92
968.089	394.32
968.816	371.12
969.543	351.32
970.269	331.32
970.996	317.12
971.722	297.72
972.449	279.72
973.175	267.32
973.901	252.12
974.627	236.92
975.353	225.93
976.079	211.72
976.805	200.52
977.531	191.12
978.256	180.53
978.982	172.53
979.707	164.53
980.433	157.32
981.158	147.52
981.884	143.93
982.609	137.32
983.334	132.12
984.059	123.32
984.784	120.52
985.509	116.32
986.234	110.72
986.958	109.12
987.683	103.72
988.408	99.32
989.132	98.53
989.857	94.32
990.581	89.93
991.305	89.12
992.029	88.12
992.754	84.32
993.478	82.72
994.202	79.93
994.925	77.53
995.649	76.12
996.373	74.92
997.097	72.72
997.82	73.52
998.544	68.53
999.267	67.92
999.99	65.52
1000.713	63.93
1001.437	64.92
1002.16	64.12
1002.883	60.72
1003.606	61.52
1004.328	59.32
1005.051	56.92
1005.774	57.53
1006.497	55.12
1007.219	57.32
1007.941	54.53
1008.664	52.32
1009.386	52.32
1010.108	53.72
1010.83	52.12
1011.553	50.32
1012.274	51.72
1012.996	49.92
1013.718	50.92
1014.44	48.72
1015.162	49.92
1015.883	49.33
1016.605	48.32
1017.326	46.92
1018.047	48.12
1018.769	47.12
1019.49	47.52
1020.211	44.72
1020.932	45.32
1021.653	45.32
1022.374	46.72
1023.094	43.72
1023.815	43.72
1024.536	44.72
1025.256	43.72
1025.977	42.72
1026.697	43.72
1027.417	41.53
1028.138	43.93
1028.858	43.12
1029.578	42.53
1030.298	44.12
1031.018	40.32
1031.737	42.93
1032.457	42.32
1033.177	41.53
1033.896	43.32
1034.616	42.52
1035.335	41.52
1036.055	40.32
1036.774	40.93
1037.493	41.32
1038.212	43.12
1038.931	39.92
1039.65	40.32
1040.369	39.92
1041.088	38.92
1041.806	39.12
1042.525	39.93
1043.244	40.93
1043.962	39.33
1044.68	39.52
1045.399	39.93
1046.117	38.12
1046.835	37.72
1047.553	38.32
1048.271	41.12
1048.989	39.32
1049.707	39.32
1050.425	39.12
1051.142	38.53
1051.86	36.32
1052.577	39.12
1053.295	38.53
1054.012	38.12
1054.729	40.32
1055.446	36.72
1056.163	36.93
1056.881	40.53
1057.597	37.72
1058.314	38.12
1059.031	40.32
1059.748	38.32
1060.464	37.32
1061.181	38.72
1061.897	36.92
1062.614	34.92
1063.33	35.72
1064.046	39.72
1064.762	36.72
1065.478	37.32
1066.194	38.32
1066.91	36.12
1067.626	36.93
1068.342	38.12
1069.057	36.93
1069.773	37.52
1070.488	38.32
1071.204	37.52
1071.919	36.12
1072.634	36.72
1073.35	38.72
1074.065	37.52
1074.78	35.32
1075.495	35.32
1076.209	37.72
1076.924	35.93
1077.639	37.93
1078.353	37.72
1079.068	35.72
1079.782	37.93
1080.497	38.72
1081.211	37.53
1081.925	37.12
1082.639	37.12
1083.353	37.12
1084.067	37.12
1084.781	37.53
1085.495	36.72
1086.209	35.92
1086.922	35.12
1087.636	35.33
1088.349	36.92
1089.063	35.92
1089.776	38.12
1090.489	35.92
1091.202	36.72
1091.916	36.33
1092.628	37.32
1093.341	36.52
1094.054	37.32
1094.767	36.12
1095.48	36.72
1096.192	35.72
1096.905	35.72
1097.617	35.53
1098.329	35.12
1099.042	35.72
1099.754	35.72
1100.466	34.92
1101.178	38.53
1101.89	35.32
1102.602	36.72
1103.314	35.52
1104.025	36.12
1104.737	34.92
1105.448	36.92
1106.16	36.12
1106.871	36.32
1107.582	35.52
1108.294	35.32
1109.005	34.32
1109.716	34.12
1110.427	35.33
1111.138	36.93
1111.848	34.53
1112.559	35.72
1113.27	34.32
1113.98	35.12
1114.691	34.32
1115.401	35.12
1116.112	-0.68
1116.822	-0.48
1117.532	0.33
1118.242	-0.47
1118.952	3.12
1119.662	4.52
1120.372	5.53
1121.081	4.32
1121.791	3.92
1122.501	4.53
1123.21	34.12
1123.92	35.12
1124.629	34.92
1125.338	36.92
1126.047	34.12
1126.756	35.32
1127.465	0.12
1128.174	-0.07
1128.883	0.12
1129.592	1.12
