# Supplementary material for: Real-time monitoring polymerization degree of organic photovoltaic materials toward no batch-to-batch variations in device performance
Source: Nat Commun. 2024 Feb 10;15:1248. doi: 10.1038/s41467-024-45510-w (PMC10858892; doi:10.1038/s41467-024-45510-w)
Supplement: Supplementary file 4 — Supplementary Code 1 [file 41467_2024_45510_MOESM4_ESM.zip › Supplementary code file/Small dataset/Subt2_00005.txt]

½ÚµãSubt2_00005.txtµÄÊý¾Ý

Date: Tue Jun 27 11:10:57 CST 2023
User: 16473
Spectrometer: QEPB1887
´¥·¢Ä£Ê½: 0
»ý·ÖÊ±¼ä (Ãë): 1.000000E-1
Scans to average: 5
ÆôÓÃ°µÔëÉùÐ£Õý: true
ÆôÓÃ·ÇÏßÐÔÐ£Õý: false
»¬¶¯Æ½¾ù¿í¶È: 0
XÖáÄ£Ê½: Wavelengths
Number of Pixels in Spectrum: 1044
>>>>>Begin Spectral Data<<<<<
348.275	4.62
349.063	4.43
349.85	5.83
350.637	4.83
351.425	6.03
352.212	6.63
352.999	4.62
353.786	5.63
354.572	6.43
355.359	6.23
356.146	4.43
356.933	5.62
357.719	4.83
358.506	5.43
359.292	5.23
360.079	5.03
360.865	4.43
361.651	5.63
362.437	6.62
363.223	5.83
364.009	5.63
364.795	6.23
365.581	5.83
366.367	5.83
367.153	5.83
367.939	6.63
368.724	5.03
369.51	5.43
370.295	7.22
371.081	7.43
371.866	6.43
372.651	6.63
373.437	7.23
374.222	6.43
375.007	8.62
375.792	8.22
376.577	6.43
377.361	7.83
378.146	7.63
378.931	8.03
379.716	8.43
380.5	8.83
381.285	8.62
382.069	8.62
382.853	9.23
383.638	9.63
384.422	10.23
385.206	9.63
385.99	10.43
386.774	8.43
387.558	9.23
388.342	10.03
389.126	10.03
389.91	11.23
390.693	10.43
391.477	8.83
392.26	10.23
393.044	11.43
393.827	10.43
394.611	11.43
395.394	11.43
396.177	11.22
396.96	12.03
397.743	13.03
398.526	11.43
399.309	10.63
400.092	10.43
400.875	10.23
401.657	11.43
402.44	11.62
403.222	11.43
404.005	11.23
404.787	12.83
405.57	11.43
406.352	11.63
407.134	10.03
407.916	12.23
408.698	10.43
409.48	10.63
410.262	12.43
411.044	12.43
411.826	10.43
412.607	12.23
413.389	11.43
414.171	11.23
414.952	10.83
415.733	12.63
416.515	11.03
417.296	9.23
418.077	10.03
418.858	9.03
419.64	9.23
420.421	9.83
421.201	8.43
421.982	8.83
422.763	9.23
423.544	9.03
424.324	7.03
425.105	8.23
425.886	7.23
426.666	8.23
427.446	7.63
428.227	7.03
429.007	6.43
429.787	8.62
430.567	7.03
431.347	5.83
432.127	5.43
432.907	5.83
433.687	5.23
434.466	4.43
435.246	4.43
436.026	3.83
436.805	1.62
437.585	3.43
438.364	2.62
439.143	1.83
439.922	0.03
440.702	1.43
441.481	-0.77
442.26	-3.57
443.039	-0.77
443.818	-0.97
444.596	-2.77
445.375	-1.38
446.154	-2.57
446.932	-4.97
447.711	-3.57
448.489	-5.97
449.268	-6.77
450.046	-7.17
450.824	-5.78
451.602	-7.78
452.381	-7.37
453.159	-7.57
453.936	-6.57
454.714	-7.17
455.492	-4.97
456.27	-4.97
457.048	-5.77
457.825	-4.97
458.603	-3.57
459.38	-3.97
460.158	-3.37
460.935	-3.37
461.712	-4.17
462.489	-4.78
463.266	-1.57
464.043	-2.37
464.82	-2.17
465.597	-0.77
466.374	-1.97
467.151	-2.57
467.928	-0.77
468.704	-1.97
469.481	-2.77
470.257	0.03
471.034	0.03
471.81	-0.77
472.586	-1.57
473.362	-0.57
474.138	0.62
474.914	-2.37
475.69	-1.78
476.466	0.03
477.242	-1.77
478.018	-0.57
478.793	-0.37
479.569	-0.17
480.345	-0.97
481.12	-0.17
481.895	-1.38
482.671	-1.57
483.446	-1.17
484.221	-0.57
484.996	-1.38
485.771	0.83
486.546	-0.17
487.321	-1.78
488.096	-1.77
488.871	0.23
489.645	-2.97
490.42	-3.37
491.195	-1.37
491.969	-2.17
492.743	-2.17
493.518	-3.57
494.292	-2.97
495.066	-2.57
495.84	-2.77
496.614	-3.57
497.388	-3.77
498.162	-3.57
498.936	-2.37
499.71	-4.57
500.483	-3.77
501.257	-3.97
502.031	-3.77
502.804	-4.17
503.577	-3.77
504.351	-3.97
505.124	-5.17
505.897	-3.38
506.67	-5.37
507.443	-5.57
508.216	-4.57
508.989	-6.17
509.762	-7.17
510.535	-4.57
511.307	-6.77
512.08	-6.57
512.853	-6.17
513.625	-5.97
514.397	-5.97
515.17	-7.77
515.942	-5.37
516.714	-7.57
517.486	-6.97
518.258	-6.57
519.03	-7.17
519.802	-6.57
520.574	-7.97
521.346	-6.78
522.117	-7.17
522.889	-6.57
523.66	-7.77
524.432	-8.97
525.203	-8.17
525.974	-6.57
526.746	-6.17
527.517	-7.97
528.288	-8.77
529.059	-9.77
529.83	-8.37
530.601	-8.17
531.372	-8.78
532.142	-8.38
532.913	-7.97
533.684	-7.57
534.454	-8.57
535.225	-9.97
535.995	-7.57
536.765	-9.17
537.535	-10.38
538.306	-9.17
539.076	-9.57
539.846	-9.37
540.616	-7.57
541.385	-7.57
542.155	-8.57
542.925	-9.17
543.695	-9.57
544.464	-9.17
545.234	-10.97
546.003	-9.37
546.772	-7.57
547.542	-8.17
548.311	-7.97
549.08	-8.78
549.849	-9.17
550.618	-8.37
551.387	-8.97
552.156	-10.17
552.925	-7.57
553.693	-5.97
554.462	-9.57
555.231	-7.57
555.999	-7.97
556.767	-7.77
557.536	-6.17
558.304	-8.57
559.072	-4.37
559.84	-5.37
560.608	-5.17
561.376	-6.77
562.144	-5.57
562.912	-3.57
563.68	-2.77
564.448	-1.57
565.215	-5.17
565.983	-3.38
566.75	-4.57
567.518	-7.17
568.285	-6.17
569.052	-2.77
569.819	-3.77
570.587	-2.17
571.354	-5.57
572.121	-6.38
572.887	-4.38
573.654	-4.78
574.421	-5.37
575.188	-6.97
575.954	-5.78
576.721	-4.17
577.487	-7.17
578.254	-6.97
579.02	-5.17
579.786	-6.77
580.552	-7.37
581.318	-3.57
582.084	-7.97
582.85	-5.77
583.616	-5.57
584.382	-6.78
585.148	-5.57
585.913	-5.57
586.679	-4.77
587.444	-5.78
588.21	-3.57
588.975	-5.97
589.741	-2.37
590.506	-2.17
591.271	-3.57
592.036	-4.37
592.801	-2.17
593.566	-0.57
594.331	-1.77
595.096	0.83
595.86	0.03
596.625	-0.57
597.389	0.03
598.154	4.03
598.918	4.62
599.683	8.63
600.447	12.63
601.211	10.23
601.975	8.03
602.739	8.83
603.503	8.43
604.267	6.23
605.031	3.62
605.795	4.83
606.558	5.23
607.322	7.43
608.086	6.03
608.849	5.03
609.612	5.63
610.376	6.23
611.139	6.03
611.902	4.23
612.665	5.03
613.428	5.62
614.191	6.62
614.954	6.43
615.717	6.83
616.48	5.03
617.242	7.23
618.005	6.83
618.767	5.63
619.53	5.23
620.292	6.83
621.054	5.43
621.817	3.63
622.579	6.23
623.341	5.83
624.103	4.62
624.865	6.62
625.626	6.83
626.388	5.62
627.15	6.43
627.912	9.43
628.673	6.83
629.435	7.03
630.196	8.43
630.957	8.03
631.719	5.83
632.48	10.62
633.241	11.23
634.002	8.83
634.763	11.23
635.524	12.03
636.285	11.23
637.045	13.22
637.806	15.43
638.567	14.83
639.327	14.43
640.087	17.43
640.848	17.43
641.608	18.83
642.368	20.62
643.129	21.23
643.889	21.83
644.649	22.43
645.409	24.43
646.168	26.83
646.928	28.62
647.688	30.03
648.448	31.22
649.207	31.03
649.967	31.03
650.726	27.63
651.485	27.23
652.245	29.22
653.004	26.83
653.763	27.03
654.522	28.43
655.281	28.83
656.04	27.43
656.799	27.43
657.557	29.03
658.316	29.43
659.075	30.63
659.833	29.63
660.592	30.43
661.35	28.63
662.108	31.43
662.866	30.23
663.625	29.03
664.383	31.23
665.141	32.03
665.899	31.03
666.656	34.03
667.414	35.83
668.172	32.83
668.93	34.83
669.687	37.63
670.445	37.23
671.202	37.03
671.959	37.43
672.717	40.23
673.474	39.03
674.231	40.83
674.988	42.23
675.745	43.43
676.502	44.83
677.259	46.83
678.015	47.43
678.772	48.83
679.529	52.23
680.285	52.03
681.042	55.43
681.798	57.03
682.554	58.43
683.31	60.83
684.067	63.43
684.823	65.03
685.579	70.03
686.335	69.03
687.09	74.83
687.846	77.03
688.602	78.83
689.358	84.03
690.113	86.83
690.869	91.83
691.624	97.83
692.379	99.83
693.135	104.63
693.89	110.83
694.645	116.83
695.4	122.43
696.155	126.03
696.91	135.03
697.665	139.23
698.419	148.83
699.174	154.83
699.929	161.43
700.683	172.63
701.437	180.43
702.192	190.43
702.946	197.43
703.7	209.62
704.454	220.63
705.208	233.43
705.962	243.03
706.716	256.83
707.47	270.83
708.224	281.63
708.978	295.43
709.731	312.23
710.485	327.43
711.238	345.83
711.992	362.03
712.745	379.22
713.498	400.03
714.251	420.23
715.004	444.22
715.757	467.03
716.51	487.83
717.263	512.83
718.016	534.62
718.769	566.83
719.521	592.03
720.274	622.03
721.026	652.83
721.779	683.83
722.531	720.43
723.283	759.23
724.036	793.23
724.788	828.83
725.54	865.43
726.292	913.83
727.044	957.83
727.795	1003.83
728.547	1065.43
729.299	1102.03
730.05	1153.83
730.802	1206.43
731.553	1268.03
732.305	1321.43
733.056	1387.03
733.807	1446.03
734.558	1517.03
735.309	1575.23
736.06	1652.83
736.811	1726.23
737.562	1805.63
738.313	1875.82
739.064	1953.43
739.814	2050.83
740.565	2136.63
741.315	2225.42
742.066	2312.62
742.816	2425.23
743.566	2537.83
744.316	2629.63
745.066	2745.03
745.816	2860.62
746.566	2986.03
747.316	3111.82
748.066	3235.83
748.816	3366.83
749.565	3505.62
750.315	3636.03
751.064	3782.42
751.814	3934.43
752.563	4092.03
753.312	4247.62
754.061	4428.43
754.81	4591.23
755.559	4787.43
756.308	4968.23
757.057	5155.83
757.806	5357.43
758.555	5570.43
759.303	5800.23
760.052	6047.03
760.801	6302.23
761.549	6530.02
762.297	6766.43
763.046	7033.23
763.794	7314.03
764.542	7614.03
765.29	7906.43
766.038	8170.23
766.786	8488.43
767.534	8772.02
768.281	9124.62
769.029	9436.62
769.777	9776.23
770.524	10095.43
771.272	10428.03
772.019	10797.62
772.766	11176.62
773.513	11568.42
774.261	11939.63
775.008	12278.83
775.755	12636.62
776.501	13035.23
777.248	13493.83
777.995	13923.42
778.742	14347.42
779.488	14662.62
780.235	15049.23
780.981	15480.03
781.728	15949.63
782.474	16417.62
783.22	16891.83
783.966	17311.62
784.712	17696.62
785.458	18152.23
786.204	18639.62
786.95	19151.23
787.696	19605.23
788.442	20024.22
789.187	20395.83
789.933	20760.22
790.678	21212.22
791.424	21660.23
792.169	22146.22
792.914	22532.43
793.659	22869.02
794.404	23162.62
795.149	23491.43
795.894	23897.23
796.639	24287.23
797.384	24651.62
798.129	24908.03
798.873	25110.62
799.618	25330.42
800.362	25598.63
801.107	25906.62
801.851	26218.02
802.595	26383.02
803.339	26449.42
804.084	26473.43
804.828	26527.03
805.571	26647.62
806.315	26844.02
807.059	26914.63
807.803	26922.83
808.546	26798.22
809.29	26654.83
810.034	26558.43
810.777	26590.83
811.52	26576.83
812.263	26478.03
813.007	26287.42
813.75	26002.62
814.493	25705.03
815.236	25514.23
815.979	25378.23
816.721	25234.83
817.464	25011.63
818.207	24700.62
818.949	24289.42
819.692	23924.03
820.434	23635.83
821.177	23476.03
821.919	23229.23
822.661	22891.03
823.403	22507.23
824.145	22093.83
824.887	21699.83
825.629	21377.62
826.371	21123.03
827.112	20875.42
827.854	20610.03
828.596	20220.42
829.337	19802.43
830.079	19410.23
830.82	19099.42
831.561	18851.03
832.302	18635.22
833.043	18434.83
833.785	18125.42
834.525	17789.42
835.266	17434.03
836.007	17106.03
836.748	16904.62
837.489	16728.22
838.229	16534.83
838.97	16335.63
839.71	16028.03
840.45	15741.23
841.191	15422.23
841.931	15254.02
842.671	15146.62
843.411	15047.03
844.151	14913.23
844.891	14709.02
845.631	14481.62
846.37	14254.83
847.11	14018.42
847.849	13880.42
848.589	13829.83
849.328	13770.23
850.068	13662.83
850.807	13526.03
851.546	13325.03
852.285	13149.62
853.024	13020.23
853.763	12958.23
854.502	12952.03
855.241	12927.23
855.98	12840.43
856.718	12658.03
857.457	12505.23
858.195	12304.03
858.934	12213.83
859.672	12132.03
860.41	12110.23
861.149	12033.23
861.887	11908.62
862.625	11719.43
863.363	11516.23
864.101	11339.03
864.838	11213.62
865.576	11112.02
866.314	11039.83
867.051	10905.62
867.789	10752.43
868.526	10552.23
869.264	10326.43
870.001	10158.42
870.738	9982.83
871.475	9822.42
872.212	9691.03
872.949	9565.23
873.686	9386.23
874.423	9195.23
875.159	8960.62
875.896	8744.62
876.633	8549.62
877.369	8408.62
878.106	8280.83
878.842	8155.03
879.578	7995.23
880.314	7819.02
881.05	7603.03
881.786	7414.63
882.522	7229.43
883.258	7115.23
883.994	6971.83
884.73	6850.83
885.465	6716.83
886.201	6575.63
886.936	6424.83
887.672	6258.23
888.407	6104.83
889.142	5954.43
889.877	5849.62
890.613	5766.02
891.348	5656.83
892.083	5542.63
892.817	5433.23
893.552	5298.23
894.287	5165.82
895.021	5065.23
895.756	4977.03
896.49	4908.43
897.225	4828.83
897.959	4749.43
898.693	4664.22
899.428	4569.82
900.162	4483.63
900.896	4400.83
901.63	4326.83
902.363	4271.43
903.097	4220.03
903.831	4179.83
904.564	4144.62
905.298	4079.63
906.031	4037.83
906.765	3980.43
907.498	3936.83
908.231	3922.43
908.965	3900.43
909.698	3890.03
910.431	3875.83
911.163	3861.23
911.896	3838.63
912.629	3805.03
913.362	3770.23
914.094	3737.03
914.827	3720.23
915.559	3705.82
916.292	3677.83
917.024	3635.63
917.756	3594.63
918.488	3541.63
919.22	3476.23
919.952	3379.03
920.684	3280.22
921.416	3166.43
922.148	3079.83
922.879	2960.82
923.611	2849.43
924.343	2746.43
925.074	2626.03
925.805	2517.03
926.537	2398.62
927.268	2282.83
927.999	2176.83
928.73	2086.62
929.461	2009.63
930.192	1937.43
930.923	1868.63
931.653	1812.43
932.384	1749.43
933.115	1691.62
933.845	1638.43
934.575	1592.43
935.306	1550.62
936.036	1509.03
936.766	1478.22
937.496	1448.62
938.226	1429.63
938.956	1401.43
939.686	1378.83
940.416	1343.83
941.146	1324.43
941.875	1305.83
942.605	1280.03
943.334	1264.23
944.064	1245.03
944.793	1214.43
945.522	1207.83
946.251	1187.23
946.98	1166.43
947.709	1139.03
948.438	1115.62
949.167	1085.63
949.896	1059.63
950.625	1033.03
951.353	1002.43
952.082	973.83
952.81	945.83
953.539	912.63
954.267	885.43
954.995	853.23
955.723	812.62
956.451	783.03
957.179	751.22
957.907	715.63
958.635	682.63
959.363	651.43
960.09	617.43
960.818	586.83
961.545	558.03
962.273	529.43
963	500.03
963.727	472.83
964.455	448.43
965.182	424.22
965.909	399.03
966.636	377.43
967.363	358.23
968.089	339.83
968.816	320.43
969.543	305.83
970.269	288.43
970.996	272.63
971.722	255.43
972.449	239.63
973.175	230.62
973.901	214.83
974.627	205.83
975.353	194.23
976.079	185.62
976.805	172.83
977.531	166.62
978.256	160.43
978.982	148.23
979.707	142.23
980.433	136.62
981.158	128.43
981.884	123.43
982.609	118.43
983.334	115.03
984.059	107.63
984.784	106.43
985.509	101.03
986.234	98.83
986.958	94.23
987.683	90.43
988.408	89.03
989.132	84.63
989.857	83.23
990.581	79.43
991.305	79.83
992.029	78.43
992.754	75.43
993.478	72.63
994.202	70.43
994.925	68.63
995.649	66.43
996.373	64.43
997.097	64.83
997.82	63.22
998.544	63.43
999.267	59.62
999.99	58.43
1000.713	58.23
1001.437	59.03
1002.16	55.63
1002.883	55.23
1003.606	55.03
1004.328	53.23
1005.051	49.63
1005.774	52.63
1006.497	51.62
1007.219	49.83
1007.941	50.23
1008.664	49.03
1009.386	46.83
1010.108	48.03
1010.83	48.83
1011.553	46.03
1012.274	46.03
1012.996	45.03
1013.718	45.63
1014.44	46.03
1015.162	45.03
1015.883	42.23
1016.605	43.03
1017.326	43.23
1018.047	43.23
1018.769	42.43
1019.49	44.03
1020.211	42.22
1020.932	43.03
1021.653	43.03
1022.374	40.63
1023.094	40.83
1023.815	42.43
1024.536	40.23
1025.256	40.43
1025.977	39.03
1026.697	40.63
1027.417	38.23
1028.138	38.23
1028.858	41.23
1029.578	38.83
1030.298	40.03
1031.018	38.03
1031.737	38.63
1032.457	38.43
1033.177	39.83
1033.896	37.62
1034.616	38.03
1035.335	37.03
1036.055	37.22
1036.774	36.63
1037.493	35.63
1038.212	37.83
1038.931	38.43
1039.65	37.03
1040.369	35.43
1041.088	38.43
1041.806	37.23
1042.525	36.83
1043.244	36.83
1043.962	36.03
1044.68	35.83
1045.399	36.43
1046.117	37.03
1046.835	34.63
1047.553	34.83
1048.271	36.22
1048.989	36.62
1049.707	35.83
1050.425	35.43
1051.142	34.83
1051.86	34.62
1052.577	36.83
1053.295	35.23
1054.012	35.83
1054.729	36.83
1055.446	34.43
1056.163	34.03
1056.881	35.63
1057.597	34.43
1058.314	34.03
1059.031	34.63
1059.748	37.03
1060.464	31.83
1061.181	36.23
1061.897	34.62
1062.614	31.83
1063.33	33.03
1064.046	35.83
1064.762	35.62
1065.478	35.23
1066.194	34.63
1066.91	33.63
1067.626	32.63
1068.342	34.43
1069.057	33.63
1069.773	34.03
1070.488	33.43
1071.204	36.43
1071.919	33.23
1072.634	34.03
1073.35	36.63
1074.065	34.22
1074.78	34.03
1075.495	32.83
1076.209	34.83
1076.924	33.63
1077.639	34.83
1078.353	33.83
1079.068	34.03
1079.782	33.43
1080.497	34.63
1081.211	33.83
1081.925	33.03
1082.639	34.43
1083.353	33.63
1084.067	31.63
1084.781	34.23
1085.495	34.23
1086.209	33.23
1086.922	32.43
1087.636	34.03
1088.349	34.23
1089.063	34.03
1089.776	33.62
1090.489	33.03
1091.202	34.83
1091.916	35.03
1092.628	33.03
1093.341	34.62
1094.054	34.23
1094.767	33.63
1095.48	32.63
1096.192	31.83
1096.905	33.83
1097.617	33.23
1098.329	32.22
1099.042	33.43
1099.754	34.43
1100.466	32.63
1101.178	35.63
1101.89	30.43
1102.602	31.83
1103.314	33.83
1104.025	34.62
1104.737	33.63
1105.448	33.62
1106.16	32.83
1106.871	32.62
1107.582	32.43
1108.294	32.43
1109.005	32.83
1109.716	31.63
1110.427	31.63
1111.138	33.43
1111.848	33.43
1112.559	32.62
1113.27	32.62
1113.98	31.83
1114.691	33.43
1115.401	34.03
1116.112	-0.77
1116.822	-1.38
1117.532	0.63
1118.242	0.23
1118.952	4.03
1119.662	3.43
1120.372	4.63
1121.081	3.22
1121.791	4.83
1122.501	4.63
1123.21	31.03
1123.92	31.43
1124.629	32.83
1125.338	32.62
1126.047	32.63
1126.756	33.03
1127.465	-0.17
1128.174	0.83
1128.883	1.23
1129.592	-0.57
