# Supplementary material for: Real-time monitoring polymerization degree of organic photovoltaic materials toward no batch-to-batch variations in device performance
Source: Nat Commun. 2024 Feb 10;15:1248. doi: 10.1038/s41467-024-45510-w (PMC10858892; doi:10.1038/s41467-024-45510-w)
Supplement: Supplementary file 4 — Supplementary Code 1 [file 41467_2024_45510_MOESM4_ESM.zip › Supplementary code file/Small dataset/Subt2_00006.txt]

½ÚµãSubt2_00006.txtµÄÊý¾Ý

Date: Tue Jun 27 11:11:58 CST 2023
User: 16473
Spectrometer: QEPB1887
´¥·¢Ä£Ê½: 0
»ý·ÖÊ±¼ä (Ãë): 1.000000E-1
Scans to average: 5
ÆôÓÃ°µÔëÉùÐ£Õý: true
ÆôÓÃ·ÇÏßÐÔÐ£Õý: false
»¬¶¯Æ½¾ù¿í¶È: 0
XÖáÄ£Ê½: Wavelengths
Number of Pixels in Spectrum: 1044
>>>>>Begin Spectral Data<<<<<
348.275	3.65
349.063	3.45
349.85	4.25
350.637	3.05
351.425	5.05
352.212	5.85
352.999	4.25
353.786	4.45
354.572	6.65
355.359	4.85
356.146	4.25
356.933	4.85
357.719	4.25
358.506	5.25
359.292	5.45
360.079	3.85
360.865	3.65
361.651	5.25
362.437	6.05
363.223	5.65
364.009	4.25
364.795	6.25
365.581	5.85
366.367	4.25
367.153	5.05
367.939	6.65
368.724	4.05
369.51	5.85
370.295	7.85
371.081	6.85
371.866	4.65
372.651	6.05
373.437	7.05
374.222	5.25
375.007	6.05
375.792	6.65
376.577	6.05
377.361	7.25
378.146	6.25
378.931	6.25
379.716	6.65
380.5	8.25
381.285	6.65
382.069	8.25
382.853	8.45
383.638	9.65
384.422	8.45
385.206	10.05
385.99	7.65
386.774	9.25
387.558	9.45
388.342	7.85
389.126	8.05
389.91	10.05
390.693	9.45
391.477	9.05
392.26	8.45
393.044	10.05
393.827	11.05
394.611	10.05
395.394	8.85
396.177	9.65
396.96	9.85
397.743	11.85
398.526	11.25
399.309	10.05
400.092	12.65
400.875	9.85
401.657	10.05
402.44	11.85
403.222	9.85
404.005	11.45
404.787	11.85
405.57	10.85
406.352	9.85
407.134	10.05
407.916	11.05
408.698	9.65
409.48	10.05
410.262	11.65
411.044	11.25
411.826	9.05
412.607	10.85
413.389	11.65
414.171	10.05
414.952	10.45
415.733	10.85
416.515	9.65
417.296	8.25
418.077	10.65
418.858	7.85
419.64	8.45
420.421	9.25
421.201	7.25
421.982	8.25
422.763	7.25
423.544	7.45
424.324	6.85
425.105	7.85
425.886	7.25
426.666	6.05
427.446	7.65
428.227	7.05
429.007	6.65
429.787	4.45
430.567	6.65
431.347	5.45
432.127	4.65
432.907	5.65
433.687	3.45
434.466	3.65
435.246	3.85
436.026	2.05
436.805	0.85
437.585	2.05
438.364	2.05
439.143	-1.35
439.922	-0.55
440.702	-0.55
441.481	-0.35
442.26	-2.95
443.039	-1.55
443.818	-1.95
444.596	-3.55
445.375	-3.15
446.154	-2.35
446.932	-6.15
447.711	-4.35
448.489	-5.55
449.268	-8.15
450.046	-8.75
450.824	-6.95
451.602	-8.55
452.381	-7.35
453.159	-7.95
453.936	-6.55
454.714	-8.75
455.492	-5.35
456.27	-4.95
457.048	-5.55
457.825	-6.95
458.603	-4.15
459.38	-6.15
460.158	-5.15
460.935	-3.95
461.712	-3.75
462.489	-5.35
463.266	-2.35
464.043	-3.55
464.82	-5.15
465.597	-1.75
466.374	-3.55
467.151	-3.95
467.928	-0.95
468.704	-3.35
469.481	-2.75
470.257	-1.15
471.034	-1.55
471.81	-2.95
472.586	-1.75
473.362	-1.15
474.138	-0.75
474.914	-2.95
475.69	-0.15
476.466	-1.15
477.242	-1.35
478.018	-1.75
478.793	-1.35
479.569	-2.15
480.345	-0.95
481.12	-1.15
481.895	-2.35
482.671	-2.35
483.446	-1.75
484.221	-1.55
484.996	-2.35
485.771	-1.95
486.546	-1.35
487.321	-1.75
488.096	-2.75
488.871	-1.95
489.645	-2.35
490.42	-3.15
491.195	-1.75
491.969	-3.75
492.743	-3.35
493.518	-2.95
494.292	-1.95
495.066	-5.35
495.84	-3.75
496.614	-4.55
497.388	-4.55
498.162	-4.55
498.936	-5.15
499.71	-6.55
500.483	-3.15
501.257	-4.75
502.031	-3.75
502.804	-4.55
503.577	-4.75
504.351	-4.75
505.124	-5.95
505.897	-5.55
506.67	-5.55
507.443	-5.75
508.216	-6.15
508.989	-7.15
509.762	-7.55
510.535	-5.55
511.307	-7.15
512.08	-8.15
512.853	-6.75
513.625	-7.75
514.397	-6.55
515.17	-8.15
515.942	-5.95
516.714	-8.35
517.486	-7.35
518.258	-7.35
519.03	-6.55
519.802	-7.35
520.574	-7.55
521.346	-6.15
522.117	-8.35
522.889	-8.55
523.66	-7.95
524.432	-9.75
525.203	-8.55
525.974	-8.15
526.746	-7.95
527.517	-10.15
528.288	-7.95
529.059	-10.75
529.83	-9.75
530.601	-8.35
531.372	-9.55
532.142	-10.15
532.913	-8.95
533.684	-7.55
534.454	-8.95
535.225	-10.15
535.995	-7.15
536.765	-9.15
537.535	-10.95
538.306	-9.75
539.076	-10.75
539.846	-10.15
540.616	-8.95
541.385	-7.75
542.155	-10.35
542.925	-10.75
543.695	-10.95
544.464	-9.75
545.234	-9.35
546.003	-8.75
546.772	-9.55
547.542	-8.75
548.311	-7.95
549.08	-9.75
549.849	-9.15
550.618	-10.15
551.387	-8.95
552.156	-10.55
552.925	-8.75
553.693	-7.35
554.462	-10.35
555.231	-9.55
555.999	-8.75
556.767	-9.15
557.536	-8.15
558.304	-9.35
559.072	-7.15
559.84	-6.95
560.608	-6.35
561.376	-7.15
562.144	-6.95
562.912	-4.75
563.68	-3.75
564.448	-4.15
565.215	-3.35
565.983	-5.15
566.75	-4.15
567.518	-7.35
568.285	-5.35
569.052	-4.35
569.819	-5.55
570.587	-5.35
571.354	-5.15
572.121	-7.15
572.887	-6.75
573.654	-7.15
574.421	-6.95
575.188	-6.15
575.954	-5.15
576.721	-6.95
577.487	-9.15
578.254	-6.95
579.02	-7.35
579.786	-7.75
580.552	-7.95
581.318	-7.35
582.084	-6.95
582.85	-6.15
583.616	-6.35
584.382	-6.75
585.148	-6.55
585.913	-6.15
586.679	-5.75
587.444	-7.15
588.21	-5.75
588.975	-6.15
589.741	-3.55
590.506	-2.95
591.271	-4.75
592.036	-4.55
592.801	-3.55
593.566	-3.75
594.331	-4.35
595.096	-1.15
595.86	-1.35
596.625	-1.15
597.389	0.45
598.154	1.25
598.918	4.05
599.683	8.45
600.447	9.85
601.211	8.45
601.975	7.65
602.739	5.25
603.503	7.85
604.267	4.65
605.031	3.05
605.795	5.25
606.558	4.65
607.322	4.85
608.086	5.05
608.849	3.45
609.612	4.65
610.376	5.05
611.139	4.45
611.902	3.65
612.665	5.65
613.428	4.25
614.191	5.45
614.954	4.65
615.717	6.25
616.48	4.45
617.242	6.25
618.005	5.45
618.767	5.85
619.53	4.85
620.292	5.85
621.054	4.65
621.817	3.45
622.579	5.85
623.341	4.45
624.103	2.65
624.865	5.45
625.626	4.25
626.388	5.05
627.15	4.65
627.912	6.85
628.673	6.65
629.435	8.25
630.196	7.25
630.957	7.45
631.719	6.45
632.48	8.25
633.241	8.45
634.002	7.25
634.763	9.05
635.524	10.45
636.285	9.85
637.045	11.65
637.806	12.25
638.567	12.65
639.327	13.05
640.087	14.65
640.848	15.45
641.608	17.45
642.368	18.05
643.129	20.45
643.889	20.05
644.649	22.65
645.409	23.65
646.168	26.05
646.928	28.25
647.688	30.65
648.448	29.65
649.207	28.85
649.967	29.65
650.726	28.05
651.485	24.85
652.245	26.85
653.004	25.85
653.763	25.05
654.522	27.05
655.281	27.45
656.04	26.45
656.799	27.85
657.557	27.45
658.316	27.85
659.075	28.65
659.833	27.65
660.592	29.05
661.35	27.45
662.108	30.25
662.866	28.65
663.625	29.45
664.383	30.25
665.141	30.45
665.899	31.45
666.656	31.85
667.414	32.85
668.172	31.45
668.93	33.05
669.687	36.05
670.445	34.85
671.202	35.45
671.959	39.65
672.717	38.65
673.474	41.25
674.231	42.45
674.988	43.05
675.745	45.45
676.502	46.05
677.259	46.65
678.015	48.25
678.772	50.25
679.529	53.25
680.285	52.85
681.042	57.45
681.798	58.25
682.554	60.25
683.31	61.85
684.067	67.05
684.823	67.25
685.579	70.25
686.335	73.65
687.09	79.05
687.846	81.45
688.602	84.45
689.358	89.45
690.113	92.25
690.869	97.65
691.624	102.25
692.379	108.65
693.135	111.85
693.89	115.65
694.645	123.85
695.4	128.45
696.155	133.65
696.91	141.85
697.665	150.05
698.419	157.05
699.174	168.25
699.929	173.85
700.683	182.05
701.437	194.05
702.192	204.65
702.946	212.05
703.7	225.85
704.454	235.25
705.208	245.45
705.962	260.45
706.716	274.85
707.47	288.65
708.224	300.45
708.978	321.85
709.731	334.25
710.485	352.45
711.238	372.25
711.992	390.25
712.745	407.85
713.498	427.65
714.251	451.05
715.004	470.25
715.757	501.05
716.51	524.05
717.263	545.85
718.016	576.85
718.769	604.05
719.521	636.45
720.274	667.85
721.026	695.25
721.779	731.85
722.531	765.85
723.283	807.65
724.036	844.25
724.788	886.25
725.54	933.65
726.292	977.65
727.044	1023.65
727.795	1065.05
728.547	1122.45
729.299	1178.45
730.05	1229.05
730.802	1289.05
731.553	1348.05
732.305	1407.45
733.056	1471.45
733.807	1540.45
734.558	1604.05
735.309	1678.85
736.06	1749.05
736.811	1820.05
737.562	1902.85
738.313	1988.25
739.064	2067.45
739.814	2159.65
740.565	2261.85
741.315	2352.45
742.066	2449.65
742.816	2553.05
743.566	2664.25
744.316	2776.85
745.066	2895.65
745.816	3007.85
746.566	3145.45
747.316	3276.45
748.066	3400.05
748.816	3523.45
749.565	3671.05
750.315	3816.65
751.064	3975.45
751.814	4130.25
752.563	4293.05
753.312	4453.45
754.061	4629.45
754.81	4788.85
755.559	4990.85
756.308	5183.45
757.057	5379.45
757.806	5579.85
758.555	5795.65
759.303	6023.05
760.052	6252.85
760.801	6507.05
761.549	6747.65
762.297	7006.05
763.046	7256.45
763.794	7545.65
764.542	7835.65
765.29	8116.05
766.038	8399.65
766.786	8677.45
767.534	8977.85
768.281	9308.05
769.029	9638.65
769.777	9951.65
770.524	10263.65
771.272	10594.85
772.019	10942.05
772.766	11323.85
773.513	11713.65
774.261	12025.45
775.008	12373.85
775.755	12710.25
776.501	13111.05
777.248	13531.05
777.995	13912.65
778.742	14300.85
779.488	14621.05
780.235	14964.85
780.981	15383.05
781.728	15777.65
782.474	16242.65
783.22	16656.45
783.966	17038.85
784.712	17376.65
785.458	17752.85
786.204	18215.85
786.95	18664.85
787.696	19091.25
788.442	19429.05
789.187	19749.25
789.933	20082.05
790.678	20462.45
791.424	20821.05
792.169	21211.45
792.914	21576.65
793.659	21819.45
794.404	22098.05
795.149	22338.45
795.894	22651.85
796.639	22982.05
797.384	23272.45
798.129	23445.25
798.873	23591.25
799.618	23710.05
800.362	23916.45
801.107	24164.05
801.851	24358.25
802.595	24487.45
803.339	24512.25
804.084	24436.65
804.828	24464.05
805.571	24536.05
806.315	24618.05
807.059	24699.65
807.803	24641.25
808.546	24457.25
809.29	24238.65
810.034	24159.85
810.777	24136.85
811.52	24090.25
812.263	23997.25
813.007	23759.85
813.75	23470.05
814.493	23160.25
815.236	22985.65
815.979	22781.25
816.721	22636.65
817.464	22436.45
818.207	22091.45
818.949	21726.45
819.692	21387.05
820.434	21106.85
821.177	20919.05
821.919	20695.45
822.661	20381.25
823.403	20029.85
824.145	19625.45
824.887	19259.25
825.629	18970.45
826.371	18709.05
827.112	18499.85
827.854	18266.65
828.596	17928.85
829.337	17539.25
830.079	17168.85
830.82	16873.25
831.561	16669.45
832.302	16480.85
833.043	16270.45
833.785	16014.85
834.525	15708.65
835.266	15393.85
836.007	15124.65
836.748	14931.65
837.489	14756.05
838.229	14609.25
838.97	14391.25
839.71	14152.85
840.45	13862.05
841.191	13609.65
841.931	13442.85
842.671	13342.45
843.411	13264.85
844.151	13158.05
844.891	12978.85
845.631	12752.45
846.37	12542.25
847.11	12370.65
847.849	12237.45
848.589	12195.25
849.328	12118.45
850.068	12027.65
850.807	11911.65
851.546	11750.85
852.285	11568.65
853.024	11463.25
853.763	11436.65
854.502	11396.45
855.241	11366.05
855.98	11287.85
856.718	11155.05
857.457	10981.85
858.195	10851.05
858.934	10752.85
859.672	10674.85
860.41	10647.85
861.149	10586.05
861.887	10495.45
862.625	10312.85
863.363	10119.05
864.101	9980.45
864.838	9854.45
865.576	9750.85
866.314	9699.85
867.051	9587.45
867.789	9460.25
868.526	9292.05
869.264	9085.85
870.001	8902.05
870.738	8757.05
871.475	8637.45
872.212	8500.85
872.949	8400.25
873.686	8238.65
874.423	8056.65
875.159	7858.45
875.896	7669.85
876.633	7510.65
877.369	7376.85
878.106	7260.65
878.842	7125.65
879.578	6997.05
880.314	6829.45
881.05	6652.45
881.786	6474.85
882.522	6320.65
883.258	6204.25
883.994	6098.25
884.73	5988.85
885.465	5872.25
886.201	5730.45
886.936	5605.05
887.672	5446.25
888.407	5325.05
889.142	5194.65
889.877	5125.85
890.613	5022.45
891.348	4923.85
892.083	4828.65
892.817	4730.05
893.552	4612.05
894.287	4497.25
895.021	4400.85
895.756	4339.05
896.49	4242.45
897.225	4189.25
897.959	4128.85
898.693	4041.65
899.428	3958.45
900.162	3885.45
900.896	3813.25
901.63	3756.45
902.363	3699.25
903.097	3661.45
903.831	3610.85
904.564	3575.25
905.298	3538.25
906.031	3490.45
906.765	3452.85
907.498	3412.45
908.231	3380.85
908.965	3360.85
909.698	3350.65
910.431	3332.45
911.163	3326.25
911.896	3305.25
912.629	3289.05
913.362	3243.85
914.094	3225.45
914.827	3205.65
915.559	3188.25
916.292	3172.65
917.024	3139.65
917.756	3098.05
918.488	3047.25
919.22	2987.85
919.952	2914.65
920.684	2824.85
921.416	2733.45
922.148	2641.85
922.879	2542.85
923.611	2462.05
924.343	2347.05
925.074	2255.85
925.805	2162.65
926.537	2057.45
927.268	1958.05
927.999	1872.85
928.73	1797.65
929.461	1721.65
930.192	1664.25
930.923	1598.05
931.653	1548.05
932.384	1499.45
933.115	1446.45
933.845	1405.05
934.575	1360.45
935.306	1328.85
936.036	1297.05
936.766	1273.25
937.496	1245.25
938.226	1220.85
938.956	1194.05
939.686	1177.65
940.416	1153.85
941.146	1135.05
941.875	1113.05
942.605	1094.05
943.334	1079.85
944.064	1060.25
944.793	1050.05
945.522	1034.65
946.251	1010.85
946.98	998.65
947.709	976.85
948.438	952.45
949.167	926.65
949.896	904.85
950.625	884.25
951.353	861.25
952.082	834.05
952.81	807.45
953.539	779.05
954.267	755.05
954.995	723.05
955.723	702.25
956.451	667.05
957.179	639.45
957.907	610.85
958.635	584.65
959.363	554.05
960.09	527.05
960.818	501.45
961.545	472.25
962.273	453.85
963	428.05
963.727	408.25
964.455	377.45
965.182	359.25
965.909	345.25
966.636	324.85
967.363	308.65
968.089	292.25
968.816	276.65
969.543	257.05
970.269	246.85
970.996	229.85
971.722	217.85
972.449	207.65
973.175	195.65
973.901	185.25
974.627	178.25
975.353	167.65
976.079	156.25
976.805	149.45
977.531	143.25
978.256	136.45
978.982	126.85
979.707	123.65
980.433	118.85
981.158	109.85
981.884	106.25
982.609	100.85
983.334	98.65
984.059	92.25
984.784	88.85
985.509	87.85
986.234	83.25
986.958	80.25
987.683	80.05
988.408	75.45
989.132	73.65
989.857	69.85
990.581	70.65
991.305	69.45
992.029	66.65
992.754	63.65
993.478	62.25
994.202	61.85
994.925	60.05
995.649	58.65
996.373	58.05
997.097	54.45
997.82	54.85
998.544	53.45
999.267	51.45
999.99	50.85
1000.713	52.45
1001.437	50.85
1002.16	48.65
1002.883	50.25
1003.606	47.85
1004.328	46.45
1005.051	43.65
1005.774	45.65
1006.497	46.45
1007.219	44.85
1007.941	44.05
1008.664	43.05
1009.386	41.25
1010.108	42.45
1010.83	42.65
1011.553	41.05
1012.274	42.85
1012.996	40.05
1013.718	38.65
1014.44	38.65
1015.162	40.45
1015.883	38.05
1016.605	38.05
1017.326	38.85
1018.047	39.45
1018.769	36.85
1019.49	40.45
1020.211	37.05
1020.932	39.05
1021.653	37.45
1022.374	38.05
1023.094	35.85
1023.815	35.05
1024.536	37.65
1025.256	37.25
1025.977	35.05
1026.697	37.65
1027.417	35.05
1028.138	37.25
1028.858	34.65
1029.578	35.05
1030.298	35.05
1031.018	35.65
1031.737	34.65
1032.457	33.65
1033.177	35.65
1033.896	35.45
1034.616	34.05
1035.335	32.25
1036.055	34.05
1036.774	33.05
1037.493	34.05
1038.212	35.45
1038.931	35.25
1039.65	32.85
1040.369	33.65
1041.088	34.65
1041.806	32.45
1042.525	33.25
1043.244	33.65
1043.962	33.25
1044.68	32.65
1045.399	33.25
1046.117	31.05
1046.835	32.45
1047.553	32.05
1048.271	32.45
1048.989	33.05
1049.707	32.25
1050.425	33.25
1051.142	32.45
1051.86	30.05
1052.577	33.05
1053.295	30.65
1054.012	31.05
1054.729	32.85
1055.446	31.45
1056.163	30.65
1056.881	33.25
1057.597	31.25
1058.314	31.45
1059.031	32.85
1059.748	31.65
1060.464	31.25
1061.181	32.05
1061.897	30.85
1062.614	29.65
1063.33	29.45
1064.046	32.25
1064.762	30.85
1065.478	32.65
1066.194	31.05
1066.91	31.45
1067.626	30.05
1068.342	30.05
1069.057	30.65
1069.773	30.45
1070.488	30.05
1071.204	31.65
1071.919	27.85
1072.634	31.45
1073.35	32.85
1074.065	29.45
1074.78	30.85
1075.495	30.45
1076.209	31.45
1076.924	30.65
1077.639	32.05
1078.353	30.85
1079.068	30.05
1079.782	30.25
1080.497	31.25
1081.211	29.85
1081.925	31.05
1082.639	31.45
1083.353	30.45
1084.067	29.65
1084.781	30.85
1085.495	30.45
1086.209	28.65
1086.922	29.85
1087.636	30.25
1088.349	29.05
1089.063	31.65
1089.776	31.25
1090.489	29.65
1091.202	31.85
1091.916	30.45
1092.628	28.85
1093.341	32.05
1094.054	32.45
1094.767	30.05
1095.48	30.25
1096.192	29.65
1096.905	30.85
1097.617	30.85
1098.329	29.65
1099.042	30.65
1099.754	30.05
1100.466	29.65
1101.178	32.65
1101.89	28.25
1102.602	28.85
1103.314	29.65
1104.025	30.45
1104.737	29.65
1105.448	30.05
1106.16	29.25
1106.871	29.45
1107.582	30.05
1108.294	31.05
1109.005	30.25
1109.716	29.05
1110.427	30.65
1111.138	30.45
1111.848	26.85
1112.559	30.25
1113.27	28.85
1113.98	29.45
1114.691	29.85
1115.401	30.45
1116.112	-0.35
1116.822	-0.35
1117.532	-0.15
1118.242	0.05
1118.952	2.65
1119.662	3.45
1120.372	4.85
1121.081	3.65
1121.791	3.05
1122.501	3.05
1123.21	28.05
1123.92	29.45
1124.629	30.25
1125.338	28.85
1126.047	28.65
1126.756	30.45
1127.465	-0.15
1128.174	0.65
1128.883	0.25
1129.592	0.05
