# Supplementary material for: Real-time monitoring polymerization degree of organic photovoltaic materials toward no batch-to-batch variations in device performance
Source: Nat Commun. 2024 Feb 10;15:1248. doi: 10.1038/s41467-024-45510-w (PMC10858892; doi:10.1038/s41467-024-45510-w)
Supplement: Supplementary file 4 — Supplementary Code 1 [file 41467_2024_45510_MOESM4_ESM.zip › Supplementary code file/Small dataset/Subt2_00007.txt]

½ÚµãSubt2_00007.txtµÄÊý¾Ý

Date: Tue Jun 27 11:12:58 CST 2023
User: 16473
Spectrometer: QEPB1887
´¥·¢Ä£Ê½: 0
»ý·ÖÊ±¼ä (Ãë): 1.000000E-1
Scans to average: 5
ÆôÓÃ°µÔëÉùÐ£Õý: true
ÆôÓÃ·ÇÏßÐÔÐ£Õý: false
»¬¶¯Æ½¾ù¿í¶È: 0
XÖáÄ£Ê½: Wavelengths
Number of Pixels in Spectrum: 1044
>>>>>Begin Spectral Data<<<<<
348.275	2.85
349.063	3.05
349.85	4.05
350.637	3.25
351.425	4.65
352.212	5.85
352.999	5.25
353.786	3.85
354.572	5.25
355.359	5.05
356.146	4.65
356.933	4.45
357.719	4.05
358.506	4.65
359.292	5.25
360.079	4.65
360.865	2.65
361.651	4.65
362.437	7.45
363.223	5.85
364.009	2.65
364.795	6.45
365.581	5.85
366.367	3.65
367.153	5.25
367.939	5.45
368.724	4.85
369.51	5.25
370.295	5.65
371.081	6.65
371.866	5.45
372.651	6.25
373.437	6.65
374.222	4.85
375.007	7.05
375.792	6.45
376.577	6.05
377.361	7.25
378.146	6.65
378.931	5.45
379.716	8.25
380.5	7.45
381.285	6.05
382.069	7.85
382.853	8.25
383.638	8.85
384.422	8.45
385.206	8.85
385.99	7.65
386.774	7.65
387.558	8.25
388.342	7.85
389.126	8.05
389.91	11.25
390.693	8.65
391.477	6.25
392.26	7.65
393.044	10.05
393.827	9.65
394.611	8.85
395.394	9.65
396.177	9.65
396.96	11.25
397.743	11.25
398.526	9.65
399.309	9.25
400.092	11.05
400.875	8.65
401.657	11.05
402.44	11.05
403.222	9.65
404.005	10.25
404.787	10.45
405.57	10.25
406.352	10.85
407.134	9.85
407.916	10.65
408.698	8.25
409.48	9.65
410.262	11.45
411.044	12.05
411.826	9.45
412.607	10.85
413.389	10.45
414.171	10.05
414.952	11.25
415.733	9.65
416.515	10.85
417.296	9.85
418.077	9.65
418.858	9.05
419.64	8.05
420.421	8.25
421.201	8.05
421.982	7.05
422.763	7.45
423.544	8.65
424.324	7.25
425.105	8.25
425.886	6.45
426.666	5.25
427.446	5.85
428.227	7.05
429.007	4.85
429.787	5.65
430.567	6.65
431.347	5.45
432.127	4.85
432.907	4.05
433.687	2.85
434.466	4.45
435.246	2.85
436.026	2.85
436.805	0.85
437.585	1.65
438.364	2.05
439.143	-0.15
439.922	-1.55
440.702	0.45
441.481	-1.75
442.26	-3.75
443.039	-1.35
443.818	-1.75
444.596	-3.55
445.375	-2.15
446.154	-2.95
446.932	-6.35
447.711	-5.75
448.489	-6.55
449.268	-8.15
450.046	-7.55
450.824	-7.75
451.602	-8.75
452.381	-6.55
453.159	-9.35
453.936	-9.55
454.714	-8.55
455.492	-6.55
456.27	-5.35
457.048	-7.55
457.825	-5.75
458.603	-3.55
459.38	-4.55
460.158	-5.55
460.935	-4.95
461.712	-4.95
462.489	-3.75
463.266	-4.15
464.043	-3.55
464.82	-3.35
465.597	-1.35
466.374	-3.35
467.151	-3.35
467.928	-3.35
468.704	-1.75
469.481	-3.55
470.257	-3.15
471.034	-1.75
471.81	-1.35
472.586	-2.55
473.362	-0.15
474.138	-0.55
474.914	-2.15
475.69	-1.95
476.466	-1.95
477.242	-1.95
478.018	-1.75
478.793	-1.35
479.569	0.05
480.345	-1.55
481.12	0.45
481.895	-2.55
482.671	-2.55
483.446	-2.15
484.221	-1.75
484.996	-1.75
485.771	-0.75
486.546	0.05
487.321	-2.95
488.096	-2.55
488.871	-1.55
489.645	-3.35
490.42	-3.55
491.195	-2.95
491.969	-3.75
492.743	-3.55
493.518	-2.35
494.292	-3.35
495.066	-3.75
495.84	-3.75
496.614	-4.55
497.388	-4.95
498.162	-4.35
498.936	-4.75
499.71	-4.35
500.483	-5.95
501.257	-5.75
502.031	-3.55
502.804	-5.15
503.577	-3.55
504.351	-5.75
505.124	-6.15
505.897	-5.95
506.67	-5.95
507.443	-6.75
508.216	-6.35
508.989	-8.15
509.762	-7.75
510.535	-5.95
511.307	-8.35
512.08	-8.95
512.853	-7.55
513.625	-6.95
514.397	-7.35
515.17	-10.15
515.942	-6.95
516.714	-8.15
517.486	-8.75
518.258	-6.95
519.03	-7.75
519.802	-7.35
520.574	-7.35
521.346	-6.15
522.117	-8.95
522.889	-9.75
523.66	-8.35
524.432	-9.95
525.203	-8.95
525.974	-7.95
526.746	-9.15
527.517	-8.95
528.288	-9.15
529.059	-12.15
529.83	-8.75
530.601	-10.35
531.372	-9.55
532.142	-10.15
532.913	-10.35
533.684	-7.55
534.454	-8.15
535.225	-11.35
535.995	-7.95
536.765	-10.35
537.535	-12.35
538.306	-9.55
539.076	-10.55
539.846	-9.35
540.616	-9.75
541.385	-8.55
542.155	-10.35
542.925	-10.55
543.695	-10.75
544.464	-9.95
545.234	-10.95
546.003	-10.15
546.772	-9.15
547.542	-10.55
548.311	-8.15
549.08	-7.35
549.849	-10.75
550.618	-8.75
551.387	-9.75
552.156	-11.35
552.925	-8.15
553.693	-7.35
554.462	-10.75
555.231	-9.35
555.999	-9.55
556.767	-8.95
557.536	-9.35
558.304	-9.15
559.072	-7.15
559.84	-7.15
560.608	-7.35
561.376	-8.55
562.144	-6.15
562.912	-5.35
563.68	-4.55
564.448	-3.35
565.215	-4.75
565.983	-4.75
566.75	-4.75
567.518	-6.95
568.285	-6.95
569.052	-3.95
569.819	-4.75
570.587	-3.75
571.354	-5.75
572.121	-7.15
572.887	-5.95
573.654	-8.15
574.421	-6.95
575.188	-7.75
575.954	-7.15
576.721	-6.95
577.487	-7.55
578.254	-7.75
579.02	-6.75
579.786	-8.75
580.552	-8.15
581.318	-6.35
582.084	-9.35
582.85	-6.95
583.616	-5.95
584.382	-8.55
585.148	-6.35
585.913	-6.15
586.679	-5.95
587.444	-7.15
588.21	-4.15
588.975	-6.35
589.741	-3.35
590.506	-5.15
591.271	-3.95
592.036	-3.75
592.801	-3.55
593.566	-3.55
594.331	-3.55
595.096	-0.75
595.86	-1.55
596.625	-1.55
597.389	-0.15
598.154	2.85
598.918	4.25
599.683	5.85
600.447	10.65
601.211	9.25
601.975	8.05
602.739	5.85
603.503	6.05
604.267	5.05
605.031	2.85
605.795	4.05
606.558	3.25
607.322	5.65
608.086	4.65
608.849	2.85
609.612	3.25
610.376	4.25
611.139	4.25
611.902	3.25
612.665	4.85
613.428	4.25
614.191	4.05
614.954	4.25
615.717	4.85
616.48	3.45
617.242	3.85
618.005	3.85
618.767	5.65
619.53	3.85
620.292	3.25
621.054	2.45
621.817	2.65
622.579	6.05
623.341	3.65
624.103	3.65
624.865	3.85
625.626	3.85
626.388	5.05
627.15	3.45
627.912	6.05
628.673	6.25
629.435	6.05
630.196	6.25
630.957	6.85
631.719	6.25
632.48	9.45
633.241	7.85
634.002	6.85
634.763	8.45
635.524	9.05
636.285	10.45
637.045	11.65
637.806	11.45
638.567	12.65
639.327	12.45
640.087	13.45
640.848	14.65
641.608	17.65
642.368	18.45
643.129	18.65
643.889	20.05
644.649	20.85
645.409	21.65
646.168	25.25
646.928	27.05
647.688	28.25
648.448	27.85
649.207	27.25
649.967	29.25
650.726	26.05
651.485	24.45
652.245	27.65
653.004	24.85
653.763	25.05
654.522	27.05
655.281	25.45
656.04	25.65
656.799	27.65
657.557	27.65
658.316	28.45
659.075	28.65
659.833	27.85
660.592	28.45
661.35	26.45
662.108	29.45
662.866	26.65
663.625	26.85
664.383	31.25
665.141	30.45
665.899	30.25
666.656	31.45
667.414	32.45
668.172	32.85
668.93	34.25
669.687	35.45
670.445	35.25
671.202	36.65
671.959	39.25
672.717	41.05
673.474	40.85
674.231	41.05
674.988	43.25
675.745	44.25
676.502	47.25
677.259	46.25
678.015	47.85
678.772	52.85
679.529	55.05
680.285	54.85
681.042	58.05
681.798	61.85
682.554	63.85
683.31	64.05
684.067	68.05
684.823	72.85
685.579	76.25
686.335	78.05
687.09	82.25
687.846	86.85
688.602	88.45
689.358	95.45
690.113	98.25
690.869	101.45
691.624	109.65
692.379	112.45
693.135	117.45
693.89	126.45
694.645	130.85
695.4	136.05
696.155	141.45
696.91	151.05
697.665	158.25
698.419	166.85
699.174	175.25
699.929	186.85
700.683	197.05
701.437	204.65
702.192	218.25
702.946	225.25
703.7	240.45
704.454	252.65
705.208	263.05
705.962	275.25
706.716	293.45
707.47	302.25
708.224	324.25
708.978	338.65
709.731	354.85
710.485	372.85
711.238	399.25
711.992	416.25
712.745	435.85
713.498	458.05
714.251	480.05
715.004	501.05
715.757	530.85
716.51	558.45
717.263	579.05
718.016	613.45
718.769	641.65
719.521	673.25
720.274	706.45
721.026	741.25
721.779	773.85
722.531	810.05
723.283	853.65
724.036	897.45
724.788	937.05
725.54	979.65
726.292	1034.25
727.044	1073.85
727.795	1133.85
728.547	1183.85
729.299	1249.25
730.05	1293.65
730.802	1359.25
731.553	1412.05
732.305	1481.45
733.056	1541.65
733.807	1621.65
734.558	1692.05
735.309	1770.85
736.06	1835.25
736.811	1921.65
737.562	2001.85
738.313	2090.45
739.064	2179.85
739.814	2270.05
740.565	2359.05
741.315	2468.05
742.066	2555.25
742.816	2685.45
743.566	2789.45
744.316	2923.65
745.066	3031.85
745.816	3157.25
746.566	3279.85
747.316	3417.25
748.066	3560.85
748.816	3685.05
749.565	3832.05
750.315	3973.45
751.064	4125.25
751.814	4299.05
752.563	4446.85
753.312	4615.05
754.061	4786.65
754.81	4973.45
755.559	5172.85
756.308	5367.25
757.057	5565.65
757.806	5760.25
758.555	5979.25
759.303	6226.85
760.052	6456.25
760.801	6703.65
761.549	6954.65
762.297	7194.65
763.046	7467.65
763.794	7752.45
764.542	8032.05
765.29	8320.85
766.038	8588.25
766.786	8885.65
767.534	9157.05
768.281	9508.25
769.029	9820.05
769.777	10121.65
770.524	10433.25
771.272	10731.85
772.019	11100.65
772.766	11442.25
773.513	11790.45
774.261	12125.85
775.008	12462.85
775.755	12778.65
776.501	13150.65
777.248	13564.45
777.995	13946.05
778.742	14285.45
779.488	14612.05
780.235	14924.25
780.981	15278.45
781.728	15689.25
782.474	16123.85
783.22	16508.05
783.966	16850.45
784.712	17150.65
785.458	17495.65
786.204	17927.45
786.95	18344.05
787.696	18712.25
788.442	18999.45
789.187	19288.25
789.933	19540.45
790.678	19883.45
791.424	20219.05
792.169	20586.85
792.914	20846.25
793.659	21066.05
794.404	21232.85
795.149	21497.45
795.894	21737.05
796.639	22003.65
797.384	22243.65
798.129	22351.45
798.873	22459.25
799.618	22547.25
800.362	22688.85
801.107	22901.25
801.851	23047.85
802.595	23107.65
803.339	23074.85
804.084	22999.05
804.828	22974.25
805.571	23020.65
806.315	23085.05
807.059	23088.45
807.803	23006.25
808.546	22798.05
809.29	22624.65
810.034	22484.05
810.777	22411.25
811.52	22370.45
812.263	22223.45
813.007	21995.45
813.75	21715.85
814.493	21401.25
815.236	21187.25
815.979	21014.45
816.721	20864.05
817.464	20665.65
818.207	20334.25
818.949	19997.05
819.692	19589.65
820.434	19386.65
821.177	19180.25
821.919	18966.05
822.661	18663.85
823.403	18343.25
824.145	17989.45
824.887	17617.05
825.629	17354.05
826.371	17128.85
827.112	16889.65
827.854	16673.45
828.596	16372.45
829.337	16005.05
830.079	15695.05
830.82	15403.05
831.561	15185.05
832.302	15012.05
833.043	14832.85
833.785	14578.65
834.525	14313.85
835.266	14020.85
836.007	13768.65
836.748	13599.05
837.489	13445.25
838.229	13309.65
838.97	13103.45
839.71	12883.65
840.45	12633.85
841.191	12399.05
841.931	12218.85
842.671	12164.45
843.411	12061.45
844.151	11952.45
844.891	11824.65
845.631	11589.25
846.37	11395.25
847.11	11235.85
847.849	11137.65
848.589	11055.25
849.328	11013.85
850.068	10953.25
850.807	10836.05
851.546	10690.05
852.285	10548.65
853.024	10426.65
853.763	10397.25
854.502	10351.85
855.241	10334.85
855.98	10249.65
856.718	10148.65
857.457	9996.65
858.195	9837.65
858.934	9753.85
859.672	9687.05
860.41	9683.25
861.149	9631.25
861.887	9518.85
862.625	9381.05
863.363	9196.05
864.101	9047.05
864.838	8953.45
865.576	8881.85
866.314	8790.65
867.051	8703.05
867.789	8571.45
868.526	8423.45
869.264	8234.05
870.001	8079.85
870.738	7924.85
871.475	7829.65
872.212	7723.65
872.949	7593.05
873.686	7456.85
874.423	7293.85
875.159	7116.85
875.896	6930.05
876.633	6785.45
877.369	6678.05
878.106	6560.45
878.842	6454.85
879.578	6327.85
880.314	6181.65
881.05	6016.85
881.786	5850.45
882.522	5706.45
883.258	5600.65
883.994	5503.05
884.73	5386.05
885.465	5289.45
886.201	5172.65
886.936	5045.25
887.672	4907.85
888.407	4793.25
889.142	4690.65
889.877	4599.25
890.613	4513.05
891.348	4432.05
892.083	4341.25
892.817	4253.45
893.552	4146.25
894.287	4041.25
895.021	3963.45
895.756	3891.25
896.49	3818.45
897.225	3752.65
897.959	3697.25
898.693	3633.45
899.428	3564.85
900.162	3471.45
900.896	3403.45
901.63	3356.25
902.363	3324.45
903.097	3276.05
903.831	3241.45
904.564	3188.85
905.298	3165.25
906.031	3124.45
906.765	3081.25
907.498	3043.45
908.231	3018.65
908.965	3004.45
909.698	2996.65
910.431	2987.85
911.163	2963.45
911.896	2957.45
912.629	2927.45
913.362	2900.05
914.094	2879.05
914.827	2852.45
915.559	2843.85
916.292	2817.25
917.024	2790.05
917.756	2760.05
918.488	2727.45
919.22	2662.45
919.952	2590.25
920.684	2509.85
921.416	2432.05
922.148	2350.85
922.879	2266.65
923.611	2186.25
924.343	2096.25
925.074	2002.05
925.805	1931.25
926.537	1829.05
927.268	1737.65
927.999	1662.45
928.73	1594.25
929.461	1528.65
930.192	1480.25
930.923	1416.05
931.653	1379.65
932.384	1330.45
933.115	1289.85
933.845	1250.65
934.575	1211.45
935.306	1185.65
936.036	1150.85
936.766	1122.25
937.496	1105.85
938.226	1091.05
938.956	1064.65
939.686	1044.45
940.416	1025.25
941.146	1009.65
941.875	984.85
942.605	972.45
943.334	960.85
944.064	944.05
944.793	925.85
945.522	909.25
946.251	893.45
946.98	878.25
947.709	865.25
948.438	847.25
949.167	823.45
949.896	801.25
950.625	780.65
951.353	757.45
952.082	741.05
952.81	715.85
953.539	691.25
954.267	671.45
954.995	647.65
955.723	613.85
956.451	595.45
957.179	567.25
957.907	535.85
958.635	517.65
959.363	490.45
960.09	466.65
960.818	450.85
961.545	422.85
962.273	402.65
963	381.45
963.727	359.05
964.455	337.85
965.182	319.05
965.909	305.25
966.636	285.05
967.363	273.45
968.089	258.65
968.816	243.45
969.543	229.65
970.269	218.65
970.996	208.85
971.722	194.65
972.449	184.45
973.175	175.65
973.901	163.65
974.627	156.05
975.353	149.25
976.079	140.05
976.805	132.85
977.531	127.45
978.256	119.25
978.982	115.45
979.707	111.05
980.433	106.05
981.158	98.45
981.884	93.05
982.609	93.65
983.334	88.05
984.059	82.85
984.784	83.85
985.509	78.45
986.234	75.05
986.958	74.25
987.683	70.25
988.408	68.85
989.132	66.85
989.857	64.85
990.581	63.25
991.305	62.85
992.029	60.25
992.754	61.45
993.478	59.05
994.202	55.85
994.925	53.65
995.649	52.05
996.373	52.05
997.097	49.45
997.82	49.45
998.544	49.45
999.267	48.65
999.99	47.05
1000.713	47.45
1001.437	47.05
1002.16	45.25
1002.883	44.85
1003.606	45.25
1004.328	43.45
1005.051	40.45
1005.774	43.05
1006.497	39.85
1007.219	40.25
1007.941	40.25
1008.664	39.85
1009.386	39.05
1010.108	39.85
1010.83	38.45
1011.553	39.65
1012.274	38.65
1012.996	36.65
1013.718	38.05
1014.44	36.05
1015.162	37.85
1015.883	35.45
1016.605	36.25
1017.326	36.25
1018.047	35.85
1018.769	33.45
1019.49	34.45
1020.211	33.05
1020.932	35.25
1021.653	36.25
1022.374	34.25
1023.094	34.85
1023.815	33.25
1024.536	33.85
1025.256	34.25
1025.977	32.65
1026.697	33.85
1027.417	32.25
1028.138	32.25
1028.858	32.65
1029.578	32.25
1030.298	34.05
1031.018	32.65
1031.737	32.65
1032.457	31.25
1033.177	33.45
1033.896	33.25
1034.616	32.45
1035.335	30.45
1036.055	31.45
1036.774	29.25
1037.493	31.45
1038.212	32.65
1038.931	29.85
1039.65	32.05
1040.369	30.85
1041.088	31.05
1041.806	29.85
1042.525	30.45
1043.244	32.85
1043.962	30.45
1044.68	29.45
1045.399	32.25
1046.117	30.65
1046.835	30.45
1047.553	30.25
1048.271	30.45
1048.989	30.05
1049.707	30.85
1050.425	31.85
1051.142	28.85
1051.86	29.25
1052.577	30.45
1053.295	29.45
1054.012	29.65
1054.729	30.65
1055.446	30.05
1056.163	30.05
1056.881	31.25
1057.597	29.85
1058.314	29.05
1059.031	30.65
1059.748	29.85
1060.464	27.65
1061.181	28.85
1061.897	29.45
1062.614	27.25
1063.33	28.85
1064.046	29.85
1064.762	28.65
1065.478	30.05
1066.194	31.05
1066.91	27.65
1067.626	27.45
1068.342	29.65
1069.057	29.05
1069.773	29.05
1070.488	29.45
1071.204	29.65
1071.919	28.85
1072.634	29.05
1073.35	28.45
1074.065	27.65
1074.78	29.05
1075.495	28.85
1076.209	30.45
1076.924	27.05
1077.639	29.45
1078.353	28.85
1079.068	28.05
1079.782	27.85
1080.497	31.45
1081.211	29.05
1081.925	27.85
1082.639	27.65
1083.353	26.85
1084.067	26.05
1084.781	28.45
1085.495	28.25
1086.209	28.45
1086.922	28.25
1087.636	27.85
1088.349	28.65
1089.063	28.65
1089.776	28.65
1090.489	29.45
1091.202	28.25
1091.916	28.05
1092.628	27.45
1093.341	30.05
1094.054	29.65
1094.767	28.65
1095.48	27.65
1096.192	27.85
1096.905	28.05
1097.617	28.45
1098.329	26.45
1099.042	28.45
1099.754	27.85
1100.466	29.05
1101.178	29.85
1101.89	26.85
1102.602	27.05
1103.314	28.85
1104.025	28.65
1104.737	26.45
1105.448	28.25
1106.16	28.05
1106.871	28.65
1107.582	28.45
1108.294	28.45
1109.005	28.05
1109.716	28.25
1110.427	28.25
1111.138	27.85
1111.848	27.25
1112.559	28.45
1113.27	27.05
1113.98	26.45
1114.691	27.45
1115.401	28.65
1116.112	-0.95
1116.822	-0.35
1117.532	0.85
1118.242	0.65
1118.952	2.65
1119.662	3.45
1120.372	3.65
1121.081	3.65
1121.791	3.85
1122.501	2.25
1123.21	27.25
1123.92	26.45
1124.629	28.65
1125.338	26.45
1126.047	28.65
1126.756	28.85
1127.465	-1.15
1128.174	-0.15
1128.883	0.65
1129.592	0.45
