# Supplementary material for: Real-time monitoring polymerization degree of organic photovoltaic materials toward no batch-to-batch variations in device performance
Source: Nat Commun. 2024 Feb 10;15:1248. doi: 10.1038/s41467-024-45510-w (PMC10858892; doi:10.1038/s41467-024-45510-w)
Supplement: Supplementary file 4 — Supplementary Code 1 [file 41467_2024_45510_MOESM4_ESM.zip › Supplementary code file/Small dataset/Subt2_00008.txt]

½ÚµãSubt2_00008.txtµÄÊý¾Ý

Date: Tue Jun 27 11:13:59 CST 2023
User: 16473
Spectrometer: QEPB1887
´¥·¢Ä£Ê½: 0
»ý·ÖÊ±¼ä (Ãë): 1.000000E-1
Scans to average: 5
ÆôÓÃ°µÔëÉùÐ£Õý: true
ÆôÓÃ·ÇÏßÐÔÐ£Õý: false
»¬¶¯Æ½¾ù¿í¶È: 0
XÖáÄ£Ê½: Wavelengths
Number of Pixels in Spectrum: 1044
>>>>>Begin Spectral Data<<<<<
348.275	3.32
349.063	3.12
349.85	4.12
350.637	4.12
351.425	5.32
352.212	6.93
352.999	4.32
353.786	4.53
354.572	4.12
355.359	5.73
356.146	4.53
356.933	5.72
357.719	3.52
358.506	3.72
359.292	4.92
360.079	6.32
360.865	3.12
361.651	4.12
362.437	6.12
363.223	4.93
364.009	3.53
364.795	5.32
365.581	4.32
366.367	4.53
367.153	4.93
367.939	6.53
368.724	3.32
369.51	5.12
370.295	5.92
371.081	6.12
371.866	4.72
372.651	6.32
373.437	6.53
374.222	5.12
375.007	7.32
375.792	5.92
376.577	5.72
377.361	7.72
378.146	6.53
378.931	5.72
379.716	7.32
380.5	6.53
381.285	5.92
382.069	7.12
382.853	8.32
383.638	9.93
384.422	8.72
385.206	9.93
385.99	7.92
386.774	8.12
387.558	8.53
388.342	8.72
389.126	7.32
389.91	9.93
390.693	8.93
391.477	7.32
392.26	8.33
393.044	9.72
393.827	9.33
394.611	10.33
395.394	9.12
396.177	8.72
396.96	8.93
397.743	11.12
398.526	10.53
399.309	9.12
400.092	10.32
400.875	9.93
401.657	8.52
402.44	10.12
403.222	9.32
404.005	10.12
404.787	11.72
405.57	11.32
406.352	9.72
407.134	10.12
407.916	11.73
408.698	8.32
409.48	10.33
410.262	11.12
411.044	11.53
411.826	9.93
412.607	10.33
413.389	10.33
414.171	9.93
414.952	10.52
415.733	9.93
416.515	11.12
417.296	8.12
418.077	9.72
418.858	7.72
419.64	7.53
420.421	7.33
421.201	7.53
421.982	7.72
422.763	8.33
423.544	7.12
424.324	7.53
425.105	8.12
425.886	6.32
426.666	5.93
427.446	7.53
428.227	5.92
429.007	5.33
429.787	6.12
430.567	6.12
431.347	5.92
432.127	4.12
432.907	5.72
433.687	3.93
434.466	3.32
435.246	4.12
436.026	3.53
436.805	1.72
437.585	1.73
438.364	1.53
439.143	0.33
439.922	-0.28
440.702	-0.68
441.481	-2.47
442.26	-2.28
443.039	-0.07
443.818	-3.28
444.596	-3.68
445.375	-1.08
446.154	-3.67
446.932	-6.88
447.711	-5.68
448.489	-6.07
449.268	-7.88
450.046	-7.88
450.824	-7.88
451.602	-10.48
452.381	-8.68
453.159	-7.47
453.936	-8.28
454.714	-9.88
455.492	-5.88
456.27	-5.07
457.048	-5.47
457.825	-6.08
458.603	-2.67
459.38	-4.47
460.158	-3.88
460.935	-4.28
461.712	-4.68
462.489	-5.28
463.266	-3.07
464.043	-3.07
464.82	-3.88
465.597	-2.67
466.374	-3.07
467.151	-3.28
467.928	-1.67
468.704	-2.68
469.481	-3.28
470.257	-1.68
471.034	-2.67
471.81	-3.47
472.586	-2.28
473.362	-1.07
474.138	-1.28
474.914	-3.28
475.69	-2.08
476.466	-2.68
477.242	-2.68
478.018	-2.07
478.793	-1.28
479.569	-1.68
480.345	-2.88
481.12	-0.67
481.895	-1.88
482.671	-2.88
483.446	-0.88
484.221	-1.88
484.996	-2.88
485.771	-1.88
486.546	-0.48
487.321	-4.28
488.096	-1.88
488.871	-2.88
489.645	-3.47
490.42	-1.68
491.195	-2.88
491.969	-2.88
492.743	-4.07
493.518	-3.48
494.292	-2.48
495.066	-4.47
495.84	-5.08
496.614	-4.88
497.388	-4.07
498.162	-4.67
498.936	-4.88
499.71	-6.28
500.483	-3.47
501.257	-4.07
502.031	-5.88
502.804	-4.88
503.577	-5.47
504.351	-6.67
505.124	-7.47
505.897	-4.88
506.67	-7.07
507.443	-6.07
508.216	-6.28
508.989	-8.88
509.762	-7.68
510.535	-7.07
511.307	-6.27
512.08	-8.07
512.853	-8.28
513.625	-7.08
514.397	-6.67
515.17	-9.27
515.942	-7.07
516.714	-7.68
517.486	-7.88
518.258	-6.67
519.03	-7.07
519.802	-7.47
520.574	-7.47
521.346	-6.68
522.117	-9.07
522.889	-9.47
523.66	-8.07
524.432	-8.28
525.203	-8.28
525.974	-9.28
526.746	-8.68
527.517	-8.88
528.288	-9.28
529.059	-10.47
529.83	-9.07
530.601	-9.88
531.372	-9.48
532.142	-10.28
532.913	-10.27
533.684	-7.88
534.454	-9.28
535.225	-11.48
535.995	-8.47
536.765	-10.88
537.535	-10.68
538.306	-9.28
539.076	-10.88
539.846	-10.67
540.616	-8.68
541.385	-10.07
542.155	-9.47
542.925	-11.68
543.695	-10.27
544.464	-9.47
545.234	-11.28
546.003	-10.28
546.772	-10.67
547.542	-10.88
548.311	-8.88
549.08	-10.08
549.849	-9.68
550.618	-9.88
551.387	-10.08
552.156	-11.27
552.925	-9.68
553.693	-7.48
554.462	-10.67
555.231	-9.07
555.999	-10.68
556.767	-9.68
557.536	-7.28
558.304	-9.28
559.072	-6.28
559.84	-6.88
560.608	-7.08
561.376	-8.07
562.144	-7.07
562.912	-6.07
563.68	-5.47
564.448	-6.07
565.215	-4.88
565.983	-4.48
566.75	-5.67
567.518	-7.68
568.285	-5.07
569.052	-5.67
569.819	-3.88
570.587	-5.48
571.354	-6.68
572.121	-8.48
572.887	-6.88
573.654	-7.88
574.421	-6.88
575.188	-7.67
575.954	-5.88
576.721	-7.68
577.487	-9.68
578.254	-6.88
579.02	-6.47
579.786	-9.07
580.552	-9.47
581.318	-7.28
582.084	-9.08
582.85	-6.88
583.616	-6.68
584.382	-8.08
585.148	-5.88
585.913	-7.27
586.679	-7.28
587.444	-5.48
588.21	-6.28
588.975	-6.28
589.741	-5.07
590.506	-5.07
591.271	-4.47
592.036	-4.88
592.801	-4.47
593.566	-3.88
594.331	-4.28
595.096	-2.68
595.86	-1.48
596.625	-2.67
597.389	-1.08
598.154	2.32
598.918	3.72
599.683	6.53
600.447	8.73
601.211	8.32
601.975	8.12
602.739	6.12
603.503	6.73
604.267	3.33
605.031	2.92
605.795	2.93
606.558	3.32
607.322	3.92
608.086	5.12
608.849	3.12
609.612	4.32
610.376	4.12
611.139	4.93
611.902	4.32
612.665	4.93
613.428	4.92
614.191	2.92
614.954	4.72
615.717	3.72
616.48	2.93
617.242	4.53
618.005	3.73
618.767	3.93
619.53	4.93
620.292	3.32
621.054	2.73
621.817	3.73
622.579	4.33
623.341	3.33
624.103	2.92
624.865	4.12
625.626	3.72
626.388	5.12
627.15	4.12
627.912	5.33
628.673	5.53
629.435	4.92
630.196	6.72
630.957	6.33
631.719	5.12
632.48	7.12
633.241	9.32
634.002	5.33
634.763	8.12
635.524	9.72
636.285	9.32
637.045	11.12
637.806	12.12
638.567	12.53
639.327	12.33
640.087	14.33
640.848	12.93
641.608	15.92
642.368	18.72
643.129	18.72
643.889	17.33
644.649	20.33
645.409	22.32
646.168	26.32
646.928	27.12
647.688	29.93
648.448	28.12
649.207	28.12
649.967	29.32
650.726	25.33
651.485	23.53
652.245	25.52
653.004	23.92
653.763	25.33
654.522	24.72
655.281	27.32
656.04	24.12
656.799	27.53
657.557	26.93
658.316	27.72
659.075	28.12
659.833	27.72
660.592	28.72
661.35	27.53
662.108	29.72
662.866	29.12
663.625	28.32
664.383	29.73
665.141	31.72
665.899	32.53
666.656	34.32
667.414	33.72
668.172	32.92
668.93	33.32
669.687	37.12
670.445	38.12
671.202	36.92
671.959	41.53
672.717	40.93
673.474	41.12
674.231	42.53
674.988	46.72
675.745	47.72
676.502	48.12
677.259	49.72
678.015	50.73
678.772	53.72
679.529	61.12
680.285	56.93
681.042	61.53
681.798	64.53
682.554	67.53
683.31	69.32
684.067	72.12
684.823	74.53
685.579	79.72
686.335	81.12
687.09	87.92
687.846	90.32
688.602	95.12
689.358	102.12
690.113	102.72
690.869	109.72
691.624	117.12
692.379	119.33
693.135	128.73
693.89	131.72
694.645	141.12
695.4	145.93
696.155	154.53
696.91	160.53
697.665	173.72
698.419	181.52
699.174	187.93
699.929	196.92
700.683	207.72
701.437	218.92
702.192	231.32
702.946	239.93
703.7	257.12
704.454	270.72
705.208	285.72
705.962	298.12
706.716	316.32
707.47	326.32
708.224	345.72
708.978	361.33
709.731	380.53
710.485	400.12
711.238	425.33
711.992	439.93
712.745	464.32
713.498	488.12
714.251	510.73
715.004	537.32
715.757	564.72
716.51	591.52
717.263	618.72
718.016	642.92
718.769	687.12
719.521	718.93
720.274	748.72
721.026	789.72
721.779	827.32
722.531	869.32
723.283	908.12
724.036	950.12
724.788	996.32
725.54	1045.53
726.292	1084.73
727.044	1145.53
727.795	1201.12
728.547	1258.92
729.299	1317.93
730.05	1365.72
730.802	1436.53
731.553	1501.12
732.305	1565.93
733.056	1637.53
733.807	1707.12
734.558	1779.12
735.309	1863.53
736.06	1941.72
736.811	2015.52
737.562	2098.73
738.313	2200.12
739.064	2284.12
739.814	2382.32
740.565	2486.52
741.315	2594.52
742.066	2703.53
742.816	2819.12
743.566	2938.32
744.316	3056.32
745.066	3177.32
745.816	3312.33
746.566	3442.72
747.316	3589.33
748.066	3728.32
748.816	3867.92
749.565	4011.72
750.315	4169.12
751.064	4322.52
751.814	4486.73
752.563	4661.33
753.312	4828.12
754.061	4988.32
754.81	5204.73
755.559	5394.32
756.308	5589.33
757.057	5791.92
757.806	6004.33
758.555	6204.92
759.303	6457.92
760.052	6699.72
760.801	6950.33
761.549	7194.52
762.297	7467.33
763.046	7719.52
763.794	8002.13
764.542	8294.72
765.29	8579.33
766.038	8853.73
766.786	9120.32
767.534	9421.73
768.281	9755.33
769.029	10063.73
769.777	10366.12
770.524	10656.92
771.272	10986.33
772.019	11321.72
772.766	11658.33
773.513	12023.33
774.261	12349.93
775.008	12667.72
775.755	12989.12
776.501	13330.32
777.248	13709.53
777.995	14066.33
778.742	14431.12
779.488	14709.33
780.235	14999.73
780.981	15351.92
781.728	15730.93
782.474	16141.32
783.22	16486.12
783.966	16794.12
784.712	17100.33
785.458	17396.93
786.204	17796.52
786.95	18173.33
787.696	18527.12
788.442	18762.92
789.187	19024.92
789.933	19252.92
790.678	19579.12
791.424	19845.73
792.169	20174.12
792.914	20380.92
793.659	20562.32
794.404	20715.92
795.149	20885.33
795.894	21105.93
796.639	21350.33
797.384	21536.53
798.129	21612.53
798.873	21681.52
799.618	21730.92
800.362	21798.73
801.107	21978.32
801.851	22116.92
802.595	22147.12
803.339	22074.92
804.084	21989.33
804.828	21931.53
805.571	21906.73
806.315	21937.72
807.059	21924.73
807.803	21840.33
808.546	21605.52
809.29	21388.12
810.034	21227.53
810.777	21163.12
811.52	21078.33
812.263	20931.92
813.007	20717.33
813.75	20375.53
814.493	20076.93
815.236	19896.92
815.979	19719.53
816.721	19568.33
817.464	19348.73
818.207	19032.92
818.949	18672.92
819.692	18327.53
820.434	18078.33
821.177	17891.12
821.919	17691.93
822.661	17396.73
823.403	17095.12
824.145	16750.12
824.887	16422.72
825.629	16150.93
826.371	15932.12
827.112	15712.52
827.854	15498.92
828.596	15254.92
829.337	14854.33
830.079	14574.33
830.82	14319.52
831.561	14122.12
832.302	13957.52
833.043	13765.53
833.785	13560.12
834.525	13275.73
835.266	13012.52
836.007	12774.52
836.748	12592.12
837.489	12472.53
838.229	12339.12
838.97	12175.33
839.71	11930.72
840.45	11716.12
841.191	11497.92
841.931	11337.92
842.671	11255.92
843.411	11172.92
844.151	11092.33
844.891	10921.92
845.631	10750.72
846.37	10553.12
847.11	10419.12
847.849	10298.72
848.589	10250.12
849.328	10197.92
850.068	10136.33
850.807	10044.92
851.546	9874.12
852.285	9751.53
853.024	9676.52
853.763	9625.53
854.502	9597.93
855.241	9583.12
855.98	9505.73
856.718	9384.52
857.457	9242.52
858.195	9120.93
858.934	9027.12
859.672	8987.52
860.41	8953.72
861.149	8896.53
861.887	8802.92
862.625	8660.73
863.363	8515.12
864.101	8378.12
864.838	8269.73
865.576	8200.12
866.314	8127.32
867.051	8031.13
867.789	7918.32
868.526	7769.92
869.264	7601.73
870.001	7435.72
870.738	7322.93
871.475	7214.93
872.212	7104.72
872.949	7012.12
873.686	6861.93
874.423	6716.12
875.159	6552.12
875.896	6394.53
876.633	6249.93
877.369	6141.12
878.106	6039.33
878.842	5928.92
879.578	5817.73
880.314	5680.33
881.05	5520.52
881.786	5384.93
882.522	5257.93
883.258	5136.92
883.994	5056.93
884.73	4956.12
885.465	4850.12
886.201	4745.93
886.936	4627.33
887.672	4511.52
888.407	4391.53
889.142	4296.93
889.877	4208.52
890.613	4137.52
891.348	4057.13
892.083	3975.32
892.817	3893.73
893.552	3791.12
894.287	3689.32
895.021	3624.72
895.756	3552.52
896.49	3493.32
897.225	3430.53
897.959	3378.32
898.693	3310.12
899.428	3243.52
900.162	3179.93
900.896	3119.92
901.63	3070.33
902.363	3021.12
903.097	2975.52
903.831	2943.13
904.564	2915.93
905.298	2880.93
906.031	2843.33
906.765	2811.53
907.498	2767.52
908.231	2753.32
908.965	2739.93
909.698	2725.52
910.431	2717.72
911.163	2694.92
911.896	2687.93
912.629	2660.13
913.362	2634.72
914.094	2618.32
914.827	2605.13
915.559	2581.72
916.292	2566.13
917.024	2526.93
917.756	2507.73
918.488	2463.32
919.22	2413.12
919.952	2358.53
920.684	2269.52
921.416	2201.92
922.148	2132.53
922.879	2071.33
923.611	1980.52
924.343	1898.93
925.074	1821.33
925.805	1744.93
926.537	1649.72
927.268	1582.72
927.999	1511.52
928.73	1447.72
929.461	1389.72
930.192	1335.73
930.923	1293.92
931.653	1244.72
932.384	1210.72
933.115	1168.32
933.845	1132.93
934.575	1093.53
935.306	1067.92
936.036	1040.12
936.766	1012.92
937.496	999.72
938.226	984.93
938.956	962.53
939.686	944.72
940.416	929.72
941.146	911.33
941.875	896.72
942.605	880.32
943.334	868.72
944.064	853.32
944.793	838.92
945.522	825.33
946.251	812.32
946.98	798.52
947.709	784.12
948.438	767.32
949.167	747.12
949.896	725.53
950.625	700.72
951.353	683.92
952.082	669.73
952.81	643.72
953.539	623.12
954.267	608.12
954.995	581.93
955.723	557.72
956.451	533.53
957.179	511.52
957.907	485.12
958.635	465.73
959.363	442.33
960.09	419.72
960.818	404.52
961.545	381.33
962.273	362.12
963	343.93
963.727	326.53
964.455	304.93
965.182	288.52
965.909	273.93
966.636	261.12
967.363	246.32
968.089	232.32
968.816	219.93
969.543	207.53
970.269	200.33
970.996	186.72
971.722	174.93
972.449	165.32
973.175	157.32
973.901	148.33
974.627	140.32
975.353	133.33
976.079	127.12
976.805	120.53
977.531	116.72
978.256	108.53
978.982	105.12
979.707	100.72
980.433	96.52
981.158	90.12
981.884	85.93
982.609	83.32
983.334	79.53
984.059	75.93
984.784	76.12
985.509	72.33
986.234	69.12
986.958	67.53
987.683	64.53
988.408	63.53
989.132	60.72
989.857	58.32
990.581	58.12
991.305	55.32
992.029	57.32
992.754	54.32
993.478	52.93
994.202	51.72
994.925	48.93
995.649	48.72
996.373	48.32
997.097	45.53
997.82	46.52
998.544	46.33
999.267	46.52
999.99	42.92
1000.713	45.12
1001.437	42.32
1002.16	42.33
1002.883	40.93
1003.606	39.72
1004.328	40.92
1005.051	39.32
1005.774	39.12
1006.497	39.92
1007.219	37.53
1007.941	36.33
1008.664	36.92
1009.386	36.12
1010.108	36.53
1010.83	36.32
1011.553	36.32
1012.274	37.32
1012.996	34.12
1013.718	34.12
1014.44	34.72
1015.162	36.12
1015.883	34.12
1016.605	33.72
1017.326	34.12
1018.047	34.12
1018.769	32.53
1019.49	33.92
1020.211	32.32
1020.932	33.72
1021.653	32.72
1022.374	32.93
1023.094	31.53
1023.815	30.32
1024.536	32.12
1025.256	32.72
1025.977	29.73
1026.697	32.12
1027.417	30.93
1028.138	32.33
1028.858	31.33
1029.578	31.53
1030.298	31.32
1031.018	29.52
1031.737	33.12
1032.457	29.12
1033.177	31.12
1033.896	32.12
1034.616	31.12
1035.335	29.12
1036.055	29.32
1036.774	29.53
1037.493	31.93
1038.212	31.72
1038.931	30.12
1039.65	30.93
1040.369	28.12
1041.088	30.93
1041.806	28.32
1042.525	29.93
1043.244	31.72
1043.962	29.53
1044.68	28.52
1045.399	29.33
1046.117	28.12
1046.835	29.32
1047.553	28.72
1048.271	29.12
1048.989	29.32
1049.707	29.12
1050.425	27.92
1051.142	28.93
1051.86	28.52
1052.577	28.92
1053.295	28.93
1054.012	28.12
1054.729	29.12
1055.446	28.73
1056.163	28.33
1056.881	29.53
1057.597	29.53
1058.314	27.73
1059.031	30.33
1059.748	29.32
1060.464	26.12
1061.181	28.53
1061.897	27.72
1062.614	25.72
1063.33	27.72
1064.046	29.12
1064.762	27.92
1065.478	28.12
1066.194	28.32
1066.91	28.53
1067.626	27.73
1068.342	28.33
1069.057	28.72
1069.773	27.53
1070.488	26.12
1071.204	28.52
1071.919	27.12
1072.634	28.33
1073.35	28.12
1074.065	26.92
1074.78	27.32
1075.495	29.12
1076.209	27.32
1076.924	26.72
1077.639	27.93
1078.353	26.92
1079.068	28.12
1079.782	27.12
1080.497	27.12
1081.211	27.93
1081.925	26.72
1082.639	27.33
1083.353	26.72
1084.067	27.53
1084.781	26.72
1085.495	28.53
1086.209	25.72
1086.922	26.32
1087.636	28.53
1088.349	25.92
1089.063	27.53
1089.776	28.12
1090.489	27.32
1091.202	28.73
1091.916	27.93
1092.628	27.33
1093.341	27.72
1094.054	27.53
1094.767	27.53
1095.48	27.53
1096.192	25.52
1096.905	26.33
1097.617	28.33
1098.329	25.52
1099.042	27.52
1099.754	27.32
1100.466	25.72
1101.178	29.12
1101.89	23.53
1102.602	26.12
1103.314	29.12
1104.025	27.12
1104.737	26.53
1105.448	27.92
1106.16	25.12
1106.871	28.53
1107.582	28.53
1108.294	27.33
1109.005	27.32
1109.716	26.93
1110.427	26.33
1111.138	27.72
1111.848	24.72
1112.559	27.72
1113.27	26.52
1113.98	24.93
1114.691	26.53
1115.401	26.92
1116.112	-1.47
1116.822	-0.48
1117.532	1.12
1118.242	-0.07
1118.952	1.53
1119.662	3.32
1120.372	3.53
1121.081	4.32
1121.791	3.72
1122.501	3.12
1123.21	26.12
1123.92	26.53
1124.629	26.93
1125.338	25.12
1126.047	27.93
1126.756	26.93
1127.465	-0.47
1128.174	0.73
1128.883	0.32
1129.592	0.33
