# Supplementary material for: Real-time monitoring polymerization degree of organic photovoltaic materials toward no batch-to-batch variations in device performance
Source: Nat Commun. 2024 Feb 10;15:1248. doi: 10.1038/s41467-024-45510-w (PMC10858892; doi:10.1038/s41467-024-45510-w)
Supplement: Supplementary file 4 — Supplementary Code 1 [file 41467_2024_45510_MOESM4_ESM.zip › Supplementary code file/Small dataset/Subt2_00009.txt]

½ÚµãSubt2_00009.txtµÄÊý¾Ý

Date: Tue Jun 27 11:14:59 CST 2023
User: 16473
Spectrometer: QEPB1887
´¥·¢Ä£Ê½: 0
»ý·ÖÊ±¼ä (Ãë): 1.000000E-1
Scans to average: 5
ÆôÓÃ°µÔëÉùÐ£Õý: true
ÆôÓÃ·ÇÏßÐÔÐ£Õý: false
»¬¶¯Æ½¾ù¿í¶È: 0
XÖáÄ£Ê½: Wavelengths
Number of Pixels in Spectrum: 1044
>>>>>Begin Spectral Data<<<<<
348.275	3.15
349.063	2.95
349.85	3.95
350.637	2.75
351.425	5.15
352.212	4.75
352.999	2.15
353.786	3.75
354.572	4.75
355.359	3.75
356.146	4.15
356.933	5.35
357.719	3.35
358.506	5.15
359.292	5.15
360.079	4.35
360.865	2.15
361.651	5.35
362.437	5.95
363.223	4.95
364.009	2.95
364.795	7.15
365.581	4.95
366.367	4.15
367.153	5.95
367.939	4.95
368.724	2.95
369.51	4.95
370.295	4.95
371.081	5.95
371.866	6.75
372.651	5.35
373.437	6.55
374.222	5.95
375.007	6.35
375.792	6.55
376.577	6.15
377.361	5.95
378.146	6.35
378.931	6.15
379.716	5.55
380.5	8.35
381.285	7.35
382.069	8.15
382.853	10.75
383.638	8.35
384.422	7.95
385.206	9.55
385.99	7.95
386.774	7.15
387.558	7.75
388.342	6.75
389.126	8.55
389.91	9.35
390.693	7.75
391.477	6.55
392.26	8.75
393.044	10.95
393.827	8.75
394.611	8.55
395.394	9.15
396.177	9.35
396.96	8.95
397.743	11.35
398.526	9.55
399.309	7.95
400.092	10.15
400.875	8.95
401.657	9.15
402.44	11.35
403.222	8.35
404.005	9.75
404.787	11.15
405.57	8.95
406.352	11.15
407.134	9.55
407.916	10.55
408.698	10.15
409.48	9.95
410.262	10.35
411.044	12.55
411.826	10.15
412.607	9.95
413.389	11.15
414.171	9.15
414.952	10.15
415.733	10.15
416.515	10.75
417.296	8.75
418.077	9.35
418.858	7.55
419.64	8.35
420.421	8.35
421.201	7.35
421.982	7.75
422.763	6.55
423.544	7.75
424.324	7.95
425.105	6.55
425.886	7.15
426.666	6.55
427.446	6.75
428.227	7.35
429.007	4.35
429.787	4.95
430.567	8.55
431.347	5.35
432.127	4.35
432.907	5.95
433.687	3.55
434.466	3.35
435.246	3.75
436.026	2.35
436.805	1.55
437.585	2.15
438.364	0.55
439.143	0.95
439.922	-0.45
440.702	-0.65
441.481	-3.25
442.26	-3.05
443.039	-2.05
443.818	-0.85
444.596	-3.45
445.375	-2.85
446.154	-3.25
446.932	-6.65
447.711	-4.85
448.489	-7.25
449.268	-8.25
450.046	-7.45
450.824	-7.25
451.602	-10.65
452.381	-8.05
453.159	-6.65
453.936	-7.25
454.714	-7.05
455.492	-6.65
456.27	-5.65
457.048	-5.25
457.825	-6.25
458.603	-4.45
459.38	-5.45
460.158	-5.45
460.935	-3.05
461.712	-5.25
462.489	-5.45
463.266	-3.05
464.043	-5.05
464.82	-4.05
465.597	-2.25
466.374	-3.25
467.151	-3.25
467.928	-2.05
468.704	-2.45
469.481	-3.25
470.257	-0.85
471.034	-1.25
471.81	-1.45
472.586	-2.45
473.362	-1.85
474.138	-2.25
474.914	-1.85
475.69	-3.05
476.466	-2.65
477.242	-2.85
478.018	-1.25
478.793	0.15
479.569	-2.05
480.345	-1.45
481.12	-0.65
481.895	-3.45
482.671	-2.25
483.446	-1.85
484.221	-2.05
484.996	-1.85
485.771	-0.25
486.546	-0.65
487.321	-2.65
488.096	-2.85
488.871	-2.25
489.645	-3.45
490.42	-4.25
491.195	-2.45
491.969	-1.25
492.743	-4.65
493.518	-2.85
494.292	-2.85
495.066	-4.25
495.84	-4.25
496.614	-4.45
497.388	-4.45
498.162	-3.85
498.936	-4.45
499.71	-6.05
500.483	-4.25
501.257	-5.05
502.031	-5.05
502.804	-5.25
503.577	-4.65
504.351	-6.85
505.124	-7.45
505.897	-5.05
506.67	-5.65
507.443	-7.65
508.216	-6.65
508.989	-7.45
509.762	-7.65
510.535	-7.45
511.307	-6.45
512.08	-8.85
512.853	-7.25
513.625	-8.65
514.397	-8.45
515.17	-9.05
515.942	-5.45
516.714	-8.65
517.486	-8.45
518.258	-8.05
519.03	-7.65
519.802	-7.85
520.574	-9.45
521.346	-7.05
522.117	-9.65
522.889	-8.45
523.66	-8.25
524.432	-9.65
525.203	-9.25
525.974	-7.65
526.746	-7.45
527.517	-9.45
528.288	-7.85
529.059	-11.65
529.83	-9.25
530.601	-8.45
531.372	-10.85
532.142	-9.65
532.913	-9.05
533.684	-9.25
534.454	-8.05
535.225	-11.25
535.995	-9.05
536.765	-10.85
537.535	-12.45
538.306	-10.25
539.076	-11.25
539.846	-10.05
540.616	-10.65
541.385	-8.85
542.155	-10.85
542.925	-10.25
543.695	-10.45
544.464	-10.65
545.234	-9.65
546.003	-10.05
546.772	-8.85
547.542	-10.65
548.311	-9.45
549.08	-10.25
549.849	-9.65
550.618	-10.85
551.387	-9.45
552.156	-10.05
552.925	-10.45
553.693	-6.45
554.462	-11.05
555.231	-11.05
555.999	-9.65
556.767	-9.05
557.536	-8.45
558.304	-9.25
559.072	-8.05
559.84	-7.85
560.608	-6.45
561.376	-10.65
562.144	-8.05
562.912	-5.05
563.68	-5.65
564.448	-4.65
565.215	-4.65
565.983	-6.25
566.75	-5.05
567.518	-7.85
568.285	-7.25
569.052	-3.05
569.819	-4.85
570.587	-5.85
571.354	-6.45
572.121	-9.25
572.887	-7.05
573.654	-7.05
574.421	-10.25
575.188	-7.85
575.954	-6.25
576.721	-6.45
577.487	-8.25
578.254	-8.45
579.02	-7.05
579.786	-8.65
580.552	-9.05
581.318	-6.45
582.084	-8.85
582.85	-7.85
583.616	-7.05
584.382	-8.65
585.148	-7.65
585.913	-8.45
586.679	-8.45
587.444	-6.05
588.21	-5.05
588.975	-6.85
589.741	-4.05
590.506	-3.85
591.271	-5.65
592.036	-6.25
592.801	-4.85
593.566	-3.65
594.331	-3.85
595.096	-1.05
595.86	-1.45
596.625	-3.05
597.389	-0.85
598.154	2.75
598.918	3.15
599.683	6.95
600.447	9.15
601.211	8.15
601.975	6.35
602.739	5.55
603.503	6.35
604.267	2.75
605.031	3.35
605.795	2.35
606.558	2.95
607.322	5.75
608.086	3.75
608.849	2.75
609.612	3.35
610.376	5.15
611.139	4.35
611.902	1.95
612.665	3.35
613.428	4.95
614.191	4.15
614.954	3.55
615.717	3.55
616.48	3.35
617.242	3.95
618.005	4.35
618.767	4.15
619.53	3.55
620.292	3.55
621.054	2.55
621.817	3.15
622.579	5.15
623.341	3.55
624.103	2.55
624.865	4.15
625.626	3.15
626.388	4.35
627.15	3.75
627.912	5.35
628.673	4.95
629.435	4.75
630.196	6.15
630.957	6.75
631.719	4.95
632.48	6.75
633.241	8.95
634.002	5.15
634.763	7.55
635.524	9.35
636.285	9.35
637.045	10.35
637.806	12.95
638.567	10.35
639.327	12.95
640.087	13.95
640.848	13.35
641.608	15.55
642.368	18.35
643.129	17.55
643.889	18.95
644.649	19.15
645.409	21.95
646.168	26.35
646.928	26.55
647.688	28.55
648.448	27.75
649.207	26.15
649.967	28.15
650.726	25.95
651.485	24.55
652.245	27.15
653.004	24.55
653.763	22.75
654.522	25.35
655.281	26.15
656.04	25.55
656.799	25.55
657.557	25.55
658.316	26.75
659.075	27.15
659.833	26.15
660.592	29.15
661.35	26.75
662.108	28.55
662.866	28.55
663.625	27.15
664.383	30.55
665.141	31.15
665.899	32.55
666.656	32.55
667.414	36.15
668.172	34.55
668.93	34.15
669.687	38.35
670.445	37.55
671.202	39.35
671.959	41.35
672.717	41.95
673.474	43.75
674.231	44.35
674.988	47.95
675.745	49.35
676.502	49.15
677.259	52.75
678.015	53.35
678.772	56.15
679.529	59.75
680.285	59.95
681.042	62.95
681.798	65.15
682.554	69.95
683.31	71.15
684.067	75.95
684.823	78.35
685.579	82.15
686.335	84.55
687.09	91.55
687.846	94.95
688.602	98.15
689.358	102.95
690.113	109.55
690.869	114.35
691.624	121.15
692.379	125.95
693.135	131.75
693.89	140.35
694.645	146.95
695.4	153.15
696.155	161.75
696.91	172.35
697.665	178.15
698.419	190.35
699.174	202.35
699.929	207.55
700.683	220.95
701.437	229.55
702.192	243.15
702.946	255.35
703.7	272.15
704.454	281.15
705.208	298.95
705.962	311.75
706.716	332.55
707.47	348.55
708.224	363.95
708.978	383.55
709.731	400.75
710.485	418.75
711.238	444.95
711.992	464.15
712.745	485.35
713.498	514.15
714.251	540.75
715.004	561.35
715.757	595.95
716.51	625.35
717.263	650.35
718.016	683.75
718.769	712.55
719.521	752.55
720.274	787.75
721.026	821.15
721.779	864.15
722.531	904.75
723.283	947.75
724.036	993.35
724.788	1037.55
725.54	1095.95
726.292	1143.75
727.044	1189.55
727.795	1254.35
728.547	1311.15
729.299	1365.35
730.05	1431.75
730.802	1494.75
731.553	1568.95
732.305	1634.75
733.056	1705.95
733.807	1774.15
734.558	1852.75
735.309	1934.35
736.06	2022.35
736.811	2117.35
737.562	2200.15
738.313	2291.95
739.064	2383.55
739.814	2485.15
740.565	2587.35
741.315	2694.55
742.066	2808.95
742.816	2915.75
743.566	3050.95
744.316	3169.95
745.066	3305.75
745.816	3437.35
746.566	3582.55
747.316	3722.35
748.066	3861.75
748.816	4003.75
749.565	4155.15
750.315	4318.35
751.064	4473.55
751.814	4653.55
752.563	4819.35
753.312	4989.75
754.061	5164.75
754.81	5364.75
755.559	5576.15
756.308	5770.95
757.057	5983.15
757.806	6184.55
758.555	6404.95
759.303	6653.55
760.052	6900.35
760.801	7164.95
761.549	7414.95
762.297	7661.95
763.046	7913.35
763.794	8208.55
764.542	8512.15
765.29	8795.95
766.038	9044.95
766.786	9343.15
767.534	9639.55
768.281	9983.15
769.029	10272.95
769.777	10586.15
770.524	10866.55
771.272	11180.35
772.019	11517.55
772.766	11845.95
773.513	12212.55
774.261	12519.55
775.008	12833.15
775.755	13151.75
776.501	13486.55
777.248	13858.75
777.995	14198.95
778.742	14544.35
779.488	14809.55
780.235	15099.95
780.981	15443.75
781.728	15820.35
782.474	16155.95
783.22	16529.55
783.966	16763.95
784.712	17076.35
785.458	17365.15
786.204	17710.95
786.95	18074.75
787.696	18382.55
788.442	18612.15
789.187	18838.35
789.933	19046.15
790.678	19302.95
791.424	19579.75
792.169	19884.55
792.914	20078.35
793.659	20209.75
794.404	20355.75
795.149	20457.75
795.894	20646.15
796.639	20826.35
797.384	21012.75
798.129	21079.35
798.873	21067.35
799.618	21077.15
800.362	21184.15
801.107	21302.75
801.851	21392.75
802.595	21375.75
803.339	21326.75
804.084	21178.95
804.828	21091.35
805.571	21056.75
806.315	21068.55
807.059	21054.75
807.803	20948.15
808.546	20671.15
809.29	20465.55
810.034	20303.55
810.777	20212.35
811.52	20133.95
812.263	19983.35
813.007	19751.55
813.75	19449.75
814.493	19117.75
815.236	18920.35
815.979	18730.75
816.721	18544.95
817.464	18355.75
818.207	18058.15
818.949	17713.35
819.692	17386.75
820.434	17158.55
821.177	16970.95
821.919	16764.95
822.661	16464.95
823.403	16166.95
824.145	15855.75
824.887	15522.75
825.629	15270.75
826.371	15059.75
827.112	14853.95
827.854	14650.75
828.596	14372.95
829.337	14046.75
830.079	13763.15
830.82	13515.55
831.561	13325.15
832.302	13164.15
833.043	12999.15
833.785	12789.75
834.525	12516.35
835.266	12271.15
836.007	12025.35
836.748	11882.35
837.489	11754.35
838.229	11609.15
838.97	11463.55
839.71	11257.15
840.45	11033.55
841.191	10829.75
841.931	10682.55
842.671	10610.95
843.411	10528.15
844.151	10434.35
844.891	10297.75
845.631	10127.55
846.37	9943.95
847.11	9810.15
847.849	9712.15
848.589	9678.15
849.328	9584.95
850.068	9536.75
850.807	9454.75
851.546	9291.15
852.285	9173.55
853.024	9092.95
853.763	9056.35
854.502	9027.55
855.241	8991.75
855.98	8925.55
856.718	8821.15
857.457	8678.95
858.195	8565.75
858.934	8461.95
859.672	8425.35
860.41	8396.95
861.149	8359.55
861.887	8276.35
862.625	8128.35
863.363	7991.75
864.101	7867.35
864.838	7774.35
865.576	7693.35
866.314	7642.15
867.051	7534.15
867.789	7434.35
868.526	7276.55
869.264	7148.15
870.001	6969.75
870.738	6879.55
871.475	6753.95
872.212	6653.95
872.949	6565.55
873.686	6430.75
874.423	6311.95
875.159	6151.75
875.896	5983.55
876.633	5848.95
877.369	5750.35
878.106	5657.55
878.842	5551.15
879.578	5442.35
880.314	5304.55
881.05	5168.35
881.786	5026.35
882.522	4896.15
883.258	4796.95
883.994	4726.75
884.73	4630.55
885.465	4531.35
886.201	4431.15
886.936	4310.95
887.672	4193.15
888.407	4091.15
889.142	4007.75
889.877	3920.95
890.613	3867.35
891.348	3781.35
892.083	3716.15
892.817	3624.55
893.552	3534.55
894.287	3432.35
895.021	3361.95
895.756	3302.75
896.49	3246.95
897.225	3203.55
897.959	3138.15
898.693	3078.35
899.428	3010.95
900.162	2953.75
900.896	2892.95
901.63	2836.75
902.363	2801.95
903.097	2771.35
903.831	2743.95
904.564	2709.15
905.298	2679.35
906.031	2641.95
906.765	2605.95
907.498	2566.55
908.231	2555.35
908.965	2534.75
909.698	2521.75
910.431	2506.35
911.163	2500.15
911.896	2487.95
912.629	2460.35
913.362	2446.35
914.094	2414.55
914.827	2407.75
915.559	2393.15
916.292	2378.75
917.024	2348.75
917.756	2314.75
918.488	2283.35
919.22	2224.75
919.952	2173.35
920.684	2102.95
921.416	2042.15
922.148	1977.55
922.879	1900.75
923.611	1834.35
924.343	1755.55
925.074	1687.35
925.805	1602.35
926.537	1539.15
927.268	1453.35
927.999	1397.15
928.73	1337.35
929.461	1286.35
930.192	1236.35
930.923	1199.35
931.653	1153.55
932.384	1115.15
933.115	1078.75
933.845	1045.15
934.575	1017.75
935.306	984.55
936.036	961.95
936.766	944.95
937.496	920.15
938.226	907.55
938.956	891.75
939.686	874.15
940.416	860.75
941.146	840.55
941.875	826.95
942.605	809.15
943.334	795.95
944.064	783.95
944.793	779.35
945.522	758.75
946.251	750.35
946.98	740.55
947.709	721.35
948.438	706.95
949.167	692.35
949.896	667.95
950.625	650.35
951.353	635.35
952.082	614.95
952.81	601.55
953.539	577.95
954.267	556.15
954.995	534.95
955.723	516.15
956.451	493.75
957.179	466.55
957.907	448.55
958.635	433.35
959.363	409.95
960.09	389.75
960.818	373.15
961.545	351.55
962.273	332.35
963	320.35
963.727	299.35
964.455	281.95
965.182	266.55
965.909	253.75
966.636	241.95
967.363	225.55
968.089	217.75
968.816	203.95
969.543	191.35
970.269	182.35
970.996	172.95
971.722	162.55
972.449	153.35
973.175	148.75
973.901	140.55
974.627	131.15
975.353	126.15
976.079	114.55
976.805	111.35
977.531	109.35
978.256	100.75
978.982	95.15
979.707	92.55
980.433	90.15
981.158	85.55
981.884	79.35
982.609	77.55
983.334	75.75
984.059	71.35
984.784	72.15
985.509	68.55
986.234	64.35
986.958	62.95
987.683	61.95
988.408	57.35
989.132	57.15
989.857	56.15
990.581	55.15
991.305	54.15
992.029	51.75
992.754	51.95
993.478	51.15
994.202	49.15
994.925	45.95
995.649	46.55
996.373	45.55
997.097	42.35
997.82	42.15
998.544	42.95
999.267	42.95
999.99	39.95
1000.713	42.15
1001.437	40.95
1002.16	39.55
1002.883	38.15
1003.606	39.55
1004.328	37.35
1005.051	36.95
1005.774	37.15
1006.497	37.35
1007.219	35.15
1007.941	37.15
1008.664	34.55
1009.386	35.15
1010.108	35.95
1010.83	35.55
1011.553	36.75
1012.274	32.75
1012.996	33.95
1013.718	33.55
1014.44	33.55
1015.162	34.15
1015.883	33.75
1016.605	32.55
1017.326	33.75
1018.047	33.15
1018.769	30.55
1019.49	33.15
1020.211	31.35
1020.932	32.55
1021.653	30.95
1022.374	30.95
1023.094	31.55
1023.815	29.95
1024.536	31.55
1025.256	31.55
1025.977	30.75
1026.697	30.75
1027.417	30.55
1028.138	28.95
1028.858	30.95
1029.578	30.75
1030.298	31.15
1031.018	27.75
1031.737	30.55
1032.457	29.15
1033.177	30.55
1033.896	30.35
1034.616	28.15
1035.335	27.15
1036.055	29.35
1036.774	27.75
1037.493	28.15
1038.212	30.35
1038.931	28.95
1039.65	28.75
1040.369	28.95
1041.088	29.15
1041.806	28.35
1042.525	28.75
1043.244	28.95
1043.962	29.35
1044.68	27.95
1045.399	28.15
1046.117	27.75
1046.835	27.35
1047.553	28.75
1048.271	29.35
1048.989	28.95
1049.707	27.35
1050.425	29.15
1051.142	26.55
1051.86	27.75
1052.577	28.95
1053.295	27.95
1054.012	28.15
1054.729	27.55
1055.446	25.35
1056.163	26.95
1056.881	27.75
1057.597	26.55
1058.314	26.55
1059.031	28.55
1059.748	29.15
1060.464	25.55
1061.181	28.15
1061.897	26.55
1062.614	24.35
1063.33	27.35
1064.046	29.35
1064.762	27.55
1065.478	26.95
1066.194	28.55
1066.91	26.15
1067.626	27.55
1068.342	27.35
1069.057	26.75
1069.773	25.75
1070.488	27.35
1071.204	28.15
1071.919	25.55
1072.634	27.75
1073.35	27.75
1074.065	27.15
1074.78	25.75
1075.495	25.15
1076.209	27.55
1076.924	24.75
1077.639	26.75
1078.353	27.75
1079.068	26.15
1079.782	27.15
1080.497	28.95
1081.211	26.35
1081.925	25.55
1082.639	26.55
1083.353	26.75
1084.067	25.95
1084.781	28.95
1085.495	25.75
1086.209	24.95
1086.922	24.95
1087.636	26.75
1088.349	25.55
1089.063	25.95
1089.776	27.55
1090.489	25.75
1091.202	26.75
1091.916	26.15
1092.628	26.35
1093.341	26.35
1094.054	26.15
1094.767	27.35
1095.48	26.15
1096.192	24.95
1096.905	25.55
1097.617	26.15
1098.329	26.55
1099.042	26.95
1099.754	27.35
1100.466	26.55
1101.178	26.75
1101.89	24.75
1102.602	25.55
1103.314	24.15
1104.025	27.35
1104.737	26.75
1105.448	27.55
1106.16	25.75
1106.871	25.75
1107.582	25.95
1108.294	25.75
1109.005	24.95
1109.716	24.55
1110.427	26.75
1111.138	26.15
1111.848	25.15
1112.559	25.75
1113.27	25.15
1113.98	25.55
1114.691	25.15
1115.401	25.95
1116.112	-1.25
1116.822	0.15
1117.532	0.55
1118.242	-0.05
1118.952	3.35
1119.662	1.95
1120.372	4.35
1121.081	3.15
1121.791	2.15
1122.501	4.15
1123.21	25.95
1123.92	26.75
1124.629	25.55
1125.338	24.95
1126.047	26.55
1126.756	26.15
1127.465	-0.45
1128.174	0.35
1128.883	1.55
1129.592	-0.85
