# Supplementary material for: Real-time monitoring polymerization degree of organic photovoltaic materials toward no batch-to-batch variations in device performance
Source: Nat Commun. 2024 Feb 10;15:1248. doi: 10.1038/s41467-024-45510-w (PMC10858892; doi:10.1038/s41467-024-45510-w)
Supplement: Supplementary file 4 — Supplementary Code 1 [file 41467_2024_45510_MOESM4_ESM.zip › Supplementary code file/Small dataset/Subt2_00010.txt]

½ÚµãSubt2_00010.txtµÄÊý¾Ý

Date: Tue Jun 27 11:16:00 CST 2023
User: 16473
Spectrometer: QEPB1887
´¥·¢Ä£Ê½: 0
»ý·ÖÊ±¼ä (Ãë): 1.000000E-1
Scans to average: 5
ÆôÓÃ°µÔëÉùÐ£Õý: true
ÆôÓÃ·ÇÏßÐÔÐ£Õý: false
»¬¶¯Æ½¾ù¿í¶È: 0
XÖáÄ£Ê½: Wavelengths
Number of Pixels in Spectrum: 1044
>>>>>Begin Spectral Data<<<<<
348.275	1.95
349.063	2.75
349.85	3.75
350.637	3.55
351.425	3.55
352.212	4.95
352.999	4.15
353.786	4.35
354.572	4.15
355.359	4.75
356.146	3.35
356.933	4.55
357.719	3.15
358.506	2.95
359.292	4.35
360.079	4.15
360.865	2.15
361.651	4.75
362.437	5.95
363.223	4.75
364.009	4.35
364.795	4.75
365.581	3.75
366.367	3.95
367.153	4.15
367.939	5.75
368.724	4.35
369.51	4.95
370.295	6.15
371.081	5.75
371.866	5.75
372.651	5.95
373.437	5.55
374.222	4.95
375.007	5.35
375.792	5.15
376.577	5.15
377.361	6.15
378.146	5.75
378.931	5.35
379.716	6.35
380.5	6.95
381.285	6.35
382.069	7.55
382.853	8.95
383.638	8.55
384.422	6.95
385.206	9.15
385.99	7.95
386.774	7.55
387.558	7.55
388.342	7.75
389.126	7.35
389.91	9.75
390.693	7.55
391.477	7.15
392.26	9.55
393.044	9.15
393.827	8.35
394.611	9.35
395.394	8.35
396.177	9.15
396.96	8.35
397.743	9.35
398.526	11.35
399.309	8.95
400.092	8.75
400.875	8.75
401.657	8.95
402.44	10.95
403.222	8.15
404.005	10.15
404.787	10.35
405.57	10.15
406.352	9.75
407.134	9.35
407.916	10.55
408.698	9.35
409.48	10.55
410.262	9.55
411.044	10.55
411.826	10.35
412.607	10.75
413.389	11.15
414.171	9.95
414.952	9.75
415.733	10.55
416.515	10.75
417.296	8.15
418.077	9.15
418.858	7.95
419.64	8.35
420.421	7.55
421.201	6.15
421.982	6.75
422.763	7.95
423.544	7.35
424.324	6.55
425.105	7.95
425.886	6.75
426.666	5.55
427.446	5.35
428.227	5.75
429.007	5.35
429.787	5.55
430.567	5.75
431.347	5.55
432.127	3.95
432.907	4.75
433.687	4.95
434.466	2.75
435.246	3.55
436.026	2.15
436.805	1.35
437.585	0.75
438.364	1.15
439.143	-0.25
439.922	-1.85
440.702	-0.65
441.481	-1.65
442.26	-3.25
443.039	-1.45
443.818	-2.85
444.596	-2.85
445.375	-3.05
446.154	-4.65
446.932	-6.45
447.711	-5.45
448.489	-7.85
449.268	-8.25
450.046	-9.25
450.824	-6.85
451.602	-8.85
452.381	-7.05
453.159	-8.45
453.936	-7.25
454.714	-8.85
455.492	-6.45
456.27	-7.45
457.048	-5.25
457.825	-5.85
458.603	-5.25
459.38	-6.05
460.158	-4.45
460.935	-5.45
461.712	-6.45
462.489	-5.65
463.266	-4.85
464.043	-3.45
464.82	-4.25
465.597	-2.25
466.374	-3.05
467.151	-5.45
467.928	-2.45
468.704	-2.85
469.481	-4.85
470.257	-1.05
471.034	-0.65
471.81	-2.25
472.586	-3.45
473.362	-1.45
474.138	-1.25
474.914	-3.85
475.69	-1.65
476.466	-3.05
477.242	-2.25
478.018	-2.45
478.793	-1.25
479.569	-1.85
480.345	-2.45
481.12	0.15
481.895	-2.45
482.671	-3.85
483.446	-0.65
484.221	-2.05
484.996	-2.05
485.771	-2.25
486.546	-0.65
487.321	-3.85
488.096	-3.25
488.871	-2.65
489.645	-2.85
490.42	-3.05
491.195	-4.05
491.969	-4.05
492.743	-4.25
493.518	-3.65
494.292	-3.65
495.066	-5.25
495.84	-5.45
496.614	-4.45
497.388	-5.25
498.162	-4.65
498.936	-4.05
499.71	-7.25
500.483	-4.85
501.257	-6.25
502.031	-5.25
502.804	-5.05
503.577	-4.45
504.351	-7.05
505.124	-5.25
505.897	-6.45
506.67	-6.85
507.443	-6.85
508.216	-6.85
508.989	-8.45
509.762	-7.05
510.535	-6.65
511.307	-7.65
512.08	-7.85
512.853	-8.45
513.625	-9.25
514.397	-6.65
515.17	-9.45
515.942	-6.85
516.714	-9.45
517.486	-9.25
518.258	-6.85
519.03	-8.45
519.802	-9.25
520.574	-8.05
521.346	-7.25
522.117	-8.65
522.889	-9.85
523.66	-8.25
524.432	-11.25
525.203	-9.05
525.974	-8.25
526.746	-7.65
527.517	-9.25
528.288	-9.25
529.059	-11.65
529.83	-9.05
530.601	-9.45
531.372	-9.45
532.142	-10.45
532.913	-9.45
533.684	-8.85
534.454	-9.85
535.225	-10.45
535.995	-7.05
536.765	-11.05
537.535	-11.65
538.306	-10.45
539.076	-11.45
539.846	-9.65
540.616	-9.25
541.385	-9.85
542.155	-9.85
542.925	-11.25
543.695	-9.05
544.464	-11.25
545.234	-10.65
546.003	-10.25
546.772	-9.25
547.542	-10.85
548.311	-8.45
549.08	-11.45
549.849	-11.05
550.618	-10.65
551.387	-9.65
552.156	-12.45
552.925	-9.25
553.693	-9.05
554.462	-11.25
555.231	-9.25
555.999	-9.85
556.767	-9.65
557.536	-9.25
558.304	-10.85
559.072	-6.85
559.84	-8.25
560.608	-7.05
561.376	-8.85
562.144	-6.85
562.912	-6.65
563.68	-4.45
564.448	-7.05
565.215	-5.45
565.983	-4.85
566.75	-7.05
567.518	-8.25
568.285	-7.25
569.052	-5.45
569.819	-4.25
570.587	-7.25
571.354	-7.65
572.121	-9.25
572.887	-7.05
573.654	-8.05
574.421	-7.45
575.188	-7.85
575.954	-6.65
576.721	-6.45
577.487	-8.45
578.254	-8.25
579.02	-8.05
579.786	-9.65
580.552	-8.85
581.318	-8.45
582.084	-9.65
582.85	-6.65
583.616	-7.45
584.382	-8.25
585.148	-6.45
585.913	-8.05
586.679	-7.45
587.444	-7.65
588.21	-7.45
588.975	-6.05
589.741	-6.25
590.506	-4.45
591.271	-4.45
592.036	-4.45
592.801	-3.65
593.566	-3.85
594.331	-4.25
595.096	-2.05
595.86	-0.85
596.625	-2.65
597.389	-0.45
598.154	3.15
598.918	2.15
599.683	7.15
600.447	9.95
601.211	8.15
601.975	7.95
602.739	4.35
603.503	5.95
604.267	3.35
605.031	2.95
605.795	2.15
606.558	2.75
607.322	3.55
608.086	4.15
608.849	1.95
609.612	3.75
610.376	4.95
611.139	1.75
611.902	2.35
612.665	3.95
613.428	3.75
614.191	2.35
614.954	2.75
615.717	2.75
616.48	2.15
617.242	2.55
618.005	1.95
618.767	4.95
619.53	2.75
620.292	4.55
621.054	2.15
621.817	1.75
622.579	3.75
623.341	3.35
624.103	1.55
624.865	3.75
625.626	3.15
626.388	3.55
627.15	2.75
627.912	5.15
628.673	3.35
629.435	5.35
630.196	5.75
630.957	5.35
631.719	3.75
632.48	6.55
633.241	7.55
634.002	6.35
634.763	7.75
635.524	8.75
636.285	8.15
637.045	9.55
637.806	11.35
638.567	9.95
639.327	11.35
640.087	14.55
640.848	14.35
641.608	14.75
642.368	16.95
643.129	16.15
643.889	16.95
644.649	20.95
645.409	21.35
646.168	25.35
646.928	25.95
647.688	27.95
648.448	28.75
649.207	26.95
649.967	26.55
650.726	25.55
651.485	22.75
652.245	27.95
653.004	23.75
653.763	23.55
654.522	25.55
655.281	26.15
656.04	26.35
656.799	26.55
657.557	27.15
658.316	27.95
659.075	28.15
659.833	29.35
660.592	29.15
661.35	28.95
662.108	29.15
662.866	27.55
663.625	28.75
664.383	30.55
665.141	31.35
665.899	32.15
666.656	34.35
667.414	32.55
668.172	33.95
668.93	35.55
669.687	39.75
670.445	40.15
671.202	39.75
671.959	44.55
672.717	42.15
673.474	44.75
674.231	46.75
674.988	50.15
675.745	47.95
676.502	51.35
677.259	52.75
678.015	56.15
678.772	58.55
679.529	60.15
680.285	63.35
681.042	66.55
681.798	67.35
682.554	71.55
683.31	72.75
684.067	79.15
684.823	82.55
685.579	84.35
686.335	88.95
687.09	96.35
687.846	99.55
688.602	105.35
689.358	111.95
690.113	114.55
690.869	120.95
691.624	126.55
692.379	132.15
693.135	141.95
693.89	146.95
694.645	156.35
695.4	162.75
696.155	169.35
696.91	177.75
697.665	190.75
698.419	199.35
699.174	208.15
699.929	218.15
700.683	230.75
701.437	242.75
702.192	257.75
702.946	267.35
703.7	281.95
704.454	296.15
705.208	309.95
705.962	332.95
706.716	345.55
707.47	363.55
708.224	382.55
708.978	399.15
709.731	419.75
710.485	441.35
711.238	465.15
711.992	487.15
712.745	511.35
713.498	535.35
714.251	558.35
715.004	588.55
715.757	623.75
716.51	655.15
717.263	681.75
718.016	716.15
718.769	747.15
719.521	778.95
720.274	820.95
721.026	864.15
721.779	902.35
722.531	944.15
723.283	991.55
724.036	1038.15
724.788	1089.55
725.54	1126.15
726.292	1190.55
727.044	1245.75
727.795	1299.95
728.547	1363.55
729.299	1422.15
730.05	1487.75
730.802	1554.35
731.553	1629.15
732.305	1692.15
733.056	1776.95
733.807	1845.95
734.558	1927.15
735.309	2008.55
736.06	2097.15
736.811	2181.55
737.562	2274.15
738.313	2368.95
739.064	2483.75
739.814	2577.55
740.565	2686.95
741.315	2793.15
742.066	2915.95
742.816	3038.15
743.566	3169.95
744.316	3287.15
745.066	3415.75
745.816	3567.35
746.566	3707.15
747.316	3858.35
748.066	3994.75
748.816	4157.15
749.565	4307.75
750.315	4455.15
751.064	4625.75
751.814	4785.15
752.563	4978.15
753.312	5166.75
754.061	5339.75
754.81	5525.95
755.559	5748.55
756.308	5956.35
757.057	6162.35
757.806	6391.95
758.555	6604.95
759.303	6858.55
760.052	7103.55
760.801	7358.55
761.549	7614.95
762.297	7882.95
763.046	8136.35
763.794	8453.55
764.542	8743.55
765.29	9017.15
766.038	9287.55
766.786	9567.15
767.534	9862.75
768.281	10191.15
769.029	10515.15
769.777	10817.75
770.524	11116.95
771.272	11411.95
772.019	11745.75
772.766	12055.55
773.513	12435.75
774.261	12754.35
775.008	13053.95
775.755	13356.15
776.501	13682.15
777.248	14034.95
777.995	14393.35
778.742	14703.55
779.488	15000.35
780.235	15264.95
780.981	15580.75
781.728	15928.35
782.474	16289.95
783.22	16600.15
783.966	16897.75
784.712	17134.15
785.458	17439.95
786.204	17765.75
786.95	18085.35
787.696	18383.15
788.442	18622.55
789.187	18823.55
789.933	18996.35
790.678	19255.35
791.424	19506.75
792.169	19743.55
792.914	19899.95
793.659	20064.55
794.404	20150.35
795.149	20264.35
795.894	20429.35
796.639	20619.75
797.384	20779.15
798.129	20782.35
798.873	20748.35
799.618	20765.55
800.362	20823.55
801.107	20945.75
801.851	21015.35
802.595	20971.35
803.339	20869.35
804.084	20763.75
804.828	20644.95
805.571	20600.15
806.315	20602.55
807.059	20542.95
807.803	20415.95
808.546	20169.15
809.29	19953.95
810.034	19768.15
810.777	19667.35
811.52	19586.75
812.263	19402.15
813.007	19188.95
813.75	18868.35
814.493	18574.15
815.236	18336.55
815.979	18169.55
816.721	17987.95
817.464	17788.75
818.207	17513.75
818.949	17156.35
819.692	16840.95
820.434	16598.95
821.177	16436.75
821.919	16194.95
822.661	15946.55
823.403	15636.75
824.145	15313.95
824.887	15002.35
825.629	14734.35
826.371	14551.35
827.112	14338.75
827.854	14150.35
828.596	13882.35
829.337	13571.95
830.079	13260.15
830.82	13039.55
831.561	12860.95
832.302	12692.35
833.043	12522.15
833.785	12331.15
834.525	12066.75
835.266	11817.75
836.007	11627.35
836.748	11476.75
837.489	11327.15
838.229	11223.95
838.97	11046.55
839.71	10855.35
840.45	10645.95
841.191	10458.15
841.931	10322.15
842.671	10243.75
843.411	10145.95
844.151	10068.35
844.891	9939.75
845.631	9773.35
846.37	9588.15
847.11	9436.35
847.849	9368.15
848.589	9295.55
849.328	9257.95
850.068	9188.55
850.807	9102.15
851.546	8959.95
852.285	8843.75
853.024	8755.55
853.763	8712.15
854.502	8703.35
855.241	8668.15
855.98	8593.95
856.718	8501.35
857.457	8350.35
858.195	8271.35
858.934	8173.35
859.672	8120.35
860.41	8093.35
861.149	8027.35
861.887	7944.15
862.625	7833.55
863.363	7679.55
864.101	7560.55
864.838	7475.15
865.576	7394.95
866.314	7327.15
867.051	7248.75
867.789	7129.55
868.526	6997.95
869.264	6846.75
870.001	6689.15
870.738	6592.15
871.475	6493.35
872.212	6406.55
872.949	6310.75
873.686	6192.95
874.423	6043.75
875.159	5884.55
875.896	5745.75
876.633	5614.35
877.369	5507.75
878.106	5421.35
878.842	5333.75
879.578	5211.75
880.314	5094.35
881.05	4952.95
881.786	4840.15
882.522	4691.15
883.258	4601.15
883.994	4506.75
884.73	4425.15
885.465	4336.75
886.201	4247.55
886.936	4130.55
887.672	4011.75
888.407	3919.35
889.142	3828.55
889.877	3759.15
890.613	3688.15
891.348	3612.75
892.083	3540.75
892.817	3452.95
893.552	3368.95
894.287	3289.55
895.021	3214.35
895.756	3156.75
896.49	3101.95
897.225	3046.75
897.959	2994.55
898.693	2941.75
899.428	2882.95
900.162	2813.15
900.896	2755.35
901.63	2711.75
902.363	2674.95
903.097	2643.35
903.831	2613.15
904.564	2581.35
905.298	2555.35
906.031	2515.75
906.765	2479.35
907.498	2441.35
908.231	2427.55
908.965	2417.95
909.698	2405.15
910.431	2402.55
911.163	2373.15
911.896	2371.35
912.629	2342.55
913.362	2319.15
914.094	2298.15
914.827	2286.35
915.559	2272.15
916.292	2255.15
917.024	2235.55
917.756	2204.15
918.488	2165.95
919.22	2125.95
919.952	2064.95
920.684	2001.55
921.416	1936.95
922.148	1876.15
922.879	1811.95
923.611	1736.15
924.343	1670.55
925.074	1603.95
925.805	1518.15
926.537	1458.15
927.268	1395.55
927.999	1325.35
928.73	1270.75
929.461	1219.15
930.192	1177.35
930.923	1132.95
931.653	1089.55
932.384	1063.15
933.115	1023.55
933.845	987.95
934.575	959.55
935.306	930.95
936.036	911.15
936.766	891.95
937.496	874.35
938.226	856.95
938.956	837.55
939.686	829.15
940.416	811.15
941.146	797.55
941.875	784.75
942.605	767.15
943.334	757.35
944.064	751.55
944.793	736.15
945.522	726.35
946.251	710.75
946.98	700.55
947.709	681.75
948.438	665.95
949.167	650.15
949.896	634.75
950.625	616.75
951.353	601.55
952.082	587.15
952.81	565.55
953.539	546.15
954.267	526.75
954.995	505.75
955.723	486.75
956.451	466.35
957.179	445.95
957.907	423.55
958.635	410.35
959.363	388.95
960.09	366.75
960.818	350.35
961.545	335.35
962.273	317.35
963	298.35
963.727	282.95
964.455	268.95
965.182	254.95
965.909	243.15
966.636	226.55
967.363	214.75
968.089	202.95
968.816	191.35
969.543	181.75
970.269	172.35
970.996	162.35
971.722	154.15
972.449	143.75
973.175	139.95
973.901	129.95
974.627	125.35
975.353	118.55
976.079	111.35
976.805	104.95
977.531	105.55
978.256	97.35
978.982	90.95
979.707	87.95
980.433	85.75
981.158	81.15
981.884	74.95
982.609	73.15
983.334	71.75
984.059	66.35
984.784	67.75
985.509	63.55
986.234	61.55
986.958	60.35
987.683	58.55
988.408	56.15
989.132	54.95
989.857	52.55
990.581	50.95
991.305	51.95
992.029	50.15
992.754	49.75
993.478	48.75
994.202	48.55
994.925	44.75
995.649	44.15
996.373	43.75
997.097	42.55
997.82	42.75
998.544	41.55
999.267	40.15
999.99	37.95
1000.713	40.95
1001.437	38.75
1002.16	39.75
1002.883	37.95
1003.606	38.55
1004.328	37.35
1005.051	35.75
1005.774	35.75
1006.497	37.15
1007.219	34.55
1007.941	33.55
1008.664	35.75
1009.386	32.15
1010.108	34.55
1010.83	34.55
1011.553	33.95
1012.274	33.95
1012.996	32.75
1013.718	32.15
1014.44	32.15
1015.162	31.75
1015.883	32.55
1016.605	32.75
1017.326	31.15
1018.047	30.95
1018.769	29.55
1019.49	31.15
1020.211	29.15
1020.932	30.95
1021.653	30.55
1022.374	31.55
1023.094	28.75
1023.815	28.55
1024.536	30.55
1025.256	29.95
1025.977	28.35
1026.697	30.15
1027.417	28.35
1028.138	31.15
1028.858	28.95
1029.578	29.35
1030.298	28.95
1031.018	27.75
1031.737	30.75
1032.457	28.95
1033.177	30.95
1033.896	28.75
1034.616	29.95
1035.335	26.55
1036.055	27.95
1036.774	27.75
1037.493	27.15
1038.212	28.55
1038.931	29.35
1039.65	28.35
1040.369	26.95
1041.088	28.35
1041.806	26.75
1042.525	28.15
1043.244	27.75
1043.962	27.95
1044.68	28.95
1045.399	28.55
1046.117	26.75
1046.835	26.35
1047.553	26.75
1048.271	26.95
1048.989	27.55
1049.707	26.75
1050.425	28.75
1051.142	26.15
1051.86	24.15
1052.577	27.55
1053.295	26.35
1054.012	26.55
1054.729	27.95
1055.446	26.55
1056.163	25.75
1056.881	27.95
1057.597	25.95
1058.314	25.55
1059.031	27.95
1059.748	27.15
1060.464	25.55
1061.181	28.55
1061.897	26.95
1062.614	24.35
1063.33	25.75
1064.046	26.95
1064.762	25.95
1065.478	25.95
1066.194	27.15
1066.91	26.15
1067.626	24.75
1068.342	26.15
1069.057	26.95
1069.773	24.75
1070.488	25.95
1071.204	27.35
1071.919	25.35
1072.634	24.75
1073.35	25.95
1074.065	25.95
1074.78	26.15
1075.495	25.55
1076.209	25.95
1076.924	26.15
1077.639	25.75
1078.353	26.35
1079.068	25.55
1079.782	25.15
1080.497	25.95
1081.211	26.95
1081.925	26.35
1082.639	26.55
1083.353	25.55
1084.067	24.55
1084.781	27.15
1085.495	25.55
1086.209	24.75
1086.922	25.75
1087.636	25.75
1088.349	25.75
1089.063	26.35
1089.776	25.35
1090.489	25.35
1091.202	28.15
1091.916	25.15
1092.628	27.15
1093.341	25.15
1094.054	24.95
1094.767	27.35
1095.48	26.55
1096.192	24.55
1096.905	26.35
1097.617	25.15
1098.329	24.95
1099.042	25.35
1099.754	24.95
1100.466	25.35
1101.178	25.55
1101.89	24.55
1102.602	23.75
1103.314	25.95
1104.025	26.95
1104.737	25.15
1105.448	26.35
1106.16	24.55
1106.871	25.15
1107.582	25.35
1108.294	25.35
1109.005	23.15
1109.716	24.15
1110.427	25.75
1111.138	26.55
1111.848	23.95
1112.559	26.15
1113.27	23.35
1113.98	24.75
1114.691	25.75
1115.401	24.95
1116.112	-0.85
1116.822	-0.45
1117.532	-0.05
1118.242	0.75
1118.952	2.15
1119.662	4.55
1120.372	2.95
1121.081	3.55
1121.791	4.15
1122.501	1.95
1123.21	25.55
1123.92	25.15
1124.629	25.55
1125.338	23.75
1126.047	25.15
1126.756	25.75
1127.465	0.15
1128.174	-0.25
1128.883	0.55
1129.592	0.15
