# Supplementary material for: Real-time monitoring polymerization degree of organic photovoltaic materials toward no batch-to-batch variations in device performance
Source: Nat Commun. 2024 Feb 10;15:1248. doi: 10.1038/s41467-024-45510-w (PMC10858892; doi:10.1038/s41467-024-45510-w)
Supplement: Supplementary file 4 — Supplementary Code 1 [file 41467_2024_45510_MOESM4_ESM.zip › Supplementary code file/Small dataset/Subt2_00011.txt]

½ÚµãSubt2_00011.txtµÄÊý¾Ý

Date: Tue Jun 27 11:17:00 CST 2023
User: 16473
Spectrometer: QEPB1887
´¥·¢Ä£Ê½: 0
»ý·ÖÊ±¼ä (Ãë): 1.000000E-1
Scans to average: 5
ÆôÓÃ°µÔëÉùÐ£Õý: true
ÆôÓÃ·ÇÏßÐÔÐ£Õý: false
»¬¶¯Æ½¾ù¿í¶È: 0
XÖáÄ£Ê½: Wavelengths
Number of Pixels in Spectrum: 1044
>>>>>Begin Spectral Data<<<<<
348.275	3.2
349.063	2
349.85	3.6
350.637	2
351.425	3.2
352.212	5.6
352.999	4.6
353.786	4.4
354.572	4.4
355.359	4
356.146	3.8
356.933	4.8
357.719	2.8
358.506	3.6
359.292	4.8
360.079	2.4
360.865	3.4
361.651	4.2
362.437	6.2
363.223	4.6
364.009	3.2
364.795	5.2
365.581	4.6
366.367	3
367.153	5.4
367.939	5
368.724	2.6
369.51	3.6
370.295	6
371.081	4.6
371.866	5.6
372.651	6.2
373.437	6.2
374.222	4.2
375.007	5.6
375.792	5.6
376.577	4.6
377.361	6.4
378.146	5.2
378.931	5.2
379.716	5.4
380.5	5.4
381.285	6.6
382.069	6.8
382.853	8.2
383.638	7.6
384.422	7.6
385.206	8.8
385.99	7.4
386.774	6.2
387.558	7.2
388.342	7.2
389.126	7.4
389.91	9.4
390.693	7.2
391.477	6.4
392.26	7.4
393.044	9.6
393.827	8.4
394.611	8.6
395.394	8
396.177	7.6
396.96	8.4
397.743	12.2
398.526	8.2
399.309	7.4
400.092	9
400.875	8.2
401.657	8.8
402.44	10.2
403.222	9.6
404.005	9.4
404.787	11.2
405.57	9.4
406.352	9
407.134	8.4
407.916	9.4
408.698	7.8
409.48	9.4
410.262	10.2
411.044	11.2
411.826	10
412.607	10.2
413.389	9.4
414.171	9.4
414.952	9.2
415.733	10.6
416.515	8.6
417.296	7
418.077	9.6
418.858	7.8
419.64	7
420.421	9
421.201	7
421.982	6.2
422.763	6.6
423.544	6.8
424.324	6
425.105	6.4
425.886	5.4
426.666	6.8
427.446	7.2
428.227	5.2
429.007	5.2
429.787	4.4
430.567	5.8
431.347	5.6
432.127	4
432.907	4.8
433.687	3.4
434.466	3.4
435.246	3
436.026	3
436.805	-0.8
437.585	2.6
438.364	-0.6
439.143	-0.4
439.922	-1.6
440.702	-1.2
441.481	-2.2
442.26	-2.6
443.039	-2.6
443.818	-2
444.596	-4.2
445.375	-4.2
446.154	-4.6
446.932	-5.8
447.711	-5.8
448.489	-7.2
449.268	-9.4
450.046	-8.8
450.824	-6.8
451.602	-9
452.381	-8.2
453.159	-7.6
453.936	-8.4
454.714	-10.2
455.492	-6.2
456.27	-6.6
457.048	-6.6
457.825	-6
458.603	-4.4
459.38	-6.4
460.158	-5.6
460.935	-5
461.712	-5.8
462.489	-5
463.266	-3.6
464.043	-3.2
464.82	-4.4
465.597	-2
466.374	-4.4
467.151	-5
467.928	-3.4
468.704	-3
469.481	-4.8
470.257	-2
471.034	-2
471.81	-2.8
472.586	-3
473.362	-1.2
474.138	-1.6
474.914	-4
475.69	-4
476.466	-2.2
477.242	-2.6
478.018	-3
478.793	-1.6
479.569	-1.8
480.345	-2.8
481.12	-1.4
481.895	-3.8
482.671	-2.8
483.446	-3.2
484.221	-2
484.996	-3.2
485.771	-1.4
486.546	-1.4
487.321	-3.2
488.096	-3.4
488.871	-3.6
489.645	-3.6
490.42	-3.8
491.195	-2
491.969	-3.4
492.743	-5.2
493.518	-3
494.292	-4
495.066	-6
495.84	-4.6
496.614	-5.4
497.388	-5.6
498.162	-5.6
498.936	-6.2
499.71	-5.6
500.483	-4.8
501.257	-5.2
502.031	-5.6
502.804	-5.2
503.577	-5.8
504.351	-6.2
505.124	-6
505.897	-5.8
506.67	-7
507.443	-8.8
508.216	-7.6
508.989	-8.6
509.762	-9
510.535	-8.2
511.307	-8.4
512.08	-8
512.853	-8
513.625	-7.8
514.397	-9.6
515.17	-9.6
515.942	-7.6
516.714	-8.2
517.486	-7.8
518.258	-7.6
519.03	-8.8
519.802	-7.4
520.574	-10
521.346	-7.4
522.117	-9.6
522.889	-10
523.66	-7.2
524.432	-10
525.203	-9.8
525.974	-8.6
526.746	-8.2
527.517	-10.4
528.288	-10.2
529.059	-11.2
529.83	-10.8
530.601	-10
531.372	-10.8
532.142	-11.2
532.913	-9.8
533.684	-8.8
534.454	-9.6
535.225	-10.4
535.995	-10
536.765	-10.4
537.535	-12.8
538.306	-10
539.076	-12
539.846	-11.4
540.616	-9.8
541.385	-10.2
542.155	-11
542.925	-11.4
543.695	-10.8
544.464	-11.2
545.234	-11
546.003	-10.8
546.772	-11.2
547.542	-11.4
548.311	-10.2
549.08	-10.6
549.849	-10.4
550.618	-11
551.387	-11.2
552.156	-12.8
552.925	-9.2
553.693	-7.2
554.462	-12.8
555.231	-10.4
555.999	-11.2
556.767	-9.8
557.536	-9.8
558.304	-9.6
559.072	-7.2
559.84	-8.4
560.608	-7
561.376	-8
562.144	-9.6
562.912	-6.6
563.68	-7.2
564.448	-4.8
565.215	-6.2
565.983	-6.6
566.75	-6
567.518	-8.4
568.285	-7.2
569.052	-4.8
569.819	-6.6
570.587	-7.4
571.354	-7.4
572.121	-7.6
572.887	-8.2
573.654	-8.2
574.421	-9.2
575.188	-8.2
575.954	-7
576.721	-7.6
577.487	-7.4
578.254	-7.2
579.02	-8
579.786	-9.6
580.552	-9.6
581.318	-8
582.084	-10.2
582.85	-8.8
583.616	-7.4
584.382	-8.6
585.148	-8.2
585.913	-8
586.679	-6.8
587.444	-7.8
588.21	-6.2
588.975	-7.2
589.741	-6.6
590.506	-5.2
591.271	-5.6
592.036	-6
592.801	-5
593.566	-5.2
594.331	-4.8
595.096	-3
595.86	-2.6
596.625	-2.8
597.389	-1.2
598.154	2.4
598.918	2
599.683	4
600.447	7.2
601.211	7.2
601.975	6.2
602.739	4.4
603.503	5.2
604.267	4
605.031	1.4
605.795	2
606.558	2.8
607.322	3.8
608.086	4.6
608.849	-0.2
609.612	2.4
610.376	3.6
611.139	2.2
611.902	1.8
612.665	2.2
613.428	1.6
614.191	3.4
614.954	2.8
615.717	3
616.48	2.4
617.242	2.2
618.005	1.4
618.767	3.8
619.53	2.4
620.292	4.6
621.054	2.8
621.817	1.2
622.579	3.8
623.341	2
624.103	1.6
624.865	2.6
625.626	2.4
626.388	2.8
627.15	2.8
627.912	5.4
628.673	4.4
629.435	3.8
630.196	5
630.957	5.8
631.719	4.6
632.48	5.4
633.241	6.4
634.002	4.2
634.763	7.2
635.524	8.6
636.285	7.8
637.045	10
637.806	11
638.567	9.4
639.327	10.4
640.087	13.2
640.848	11.6
641.608	15
642.368	16.4
643.129	15.8
643.889	17.2
644.649	19.8
645.409	21.4
646.168	24.6
646.928	23.6
647.688	28.2
648.448	27.6
649.207	25.8
649.967	26.8
650.726	25
651.485	23.4
652.245	25.8
653.004	22.8
653.763	23.2
654.522	25.2
655.281	26.4
656.04	24
656.799	26
657.557	26.4
658.316	26.6
659.075	28
659.833	26.4
660.592	28.8
661.35	26.8
662.108	29.4
662.866	28.8
663.625	28
664.383	29.4
665.141	31.2
665.899	32
666.656	33.2
667.414	34.4
668.172	33.6
668.93	35.4
669.687	38.4
670.445	39
671.202	39.6
671.959	43
672.717	43.4
673.474	43.4
674.231	45.4
674.988	49.2
675.745	51.8
676.502	52.8
677.259	53
678.015	54
678.772	57.6
679.529	63
680.285	63.6
681.042	65.6
681.798	70
682.554	72.2
683.31	74.8
684.067	80.6
684.823	82.4
685.579	88
686.335	88.2
687.09	94.8
687.846	99
688.602	105.8
689.358	110.4
690.113	114.4
690.869	121.2
691.624	129.8
692.379	134.8
693.135	143.2
693.89	149.2
694.645	159
695.4	167.2
696.155	173.4
696.91	182
697.665	192
698.419	201.8
699.174	214.4
699.929	221.6
700.683	234.6
701.437	247.2
702.192	256.6
702.946	273
703.7	285.6
704.454	300.2
705.208	315
705.962	330.2
706.716	348.2
707.47	365.6
708.224	382.6
708.978	403
709.731	423.6
710.485	442.8
711.238	470
711.992	491.2
712.745	512.4
713.498	541.4
714.251	565.8
715.004	592.4
715.757	627
716.51	657.8
717.263	683.8
718.016	716.8
718.769	752.6
719.521	787.2
720.274	822.6
721.026	866.2
721.779	903.2
722.531	951.2
723.283	992.4
724.036	1039.6
724.788	1085.6
725.54	1134.4
726.292	1196.2
727.044	1246.2
727.795	1300.2
728.547	1365.6
729.299	1421.6
730.05	1491.4
730.802	1557
731.553	1627.2
732.305	1700.2
733.056	1773.6
733.807	1845.8
734.558	1927.2
735.309	2007.8
736.06	2091.6
736.811	2179.8
737.562	2268.8
738.313	2370.2
739.064	2478
739.814	2577.2
740.565	2687.6
741.315	2785.6
742.066	2896.4
742.816	3024.2
743.566	3159.6
744.316	3278.8
745.066	3414.2
745.816	3547.4
746.566	3681.6
747.316	3841.2
748.066	3979.2
748.816	4139
749.565	4281.8
750.315	4448
751.064	4616.6
751.814	4780.8
752.563	4955
753.312	5135.2
754.061	5303.2
754.81	5496.2
755.559	5721.8
756.308	5921.8
757.057	6112.2
757.806	6320.2
758.555	6553.6
759.303	6775.4
760.052	7037.6
760.801	7292.2
761.549	7546.8
762.297	7791.2
763.046	8050.8
763.794	8339
764.542	8609.6
765.29	8905
766.038	9160.2
766.786	9451.6
767.534	9730.6
768.281	10048.2
769.029	10363.4
769.777	10652.8
770.524	10889.4
771.272	11220.4
772.019	11539.2
772.766	11875.6
773.513	12195.4
774.261	12497.4
775.008	12770.2
775.755	13088.8
776.501	13385.2
777.248	13736
777.995	14061.4
778.742	14376.2
779.488	14604.2
780.235	14880.2
780.981	15154.8
781.728	15515.2
782.474	15844.8
783.22	16145.6
783.966	16395.4
784.712	16656
785.458	16905.8
786.204	17210.4
786.95	17532.4
787.696	17769
788.442	17990.2
789.187	18169.6
789.933	18346
790.678	18515.6
791.424	18785
792.169	19014.8
792.914	19148.2
793.659	19284.6
794.404	19354.6
795.149	19483.2
795.894	19575.4
796.639	19735.8
797.384	19874.2
798.129	19899.4
798.873	19885.4
799.618	19846
800.362	19887.4
801.107	19942.8
801.851	20038.4
802.595	19981.2
803.339	19875.8
804.084	19759.4
804.828	19636.6
805.571	19588.6
806.315	19547.8
807.059	19540.2
807.803	19369.2
808.546	19148.8
809.29	18909.6
810.034	18754.2
810.777	18625.2
811.52	18523.8
812.263	18371
813.007	18145.8
813.75	17851
814.493	17539.6
815.236	17339
815.979	17171.6
816.721	17001.2
817.464	16779.8
818.207	16524.2
818.949	16176.2
819.692	15863
820.434	15666.8
821.177	15478.6
821.919	15289
822.661	15025.2
823.403	14744.4
824.145	14433
824.887	14131.6
825.629	13903.2
826.371	13712
827.112	13522.4
827.854	13332
828.596	13121.6
829.337	12785.2
830.079	12523.2
830.82	12270.8
831.561	12094
832.302	11972
833.043	11797
833.785	11607.2
834.525	11381.6
835.266	11144
836.007	10938.8
836.748	10813.2
837.489	10704.4
838.229	10566
838.97	10402.2
839.71	10225.6
840.45	10016.4
841.191	9821.8
841.931	9723.8
842.671	9628.6
843.411	9569.2
844.151	9486
844.891	9350.2
845.631	9186.4
846.37	9036.6
847.11	8909.6
847.849	8813.2
848.589	8738.2
849.328	8713.2
850.068	8660.8
850.807	8567.8
851.546	8444.6
852.285	8298.4
853.024	8252.6
853.763	8219.8
854.502	8202.8
855.241	8149.4
855.98	8100.2
856.718	7995
857.457	7872.4
858.195	7763
858.934	7690.4
859.672	7650
860.41	7596
861.149	7552.8
861.887	7476.6
862.625	7367.8
863.363	7226.2
864.101	7106.8
864.838	7026
865.576	6951.2
866.314	6893
867.051	6813
867.789	6701.4
868.526	6587
869.264	6436.6
870.001	6296.8
870.738	6180.2
871.475	6109.6
872.212	6022.6
872.949	5914.8
873.686	5804.4
874.423	5678.6
875.159	5527.2
875.896	5398.2
876.633	5274.4
877.369	5166.6
878.106	5072.8
878.842	4990.6
879.578	4897.4
880.314	4762.8
881.05	4628.6
881.786	4500.6
882.522	4392
883.258	4311.6
883.994	4232.2
884.73	4158.4
885.465	4073.4
886.201	3974.4
886.936	3865.8
887.672	3751
888.407	3667.4
889.142	3590.6
889.877	3522.2
890.613	3451.6
891.348	3386
892.083	3304.6
892.817	3227
893.552	3151.8
894.287	3087.8
895.021	3014.2
895.756	2945
896.49	2894
897.225	2855
897.959	2795.2
898.693	2748.4
899.428	2688.6
900.162	2623
900.896	2578
901.63	2529.4
902.363	2496
903.097	2465
903.831	2440.6
904.564	2404.2
905.298	2383.6
906.031	2339.6
906.765	2314
907.498	2286.4
908.231	2261.4
908.965	2258
909.698	2240
910.431	2229.6
911.163	2222
911.896	2203.6
912.629	2190.4
913.362	2159.6
914.094	2149.4
914.827	2123.6
915.559	2117.4
916.292	2101.8
917.024	2077.8
917.756	2056.2
918.488	2023.8
919.22	1976.6
919.952	1926.6
920.684	1859.8
921.416	1803.4
922.148	1741.8
922.879	1686.6
923.611	1617.8
924.343	1548.2
925.074	1485.2
925.805	1423.8
926.537	1356.2
927.268	1297.6
927.999	1235
928.73	1182.8
929.461	1136.6
930.192	1089.6
930.923	1053.2
931.653	1018.8
932.384	984.4
933.115	949.2
933.845	925.6
934.575	894.6
935.306	872
936.036	849.2
936.766	831.6
937.496	820.8
938.226	796.4
938.956	775.4
939.686	768.2
940.416	760.4
941.146	746.6
941.875	728.2
942.605	716.6
943.334	707.8
944.064	692.4
944.793	685.8
945.522	673.4
946.251	661.4
946.98	643.8
947.709	631.8
948.438	620.4
949.167	608.4
949.896	590.4
950.625	573.6
951.353	562.2
952.082	540.8
952.81	523.4
953.539	507.6
954.267	491.4
954.995	470.4
955.723	451.6
956.451	438.2
957.179	417.8
957.907	396.2
958.635	380.2
959.363	363.8
960.09	341
960.818	330.4
961.545	309
962.273	291.8
963	281.2
963.727	264
964.455	248.8
965.182	234.6
965.909	223.4
966.636	215.4
967.363	202
968.089	191
968.816	183.2
969.543	171
970.269	161.6
970.996	155.6
971.722	143.6
972.449	136.6
973.175	130
973.901	122
974.627	114.4
975.353	110.8
976.079	104
976.805	99.2
977.531	94.8
978.256	89.6
978.982	85.4
979.707	84.6
980.433	79.2
981.158	74.4
981.884	71.8
982.609	69.2
983.334	66.8
984.059	64.2
984.784	63
985.509	59.8
986.234	57.4
986.958	58
987.683	53.6
988.408	52.4
989.132	51.6
989.857	49.6
990.581	48
991.305	49
992.029	45.2
992.754	46.6
993.478	45.6
994.202	43.6
994.925	42.4
995.649	42.4
996.373	41
997.097	40
997.82	39
998.544	39.6
999.267	38.2
999.99	37.2
1000.713	37.8
1001.437	37.2
1002.16	36.6
1002.883	35.2
1003.606	36
1004.328	36.2
1005.051	33
1005.774	34.2
1006.497	33.4
1007.219	34
1007.941	31.4
1008.664	33.4
1009.386	32
1010.108	32.2
1010.83	31.2
1011.553	34.2
1012.274	31.2
1012.996	30.4
1013.718	30
1014.44	28.8
1015.162	31.6
1015.883	30.2
1016.605	30.2
1017.326	30
1018.047	29.4
1018.769	28.6
1019.49	29.2
1020.211	28.4
1020.932	29.4
1021.653	28
1022.374	29
1023.094	28.4
1023.815	27.4
1024.536	28.4
1025.256	28.6
1025.977	27.6
1026.697	28.4
1027.417	29
1028.138	27
1028.858	27.6
1029.578	28.2
1030.298	27.8
1031.018	27.2
1031.737	28
1032.457	25.6
1033.177	28.6
1033.896	27.4
1034.616	26.8
1035.335	26
1036.055	26.6
1036.774	27
1037.493	26.8
1038.212	27.6
1038.931	26.8
1039.65	26.4
1040.369	26.8
1041.088	27.2
1041.806	26.6
1042.525	26.6
1043.244	27.4
1043.962	26.6
1044.68	26
1045.399	25.6
1046.117	26.2
1046.835	26.2
1047.553	25.6
1048.271	25.6
1048.989	26.4
1049.707	26.2
1050.425	28.6
1051.142	25.4
1051.86	24.2
1052.577	26.4
1053.295	25.8
1054.012	26.8
1054.729	25.4
1055.446	25
1056.163	24.4
1056.881	27.4
1057.597	25
1058.314	22.6
1059.031	26.8
1059.748	26.2
1060.464	24.8
1061.181	26
1061.897	25
1062.614	21.8
1063.33	23.2
1064.046	26.6
1064.762	25.4
1065.478	24.6
1066.194	25.8
1066.91	24.6
1067.626	26
1068.342	24.4
1069.057	25
1069.773	23.6
1070.488	26.4
1071.204	27.2
1071.919	24.8
1072.634	24.2
1073.35	24.2
1074.065	23.6
1074.78	24.2
1075.495	25.4
1076.209	25.4
1076.924	21.6
1077.639	25.6
1078.353	26
1079.068	23.2
1079.782	24
1080.497	25.6
1081.211	24
1081.925	24.8
1082.639	24.4
1083.353	24
1084.067	24.2
1084.781	25
1085.495	25.2
1086.209	22.6
1086.922	23.2
1087.636	24.4
1088.349	22.4
1089.063	24.8
1089.776	24
1090.489	25
1091.202	24.2
1091.916	24.2
1092.628	24.4
1093.341	24.4
1094.054	25.4
1094.767	25.2
1095.48	24.6
1096.192	24.8
1096.905	23.8
1097.617	24.4
1098.329	23.6
1099.042	25.8
1099.754	24.8
1100.466	23.2
1101.178	25.2
1101.89	23.8
1102.602	23.6
1103.314	24.6
1104.025	24.8
1104.737	23.6
1105.448	25.6
1106.16	23.8
1106.871	24.2
1107.582	24.4
1108.294	25.4
1109.005	23.2
1109.716	23.2
1110.427	22.6
1111.138	25.2
1111.848	23.8
1112.559	24
1113.27	23.8
1113.98	23
1114.691	24
1115.401	23.8
1116.112	-0.2
1116.822	0.2
1117.532	0.8
1118.242	0
1118.952	2
1119.662	2.2
1120.372	3.2
1121.081	2.8
1121.791	3.8
1122.501	2
1123.21	23.6
1123.92	24
1124.629	23.8
1125.338	23
1126.047	24
1126.756	24.2
1127.465	-1.2
1128.174	-1
1128.883	1.4
1129.592	0
