# Supplementary material for: Real-time monitoring polymerization degree of organic photovoltaic materials toward no batch-to-batch variations in device performance
Source: Nat Commun. 2024 Feb 10;15:1248. doi: 10.1038/s41467-024-45510-w (PMC10858892; doi:10.1038/s41467-024-45510-w)
Supplement: Supplementary file 4 — Supplementary Code 1 [file 41467_2024_45510_MOESM4_ESM.zip › Supplementary code file/Small dataset/Subt2_00012.txt]

½ÚµãSubt2_00012.txtµÄÊý¾Ý

Date: Tue Jun 27 11:18:01 CST 2023
User: 16473
Spectrometer: QEPB1887
´¥·¢Ä£Ê½: 0
»ý·ÖÊ±¼ä (Ãë): 1.000000E-1
Scans to average: 5
ÆôÓÃ°µÔëÉùÐ£Õý: true
ÆôÓÃ·ÇÏßÐÔÐ£Õý: false
»¬¶¯Æ½¾ù¿í¶È: 0
XÖáÄ£Ê½: Wavelengths
Number of Pixels in Spectrum: 1044
>>>>>Begin Spectral Data<<<<<
348.275	3.8
349.063	2
349.85	4.2
350.637	4
351.425	3.2
352.212	5.2
352.999	3.4
353.786	4
354.572	4
355.359	3.8
356.146	3
356.933	5.2
357.719	4
358.506	4.6
359.292	3.8
360.079	4.4
360.865	3.2
361.651	4
362.437	5.4
363.223	4.6
364.009	3
364.795	6.4
365.581	4.2
366.367	4
367.153	4.6
367.939	5.2
368.724	2.6
369.51	5.2
370.295	4.6
371.081	5.2
371.866	5.2
372.651	5.6
373.437	4.6
374.222	4.6
375.007	5.8
375.792	4.8
376.577	6
377.361	5.4
378.146	5.8
378.931	5
379.716	6.8
380.5	7
381.285	7
382.069	7.4
382.853	7.6
383.638	8.4
384.422	6.6
385.206	8.8
385.99	7.4
386.774	6.8
387.558	7.4
388.342	7.2
389.126	8
389.91	8.2
390.693	7.8
391.477	6.8
392.26	7.4
393.044	8
393.827	8.8
394.611	8.6
395.394	8.8
396.177	8
396.96	9
397.743	10.6
398.526	9.8
399.309	7.4
400.092	10
400.875	7.2
401.657	7.6
402.44	10
403.222	8.8
404.005	9.6
404.787	10.4
405.57	8.8
406.352	8.8
407.134	7.6
407.916	10.2
408.698	8.2
409.48	9.2
410.262	10.4
411.044	10.4
411.826	9.4
412.607	10.2
413.389	11
414.171	10
414.952	9.2
415.733	9.8
416.515	9
417.296	7.8
418.077	9.2
418.858	6.8
419.64	7.2
420.421	8.4
421.201	7.2
421.982	6.4
422.763	7.2
423.544	6
424.324	7.2
425.105	7
425.886	6.8
426.666	4.8
427.446	5.2
428.227	7.2
429.007	5.2
429.787	3.6
430.567	6.2
431.347	4.6
432.127	3.6
432.907	5
433.687	3.2
434.466	3.6
435.246	2.8
436.026	1.8
436.805	1.2
437.585	1.8
438.364	0.6
439.143	-0.2
439.922	-1.6
440.702	-2.6
441.481	-1
442.26	-3.8
443.039	-2.4
443.818	-1.8
444.596	-3
445.375	-3
446.154	-4.8
446.932	-6.2
447.711	-5
448.489	-7.4
449.268	-8
450.046	-9.4
450.824	-7.8
451.602	-10.2
452.381	-7.8
453.159	-9
453.936	-8
454.714	-9
455.492	-6.2
456.27	-6.6
457.048	-5.2
457.825	-6.2
458.603	-5
459.38	-5.2
460.158	-4.4
460.935	-5.4
461.712	-4.2
462.489	-6
463.266	-4
464.043	-4.6
464.82	-5
465.597	-1
466.374	-4
467.151	-5.4
467.928	-1.8
468.704	-3.2
469.481	-3.8
470.257	-2.6
471.034	-2.2
471.81	-2.2
472.586	-2.8
473.362	-1.6
474.138	-1
474.914	-4
475.69	-2.6
476.466	-2.2
477.242	-2.4
478.018	-2
478.793	-1.8
479.569	-2.4
480.345	-2.4
481.12	-0.6
481.895	-3
482.671	-4
483.446	-2.2
484.221	-2.6
484.996	-2.4
485.771	-1.6
486.546	-2.4
487.321	-3.4
488.096	-4.2
488.871	-3.8
489.645	-3.8
490.42	-4.2
491.195	-3
491.969	-3.8
492.743	-6
493.518	-5
494.292	-3.8
495.066	-5.2
495.84	-3.8
496.614	-4.6
497.388	-5.8
498.162	-5.2
498.936	-5
499.71	-6.6
500.483	-4.6
501.257	-6.2
502.031	-4.8
502.804	-5.4
503.577	-5.8
504.351	-5.8
505.124	-5.6
505.897	-7.2
506.67	-6.2
507.443	-8.2
508.216	-7
508.989	-8.4
509.762	-7.8
510.535	-6.8
511.307	-6.6
512.08	-10.2
512.853	-7.8
513.625	-7.4
514.397	-7.4
515.17	-10
515.942	-8
516.714	-10.2
517.486	-8.4
518.258	-8.2
519.03	-8
519.802	-7.8
520.574	-8.8
521.346	-6.8
522.117	-8.4
522.889	-10.4
523.66	-9.6
524.432	-10
525.203	-9.8
525.974	-8
526.746	-8.8
527.517	-10.6
528.288	-9.4
529.059	-11.6
529.83	-10.4
530.601	-9.8
531.372	-10.8
532.142	-10.8
532.913	-10.2
533.684	-8.6
534.454	-9.6
535.225	-11
535.995	-9.2
536.765	-11.2
537.535	-13.4
538.306	-11.4
539.076	-11.2
539.846	-11.8
540.616	-10.8
541.385	-9.4
542.155	-10.6
542.925	-12.6
543.695	-10.2
544.464	-12
545.234	-10.6
546.003	-10.6
546.772	-10.8
547.542	-11.4
548.311	-9.2
549.08	-12
549.849	-10.6
550.618	-11
551.387	-10.2
552.156	-11
552.925	-9.6
553.693	-8.6
554.462	-11.4
555.231	-11.4
555.999	-10.2
556.767	-9
557.536	-10.2
558.304	-9.6
559.072	-7.4
559.84	-8.6
560.608	-7.2
561.376	-9.4
562.144	-8.4
562.912	-6
563.68	-6
564.448	-5.2
565.215	-5.2
565.983	-7.2
566.75	-5.8
567.518	-8
568.285	-8
569.052	-5
569.819	-6
570.587	-6.8
571.354	-6.4
572.121	-10.2
572.887	-7.6
573.654	-9.2
574.421	-7.4
575.188	-8.4
575.954	-8
576.721	-8.2
577.487	-9.2
578.254	-8.2
579.02	-7.8
579.786	-10.2
580.552	-8.8
581.318	-8.4
582.084	-9.8
582.85	-8.6
583.616	-8.2
584.382	-9.2
585.148	-8.8
585.913	-8.6
586.679	-6.8
587.444	-8.4
588.21	-6.2
588.975	-7.4
589.741	-6.8
590.506	-5.4
591.271	-6.4
592.036	-6.4
592.801	-5
593.566	-4
594.331	-5
595.096	-2.8
595.86	-2.2
596.625	-3
597.389	-1
598.154	1.4
598.918	2.8
599.683	5
600.447	6.4
601.211	7.2
601.975	5.6
602.739	4.6
603.503	7.8
604.267	2.8
605.031	1.8
605.795	1.8
606.558	3.8
607.322	3.8
608.086	2.8
608.849	1.2
609.612	2.6
610.376	3.6
611.139	0.8
611.902	1.4
612.665	2.6
613.428	2
614.191	2.2
614.954	2
615.717	3
616.48	1.4
617.242	1.8
618.005	2.2
618.767	3.2
619.53	1.4
620.292	1.6
621.054	1
621.817	1.8
622.579	2.6
623.341	2.4
624.103	1.2
624.865	4.2
625.626	2
626.388	3
627.15	2.6
627.912	4.2
628.673	4
629.435	4.6
630.196	3.6
630.957	4.6
631.719	3.8
632.48	5.8
633.241	5.8
634.002	4.4
634.763	7.2
635.524	8.4
636.285	7.2
637.045	9.8
637.806	9.6
638.567	10.6
639.327	11.6
640.087	13.4
640.848	11.4
641.608	14.6
642.368	16.8
643.129	16.4
643.889	17.2
644.649	18.4
645.409	19.2
646.168	23
646.928	24.6
647.688	27.2
648.448	26.6
649.207	26
649.967	28
650.726	23.6
651.485	21.8
652.245	25.8
653.004	22.4
653.763	23.4
654.522	24.8
655.281	25.8
656.04	23.8
656.799	28
657.557	25.4
658.316	26.4
659.075	28
659.833	26.2
660.592	27.8
661.35	28.2
662.108	28.8
662.866	29.2
663.625	28.8
664.383	29.6
665.141	30.8
665.899	32
666.656	33.6
667.414	34
668.172	34
668.93	36
669.687	38.2
670.445	38.2
671.202	38.8
671.959	44.2
672.717	41.2
673.474	44
674.231	47.6
674.988	49.6
675.745	50.8
676.502	51.4
677.259	52.8
678.015	54.6
678.772	59.8
679.529	62.2
680.285	63
681.042	68.2
681.798	69.2
682.554	74.8
683.31	74.8
684.067	82
684.823	83
685.579	88.8
686.335	91.4
687.09	97.4
687.846	100.8
688.602	107.2
689.358	112.4
690.113	117.8
690.869	124.6
691.624	131
692.379	138
693.135	141.8
693.89	149.6
694.645	158.8
695.4	166
696.155	175
696.91	182.8
697.665	194.8
698.419	202.6
699.174	217.4
699.929	223.4
700.683	236.4
701.437	248.2
702.192	260.6
702.946	271.6
703.7	287.4
704.454	305.6
705.208	315.6
705.962	332.8
706.716	351.4
707.47	370.6
708.224	387.4
708.978	405
709.731	429.8
710.485	445.2
711.238	472.6
711.992	494.4
712.745	519.2
713.498	541
714.251	570.6
715.004	598
715.757	628.8
716.51	658.4
717.263	688.2
718.016	720.2
718.769	756.2
719.521	793
720.274	824.6
721.026	868.2
721.779	907.8
722.531	955.6
723.283	994.8
724.036	1037
724.788	1097.8
725.54	1143.8
726.292	1195.2
727.044	1255.8
727.795	1308
728.547	1368.4
729.299	1433
730.05	1493
730.802	1565.2
731.553	1633.4
732.305	1703.6
733.056	1775
733.807	1852.6
734.558	1928.8
735.309	2005
736.06	2089.6
736.811	2188.2
737.562	2270.4
738.313	2368.8
739.064	2463
739.814	2572.8
740.565	2680
741.315	2789.6
742.066	2899.2
742.816	3026.6
743.566	3143.6
744.316	3278
745.066	3403
745.816	3535.6
746.566	3690.6
747.316	3837.2
748.066	3976.8
748.816	4110.8
749.565	4251
750.315	4425
751.064	4586
751.814	4751.8
752.563	4926.8
753.312	5105.2
754.061	5272.8
754.81	5473.8
755.559	5679.2
756.308	5869.8
757.057	6069.2
757.806	6285.4
758.555	6500.6
759.303	6730.6
760.052	6970
760.801	7230.2
761.549	7464.6
762.297	7712.4
763.046	7962.2
763.794	8240.8
764.542	8539.6
765.29	8800.6
766.038	9049.2
766.786	9317.2
767.534	9585.8
768.281	9915.2
769.029	10223.2
769.777	10489
770.524	10770.4
771.272	11040
772.019	11345.8
772.766	11669.8
773.513	11964.8
774.261	12292.4
775.008	12542.4
775.755	12816
776.501	13139
777.248	13459.4
777.995	13773.2
778.742	14076.6
779.488	14300.2
780.235	14541.8
780.981	14826.6
781.728	15129
782.474	15453.8
783.22	15721.8
783.966	15986.6
784.712	16209
785.458	16445.8
786.204	16731.6
786.95	17020
787.696	17267.8
788.442	17439.8
789.187	17628.6
789.933	17771.2
790.678	17955
791.424	18185.4
792.169	18374.6
792.914	18517.2
793.659	18612.2
794.404	18684.2
795.149	18734
795.894	18877.8
796.639	19039.8
797.384	19119.6
798.129	19150.8
798.873	19111
799.618	19068.6
800.362	19073.6
801.107	19176.2
801.851	19194.4
802.595	19180.4
803.339	19068
804.084	18937.6
804.828	18803.6
805.571	18763
806.315	18707.6
807.059	18645.2
807.803	18520.6
808.546	18313.8
809.29	18086.6
810.034	17919.6
810.777	17793
811.52	17682.6
812.263	17541.4
813.007	17309.2
813.75	17048.4
814.493	16743.2
815.236	16570.4
815.979	16363.8
816.721	16202.6
817.464	16030
818.207	15759.2
818.949	15435.2
819.692	15162.2
820.434	14951.6
821.177	14776
821.919	14584.8
822.661	14315.2
823.403	14049.2
824.145	13753.6
824.887	13461.2
825.629	13256.8
826.371	13080.2
827.112	12871.8
827.854	12703.2
828.596	12461
829.337	12177.6
830.079	11922.6
830.82	11719
831.561	11536.2
832.302	11389.2
833.043	11248.4
833.785	11070.8
834.525	10842.4
835.266	10621.2
836.007	10429.8
836.748	10274.2
837.489	10170.6
838.229	10052
838.97	9916.4
839.71	9739.6
840.45	9563
841.191	9373.6
841.931	9249.4
842.671	9193
843.411	9125
844.151	9039.8
844.891	8913.4
845.631	8757.6
846.37	8615.6
847.11	8485.2
847.849	8405.2
848.589	8337.6
849.328	8308.6
850.068	8246.6
850.807	8161.2
851.546	8050
852.285	7926.4
853.024	7851.2
853.763	7835.6
854.502	7801.2
855.241	7779.8
855.98	7698.8
856.718	7619.6
857.457	7490.6
858.195	7386.2
858.934	7318.2
859.672	7266.2
860.41	7234.2
861.149	7198.6
861.887	7130.4
862.625	7016.8
863.363	6870.2
864.101	6763.4
864.838	6682.8
865.576	6617.2
866.314	6553.6
867.051	6476.4
867.789	6379.2
868.526	6259.8
869.264	6107.2
870.001	5998.4
870.738	5895.6
871.475	5795
872.212	5705
872.949	5636.2
873.686	5511.8
874.423	5387.4
875.159	5249.2
875.896	5126
876.633	5006
877.369	4903.8
878.106	4827.8
878.842	4755.4
879.578	4638.6
880.314	4533.8
881.05	4402.6
881.786	4289.6
882.522	4189.2
883.258	4082.2
883.994	4004.4
884.73	3938
885.465	3860.4
886.201	3775.2
886.936	3665.2
887.672	3555
888.407	3474.4
889.142	3397.2
889.877	3334.6
890.613	3257.8
891.348	3208.8
892.083	3138.8
892.817	3067.8
893.552	2993.8
894.287	2919.2
895.021	2848.6
895.756	2794.8
896.49	2750.8
897.225	2704
897.959	2652
898.693	2599.6
899.428	2539.8
900.162	2494.4
900.896	2449
901.63	2404.6
902.363	2358.4
903.097	2336
903.831	2301.2
904.564	2273
905.298	2257.8
906.031	2224.4
906.765	2191.4
907.498	2155.6
908.231	2134.6
908.965	2118.6
909.698	2116
910.431	2113.2
911.163	2097.6
911.896	2086.6
912.629	2068.6
913.362	2050
914.094	2038.4
914.827	2011.2
915.559	2002.8
916.292	1991.2
917.024	1966.2
917.756	1947
918.488	1910.2
919.22	1866.4
919.952	1823.6
920.684	1762.6
921.416	1707.8
922.148	1653.4
922.879	1588
923.611	1533.6
924.343	1472
925.074	1409.6
925.805	1340.6
926.537	1279.4
927.268	1222
927.999	1168.8
928.73	1117.6
929.461	1066.8
930.192	1036.2
930.923	993.6
931.653	963.6
932.384	931
933.115	904.2
933.845	873.8
934.575	850.8
935.306	825.4
936.036	797.6
936.766	782
937.496	768.8
938.226	756.8
938.956	743
939.686	728.6
940.416	718.4
941.146	699.2
941.875	687.6
942.605	678.2
943.334	663.2
944.064	654.8
944.793	647
945.522	636.8
946.251	627.2
946.98	611.8
947.709	603.6
948.438	587
949.167	572.6
949.896	559.2
950.625	540.8
951.353	528.6
952.082	515.2
952.81	498.6
953.539	480.6
954.267	467.6
954.995	448.2
955.723	431.2
956.451	411.8
957.179	389.4
957.907	374
958.635	361
959.363	341.6
960.09	325.4
960.818	308.2
961.545	293.8
962.273	279.2
963	264.8
963.727	252.2
964.455	236
965.182	220.6
965.909	215.4
966.636	204.4
967.363	191.8
968.089	179.6
968.816	169
969.543	158.8
970.269	151.4
970.996	143.4
971.722	136.6
972.449	127
973.175	124.4
973.901	114.8
974.627	111
975.353	105
976.079	97
976.805	94.6
977.531	88
978.256	85
978.982	81
979.707	79.4
980.433	74.8
981.158	72.4
981.884	67.8
982.609	64.2
983.334	62.4
984.059	58
984.784	61.6
985.509	57
986.234	53.8
986.958	55.2
987.683	53
988.408	50
989.132	49.4
989.857	48.2
990.581	46.2
991.305	45.2
992.029	44.2
992.754	45.2
993.478	43.4
994.202	41.4
994.925	39.4
995.649	40.6
996.373	39.4
997.097	38.4
997.82	38
998.544	36
999.267	37.2
999.99	33.6
1000.713	36.2
1001.437	35
1002.16	36
1002.883	34
1003.606	34.8
1004.328	33.6
1005.051	31
1005.774	33.2
1006.497	32.6
1007.219	32.2
1007.941	32
1008.664	28.8
1009.386	29.6
1010.108	31
1010.83	31.2
1011.553	29
1012.274	30.8
1012.996	30.8
1013.718	29.6
1014.44	29.2
1015.162	29.4
1015.883	30.4
1016.605	28.6
1017.326	30
1018.047	27.6
1018.769	26.6
1019.49	29.8
1020.211	28
1020.932	27.4
1021.653	27.8
1022.374	29.2
1023.094	27
1023.815	27.4
1024.536	27.8
1025.256	28.6
1025.977	26.2
1026.697	28.6
1027.417	27
1028.138	26.4
1028.858	27.6
1029.578	28.4
1030.298	28.2
1031.018	26
1031.737	28.4
1032.457	25.8
1033.177	27.6
1033.896	27.6
1034.616	27.2
1035.335	26
1036.055	25
1036.774	23.8
1037.493	26.6
1038.212	27.2
1038.931	26.6
1039.65	27
1040.369	25
1041.088	25
1041.806	26
1042.525	25.8
1043.244	26.2
1043.962	26.6
1044.68	24.4
1045.399	25.4
1046.117	25.6
1046.835	25
1047.553	24.6
1048.271	26.2
1048.989	25.4
1049.707	25.4
1050.425	25.6
1051.142	24.4
1051.86	23.4
1052.577	25.8
1053.295	23.8
1054.012	24.2
1054.729	24.2
1055.446	24
1056.163	24.4
1056.881	26.2
1057.597	23.6
1058.314	23.6
1059.031	24.8
1059.748	27
1060.464	22.8
1061.181	25.8
1061.897	24.8
1062.614	22.4
1063.33	23.6
1064.046	26.2
1064.762	24.2
1065.478	25.2
1066.194	25.4
1066.91	22.4
1067.626	24
1068.342	24.8
1069.057	24.4
1069.773	24.6
1070.488	25
1071.204	26
1071.919	24.2
1072.634	22.8
1073.35	24.8
1074.065	23
1074.78	23.2
1075.495	24
1076.209	24.2
1076.924	22
1077.639	24.8
1078.353	25.8
1079.068	23.4
1079.782	24.4
1080.497	26
1081.211	24
1081.925	26.6
1082.639	23.4
1083.353	24.2
1084.067	23.4
1084.781	24
1085.495	24
1086.209	22.6
1086.922	22.6
1087.636	23.8
1088.349	22.4
1089.063	23.2
1089.776	25.2
1090.489	24.6
1091.202	23.2
1091.916	24
1092.628	22
1093.341	23.4
1094.054	24.4
1094.767	23.8
1095.48	24.6
1096.192	25
1096.905	22.6
1097.617	23.8
1098.329	23.6
1099.042	23
1099.754	24.4
1100.466	24.2
1101.178	24.6
1101.89	23.2
1102.602	23
1103.314	23.6
1104.025	23.8
1104.737	23
1105.448	23.6
1106.16	24.6
1106.871	23.8
1107.582	23.6
1108.294	23.4
1109.005	21.8
1109.716	23.2
1110.427	24
1111.138	24.4
1111.848	24.2
1112.559	22.8
1113.27	23.2
1113.98	23.2
1114.691	23.2
1115.401	24.2
1116.112	-0.2
1116.822	-0.6
1117.532	0.8
1118.242	0
1118.952	2
1119.662	2.4
1120.372	2.8
1121.081	4.2
1121.791	2.2
1122.501	2.4
1123.21	23
1123.92	22
1124.629	24.6
1125.338	22.4
1126.047	22.8
1126.756	23.8
1127.465	-0.8
1128.174	-1.2
1128.883	1
1129.592	1
