# Supplementary material for: Real-time monitoring polymerization degree of organic photovoltaic materials toward no batch-to-batch variations in device performance
Source: Nat Commun. 2024 Feb 10;15:1248. doi: 10.1038/s41467-024-45510-w (PMC10858892; doi:10.1038/s41467-024-45510-w)
Supplement: Supplementary file 4 — Supplementary Code 1 [file 41467_2024_45510_MOESM4_ESM.zip › Supplementary code file/Small dataset/Subt2_00013.txt]

½ÚµãSubt2_00013.txtµÄÊý¾Ý

Date: Tue Jun 27 11:19:01 CST 2023
User: 16473
Spectrometer: QEPB1887
´¥·¢Ä£Ê½: 0
»ý·ÖÊ±¼ä (Ãë): 1.000000E-1
Scans to average: 5
ÆôÓÃ°µÔëÉùÐ£Õý: true
ÆôÓÃ·ÇÏßÐÔÐ£Õý: false
»¬¶¯Æ½¾ù¿í¶È: 0
XÖáÄ£Ê½: Wavelengths
Number of Pixels in Spectrum: 1044
>>>>>Begin Spectral Data<<<<<
348.275	3.27
349.063	3.88
349.85	4.07
350.637	1.87
351.425	4.47
352.212	4.47
352.999	3.07
353.786	3.28
354.572	4.88
355.359	3.28
356.146	4.07
356.933	3.47
357.719	2.87
358.506	4.07
359.292	2.47
360.079	3.47
360.865	1.67
361.651	3.67
362.437	4.87
363.223	5.07
364.009	2.28
364.795	5.27
365.581	3.47
366.367	4.47
367.153	3.67
367.939	4.67
368.724	2.87
369.51	4.88
370.295	4.87
371.081	5.47
371.866	4.88
372.651	4.88
373.437	5.47
374.222	4.27
375.007	5.87
375.792	5.87
376.577	4.27
377.361	6.07
378.146	4.88
378.931	5.07
379.716	6.27
380.5	6.67
381.285	5.47
382.069	5.47
382.853	7.07
383.638	7.07
384.422	7.07
385.206	8.07
385.99	6.67
386.774	7.47
387.558	7.28
388.342	5.88
389.126	7.67
389.91	8.47
390.693	8.88
391.477	5.87
392.26	7.47
393.044	7.87
393.827	7.47
394.611	6.68
395.394	8.87
396.177	6.27
396.96	7.68
397.743	9.88
398.526	8.47
399.309	7.47
400.092	9.07
400.875	7.47
401.657	8.07
402.44	8.87
403.222	6.67
404.005	8.07
404.787	10.87
405.57	8.27
406.352	7.47
407.134	7.47
407.916	10.07
408.698	8.27
409.48	8.67
410.262	9.67
411.044	11.07
411.826	8.47
412.607	8.88
413.389	9.07
414.171	8.67
414.952	8.87
415.733	8.67
416.515	7.88
417.296	7.88
418.077	9.07
418.858	6.07
419.64	7.67
420.421	7.28
421.201	7.27
421.982	6.27
422.763	6.68
423.544	5.67
424.324	6.07
425.105	6.28
425.886	4.67
426.666	4.28
427.446	5.28
428.227	5.87
429.007	5.67
429.787	3.47
430.567	5.87
431.347	5.27
432.127	4.07
432.907	5.07
433.687	3.07
434.466	2.67
435.246	2.28
436.026	1.88
436.805	0.47
437.585	0.68
438.364	0.87
439.143	0.07
439.922	-2.13
440.702	-1.53
441.481	-2.33
442.26	-3.93
443.039	-3.32
443.818	-4.12
444.596	-5.13
445.375	-4.53
446.154	-3.93
446.932	-7.73
447.711	-5.93
448.489	-7.32
449.268	-9.73
450.046	-7.72
450.824	-8.93
451.602	-10.33
452.381	-8.93
453.159	-9.12
453.936	-8.12
454.714	-8.72
455.492	-6.12
456.27	-7.12
457.048	-6.72
457.825	-6.73
458.603	-5.33
459.38	-6.73
460.158	-6.12
460.935	-4.93
461.712	-6.33
462.489	-5.13
463.266	-3.33
464.043	-4.53
464.82	-5.13
465.597	-2.33
466.374	-3.53
467.151	-5.33
467.928	-3.12
468.704	-4.12
469.481	-5.12
470.257	-3.33
471.034	-2.12
471.81	-2.32
472.586	-4.12
473.362	-3.12
474.138	-2.53
474.914	-4.12
475.69	-3.33
476.466	-3.33
477.242	-2.73
478.018	-1.53
478.793	-2.33
479.569	-2.73
480.345	-2.13
481.12	-1.72
481.895	-4.13
482.671	-3.53
483.446	-1.72
484.221	-3.53
484.996	-3.13
485.771	-2.32
486.546	-1.13
487.321	-3.53
488.096	-3.12
488.871	-3.32
489.645	-3.93
490.42	-3.73
491.195	-4.12
491.969	-3.93
492.743	-5.73
493.518	-4.33
494.292	-4.13
495.066	-5.73
495.84	-4.93
496.614	-6.12
497.388	-6.53
498.162	-5.93
498.936	-6.32
499.71	-7.93
500.483	-4.93
501.257	-6.73
502.031	-4.93
502.804	-5.93
503.577	-6.12
504.351	-6.53
505.124	-6.93
505.897	-5.73
506.67	-7.53
507.443	-8.32
508.216	-8.33
508.989	-8.93
509.762	-8.53
510.535	-6.93
511.307	-7.12
512.08	-9.93
512.853	-8.72
513.625	-8.33
514.397	-8.53
515.17	-10.32
515.942	-7.93
516.714	-9.53
517.486	-8.72
518.258	-7.53
519.03	-9.53
519.802	-9.72
520.574	-8.93
521.346	-7.73
522.117	-10.72
522.889	-9.93
523.66	-9.93
524.432	-10.73
525.203	-9.73
525.974	-9.53
526.746	-9.12
527.517	-8.93
528.288	-9.93
529.059	-12.33
529.83	-11.72
530.601	-9.33
531.372	-11.13
532.142	-11.73
532.913	-9.93
533.684	-9.93
534.454	-9.13
535.225	-11.13
535.995	-9.72
536.765	-11.12
537.535	-12.33
538.306	-10.12
539.076	-11.72
539.846	-11.12
540.616	-10.53
541.385	-10.73
542.155	-11.53
542.925	-11.93
543.695	-11.72
544.464	-11.73
545.234	-11.73
546.003	-11.93
546.772	-11.12
547.542	-10.12
548.311	-9.73
549.08	-11.13
549.849	-11.73
550.618	-10.93
551.387	-10.93
552.156	-12.93
552.925	-10.53
553.693	-9.73
554.462	-12.93
555.231	-11.33
555.999	-10.33
556.767	-10.33
557.536	-10.53
558.304	-9.73
559.072	-7.53
559.84	-8.73
560.608	-7.93
561.376	-9.33
562.144	-8.53
562.912	-6.33
563.68	-7.53
564.448	-5.12
565.215	-5.72
565.983	-7.73
566.75	-7.53
567.518	-9.12
568.285	-7.33
569.052	-6.32
569.819	-6.72
570.587	-5.93
571.354	-6.93
572.121	-9.33
572.887	-7.33
573.654	-8.53
574.421	-9.12
575.188	-8.32
575.954	-7.53
576.721	-8.93
577.487	-9.53
578.254	-8.93
579.02	-9.53
579.786	-10.12
580.552	-9.73
581.318	-8.93
582.084	-9.33
582.85	-8.32
583.616	-8.33
584.382	-8.53
585.148	-8.73
585.913	-8.72
586.679	-8.93
587.444	-8.13
588.21	-7.33
588.975	-7.33
589.741	-5.73
590.506	-5.53
591.271	-6.33
592.036	-6.33
592.801	-5.12
593.566	-5.93
594.331	-4.12
595.096	-2.93
595.86	-3.33
596.625	-4.53
597.389	-1.73
598.154	2.47
598.918	1.87
599.683	4.07
600.447	6.68
601.211	7.47
601.975	5.47
602.739	4.28
603.503	4.68
604.267	2.07
605.031	1.27
605.795	1.88
606.558	1.47
607.322	2.67
608.086	3.27
608.849	1.68
609.612	1.27
610.376	2.87
611.139	1.07
611.902	0.88
612.665	2.67
613.428	2.67
614.191	1.27
614.954	1.87
615.717	1.88
616.48	2.27
617.242	1.07
618.005	2.28
618.767	2.88
619.53	2.07
620.292	1.47
621.054	0.28
621.817	1.68
622.579	3.88
623.341	1.28
624.103	-0.13
624.865	2.47
625.626	2.07
626.388	1.27
627.15	1.67
627.912	3.07
628.673	3.07
629.435	3.87
630.196	4.47
630.957	4.88
631.719	3.27
632.48	5.87
633.241	5.47
634.002	4.67
634.763	5.88
635.524	8.87
636.285	6.27
637.045	7.87
637.806	9.67
638.567	9.27
639.327	12.28
640.087	12.68
640.848	11.28
641.608	13.67
642.368	16.87
643.129	15.07
643.889	16.68
644.649	17.88
645.409	19.27
646.168	24.07
646.928	21.67
647.688	27.47
648.448	26.27
649.207	24.47
649.967	25.87
650.726	24.47
651.485	21.28
652.245	23.47
653.004	22.47
653.763	22.28
654.522	23.47
655.281	23.87
656.04	23.47
656.799	24.87
657.557	26.07
658.316	25.67
659.075	26.88
659.833	26.47
660.592	27.27
661.35	25.67
662.108	28.67
662.866	26.88
663.625	29.07
664.383	29.47
665.141	31.07
665.899	32.07
666.656	31.88
667.414	33.67
668.172	33.67
668.93	35.07
669.687	38.47
670.445	37.07
671.202	38.67
671.959	40.88
672.717	43.67
673.474	43.47
674.231	45.88
674.988	47.07
675.745	51.27
676.502	51.07
677.259	53.07
678.015	55.68
678.772	59.07
679.529	60.07
680.285	65.47
681.042	66.47
681.798	68.07
682.554	73.47
683.31	75.67
684.067	81.07
684.823	82.68
685.579	86.47
686.335	92.07
687.09	95.67
687.846	101.87
688.602	106.28
689.358	109.67
690.113	116.47
690.869	124.27
691.624	129.87
692.379	135.47
693.135	144.07
693.89	151.07
694.645	158.88
695.4	165.07
696.155	173.68
696.91	184.27
697.665	191.47
698.419	204.07
699.174	213.88
699.929	223.07
700.683	235.88
701.437	248.27
702.192	262.88
702.946	274.47
703.7	292.87
704.454	302.88
705.208	314.67
705.962	331.88
706.716	350.67
707.47	370.47
708.224	388.88
708.978	405.88
709.731	426.27
710.485	448.07
711.238	472.28
711.992	493.47
712.745	516.87
713.498	541.87
714.251	568.88
715.004	596.27
715.757	629.67
716.51	658.47
717.263	688.67
718.016	719.07
718.769	751.88
719.521	787.68
720.274	829.27
721.026	868.07
721.779	905.27
722.531	947.27
723.283	992.88
724.036	1029.68
724.788	1082.87
725.54	1132.67
726.292	1189.07
727.044	1241.87
727.795	1301.47
728.547	1356.87
729.299	1421.68
730.05	1487.88
730.802	1549.47
731.553	1610.88
732.305	1684.07
733.056	1758.87
733.807	1835.67
734.558	1915.07
735.309	1990.87
736.06	2079.87
736.811	2160.47
737.562	2254.48
738.313	2344.07
739.064	2442.07
739.814	2540.88
740.565	2645.07
741.315	2747.67
742.066	2866.28
742.816	2980.27
743.566	3112.88
744.316	3228.07
745.066	3355.27
745.816	3483.67
746.566	3627.67
747.316	3774.47
748.066	3910.47
748.816	4046.28
749.565	4200.48
750.315	4343.07
751.064	4503.07
751.814	4675.67
752.563	4834.07
753.312	5003.88
754.061	5177.88
754.81	5364.48
755.559	5567.07
756.308	5760.27
757.057	5953.48
757.806	6147.88
758.555	6370.68
759.303	6586.47
760.052	6840.67
760.801	7069.68
761.549	7302.27
762.297	7526.67
763.046	7784.68
763.794	8052.27
764.542	8338.67
765.29	8583.27
766.038	8825.28
766.786	9083.68
767.534	9320.68
768.281	9625.48
769.029	9917.27
769.777	10201.47
770.524	10448.87
771.272	10696.28
772.019	11006.27
772.766	11294.88
773.513	11571.47
774.261	11855.27
775.008	12132.08
775.755	12390.47
776.501	12687.68
777.248	12991.48
777.995	13266.48
778.742	13523.88
779.488	13762.47
780.235	13966.68
780.981	14259.47
781.728	14546.08
782.474	14791.68
783.22	15098.27
783.966	15325.08
784.712	15500.48
785.458	15735.07
786.204	16006.88
786.95	16251.08
787.696	16470.68
788.442	16657.88
789.187	16801.88
789.933	16928.08
790.678	17094.08
791.424	17256.28
792.169	17441.47
792.914	17590.28
793.659	17649.67
794.404	17689.67
795.149	17781.88
795.894	17886.88
796.639	18002.88
797.384	18059.68
798.129	18084.48
798.873	18039.67
799.618	17974.48
800.362	18000.08
801.107	18045.47
801.851	18109.88
802.595	18034.08
803.339	17905.48
804.084	17798.88
804.828	17680.08
805.571	17598.28
806.315	17580.27
807.059	17540.08
807.803	17392.28
808.546	17143.47
809.29	16965.67
810.034	16778.68
810.777	16681.68
811.52	16567.08
812.263	16432.88
813.007	16191.67
813.75	15922.67
814.493	15688.27
815.236	15471.48
815.979	15331.28
816.721	15185.08
817.464	14991.48
818.207	14729.48
818.949	14422.48
819.692	14150.08
820.434	13979.87
821.177	13827.47
821.919	13632.27
822.661	13383.48
823.403	13152.88
824.145	12863.28
824.887	12591.67
825.629	12399.27
826.371	12231.48
827.112	12047.68
827.854	11872.88
828.596	11656.47
829.337	11368.08
830.079	11128.67
830.82	10960.88
831.561	10771.28
832.302	10667.48
833.043	10535.88
833.785	10351.88
834.525	10154.47
835.266	9927.07
836.007	9755.67
836.748	9616.88
837.489	9516.47
838.229	9409.67
838.97	9287.27
839.71	9119.08
840.45	8948.67
841.191	8775.88
841.931	8658.07
842.671	8597.08
843.411	8506.08
844.151	8437.27
844.891	8332.87
845.631	8177.27
846.37	8052.68
847.11	7938.48
847.849	7857.07
848.589	7811.87
849.328	7773.68
850.068	7715.07
850.807	7645.67
851.546	7527.47
852.285	7416.27
853.024	7343.27
853.763	7316.67
854.502	7282.88
855.241	7263.87
855.98	7201.67
856.718	7116.47
857.457	7017.47
858.195	6917.67
858.934	6827.88
859.672	6818.07
860.41	6768.48
861.149	6728.67
861.887	6658.67
862.625	6561.87
863.363	6435.07
864.101	6326.68
864.838	6234.68
865.576	6181.27
866.314	6122.27
867.051	6048.48
867.789	5949.48
868.526	5842.27
869.264	5721.48
870.001	5580.48
870.738	5494.88
871.475	5404.27
872.212	5329.07
872.949	5236.88
873.686	5148.07
874.423	5026.27
875.159	4902.88
875.896	4782.47
876.633	4665.88
877.369	4583.68
878.106	4506.48
878.842	4407.47
879.578	4325.67
880.314	4225.08
881.05	4082.07
881.786	3989.68
882.522	3892.47
883.258	3806.87
883.994	3735.68
884.73	3667.07
885.465	3585.28
886.201	3503.68
886.936	3418.08
887.672	3323.67
888.407	3238.27
889.142	3161.47
889.877	3099.07
890.613	3028.67
891.348	2984.28
892.083	2921.88
892.817	2854.68
893.552	2775.27
894.287	2703.48
895.021	2652.47
895.756	2596.27
896.49	2542.67
897.225	2504.07
897.959	2472.47
898.693	2412.47
899.428	2369.27
900.162	2313.48
900.896	2267.28
901.63	2220.47
902.363	2200.07
903.097	2166.47
903.831	2142.67
904.564	2114.88
905.298	2089.88
906.031	2057.47
906.765	2030.87
907.498	2007.68
908.231	1988.07
908.965	1978.27
909.698	1964.27
910.431	1959.28
911.163	1949.67
911.896	1935.68
912.629	1915.28
913.362	1902.08
914.094	1881.67
914.827	1864.28
915.559	1867.47
916.292	1849.87
917.024	1821.07
917.756	1802.47
918.488	1769.07
919.22	1726.28
919.952	1687.28
920.684	1632.27
921.416	1584.47
922.148	1532.47
922.879	1474.47
923.611	1413.47
924.343	1362.88
925.074	1307.87
925.805	1248.28
926.537	1185.47
927.268	1131.88
927.999	1086.47
928.73	1033.87
929.461	991.27
930.192	956.68
930.923	925.47
931.653	895.47
932.384	861.47
933.115	834.47
933.845	801.47
934.575	781.07
935.306	758.87
936.036	744.87
936.766	733.27
937.496	713.87
938.226	704.88
938.956	686.28
939.686	673.88
940.416	662.67
941.146	646.28
941.875	636.07
942.605	623.47
943.334	618.27
944.064	609.67
944.793	601.07
945.522	583.88
946.251	577.87
946.98	567.87
947.709	558.27
948.438	548.67
949.167	528.88
949.896	520.28
950.625	503.27
951.353	488.47
952.082	475.68
952.81	467.67
953.539	442.28
954.267	431.88
954.995	412.07
955.723	397.67
956.451	381.47
957.179	363.07
957.907	348.88
958.635	330.47
959.363	315.68
960.09	302.87
960.818	287.87
961.545	273.47
962.273	259.67
963	244.07
963.727	232.47
964.455	215.88
965.182	209.47
965.909	197.67
966.636	185.88
967.363	176.47
968.089	167.67
968.816	156.88
969.543	149.07
970.269	142.28
970.996	135.88
971.722	125.47
972.449	119.67
973.175	114.07
973.901	105.88
974.627	100.47
975.353	98.28
976.079	92.07
976.805	85.47
977.531	84.67
978.256	79.47
978.982	76.28
979.707	71.67
980.433	70.67
981.158	65.67
981.884	62.88
982.609	60.07
983.334	58.67
984.059	56.07
984.784	56.87
985.509	53.07
986.234	49.67
986.958	52.07
987.683	48.47
988.408	47.27
989.132	45.07
989.857	45.07
990.581	42.07
991.305	42.27
992.029	42.87
992.754	41.07
993.478	40.07
994.202	37.28
994.925	38.07
995.649	37.27
996.373	36.47
997.097	35.67
997.82	36.27
998.544	35.68
999.267	33.87
999.99	31.87
1000.713	33.88
1001.437	33.87
1002.16	32.88
1002.883	31.07
1003.606	32.07
1004.328	31.87
1005.051	30.07
1005.774	30.07
1006.497	29.47
1007.219	29.28
1007.941	31.28
1008.664	28.07
1009.386	28.07
1010.108	29.28
1010.83	28.67
1011.553	28.67
1012.274	28.07
1012.996	27.47
1013.718	26.67
1014.44	28.47
1015.162	27.47
1015.883	27.07
1016.605	27.28
1017.326	28.07
1018.047	26.27
1018.769	25.47
1019.49	26.47
1020.211	25.67
1020.932	26.88
1021.653	26.67
1022.374	27.88
1023.094	24.28
1023.815	25.27
1024.536	26.67
1025.256	26.07
1025.977	24.28
1026.697	25.88
1027.417	23.88
1028.138	25.88
1028.858	24.47
1029.578	25.47
1030.298	23.67
1031.018	26.07
1031.737	25.88
1032.457	24.27
1033.177	25.47
1033.896	26.07
1034.616	24.47
1035.335	24.27
1036.055	24.67
1036.774	23.47
1037.493	24.07
1038.212	26.87
1038.931	24.27
1039.65	24.28
1040.369	23.27
1041.088	24.47
1041.806	24.27
1042.525	24.07
1043.244	24.07
1043.962	22.88
1044.68	23.07
1045.399	23.88
1046.117	23.67
1046.835	23.27
1047.553	22.67
1048.271	23.27
1048.989	23.87
1049.707	23.47
1050.425	23.27
1051.142	22.68
1051.86	22.67
1052.577	23.67
1053.295	22.88
1054.012	22.88
1054.729	23.88
1055.446	22.47
1056.163	21.68
1056.881	25.88
1057.597	22.88
1058.314	23.07
1059.031	25.88
1059.748	23.67
1060.464	21.47
1061.181	22.88
1061.897	23.07
1062.614	20.07
1063.33	21.67
1064.046	22.87
1064.762	22.67
1065.478	23.07
1066.194	24.07
1066.91	22.47
1067.626	21.88
1068.342	22.88
1069.057	22.67
1069.773	21.47
1070.488	22.47
1071.204	23.87
1071.919	22.88
1072.634	22.67
1073.35	22.88
1074.065	23.27
1074.78	21.27
1075.495	21.47
1076.209	23.67
1076.924	21.07
1077.639	23.07
1078.353	22.27
1079.068	22.67
1079.782	22.28
1080.497	24.28
1081.211	23.67
1081.925	22.27
1082.639	21.07
1083.353	22.47
1084.067	21.07
1084.781	23.47
1085.495	21.28
1086.209	23.27
1086.922	22.27
1087.636	22.47
1088.349	21.67
1089.063	22.27
1089.776	22.47
1090.489	22.67
1091.202	22.07
1091.916	22.88
1092.628	22.67
1093.341	22.67
1094.054	24.07
1094.767	22.88
1095.48	22.28
1096.192	22.67
1096.905	23.28
1097.617	22.28
1098.329	21.87
1099.042	23.67
1099.754	22.67
1100.466	21.27
1101.178	23.47
1101.89	20.88
1102.602	21.88
1103.314	22.27
1104.025	24.07
1104.737	22.88
1105.448	23.67
1106.16	22.67
1106.871	21.07
1107.582	22.87
1108.294	23.07
1109.005	22.47
1109.716	21.07
1110.427	22.68
1111.138	22.67
1111.848	22.07
1112.559	24.07
1113.27	21.07
1113.98	21.67
1114.691	22.67
1115.401	22.07
1116.112	-0.33
1116.822	-0.73
1117.532	1.07
1118.242	-0.12
1118.952	2.47
1119.662	2.47
1120.372	2.67
1121.081	4.07
1121.791	2.87
1122.501	1.67
1123.21	21.47
1123.92	21.07
1124.629	23.27
1125.338	21.07
1126.047	22.07
1126.756	23.28
1127.465	0.28
1128.174	-1.12
1128.883	1.47
1129.592	-0.53
