# Supplementary material for: Real-time monitoring polymerization degree of organic photovoltaic materials toward no batch-to-batch variations in device performance
Source: Nat Commun. 2024 Feb 10;15:1248. doi: 10.1038/s41467-024-45510-w (PMC10858892; doi:10.1038/s41467-024-45510-w)
Supplement: Supplementary file 4 — Supplementary Code 1 [file 41467_2024_45510_MOESM4_ESM.zip › Supplementary code file/Small dataset/Subt2_00014.txt]

½ÚµãSubt2_00014.txtµÄÊý¾Ý

Date: Tue Jun 27 11:20:02 CST 2023
User: 16473
Spectrometer: QEPB1887
´¥·¢Ä£Ê½: 0
»ý·ÖÊ±¼ä (Ãë): 1.000000E-1
Scans to average: 5
ÆôÓÃ°µÔëÉùÐ£Õý: true
ÆôÓÃ·ÇÏßÐÔÐ£Õý: false
»¬¶¯Æ½¾ù¿í¶È: 0
XÖáÄ£Ê½: Wavelengths
Number of Pixels in Spectrum: 1044
>>>>>Begin Spectral Data<<<<<
348.275	1.18
349.063	2.58
349.85	3.18
350.637	3.18
351.425	2.57
352.212	4.18
352.999	4.18
353.786	3.58
354.572	4.58
355.359	3.18
356.146	2.38
356.933	4.97
357.719	2.57
358.506	3.38
359.292	3.58
360.079	3.98
360.865	2.57
361.651	3.38
362.437	4.97
363.223	4.18
364.009	2.78
364.795	1.78
365.581	2.97
366.367	2.78
367.153	4.38
367.939	5.58
368.724	2.38
369.51	3.98
370.295	5.57
371.081	5.18
371.866	4.78
372.651	4.98
373.437	4.18
374.222	3.98
375.007	5.57
375.792	5.57
376.577	4.98
377.361	5.38
378.146	5.18
378.931	5.58
379.716	4.97
380.5	5.38
381.285	5.38
382.069	6.57
382.853	7.38
383.638	6.58
384.422	6.58
385.206	8.38
385.99	4.97
386.774	5.38
387.558	7.18
388.342	6.38
389.126	7.18
389.91	8.78
390.693	6.58
391.477	5.18
392.26	6.58
393.044	7.18
393.827	7.58
394.611	7.18
395.394	6.58
396.177	7.78
396.96	7.78
397.743	9.58
398.526	9.18
399.309	7.18
400.092	8.18
400.875	8.58
401.657	7.97
402.44	9.97
403.222	8.18
404.005	7.78
404.787	9.97
405.57	7.78
406.352	7.78
407.134	7.78
407.916	8.78
408.698	7.78
409.48	9.38
410.262	10.38
411.044	8.38
411.826	8.18
412.607	7.98
413.389	9.18
414.171	8.98
414.952	7.97
415.733	8.98
416.515	8.38
417.296	7.78
418.077	8.58
418.858	6.78
419.64	6.58
420.421	7.78
421.201	5.98
421.982	5.97
422.763	6.38
423.544	6.78
424.324	5.58
425.105	5.58
425.886	5.38
426.666	5.38
427.446	5.58
428.227	4.58
429.007	4.78
429.787	5.18
430.567	5.38
431.347	4.97
432.127	2.58
432.907	3.98
433.687	2.78
434.466	1.18
435.246	2.38
436.026	1.78
436.805	0.38
437.585	1.18
438.364	-0.62
439.143	-1.42
439.922	-1.82
440.702	-2.03
441.481	-2.22
442.26	-4.22
443.039	-3.62
443.818	-3.42
444.596	-5.42
445.375	-4.22
446.154	-5.02
446.932	-8.02
447.711	-5.82
448.489	-8.22
449.268	-10.42
450.046	-9.42
450.824	-7.43
451.602	-11.03
452.381	-8.82
453.159	-8.82
453.936	-8.02
454.714	-10.02
455.492	-6.62
456.27	-6.82
457.048	-6.42
457.825	-7.22
458.603	-5.62
459.38	-6.22
460.158	-6.02
460.935	-5.82
461.712	-5.82
462.489	-6.43
463.266	-5.42
464.043	-4.02
464.82	-6.82
465.597	-2.82
466.374	-3.82
467.151	-6.02
467.928	-2.62
468.704	-4.02
469.481	-3.62
470.257	-3.03
471.034	-2.22
471.81	-2.62
472.586	-3.82
473.362	-2.42
474.138	-2.42
474.914	-4.62
475.69	-3.22
476.466	-4.82
477.242	-1.82
478.018	-2.82
478.793	-1.62
479.569	-3.82
480.345	-3.82
481.12	-1.22
481.895	-2.82
482.671	-4.02
483.446	-1.02
484.221	-2.82
484.996	-3.62
485.771	-2.02
486.546	-2.03
487.321	-5.43
488.096	-3.22
488.871	-4.02
489.645	-3.42
490.42	-4.82
491.195	-4.62
491.969	-3.22
492.743	-5.22
493.518	-3.82
494.292	-4.22
495.066	-7.03
495.84	-4.42
496.614	-5.02
497.388	-6.62
498.162	-5.02
498.936	-5.02
499.71	-6.82
500.483	-4.02
501.257	-6.42
502.031	-5.22
502.804	-6.22
503.577	-6.02
504.351	-7.22
505.124	-6.82
505.897	-6.82
506.67	-6.42
507.443	-8.22
508.216	-7.82
508.989	-9.22
509.762	-10.02
510.535	-8.02
511.307	-8.22
512.08	-9.22
512.853	-8.82
513.625	-7.43
514.397	-8.22
515.17	-10.42
515.942	-6.42
516.714	-10.03
517.486	-9.22
518.258	-9.02
519.03	-9.62
519.802	-8.42
520.574	-9.22
521.346	-8.22
522.117	-9.82
522.889	-8.62
523.66	-10.62
524.432	-10.03
525.203	-10.22
525.974	-10.03
526.746	-9.02
527.517	-11.03
528.288	-9.82
529.059	-11.22
529.83	-11.02
530.601	-12.02
531.372	-10.62
532.142	-11.62
532.913	-9.62
533.684	-9.62
534.454	-10.42
535.225	-11.22
535.995	-9.22
536.765	-10.82
537.535	-11.62
538.306	-10.42
539.076	-12.02
539.846	-11.42
540.616	-10.42
541.385	-9.42
542.155	-11.42
542.925	-13.03
543.695	-11.42
544.464	-12.02
545.234	-12.22
546.003	-11.42
546.772	-11.22
547.542	-12.22
548.311	-9.62
549.08	-11.82
549.849	-11.22
550.618	-10.62
551.387	-10.03
552.156	-12.42
552.925	-11.22
553.693	-9.03
554.462	-11.82
555.231	-11.82
555.999	-10.02
556.767	-10.82
557.536	-10.03
558.304	-11.62
559.072	-7.42
559.84	-9.02
560.608	-7.43
561.376	-9.82
562.144	-8.82
562.912	-7.02
563.68	-7.42
564.448	-6.22
565.215	-6.02
565.983	-7.22
566.75	-6.82
567.518	-9.02
568.285	-9.02
569.052	-6.62
569.819	-6.22
570.587	-7.22
571.354	-8.43
572.121	-8.82
572.887	-8.22
573.654	-9.03
574.421	-9.82
575.188	-10.02
575.954	-7.82
576.721	-7.82
577.487	-9.42
578.254	-9.22
579.02	-8.42
579.786	-10.22
580.552	-8.82
581.318	-9.82
582.084	-9.43
582.85	-8.42
583.616	-8.62
584.382	-8.43
585.148	-9.62
585.913	-10.22
586.679	-8.22
587.444	-9.03
588.21	-6.22
588.975	-8.22
589.741	-5.22
590.506	-5.62
591.271	-6.62
592.036	-7.02
592.801	-5.62
593.566	-4.22
594.331	-5.42
595.096	-4.03
595.86	-2.82
596.625	-5.02
597.389	-0.82
598.154	0.78
598.918	1.78
599.683	5.78
600.447	7.58
601.211	6.97
601.975	5.58
602.739	2.18
603.503	4.98
604.267	2.78
605.031	1.78
605.795	2.18
606.558	1.18
607.322	2.18
608.086	2.97
608.849	-0.02
609.612	0.58
610.376	3.58
611.139	1.78
611.902	0.78
612.665	1.98
613.428	0.97
614.191	1.78
614.954	1.97
615.717	2.18
616.48	0.58
617.242	0.78
618.005	1.98
618.767	2.78
619.53	0.78
620.292	2.58
621.054	0.78
621.817	-0.02
622.579	3.18
623.341	1.98
624.103	0.18
624.865	1.78
625.626	0.97
626.388	1.97
627.15	1.38
627.912	2.98
628.673	2.58
629.435	4.38
630.196	4.38
630.957	4.38
631.719	2.38
632.48	4.18
633.241	6.58
634.002	2.78
634.763	5.38
635.524	7.38
636.285	6.78
637.045	8.57
637.806	10.97
638.567	10.38
639.327	9.18
640.087	12.58
640.848	11.78
641.608	13.78
642.368	15.38
643.129	16.38
643.889	15.98
644.649	17.78
645.409	18.18
646.168	24.18
646.928	23.58
647.688	25.18
648.448	25.78
649.207	24.78
649.967	26.58
650.726	23.38
651.485	20.78
652.245	25.38
653.004	22.38
653.763	21.58
654.522	22.97
655.281	24.57
656.04	22.78
656.799	24.97
657.557	25.18
658.316	26.98
659.075	27.58
659.833	25.78
660.592	27.57
661.35	25.38
662.108	27.58
662.866	26.78
663.625	28.38
664.383	29.58
665.141	30.57
665.899	32.98
666.656	31.98
667.414	34.38
668.172	34.38
668.93	33.78
669.687	37.18
670.445	36.78
671.202	37.97
671.959	42.18
672.717	40.38
673.474	43.58
674.231	46.98
674.988	49.18
675.745	49.97
676.502	51.18
677.259	52.98
678.015	56.38
678.772	58.97
679.529	61.98
680.285	63.38
681.042	66.98
681.798	69.97
682.554	73.98
683.31	76.38
684.067	80.97
684.823	84.58
685.579	88.18
686.335	93.18
687.09	98.38
687.846	100.38
688.602	109.18
689.358	113.38
690.113	118.38
690.869	124.38
691.624	130.58
692.379	136.38
693.135	143.78
693.89	150.58
694.645	162.58
695.4	167.38
696.155	173.58
696.91	182.18
697.665	194.58
698.419	204.57
699.174	214.58
699.929	225.18
700.683	238.38
701.437	250.18
702.192	264.38
702.946	276.38
703.7	293.18
704.454	303.78
705.208	320.97
705.962	339.38
706.716	356.78
707.47	371.78
708.224	389.38
708.978	406.78
709.731	432.58
710.485	451.78
711.238	478.18
711.992	492.78
712.745	518.57
713.498	545.97
714.251	571.38
715.004	600.38
715.757	628.58
716.51	657.57
717.263	686.98
718.016	715.58
718.769	751.18
719.521	786.98
720.274	826.97
721.026	870.58
721.779	899.78
722.531	945.38
723.283	989.98
724.036	1039.38
724.788	1086.18
725.54	1137.18
726.292	1190.58
727.044	1239.78
727.795	1302.18
728.547	1357.38
729.299	1420.58
730.05	1474.58
730.802	1540.78
731.553	1623.58
732.305	1680.78
733.056	1770.58
733.807	1830.58
734.558	1915.58
735.309	1986.58
736.06	2070.58
736.811	2151.57
737.562	2242.98
738.313	2337.58
739.064	2424.38
739.814	2522.78
740.565	2632.78
741.315	2749.18
742.066	2852.97
742.816	2973.18
743.566	3105.38
744.316	3223.57
745.066	3345.78
745.816	3466.38
746.566	3605.77
747.316	3749.78
748.066	3888.38
748.816	4031.78
749.565	4182.38
750.315	4318.77
751.064	4492.18
751.814	4648.38
752.563	4805.17
753.312	4964.57
754.061	5130.98
754.81	5320.38
755.559	5521.78
756.308	5719.58
757.057	5899.58
757.806	6091.57
758.555	6306.78
759.303	6533.57
760.052	6753.58
760.801	7000.57
761.549	7226.38
762.297	7450.17
763.046	7691.78
763.794	7961.77
764.542	8224.58
765.29	8462.38
766.038	8707.58
766.786	8947.57
767.534	9227.77
768.281	9497.17
769.029	9791.18
769.777	10040.38
770.524	10270.57
771.272	10547.98
772.019	10826.38
772.766	11117.58
773.513	11417.38
774.261	11671.57
775.008	11904.38
775.755	12158.17
776.501	12438.18
777.248	12733.78
777.995	13029.58
778.742	13286.58
779.488	13500.58
780.235	13693.38
780.981	13940.77
781.728	14205.77
782.474	14497.18
783.22	14759.98
783.966	14985.38
784.712	15146.77
785.458	15356.17
786.204	15619.77
786.95	15854.17
787.696	16080.57
788.442	16240.97
789.187	16344.77
789.933	16468.77
790.678	16626.57
791.424	16817.98
792.169	16965.97
792.914	17080.17
793.659	17131.97
794.404	17179.38
795.149	17241.38
795.894	17361.58
796.639	17448.78
797.384	17521.17
798.129	17544.98
798.873	17491.77
799.618	17416.58
800.362	17427.98
801.107	17494.37
801.851	17506.97
802.595	17482.57
803.339	17345.17
804.084	17198.78
804.828	17087.78
805.571	17054.38
806.315	16976.57
807.059	16923.98
807.803	16818.38
808.546	16586.38
809.29	16362.17
810.034	16213.37
810.777	16090.98
811.52	15993.77
812.263	15863.17
813.007	15654.57
813.75	15367.38
814.493	15123.77
815.236	14934.58
815.979	14786.58
816.721	14630.38
817.464	14478.37
818.207	14209.97
818.949	13944.17
819.692	13674.58
820.434	13456.77
821.177	13321.58
821.919	13126.77
822.661	12949.57
823.403	12682.98
824.145	12396.38
824.887	12160.78
825.629	11943.98
826.371	11786.77
827.112	11623.57
827.854	11459.17
828.596	11209.38
829.337	10981.98
830.079	10751.78
830.82	10557.97
831.561	10422.58
832.302	10289.98
833.043	10135.58
833.785	9985.97
834.525	9772.78
835.266	9583.37
836.007	9402.17
836.748	9290.78
837.489	9188.77
838.229	9078.17
838.97	8961.38
839.71	8798.77
840.45	8627.98
841.191	8468.78
841.931	8365.77
842.671	8294.98
843.411	8224.58
844.151	8169.77
844.891	8052.58
845.631	7909.77
846.37	7767.18
847.11	7652.98
847.849	7576.17
848.589	7543.38
849.328	7495.18
850.068	7444.77
850.807	7362.38
851.546	7267.57
852.285	7145.58
853.024	7090.78
853.763	7071.17
854.502	7037.77
855.241	7018.97
855.98	6974.38
856.718	6868.17
857.457	6756.57
858.195	6676.98
858.934	6591.77
859.672	6568.77
860.41	6531.58
861.149	6503.38
861.887	6422.17
862.625	6305.38
863.363	6202.38
864.101	6096.18
864.838	6040.98
865.576	5954.78
866.314	5913.38
867.051	5827.78
867.789	5754.77
868.526	5633.77
869.264	5504.77
870.001	5374.38
870.738	5282.98
871.475	5214.18
872.212	5143.38
872.949	5049.58
873.686	4953.57
874.423	4841.78
875.159	4724.98
875.896	4597.57
876.633	4491.98
877.369	4405.38
878.106	4331.77
878.842	4255.98
879.578	4167.98
880.314	4056.38
881.05	3952.17
881.786	3846.38
882.522	3753.18
883.258	3674.18
883.994	3603.78
884.73	3527.98
885.465	3448.97
886.201	3365.38
886.936	3284.18
887.672	3196.97
888.407	3110.98
889.142	3026.57
889.877	2967.57
890.613	2921.78
891.348	2874.18
892.083	2800.38
892.817	2745.38
893.552	2675.38
894.287	2610.38
895.021	2539.97
895.756	2490.57
896.49	2453.77
897.225	2414.78
897.959	2365.18
898.693	2326.18
899.428	2269.57
900.162	2219.58
900.896	2170.78
901.63	2141.78
902.363	2113.18
903.097	2081.77
903.831	2056.18
904.564	2028.78
905.298	2008.77
906.031	1977.38
906.765	1951.17
907.498	1920.57
908.231	1912.57
908.965	1894.78
909.698	1882.38
910.431	1879.78
911.163	1875.38
911.896	1856.38
912.629	1846.97
913.362	1822.18
914.094	1798.38
914.827	1796.78
915.559	1776.38
916.292	1763.78
917.024	1754.18
917.756	1736.98
918.488	1704.78
919.22	1667.38
919.952	1619.58
920.684	1570.38
921.416	1519.58
922.148	1463.18
922.879	1412.97
923.611	1360.58
924.343	1307.38
925.074	1248.18
925.805	1194.98
926.537	1140.58
927.268	1086.58
927.999	1041.18
928.73	995.18
929.461	954.97
930.192	920.38
930.923	888.18
931.653	854.38
932.384	830.78
933.115	801.78
933.845	776.78
934.575	755.97
935.306	732.18
936.036	711.18
936.766	701.97
937.496	682.97
938.226	675.18
938.956	663.58
939.686	648.18
940.416	638.18
941.146	628.18
941.875	616.78
942.605	603.78
943.334	593.38
944.064	583.78
944.793	572.78
945.522	570.78
946.251	555.18
946.98	545.57
947.709	532.58
948.438	520.38
949.167	507.18
949.896	492.58
950.625	482.18
951.353	470.38
952.082	455.38
952.81	446.38
953.539	424.78
954.267	414.38
954.995	396.58
955.723	379.97
956.451	365.97
957.179	352.38
957.907	333.38
958.635	320.78
959.363	301.78
960.09	287.58
960.818	278.38
961.545	262.98
962.273	246.78
963	236.58
963.727	221.38
964.455	208.58
965.182	199.18
965.909	190.98
966.636	178.98
967.363	168.58
968.089	158.38
968.816	152.38
969.543	145.18
970.269	136.78
970.996	128.18
971.722	120.58
972.449	113.58
973.175	109.78
973.901	103.18
974.627	98.97
975.353	94.78
976.079	87.57
976.805	82.78
977.531	79.38
978.256	75.98
978.982	72.18
979.707	71.38
980.433	64.97
981.158	63.18
981.884	61.78
982.609	57.18
983.334	59.18
984.059	53.98
984.784	54.18
985.509	51.38
986.234	48.38
986.958	48.58
987.683	47.18
988.408	44.58
989.132	45.38
989.857	41.78
990.581	41.78
991.305	42.38
992.029	40.38
992.754	39.38
993.478	39.18
994.202	36.78
994.925	35.58
995.649	36.78
996.373	35.18
997.097	34.38
997.82	34.57
998.544	32.58
999.267	32.57
999.99	32.18
1000.713	32.58
1001.437	30.78
1002.16	30.78
1002.883	30.18
1003.606	32.57
1004.328	30.58
1005.051	28.18
1005.774	28.98
1006.497	29.78
1007.219	28.58
1007.941	30.78
1008.664	27.38
1009.386	27.18
1010.108	29.38
1010.83	27.18
1011.553	28.18
1012.274	27.38
1012.996	25.78
1013.718	26.98
1014.44	27.38
1015.162	26.78
1015.883	27.78
1016.605	26.18
1017.326	25.58
1018.047	26.58
1018.769	23.18
1019.49	26.38
1020.211	24.57
1020.932	26.18
1021.653	25.38
1022.374	26.58
1023.094	23.78
1023.815	23.98
1024.536	23.18
1025.256	25.18
1025.977	23.78
1026.697	24.58
1027.417	24.18
1028.138	25.38
1028.858	24.58
1029.578	24.58
1030.298	23.97
1031.018	23.38
1031.737	24.98
1032.457	22.57
1033.177	24.98
1033.896	23.78
1034.616	24.18
1035.335	24.57
1036.055	24.57
1036.774	23.18
1037.493	23.58
1038.212	24.97
1038.931	22.97
1039.65	23.18
1040.369	23.57
1041.088	24.38
1041.806	22.98
1042.525	23.58
1043.244	22.78
1043.962	23.98
1044.68	22.57
1045.399	23.78
1046.117	21.78
1046.835	22.78
1047.553	22.38
1048.271	24.18
1048.989	22.58
1049.707	22.57
1050.425	21.38
1051.142	22.18
1051.86	20.97
1052.577	21.97
1053.295	21.98
1054.012	23.38
1054.729	22.58
1055.446	21.78
1056.163	23.18
1056.881	23.38
1057.597	21.78
1058.314	22.58
1059.031	22.78
1059.748	24.38
1060.464	20.38
1061.181	22.38
1061.897	22.57
1062.614	20.57
1063.33	20.78
1064.046	22.57
1064.762	22.38
1065.478	22.18
1066.194	22.78
1066.91	20.78
1067.626	20.98
1068.342	22.78
1069.057	21.58
1069.773	21.97
1070.488	21.78
1071.204	22.78
1071.919	21.58
1072.634	20.78
1073.35	21.78
1074.065	21.57
1074.78	21.18
1075.495	22.38
1076.209	23.38
1076.924	20.78
1077.639	22.38
1078.353	22.78
1079.068	22.18
1079.782	22.38
1080.497	22.78
1081.211	20.18
1081.925	22.18
1082.639	20.58
1083.353	21.58
1084.067	21.38
1084.781	20.78
1085.495	22.18
1086.209	21.78
1086.922	19.58
1087.636	21.78
1088.349	20.38
1089.063	22.18
1089.776	22.78
1090.489	21.57
1091.202	20.98
1091.916	22.38
1092.628	21.18
1093.341	21.38
1094.054	22.58
1094.767	22.58
1095.48	21.58
1096.192	22.97
1096.905	20.98
1097.617	21.38
1098.329	21.97
1099.042	21.18
1099.754	20.78
1100.466	21.18
1101.178	21.38
1101.89	21.18
1102.602	20.38
1103.314	21.58
1104.025	23.78
1104.737	20.38
1105.448	24.58
1106.16	22.18
1106.871	21.18
1107.582	21.18
1108.294	22.38
1109.005	19.78
1109.716	21.58
1110.427	19.78
1111.138	20.98
1111.848	20.38
1112.559	22.18
1113.27	19.78
1113.98	20.98
1114.691	21.18
1115.401	21.18
1116.112	-0.03
1116.822	-0.82
1117.532	0.98
1118.242	-0.02
1118.952	2.58
1119.662	1.58
1120.372	2.18
1121.081	1.57
1121.791	2.38
1122.501	3.38
1123.21	22.18
1123.92	19.98
1124.629	23.38
1125.338	21.18
1126.047	21.38
1126.756	22.38
1127.465	-1.02
1128.174	-0.22
1128.883	0.98
1129.592	0.18
