# Supplementary material for: Real-time monitoring polymerization degree of organic photovoltaic materials toward no batch-to-batch variations in device performance
Source: Nat Commun. 2024 Feb 10;15:1248. doi: 10.1038/s41467-024-45510-w (PMC10858892; doi:10.1038/s41467-024-45510-w)
Supplement: Supplementary file 4 — Supplementary Code 1 [file 41467_2024_45510_MOESM4_ESM.zip › Supplementary code file/Small dataset/Subt2_00015.txt]

½ÚµãSubt2_00015.txtµÄÊý¾Ý

Date: Tue Jun 27 11:21:02 CST 2023
User: 16473
Spectrometer: QEPB1887
´¥·¢Ä£Ê½: 0
»ý·ÖÊ±¼ä (Ãë): 1.000000E-1
Scans to average: 5
ÆôÓÃ°µÔëÉùÐ£Õý: true
ÆôÓÃ·ÇÏßÐÔÐ£Õý: false
»¬¶¯Æ½¾ù¿í¶È: 0
XÖáÄ£Ê½: Wavelengths
Number of Pixels in Spectrum: 1044
>>>>>Begin Spectral Data<<<<<
348.275	2.72
349.063	1.73
349.85	2.33
350.637	2.32
351.425	2.93
352.212	3.33
352.999	2.72
353.786	2.93
354.572	3.13
355.359	3.93
356.146	2.33
356.933	3.93
357.719	3.12
358.506	2.13
359.292	3.53
360.079	2.73
360.865	1.93
361.651	3.53
362.437	4.72
363.223	4.13
364.009	1.53
364.795	5.33
365.581	2.33
366.367	3.53
367.153	3.33
367.939	2.93
368.724	2.12
369.51	4.73
370.295	3.93
371.081	4.13
371.866	4.12
372.651	4.73
373.437	5.33
374.222	3.12
375.007	4.32
375.792	4.12
376.577	4.33
377.361	5.13
378.146	4.33
378.931	4.33
379.716	5.12
380.5	5.12
381.285	5.33
382.069	6.32
382.853	6.72
383.638	6.73
384.422	6.93
385.206	7.13
385.99	5.53
386.774	6.13
387.558	5.93
388.342	5.93
389.126	6.72
389.91	7.33
390.693	7.13
391.477	4.93
392.26	7.33
393.044	8.53
393.827	7.33
394.611	8.53
395.394	6.93
396.177	5.72
396.96	7.53
397.743	9.33
398.526	8.33
399.309	6.93
400.092	8.93
400.875	5.73
401.657	8.12
402.44	8.93
403.222	7.72
404.005	8.33
404.787	8.93
405.57	9.12
406.352	7.93
407.134	7.12
407.916	9.93
408.698	7.53
409.48	8.13
410.262	8.73
411.044	8.53
411.826	7.53
412.607	9.13
413.389	8.73
414.171	7.53
414.952	8.32
415.733	6.73
416.515	6.73
417.296	6.53
418.077	8.12
418.858	7.12
419.64	6.33
420.421	7.93
421.201	6.73
421.982	4.93
422.763	5.33
423.544	6.53
424.324	6.33
425.105	6.33
425.886	4.53
426.666	3.53
427.446	4.73
428.227	4.93
429.007	4.53
429.787	4.12
430.567	6.12
431.347	3.32
432.127	2.93
432.907	3.93
433.687	3.13
434.466	2.93
435.246	1.73
436.026	0.53
436.805	-2.07
437.585	0.53
438.364	0.53
439.143	-2.47
439.922	-3.47
440.702	-2.07
441.481	-3.88
442.26	-4.07
443.039	-3.67
443.818	-3.07
444.596	-5.88
445.375	-4.88
446.154	-5.27
446.932	-8.07
447.711	-6.28
448.489	-8.47
449.268	-9.88
450.046	-8.87
450.824	-8.68
451.602	-10.88
452.381	-9.67
453.159	-9.47
453.936	-8.67
454.714	-9.47
455.492	-7.47
456.27	-7.27
457.048	-7.47
457.825	-7.28
458.603	-6.07
459.38	-6.67
460.158	-8.07
460.935	-5.87
461.712	-7.07
462.489	-7.07
463.266	-4.67
464.043	-5.87
464.82	-5.67
465.597	-4.07
466.374	-4.47
467.151	-4.67
467.928	-3.87
468.704	-3.47
469.481	-5.47
470.257	-3.47
471.034	-3.07
471.81	-3.27
472.586	-4.27
473.362	-1.67
474.138	-3.47
474.914	-4.47
475.69	-2.88
476.466	-3.67
477.242	-4.47
478.018	-3.27
478.793	-2.88
479.569	-0.88
480.345	-3.28
481.12	-1.87
481.895	-4.28
482.671	-4.27
483.446	-3.07
484.221	-3.88
484.996	-3.47
485.771	-2.87
486.546	-1.47
487.321	-4.28
488.096	-3.87
488.871	-4.27
489.645	-5.27
490.42	-4.88
491.195	-4.27
491.969	-3.67
492.743	-5.67
493.518	-4.28
494.292	-5.47
495.066	-6.67
495.84	-5.47
496.614	-6.07
497.388	-6.07
498.162	-5.87
498.936	-6.07
499.71	-7.27
500.483	-5.07
501.257	-6.07
502.031	-6.47
502.804	-5.67
503.577	-5.47
504.351	-6.67
505.124	-7.07
505.897	-6.88
506.67	-7.07
507.443	-8.07
508.216	-8.47
508.989	-8.88
509.762	-9.07
510.535	-7.47
511.307	-9.27
512.08	-9.47
512.853	-9.07
513.625	-8.88
514.397	-10.07
515.17	-11.07
515.942	-8.47
516.714	-9.67
517.486	-9.47
518.258	-8.87
519.03	-8.88
519.802	-9.27
520.574	-9.87
521.346	-8.47
522.117	-11.47
522.889	-9.87
523.66	-9.47
524.432	-10.88
525.203	-10.68
525.974	-9.28
526.746	-10.07
527.517	-10.28
528.288	-10.07
529.059	-13.07
529.83	-9.67
530.601	-10.47
531.372	-11.07
532.142	-12.47
532.913	-11.87
533.684	-9.47
534.454	-10.67
535.225	-12.47
535.995	-9.47
536.765	-11.27
537.535	-12.47
538.306	-10.88
539.076	-12.47
539.846	-10.67
540.616	-10.47
541.385	-10.88
542.155	-11.47
542.925	-11.88
543.695	-11.47
544.464	-12.88
545.234	-12.88
546.003	-12.47
546.772	-11.87
547.542	-11.67
548.311	-11.07
549.08	-11.88
549.849	-11.07
550.618	-12.47
551.387	-11.28
552.156	-13.27
552.925	-9.88
553.693	-9.68
554.462	-12.47
555.231	-11.67
555.999	-11.47
556.767	-11.27
557.536	-10.28
558.304	-11.28
559.072	-7.67
559.84	-8.88
560.608	-9.47
561.376	-10.27
562.144	-8.27
562.912	-7.67
563.68	-6.07
564.448	-6.47
565.215	-7.47
565.983	-6.88
566.75	-7.47
567.518	-9.88
568.285	-8.47
569.052	-7.47
569.819	-6.87
570.587	-7.28
571.354	-9.68
572.121	-10.28
572.887	-9.28
573.654	-9.07
574.421	-9.07
575.188	-9.07
575.954	-8.07
576.721	-8.47
577.487	-10.27
578.254	-9.07
579.02	-9.27
579.786	-11.88
580.552	-10.67
581.318	-9.47
582.084	-11.07
582.85	-9.27
583.616	-9.07
584.382	-10.28
585.148	-8.07
585.913	-9.67
586.679	-9.07
587.444	-9.07
588.21	-6.87
588.975	-9.88
589.741	-7.07
590.506	-6.47
591.271	-7.47
592.036	-6.27
592.801	-6.27
593.566	-5.88
594.331	-6.07
595.096	-3.47
595.86	-2.68
596.625	-4.07
597.389	-3.88
598.154	1.12
598.918	1.72
599.683	2.73
600.447	6.53
601.211	4.53
601.975	4.53
602.739	4.73
603.503	4.53
604.267	1.53
605.031	-0.28
605.795	1.13
606.558	1.33
607.322	1.53
608.086	2.12
608.849	0.93
609.612	1.12
610.376	1.93
611.139	0.53
611.902	-0.67
612.665	0.73
613.428	1.53
614.191	2.33
614.954	1.53
615.717	-0.88
616.48	-0.27
617.242	2.12
618.005	-0.07
618.767	2.73
619.53	1.12
620.292	0.53
621.054	1.53
621.817	0.13
622.579	1.13
623.341	0.73
624.103	1.12
624.865	0.72
625.626	0.33
626.388	1.12
627.15	1.12
627.912	3.13
628.673	1.93
629.435	2.33
630.196	4.72
630.957	3.73
631.719	1.53
632.48	5.12
633.241	6.33
634.002	2.93
634.763	5.53
635.524	6.53
636.285	5.73
637.045	7.72
637.806	10.72
638.567	9.53
639.327	9.53
640.087	11.73
640.848	11.73
641.608	13.53
642.368	15.32
643.129	14.93
643.889	14.53
644.649	16.53
645.409	18.12
646.168	22.72
646.928	22.33
647.688	23.93
648.448	25.32
649.207	23.33
649.967	25.72
650.726	21.73
651.485	20.13
652.245	23.53
653.004	20.53
653.763	21.53
654.522	22.72
655.281	23.93
656.04	22.72
656.799	24.53
657.557	24.12
658.316	25.12
659.075	24.53
659.833	25.33
660.592	25.53
661.35	24.93
662.108	28.73
662.866	26.93
663.625	27.93
664.383	29.53
665.141	31.12
665.899	31.33
666.656	30.33
667.414	33.32
668.172	32.33
668.93	34.12
669.687	37.53
670.445	37.33
671.202	38.12
671.959	40.53
672.717	40.73
673.474	42.93
674.231	45.73
674.988	48.93
675.745	48.53
676.502	50.32
677.259	53.13
678.015	55.13
678.772	57.12
679.529	60.73
680.285	61.33
681.042	65.53
681.798	68.12
682.554	72.73
683.31	73.72
684.067	77.72
684.823	82.13
685.579	87.73
686.335	89.53
687.09	95.12
687.846	100.72
688.602	105.73
689.358	111.73
690.113	115.93
690.869	123.12
691.624	128.93
692.379	134.73
693.135	141.93
693.89	148.53
694.645	159.33
695.4	164.13
696.155	171.33
696.91	181.93
697.665	192.53
698.419	201.53
699.174	211.73
699.929	221.93
700.683	231.33
701.437	244.72
702.192	256.33
702.946	271.13
703.7	286.72
704.454	299.53
705.208	316.12
705.962	329.53
706.716	348.53
707.47	365.32
708.224	383.93
708.978	402.53
709.731	421.53
710.485	440.33
711.238	465.73
711.992	490.33
712.745	509.12
713.498	532.53
714.251	561.13
715.004	586.53
715.757	618.53
716.51	643.93
717.263	670.93
718.016	704.53
718.769	735.12
719.521	780.13
720.274	809.12
721.026	847.72
721.779	892.73
722.531	929.33
723.283	973.12
724.036	1013.33
724.788	1066.53
725.54	1108.53
726.292	1160.93
727.044	1220.33
727.795	1272.13
728.547	1330.12
729.299	1395.93
730.05	1447.93
730.802	1525.12
731.553	1593.12
732.305	1652.53
733.056	1722.72
733.807	1787.93
734.558	1864.53
735.309	1939.93
736.06	2023.33
736.811	2107.73
737.562	2191.33
738.313	2280.33
739.064	2369.93
739.814	2471.33
740.565	2570.73
741.315	2676.12
742.066	2781.72
742.816	2899.33
743.566	3019.73
744.316	3130.73
745.066	3263.53
745.816	3383.53
746.566	3523.32
747.316	3657.33
748.066	3790.12
748.816	3927.53
749.565	4077.13
750.315	4216.32
751.064	4375.73
751.814	4534.12
752.563	4693.33
753.312	4848.93
754.061	5003.12
754.81	5178.73
755.559	5370.73
756.308	5558.52
757.057	5742.52
757.806	5924.52
758.555	6117.72
759.303	6355.32
760.052	6581.73
760.801	6782.13
761.549	7009.93
762.297	7226.52
763.046	7458.13
763.794	7719.73
764.542	7983.52
765.29	8213.33
766.038	8447.72
766.786	8694.93
767.534	8944.93
768.281	9215.53
769.029	9478.93
769.777	9724.33
770.524	9972.52
771.272	10222.33
772.019	10502.92
772.766	10776.12
773.513	11045.12
774.261	11301.52
775.008	11515.12
775.755	11766.92
776.501	12017.12
777.248	12291.53
777.995	12572.33
778.742	12837.12
779.488	13009.92
780.235	13211.52
780.981	13446.52
781.728	13722.32
782.474	13973.32
783.22	14240.32
783.966	14399.52
784.712	14567.92
785.458	14775.52
786.204	15030.72
786.95	15239.12
787.696	15458.32
788.442	15606.92
789.187	15697.92
789.933	15812.32
790.678	15966.12
791.424	16113.52
792.169	16285.92
792.914	16404.92
793.659	16439.92
794.404	16477.12
795.149	16515.53
795.894	16587.33
796.639	16716.12
797.384	16774.53
798.129	16755.73
798.873	16713.12
799.618	16664.12
800.362	16673.53
801.107	16685.52
801.851	16714.32
802.595	16662.12
803.339	16539.52
804.084	16416.53
804.828	16308.73
805.571	16243.33
806.315	16196.52
807.059	16118.92
807.803	16001.33
808.546	15790.32
809.29	15596.12
810.034	15440.92
810.777	15346.73
811.52	15252.12
812.263	15082.92
813.007	14913.12
813.75	14630.33
814.493	14398.92
815.236	14202.12
815.979	14055.92
816.721	13921.72
817.464	13757.52
818.207	13508.53
818.949	13255.72
819.692	12995.12
820.434	12794.73
821.177	12635.92
821.919	12490.52
822.661	12293.12
823.403	12043.33
824.145	11780.12
824.887	11547.53
825.629	11359.13
826.371	11210.12
827.112	11038.93
827.854	10882.72
828.596	10669.53
829.337	10443.73
830.079	10209.72
830.82	10042.72
831.561	9890.12
832.302	9759.13
833.043	9663.33
833.785	9498.33
834.525	9298.92
835.266	9101.52
836.007	8959.12
836.748	8825.53
837.489	8736.52
838.229	8629.53
838.97	8496.93
839.71	8358.52
840.45	8214.92
841.191	8044.73
841.931	7937.93
842.671	7889.73
843.411	7820.93
844.151	7731.52
844.891	7655.53
845.631	7508.73
846.37	7387.72
847.11	7263.73
847.849	7207.92
848.589	7159.32
849.328	7122.13
850.068	7075.52
850.807	7010.92
851.546	6890.52
852.285	6792.52
853.024	6730.12
853.763	6714.92
854.502	6680.12
855.241	6659.72
855.98	6613.12
856.718	6522.73
857.457	6430.13
858.195	6342.73
858.934	6270.33
859.672	6227.73
860.41	6211.92
861.149	6153.73
861.887	6091.73
862.625	5978.53
863.363	5899.73
864.101	5797.53
864.838	5717.73
865.576	5661.33
866.314	5606.73
867.051	5535.12
867.789	5459.12
868.526	5343.12
869.264	5227.33
870.001	5104.73
870.738	5018.93
871.475	4939.33
872.212	4864.12
872.949	4795.93
873.686	4697.32
874.423	4589.53
875.159	4475.33
875.896	4353.73
876.633	4266.32
877.369	4186.73
878.106	4114.33
878.842	4039.53
879.578	3944.72
880.314	3850.93
881.05	3749.33
881.786	3647.53
882.522	3534.32
883.258	3478.33
883.994	3414.12
884.73	3342.93
885.465	3279.72
886.201	3201.73
886.936	3106.93
887.672	3034.33
888.407	2940.53
889.142	2871.52
889.877	2828.73
890.613	2771.53
891.348	2717.53
892.083	2656.32
892.817	2597.93
893.552	2530.33
894.287	2461.12
895.021	2400.53
895.756	2366.93
896.49	2321.12
897.225	2281.33
897.959	2236.93
898.693	2189.12
899.428	2153.32
900.162	2107.12
900.896	2054.72
901.63	2020.13
902.363	1991.93
903.097	1972.52
903.831	1931.53
904.564	1922.73
905.298	1899.12
906.031	1871.53
906.765	1843.33
907.498	1815.93
908.231	1806.93
908.965	1798.93
909.698	1792.12
910.431	1776.53
911.163	1761.33
911.896	1757.93
912.629	1736.73
913.362	1726.73
914.094	1712.32
914.827	1701.13
915.559	1683.93
916.292	1673.13
917.024	1645.73
917.756	1642.53
918.488	1609.12
919.22	1573.73
919.952	1523.73
920.684	1479.33
921.416	1439.53
922.148	1383.33
922.879	1342.72
923.611	1291.12
924.343	1234.93
925.074	1181.72
925.805	1132.13
926.537	1077.33
927.268	1025.93
927.999	980.53
928.73	939.33
929.461	903.72
930.192	874.73
930.923	838.93
931.653	806.33
932.384	786.72
933.115	756.93
933.845	738.12
934.575	711.72
935.306	694.93
936.036	670.72
936.766	662.53
937.496	645.93
938.226	634.93
938.956	625.13
939.686	612.93
940.416	606.72
941.146	590.53
941.875	580.33
942.605	568.72
943.334	563.93
944.064	550.33
944.793	544.32
945.522	533.33
946.251	521.72
946.98	519.12
947.709	503.93
948.438	490.32
949.167	481.73
949.896	469.53
950.625	452.12
951.353	445.93
952.082	432.73
952.81	418.72
953.539	398.53
954.267	389.73
954.995	375.33
955.723	361.53
956.451	349.12
957.179	330.93
957.907	312.73
958.635	302.13
959.363	286.93
960.09	273.53
960.818	259.12
961.545	247.93
962.273	234.33
963	220.73
963.727	212.12
964.455	194.93
965.182	189.12
965.909	180.73
966.636	168.93
967.363	160.73
968.089	153.12
968.816	143.13
969.543	135.53
970.269	129.13
970.996	120.33
971.722	113.53
972.449	104.73
973.175	104.72
973.901	96.93
974.627	91.93
975.353	86.53
976.079	84.12
976.805	79.33
977.531	76.12
978.256	71.33
978.982	67.93
979.707	66.73
980.433	63.72
981.158	60.12
981.884	57.93
982.609	54.12
983.334	52.12
984.059	51.33
984.784	51.53
985.509	48.13
986.234	47.72
986.958	45.93
987.683	43.13
988.408	42.73
989.132	41.12
989.857	39.33
990.581	39.33
991.305	39.93
992.029	38.32
992.754	37.12
993.478	34.53
994.202	36.53
994.925	34.93
995.649	34.53
996.373	33.33
997.097	31.53
997.82	31.93
998.544	31.53
999.267	30.12
999.99	30.53
1000.713	32.13
1001.437	31.93
1002.16	29.33
1002.883	28.93
1003.606	28.72
1004.328	28.33
1005.051	26.12
1005.774	28.53
1006.497	27.53
1007.219	27.53
1007.941	26.93
1008.664	25.53
1009.386	24.33
1010.108	27.13
1010.83	26.12
1011.553	26.53
1012.274	26.33
1012.996	24.93
1013.718	24.33
1014.44	24.93
1015.162	25.73
1015.883	26.13
1016.605	24.53
1017.326	24.33
1018.047	24.72
1018.769	23.13
1019.49	24.53
1020.211	25.53
1020.932	25.93
1021.653	23.72
1022.374	24.53
1023.094	22.93
1023.815	23.73
1024.536	23.33
1025.256	24.33
1025.977	20.93
1026.697	24.33
1027.417	22.33
1028.138	21.73
1028.858	22.73
1029.578	23.53
1030.298	23.72
1031.018	22.32
1031.737	25.13
1032.457	21.93
1033.177	22.73
1033.896	23.32
1034.616	22.53
1035.335	21.93
1036.055	21.53
1036.774	22.33
1037.493	22.93
1038.212	21.93
1038.931	22.53
1039.65	21.73
1040.369	22.32
1041.088	22.33
1041.806	20.33
1042.525	22.93
1043.244	23.33
1043.962	22.73
1044.68	21.12
1045.399	21.73
1046.117	20.73
1046.835	20.73
1047.553	21.53
1048.271	21.72
1048.989	21.93
1049.707	20.93
1050.425	21.93
1051.142	19.93
1051.86	19.72
1052.577	23.72
1053.295	20.73
1054.012	20.13
1054.729	22.12
1055.446	20.33
1056.163	20.33
1056.881	22.33
1057.597	19.93
1058.314	20.33
1059.031	22.53
1059.748	21.93
1060.464	21.12
1061.181	21.13
1061.897	20.72
1062.614	19.93
1063.33	19.72
1064.046	21.32
1064.762	20.72
1065.478	20.93
1066.194	22.33
1066.91	20.93
1067.626	19.13
1068.342	21.93
1069.057	21.33
1069.773	19.33
1070.488	21.33
1071.204	22.12
1071.919	20.33
1072.634	20.33
1073.35	21.33
1074.065	20.32
1074.78	20.93
1075.495	20.13
1076.209	20.53
1076.924	19.13
1077.639	20.33
1078.353	21.12
1079.068	20.53
1079.782	20.13
1080.497	22.53
1081.211	21.53
1081.925	21.12
1082.639	20.33
1083.353	20.93
1084.067	18.93
1084.781	21.12
1085.495	20.93
1086.209	18.73
1086.922	20.93
1087.636	20.33
1088.349	19.93
1089.063	21.53
1089.776	20.72
1090.489	20.32
1091.202	20.53
1091.916	20.93
1092.628	19.93
1093.341	19.93
1094.054	21.13
1094.767	21.12
1095.48	20.33
1096.192	19.93
1096.905	20.53
1097.617	20.13
1098.329	19.32
1099.042	20.53
1099.754	20.72
1100.466	18.93
1101.178	21.12
1101.89	20.13
1102.602	21.13
1103.314	21.33
1104.025	20.12
1104.737	20.53
1105.448	21.53
1106.16	18.72
1106.871	20.72
1107.582	20.12
1108.294	20.33
1109.005	20.72
1109.716	19.53
1110.427	20.13
1111.138	21.53
1111.848	20.33
1112.559	21.93
1113.27	19.53
1113.98	19.93
1114.691	21.93
1115.401	20.12
1116.112	-0.67
1116.822	-0.28
1117.532	0.33
1118.242	0.53
1118.952	0.33
1119.662	1.72
1120.372	2.12
1121.081	1.93
1121.791	2.33
1122.501	2.33
1123.21	18.93
1123.92	19.73
1124.629	20.73
1125.338	18.93
1126.047	20.33
1126.756	20.73
1127.465	0.13
1128.174	-0.07
1128.883	-0.07
1129.592	0.13
