# Supplementary material for: Real-time monitoring polymerization degree of organic photovoltaic materials toward no batch-to-batch variations in device performance
Source: Nat Commun. 2024 Feb 10;15:1248. doi: 10.1038/s41467-024-45510-w (PMC10858892; doi:10.1038/s41467-024-45510-w)
Supplement: Supplementary file 4 — Supplementary Code 1 [file 41467_2024_45510_MOESM4_ESM.zip › Supplementary code file/Small dataset/Subt2_00016.txt]

½ÚµãSubt2_00016.txtµÄÊý¾Ý

Date: Tue Jun 27 11:22:03 CST 2023
User: 16473
Spectrometer: QEPB1887
´¥·¢Ä£Ê½: 0
»ý·ÖÊ±¼ä (Ãë): 1.000000E-1
Scans to average: 5
ÆôÓÃ°µÔëÉùÐ£Õý: true
ÆôÓÃ·ÇÏßÐÔÐ£Õý: false
»¬¶¯Æ½¾ù¿í¶È: 0
XÖáÄ£Ê½: Wavelengths
Number of Pixels in Spectrum: 1044
>>>>>Begin Spectral Data<<<<<
348.275	1.9
349.063	1.7
349.85	3.1
350.637	1.9
351.425	2.9
352.212	4.3
352.999	2.9
353.786	2.7
354.572	3.7
355.359	3.1
356.146	3.7
356.933	5.1
357.719	2.7
358.506	3.3
359.292	3.1
360.079	2.5
360.865	2.3
361.651	3.5
362.437	3.9
363.223	3.7
364.009	1.9
364.795	4.9
365.581	3.5
366.367	2.9
367.153	4.1
367.939	3.7
368.724	2.7
369.51	4.3
370.295	3.7
371.081	4.3
371.866	4.5
372.651	5.1
373.437	4.5
374.222	3.7
375.007	4.5
375.792	4.9
376.577	3.7
377.361	6.1
378.146	4.5
378.931	3.9
379.716	5.1
380.5	6.5
381.285	4.7
382.069	5.3
382.853	6.3
383.638	7.1
384.422	5.7
385.206	7.9
385.99	5.9
386.774	6.5
387.558	5.7
388.342	5.3
389.126	5.9
389.91	7.9
390.693	5.9
391.477	4.7
392.26	6.5
393.044	7.3
393.827	7.3
394.611	6.9
395.394	6.5
396.177	6.3
396.96	7.1
397.743	9.1
398.526	8.3
399.309	6.5
400.092	8.5
400.875	6.1
401.657	7.3
402.44	9.1
403.222	7.3
404.005	7.7
404.787	9.5
405.57	7.1
406.352	7.3
407.134	8.3
407.916	7.9
408.698	7.5
409.48	7.5
410.262	9.1
411.044	8.5
411.826	7.7
412.607	8.5
413.389	9.3
414.171	7.1
414.952	8.1
415.733	8.1
416.515	6.7
417.296	6.3
418.077	8.3
418.858	6.7
419.64	6.1
420.421	7.1
421.201	6.1
421.982	5.9
422.763	5.5
423.544	4.9
424.324	7.1
425.105	6.1
425.886	5.3
426.666	3.5
427.446	3.9
428.227	4.5
429.007	3.7
429.787	2.9
430.567	5.1
431.347	4.7
432.127	3.7
432.907	3.9
433.687	3.1
434.466	1.1
435.246	2.5
436.026	-0.5
436.805	0.3
437.585	0.1
438.364	-0.5
439.143	-1.9
439.922	-2.9
440.702	-2.1
441.481	-3.3
442.26	-4.1
443.039	-3.5
443.818	-3.9
444.596	-4.5
445.375	-4.9
446.154	-4.5
446.932	-7.9
447.711	-6.3
448.489	-8.3
449.268	-9.5
450.046	-9.9
450.824	-8.5
451.602	-10.3
452.381	-8.7
453.159	-9.5
453.936	-8.7
454.714	-10.5
455.492	-6.7
456.27	-7.1
457.048	-7.5
457.825	-8.3
458.603	-5.9
459.38	-7.7
460.158	-6.5
460.935	-6.7
461.712	-5.3
462.489	-6.1
463.266	-3.7
464.043	-5.7
464.82	-5.9
465.597	-3.5
466.374	-5.1
467.151	-5.7
467.928	-3.7
468.704	-3.9
469.481	-4.3
470.257	-3.1
471.034	-3.1
471.81	-3.7
472.586	-3.9
473.362	-3.9
474.138	-3.7
474.914	-4.5
475.69	-2.9
476.466	-3.5
477.242	-2.7
478.018	-3.5
478.793	-2.7
479.569	-3.3
480.345	-3.9
481.12	-1.5
481.895	-4.3
482.671	-4.7
483.446	-2.7
484.221	-3.7
484.996	-4.7
485.771	-3.1
486.546	-2.3
487.321	-4.3
488.096	-4.3
488.871	-3.7
489.645	-4.7
490.42	-4.9
491.195	-4.9
491.969	-4.5
492.743	-6.5
493.518	-4.5
494.292	-4.5
495.066	-6.3
495.84	-5.7
496.614	-5.7
497.388	-6.5
498.162	-6.3
498.936	-5.5
499.71	-7.7
500.483	-4.9
501.257	-6.9
502.031	-7.3
502.804	-5.1
503.577	-6.1
504.351	-7.5
505.124	-7.3
505.897	-6.9
506.67	-6.7
507.443	-8.7
508.216	-6.9
508.989	-9.5
509.762	-9.3
510.535	-8.7
511.307	-7.9
512.08	-10.1
512.853	-9.3
513.625	-8.5
514.397	-9.7
515.17	-10.7
515.942	-8.3
516.714	-9.5
517.486	-8.7
518.258	-8.5
519.03	-8.7
519.802	-8.7
520.574	-9.7
521.346	-7.9
522.117	-10.1
522.889	-10.1
523.66	-9.7
524.432	-9.9
525.203	-10.9
525.974	-9.3
526.746	-9.5
527.517	-11.3
528.288	-10.1
529.059	-11.3
529.83	-11.7
530.601	-10.7
531.372	-10.7
532.142	-11.7
532.913	-10.7
533.684	-10.3
534.454	-10.7
535.225	-13.1
535.995	-9.7
536.765	-10.9
537.535	-13.1
538.306	-12.3
539.076	-12.1
539.846	-11.7
540.616	-11.1
541.385	-10.9
542.155	-11.9
542.925	-13.1
543.695	-10.9
544.464	-12.9
545.234	-12.9
546.003	-11.5
546.772	-11.9
547.542	-12.5
548.311	-10.9
549.08	-13.1
549.849	-12.5
550.618	-11.3
551.387	-12.1
552.156	-13.1
552.925	-9.9
553.693	-9.3
554.462	-11.9
555.231	-11.5
555.999	-10.3
556.767	-11.7
557.536	-9.1
558.304	-10.7
559.072	-8.1
559.84	-9.7
560.608	-7.9
561.376	-9.3
562.144	-9.9
562.912	-6.7
563.68	-6.7
564.448	-5.9
565.215	-5.9
565.983	-7.9
566.75	-6.5
567.518	-9.5
568.285	-8.3
569.052	-7.5
569.819	-7.5
570.587	-7.7
571.354	-8.3
572.121	-9.9
572.887	-8.9
573.654	-7.9
574.421	-8.3
575.188	-10.5
575.954	-7.3
576.721	-9.5
577.487	-9.7
578.254	-10.1
579.02	-8.7
579.786	-11.1
580.552	-10.1
581.318	-8.5
582.084	-9.7
582.85	-8.9
583.616	-8.5
584.382	-10.1
585.148	-9.5
585.913	-9.1
586.679	-7.5
587.444	-9.7
588.21	-7.3
588.975	-8.9
589.741	-7.7
590.506	-5.7
591.271	-5.9
592.036	-6.9
592.801	-6.9
593.566	-5.1
594.331	-7.1
595.096	-4.5
595.86	-3.5
596.625	-5.3
597.389	-1.3
598.154	0.5
598.918	1.3
599.683	3.5
600.447	7.1
601.211	5.9
601.975	4.5
602.739	3.5
603.503	4.7
604.267	2.1
605.031	0.3
605.795	-0.1
606.558	0.5
607.322	0.9
608.086	1.5
608.849	0.1
609.612	1.7
610.376	2.5
611.139	0.7
611.902	0.3
612.665	0.1
613.428	0.7
614.191	1.3
614.954	1.9
615.717	1.5
616.48	1.1
617.242	1.1
618.005	0.1
618.767	2.5
619.53	0.3
620.292	-0.1
621.054	0.9
621.817	-0.3
622.579	-0.1
623.341	2.3
624.103	-0.3
624.865	1.7
625.626	0.5
626.388	1.1
627.15	0.1
627.912	2.1
628.673	2.3
629.435	2.7
630.196	3.3
630.957	4.3
631.719	3.5
632.48	3.9
633.241	4.9
634.002	4.3
634.763	4.5
635.524	8.7
636.285	5.3
637.045	8.1
637.806	9.9
638.567	9.1
639.327	8.5
640.087	11.7
640.848	11.1
641.608	13.3
642.368	14.9
643.129	14.3
643.889	14.5
644.649	18.3
645.409	18.7
646.168	22.1
646.928	23.7
647.688	25.3
648.448	26.3
649.207	23.5
649.967	24.1
650.726	23.3
651.485	20.7
652.245	24.9
653.004	21.1
653.763	20.1
654.522	21.5
655.281	23.3
656.04	21.7
656.799	24.1
657.557	23.9
658.316	25.9
659.075	25.9
659.833	25.3
660.592	26.1
661.35	25.9
662.108	27.9
662.866	27.5
663.625	28.1
664.383	28.9
665.141	30.3
665.899	31.7
666.656	30.7
667.414	31.1
668.172	32.1
668.93	34.3
669.687	35.9
670.445	37.3
671.202	37.9
671.959	41.9
672.717	41.9
673.474	43.7
674.231	47.3
674.988	48.1
675.745	49.1
676.502	52.1
677.259	52.9
678.015	55.5
678.772	58.7
679.529	61.1
680.285	63.5
681.042	66.7
681.798	69.7
682.554	75.5
683.31	75.5
684.067	80.1
684.823	84.1
685.579	89.1
686.335	92.3
687.09	94.7
687.846	102.7
688.602	106.3
689.358	113.7
690.113	115.1
690.869	124.3
691.624	132.5
692.379	137.1
693.135	146.5
693.89	151.5
694.645	159.9
695.4	167.9
696.155	176.7
696.91	186.1
697.665	194.5
698.419	206.5
699.174	216.5
699.929	225.9
700.683	240.9
701.437	249.9
702.192	261.9
702.946	275.9
703.7	289.1
704.454	305.3
705.208	321.9
705.962	335.7
706.716	351.7
707.47	368.3
708.224	393.5
708.978	409.3
709.731	432.1
710.485	446.5
711.238	471.5
711.992	497.5
712.745	518.5
713.498	547.5
714.251	573.5
715.004	600.3
715.757	627.1
716.51	655.7
717.263	686.5
718.016	718.9
718.769	754.3
719.521	788.5
720.274	826.5
721.026	863.1
721.779	908.1
722.531	947.1
723.283	989.3
724.036	1030.1
724.788	1083.9
725.54	1128.1
726.292	1188.1
727.044	1235.7
727.795	1297.7
728.547	1359.3
729.299	1417.3
730.05	1473.5
730.802	1546.5
731.553	1606.1
732.305	1673.3
733.056	1744.1
733.807	1817.1
734.558	1894.5
735.309	1971.5
736.06	2056.9
736.811	2141.1
737.562	2225.9
738.313	2321.7
739.064	2411.7
739.814	2514.3
740.565	2615.5
741.315	2709.9
742.066	2822.7
742.816	2938.9
743.566	3053.3
744.316	3180.7
745.066	3291.7
745.816	3425.5
746.566	3570.7
747.316	3708.1
748.066	3836.3
748.816	3976.5
749.565	4119.5
750.315	4271.5
751.064	4411.9
751.814	4586.1
752.563	4747.5
753.312	4903.5
754.061	5059.1
754.81	5244.9
755.559	5423.9
756.308	5613.3
757.057	5799.9
757.806	5986.5
758.555	6201.9
759.303	6401.9
760.052	6647.3
760.801	6849.5
761.549	7074.3
762.297	7290.9
763.046	7533.7
763.794	7783.7
764.542	8039.7
765.29	8278.1
766.038	8512.3
766.786	8749.9
767.534	8982.5
768.281	9275.9
769.029	9545.9
769.777	9783.9
770.524	10037.3
771.272	10245.7
772.019	10547.3
772.766	10808.3
773.513	11078.5
774.261	11330.9
775.008	11565.1
775.755	11800.1
776.501	12074.5
777.248	12330.3
777.995	12613.7
778.742	12821.1
779.488	13033.9
780.235	13223.1
780.981	13441.3
781.728	13714.7
782.474	14005.9
783.22	14222.5
783.966	14408.5
784.712	14580.3
785.458	14786.7
786.204	15010.7
786.95	15236.5
787.696	15441.9
788.442	15569.5
789.187	15677.7
789.933	15783.9
790.678	15942.5
791.424	16097.3
792.169	16229.5
792.914	16351.3
793.659	16400.5
794.404	16421.5
795.149	16470.1
795.894	16553.5
796.639	16645.3
797.384	16705.1
798.129	16670.3
798.873	16660.7
799.618	16597.3
800.362	16599.9
801.107	16653.9
801.851	16671.7
802.595	16604.1
803.339	16455.9
804.084	16352.5
804.828	16226.1
805.571	16157.9
806.315	16132.7
807.059	16057.1
807.803	15936.3
808.546	15731.5
809.29	15502.9
810.034	15368.5
810.777	15276.1
811.52	15174.9
812.263	15024.7
813.007	14814.9
813.75	14569.3
814.493	14335.5
815.236	14152.3
815.979	13999.5
816.721	13844.3
817.464	13676.5
818.207	13467.1
818.949	13224.9
819.692	12958.1
820.434	12740.3
821.177	12613.1
821.919	12441.5
822.661	12230.1
823.403	11993.7
824.145	11747.5
824.887	11505.7
825.629	11320.3
826.371	11140.9
827.112	11010.5
827.854	10853.9
828.596	10638.7
829.337	10396.1
830.079	10179.3
830.82	10004.3
831.561	9851.5
832.302	9745.7
833.043	9623.7
833.785	9447.7
834.525	9269.9
835.266	9080.9
836.007	8928.7
836.748	8805.7
837.489	8701.7
838.229	8608.5
838.97	8477.1
839.71	8335.5
840.45	8181.1
841.191	8042.3
841.931	7931.1
842.671	7870.3
843.411	7809.9
844.151	7733.3
844.891	7625.1
845.631	7498.3
846.37	7361.1
847.11	7261.7
847.849	7192.1
848.589	7143.5
849.328	7107.3
850.068	7070.9
850.807	6987.9
851.546	6882.1
852.285	6794.5
853.024	6722.1
853.763	6696.3
854.502	6668.7
855.241	6644.5
855.98	6603.9
856.718	6502.9
857.457	6412.5
858.195	6328.7
858.934	6247.5
859.672	6233.1
860.41	6203.9
861.149	6149.9
861.887	6073.5
862.625	5984.5
863.363	5859.5
864.101	5770.7
864.838	5700.7
865.576	5638.1
866.314	5598.5
867.051	5519.1
867.789	5440.5
868.526	5327.1
869.264	5215.7
870.001	5090.3
870.738	4999.1
871.475	4927.3
872.212	4864.9
872.949	4796.1
873.686	4690.7
874.423	4567.7
875.159	4464.3
875.896	4331.3
876.633	4254.7
877.369	4177.9
878.106	4096.3
878.842	4021.1
879.578	3936.5
880.314	3837.1
881.05	3730.7
881.786	3637.5
882.522	3539.9
883.258	3465.3
883.994	3398.1
884.73	3326.1
885.465	3259.3
886.201	3191.5
886.936	3092.7
887.672	3019.3
888.407	2940.9
889.142	2861.3
889.877	2815.1
890.613	2759.1
891.348	2706.5
892.083	2642.7
892.817	2582.1
893.552	2516.3
894.287	2459.1
895.021	2399.7
895.756	2358.7
896.49	2304.7
897.225	2279.1
897.959	2229.5
898.693	2188.1
899.428	2148.3
900.162	2100.9
900.896	2047.5
901.63	2021.7
902.363	1975.5
903.097	1955.5
903.831	1941.1
904.564	1923.3
905.298	1886.7
906.031	1859.7
906.765	1835.3
907.498	1809.3
908.231	1798.9
908.965	1787.5
909.698	1777.5
910.431	1769.7
911.163	1754.1
911.896	1752.5
912.629	1735.1
913.362	1718.7
914.094	1699.5
914.827	1686.1
915.559	1681.5
916.292	1671.9
917.024	1651.3
917.756	1629.3
918.488	1602.7
919.22	1565.7
919.952	1527.3
920.684	1479.1
921.416	1433.7
922.148	1376.9
922.879	1330.3
923.611	1276.9
924.343	1231.7
925.074	1172.7
925.805	1127.7
926.537	1074.5
927.268	1021.9
927.999	976.3
928.73	936.5
929.461	898.3
930.192	863.1
930.923	836.1
931.653	807.5
932.384	781.5
933.115	755.1
933.845	733.5
934.575	710.3
935.306	690.9
936.036	670.5
936.766	657.3
937.496	644.7
938.226	642.1
938.956	621.9
939.686	610.7
940.416	594.5
941.146	583.9
941.875	572.3
942.605	565.9
943.334	556.1
944.064	549.9
944.793	542.5
945.522	534.9
946.251	518.3
946.98	510.3
947.709	501.3
948.438	490.5
949.167	482.9
949.896	466.1
950.625	455.5
951.353	441.9
952.082	432.7
952.81	415.1
953.539	401.1
954.267	388.3
954.995	375.1
955.723	360.3
956.451	343.5
957.179	329.7
957.907	311.1
958.635	298.5
959.363	287.7
960.09	271.5
960.818	258.7
961.545	245.9
962.273	232.7
963	222.1
963.727	209.5
964.455	197.3
965.182	187.5
965.909	181.1
966.636	168.5
967.363	159.3
968.089	149.5
968.816	144.3
969.543	133.7
970.269	128.1
970.996	124.3
971.722	114.5
972.449	106.5
973.175	103.7
973.901	97.3
974.627	91.1
975.353	89.9
976.079	84.1
976.805	79.5
977.531	76.3
978.256	71.3
978.982	68.7
979.707	66.7
980.433	63.5
981.158	59.5
981.884	57.1
982.609	54.7
983.334	52.3
984.059	50.1
984.784	51.9
985.509	47.5
986.234	46.3
986.958	46.1
987.683	44.5
988.408	41.7
989.132	44.7
989.857	38.9
990.581	37.9
991.305	39.1
992.029	36.5
992.754	36.3
993.478	38.1
994.202	36.1
994.925	33.7
995.649	33.7
996.373	34.7
997.097	32.9
997.82	32.5
998.544	30.5
999.267	30.5
999.99	29.7
1000.713	32.1
1001.437	30.9
1002.16	29.7
1002.883	28.9
1003.606	31.3
1004.328	27.9
1005.051	26.1
1005.774	27.7
1006.497	26.9
1007.219	27.3
1007.941	27.3
1008.664	25.9
1009.386	25.7
1010.108	27.3
1010.83	27.1
1011.553	26.9
1012.274	25.5
1012.996	25.7
1013.718	25.9
1014.44	25.5
1015.162	24.7
1015.883	25.3
1016.605	24.1
1017.326	25.7
1018.047	23.3
1018.769	21.5
1019.49	24.7
1020.211	23.3
1020.932	24.3
1021.653	24.9
1022.374	24.3
1023.094	22.1
1023.815	22.7
1024.536	22.1
1025.256	22.7
1025.977	22.9
1026.697	23.7
1027.417	22.9
1028.138	22.7
1028.858	23.1
1029.578	23.5
1030.298	21.7
1031.018	21.9
1031.737	23.1
1032.457	22.3
1033.177	23.3
1033.896	23.3
1034.616	23.7
1035.335	21.3
1036.055	21.9
1036.774	22.3
1037.493	21.5
1038.212	24.5
1038.931	22.7
1039.65	23.1
1040.369	21.5
1041.088	22.3
1041.806	22.1
1042.525	21.7
1043.244	21.1
1043.962	23.3
1044.68	21.5
1045.399	23.3
1046.117	21.7
1046.835	22.1
1047.553	21.1
1048.271	23.3
1048.989	21.5
1049.707	20.9
1050.425	20.9
1051.142	19.7
1051.86	19.3
1052.577	21.7
1053.295	19.1
1054.012	22.3
1054.729	22.7
1055.446	21.9
1056.163	19.1
1056.881	21.1
1057.597	20.9
1058.314	20.7
1059.031	21.1
1059.748	22.3
1060.464	19.3
1061.181	21.5
1061.897	21.9
1062.614	19.7
1063.33	19.7
1064.046	22.1
1064.762	20.5
1065.478	20.7
1066.194	22.3
1066.91	20.3
1067.626	19.7
1068.342	21.5
1069.057	20.3
1069.773	21.9
1070.488	21.1
1071.204	21.9
1071.919	19.9
1072.634	21.3
1073.35	20.9
1074.065	20.7
1074.78	19.5
1075.495	19.3
1076.209	21.7
1076.924	19.7
1077.639	21.9
1078.353	22.9
1079.068	19.7
1079.782	21.5
1080.497	21.1
1081.211	19.9
1081.925	19.5
1082.639	19.1
1083.353	19.5
1084.067	19.9
1084.781	20.7
1085.495	20.7
1086.209	19.1
1086.922	18.3
1087.636	21.5
1088.349	19.1
1089.063	22.5
1089.776	21.5
1090.489	19.1
1091.202	21.1
1091.916	20.5
1092.628	20.1
1093.341	20.5
1094.054	21.3
1094.767	19.9
1095.48	20.9
1096.192	20.7
1096.905	19.3
1097.617	20.5
1098.329	20.7
1099.042	20.5
1099.754	20.7
1100.466	18.1
1101.178	21.1
1101.89	18.5
1102.602	18.9
1103.314	20.5
1104.025	21.3
1104.737	20.1
1105.448	21.3
1106.16	19.9
1106.871	20.9
1107.582	20.3
1108.294	20.1
1109.005	19.7
1109.716	18.9
1110.427	20.1
1111.138	21.7
1111.848	20.1
1112.559	20.5
1113.27	19.3
1113.98	19.9
1114.691	21.1
1115.401	20.1
1116.112	0.3
1116.822	-0.7
1117.532	-0.1
1118.242	0.1
1118.952	1.7
1119.662	1.9
1120.372	2.5
1121.081	2.1
1121.791	2.3
1122.501	2.1
1123.21	19.7
1123.92	19.3
1124.629	20.3
1125.338	19.1
1126.047	19.3
1126.756	21.9
1127.465	-0.9
1128.174	-0.5
1128.883	1.5
1129.592	0.3
