# Supplementary material for: Real-time monitoring polymerization degree of organic photovoltaic materials toward no batch-to-batch variations in device performance
Source: Nat Commun. 2024 Feb 10;15:1248. doi: 10.1038/s41467-024-45510-w (PMC10858892; doi:10.1038/s41467-024-45510-w)
Supplement: Supplementary file 4 — Supplementary Code 1 [file 41467_2024_45510_MOESM4_ESM.zip › Supplementary code file/Small dataset/Subt2_00017.txt]

½ÚµãSubt2_00017.txtµÄÊý¾Ý

Date: Tue Jun 27 11:23:03 CST 2023
User: 16473
Spectrometer: QEPB1887
´¥·¢Ä£Ê½: 0
»ý·ÖÊ±¼ä (Ãë): 1.000000E-1
Scans to average: 5
ÆôÓÃ°µÔëÉùÐ£Õý: true
ÆôÓÃ·ÇÏßÐÔÐ£Õý: false
»¬¶¯Æ½¾ù¿í¶È: 0
XÖáÄ£Ê½: Wavelengths
Number of Pixels in Spectrum: 1044
>>>>>Begin Spectral Data<<<<<
348.275	1.55
349.063	2.75
349.85	2.15
350.637	2.95
351.425	4.15
352.212	3.75
352.999	2.15
353.786	3.55
354.572	3.15
355.359	3.15
356.146	4.35
356.933	2.75
357.719	3.15
358.506	3.75
359.292	2.55
360.079	2.35
360.865	1.35
361.651	3.15
362.437	4.95
363.223	3.15
364.009	1.75
364.795	5.35
365.581	1.75
366.367	2.55
367.153	4.75
367.939	2.95
368.724	2.55
369.51	4.35
370.295	2.75
371.081	5.55
371.866	3.15
372.651	4.35
373.437	5.75
374.222	3.55
375.007	3.95
375.792	4.75
376.577	2.95
377.361	5.15
378.146	4.15
378.931	2.75
379.716	4.75
380.5	5.75
381.285	3.55
382.069	5.95
382.853	5.75
383.638	6.15
384.422	5.75
385.206	6.95
385.99	6.15
386.774	5.95
387.558	4.15
388.342	5.75
389.126	6.35
389.91	6.55
390.693	7.15
391.477	5.35
392.26	6.75
393.044	7.35
393.827	5.95
394.611	5.75
395.394	7.15
396.177	5.15
396.96	6.35
397.743	8.95
398.526	6.95
399.309	6.95
400.092	8.55
400.875	6.55
401.657	7.55
402.44	7.35
403.222	8.15
404.005	6.55
404.787	7.75
405.57	8.55
406.352	7.15
407.134	5.95
407.916	9.75
408.698	7.75
409.48	6.35
410.262	8.35
411.044	9.15
411.826	6.95
412.607	9.35
413.389	7.15
414.171	7.35
414.952	7.95
415.733	6.75
416.515	7.55
417.296	6.35
418.077	6.95
418.858	6.75
419.64	6.95
420.421	5.95
421.201	6.35
421.982	4.75
422.763	3.75
423.544	7.15
424.324	2.95
425.105	5.15
425.886	4.15
426.666	3.95
427.446	3.15
428.227	5.75
429.007	2.75
429.787	2.95
430.567	3.95
431.347	5.15
432.127	2.55
432.907	3.15
433.687	2.15
434.466	2.75
435.246	1.15
436.026	1.35
436.805	1.15
437.585	-0.85
438.364	-0.05
439.143	-1.45
439.922	-4.65
440.702	-2.65
441.481	-4.25
442.26	-4.85
443.039	-3.45
443.818	-3.85
444.596	-6.65
445.375	-4.25
446.154	-6.05
446.932	-7.85
447.711	-5.65
448.489	-9.05
449.268	-9.45
450.046	-8.85
450.824	-9.85
451.602	-9.65
452.381	-9.65
453.159	-10.45
453.936	-10.05
454.714	-10.45
455.492	-8.25
456.27	-7.65
457.048	-7.45
457.825	-7.65
458.603	-5.05
459.38	-7.85
460.158	-6.45
460.935	-6.85
461.712	-6.65
462.489	-5.65
463.266	-4.45
464.043	-5.05
464.82	-4.85
465.597	-3.25
466.374	-5.45
467.151	-5.05
467.928	-6.05
468.704	-4.65
469.481	-5.25
470.257	-4.65
471.034	-2.85
471.81	-3.65
472.586	-3.85
473.362	-2.45
474.138	-4.05
474.914	-5.05
475.69	-3.25
476.466	-5.05
477.242	-4.25
478.018	-1.85
478.793	-3.05
479.569	-3.05
480.345	-2.65
481.12	-3.85
481.895	-4.25
482.671	-4.65
483.446	-2.85
484.221	-3.25
484.996	-3.25
485.771	-2.85
486.546	-2.65
487.321	-5.25
488.096	-5.25
488.871	-2.85
489.645	-5.05
490.42	-4.85
491.195	-3.45
491.969	-4.65
492.743	-3.65
493.518	-3.85
494.292	-5.25
495.066	-6.85
495.84	-6.65
496.614	-5.45
497.388	-6.25
498.162	-7.65
498.936	-6.05
499.71	-7.45
500.483	-6.25
501.257	-6.05
502.031	-7.05
502.804	-5.85
503.577	-6.05
504.351	-7.25
505.124	-7.45
505.897	-7.05
506.67	-7.85
507.443	-9.45
508.216	-7.25
508.989	-10.05
509.762	-9.05
510.535	-7.45
511.307	-9.85
512.08	-11.05
512.853	-8.85
513.625	-8.85
514.397	-8.25
515.17	-10.25
515.942	-8.85
516.714	-8.25
517.486	-9.85
518.258	-9.05
519.03	-9.25
519.802	-9.85
520.574	-10.25
521.346	-9.45
522.117	-10.25
522.889	-9.85
523.66	-10.05
524.432	-11.25
525.203	-10.25
525.974	-9.85
526.746	-10.05
527.517	-9.85
528.288	-10.25
529.059	-12.45
529.83	-10.25
530.601	-11.45
531.372	-11.45
532.142	-11.45
532.913	-11.25
533.684	-9.25
534.454	-10.45
535.225	-12.85
535.995	-9.45
536.765	-11.05
537.535	-13.65
538.306	-11.05
539.076	-13.05
539.846	-12.85
540.616	-10.05
541.385	-11.45
542.155	-12.25
542.925	-12.45
543.695	-12.25
544.464	-13.05
545.234	-12.25
546.003	-13.05
546.772	-11.65
547.542	-13.05
548.311	-11.65
549.08	-11.85
549.849	-13.25
550.618	-11.65
551.387	-11.45
552.156	-13.85
552.925	-10.65
553.693	-9.05
554.462	-13.05
555.231	-11.85
555.999	-12.45
556.767	-11.85
557.536	-9.85
558.304	-11.25
559.072	-8.85
559.84	-9.05
560.608	-8.45
561.376	-9.85
562.144	-9.65
562.912	-8.05
563.68	-6.65
564.448	-6.25
565.215	-7.85
565.983	-5.45
566.75	-7.85
567.518	-9.25
568.285	-7.45
569.052	-7.65
569.819	-7.05
570.587	-7.05
571.354	-9.05
572.121	-10.05
572.887	-9.65
573.654	-9.25
574.421	-9.85
575.188	-10.25
575.954	-9.65
576.721	-9.05
577.487	-9.45
578.254	-9.85
579.02	-8.85
579.786	-11.45
580.552	-10.65
581.318	-9.65
582.084	-11.65
582.85	-9.65
583.616	-8.25
584.382	-11.05
585.148	-8.45
585.913	-8.85
586.679	-8.45
587.444	-7.85
588.21	-7.65
588.975	-8.65
589.741	-6.85
590.506	-6.25
591.271	-7.65
592.036	-7.45
592.801	-6.85
593.566	-4.05
594.331	-6.65
595.096	-4.05
595.86	-3.85
596.625	-4.85
597.389	-4.05
598.154	1.75
598.918	-0.65
599.683	3.75
600.447	7.55
601.211	4.95
601.975	5.55
602.739	3.15
603.503	4.35
604.267	2.35
605.031	-0.45
605.795	-0.65
606.558	0.95
607.322	1.55
608.086	0.75
608.849	0.55
609.612	0.35
610.376	1.55
611.139	1.55
611.902	0.15
612.665	1.95
613.428	2.55
614.191	1.35
614.954	0.55
615.717	1.15
616.48	-1.05
617.242	0.75
618.005	0.35
618.767	1.15
619.53	0.95
620.292	-0.25
621.054	-0.05
621.817	0.75
622.579	0.55
623.341	0.75
624.103	0.15
624.865	1.55
625.626	0.75
626.388	1.15
627.15	-0.05
627.912	3.35
628.673	1.55
629.435	1.35
630.196	2.95
630.957	1.75
631.719	2.55
632.48	5.75
633.241	3.95
634.002	3.55
634.763	5.15
635.524	5.15
636.285	6.95
637.045	6.95
637.806	8.55
638.567	8.55
639.327	8.75
640.087	10.75
640.848	12.75
641.608	12.95
642.368	14.35
643.129	15.35
643.889	15.35
644.649	16.75
645.409	19.15
646.168	22.95
646.928	24.35
647.688	26.15
648.448	24.75
649.207	23.55
649.967	24.15
650.726	22.15
651.485	22.35
652.245	22.55
653.004	22.15
653.763	21.95
654.522	23.15
655.281	23.35
656.04	22.75
656.799	24.15
657.557	25.15
658.316	26.35
659.075	23.75
659.833	23.55
660.592	26.95
661.35	25.15
662.108	27.35
662.866	26.15
663.625	28.15
664.383	28.35
665.141	30.55
665.899	32.75
666.656	31.75
667.414	31.75
668.172	33.15
668.93	33.35
669.687	35.55
670.445	38.35
671.202	36.95
671.959	40.35
672.717	42.95
673.474	41.75
674.231	46.55
674.988	48.75
675.745	50.75
676.502	51.15
677.259	53.15
678.015	53.55
678.772	58.95
679.529	61.55
680.285	61.15
681.042	67.15
681.798	70.75
682.554	73.75
683.31	75.75
684.067	79.55
684.823	84.95
685.579	87.35
686.335	91.15
687.09	97.95
687.846	100.15
688.602	106.15
689.358	111.95
690.113	116.95
690.869	124.15
691.624	130.95
692.379	139.35
693.135	145.55
693.89	151.75
694.645	158.75
695.4	167.55
696.155	174.55
696.91	182.75
697.665	196.35
698.419	204.15
699.174	217.75
699.929	225.35
700.683	237.75
701.437	249.95
702.192	264.95
702.946	273.55
703.7	292.35
704.454	302.95
705.208	317.15
705.962	338.35
706.716	355.35
707.47	367.95
708.224	387.15
708.978	405.35
709.731	425.75
710.485	446.55
711.238	471.95
711.992	492.95
712.745	516.95
713.498	542.95
714.251	569.35
715.004	593.55
715.757	623.15
716.51	654.95
717.263	683.35
718.016	715.95
718.769	750.95
719.521	784.35
720.274	819.55
721.026	855.55
721.779	896.35
722.531	936.95
723.283	981.75
724.036	1032.95
724.788	1069.75
725.54	1122.95
726.292	1175.15
727.044	1226.15
727.795	1281.35
728.547	1338.75
729.299	1402.95
730.05	1455.35
730.802	1521.75
731.553	1591.15
732.305	1660.35
733.056	1723.35
733.807	1793.95
734.558	1870.55
735.309	1942.35
736.06	2033.55
736.811	2114.15
737.562	2194.95
738.313	2279.15
739.064	2370.55
739.814	2473.15
740.565	2575.15
741.315	2675.95
742.066	2781.55
742.816	2893.35
743.566	3017.35
744.316	3124.15
745.066	3253.35
745.816	3368.95
746.566	3513.75
747.316	3643.15
748.066	3773.35
748.816	3901.35
749.565	4051.95
750.315	4193.15
751.064	4336.75
751.814	4485.75
752.563	4651.15
753.312	4795.95
754.061	4956.55
754.81	5139.15
755.559	5316.75
756.308	5504.15
757.057	5676.75
757.806	5862.75
758.555	6044.75
759.303	6268.75
760.052	6471.55
760.801	6697.95
761.549	6909.35
762.297	7125.35
763.046	7343.55
763.794	7576.35
764.542	7841.55
765.29	8070.75
766.038	8284.15
766.786	8510.95
767.534	8745.75
768.281	9002.15
769.029	9252.75
769.777	9500.35
770.524	9722.55
771.272	9949.95
772.019	10200.55
772.766	10465.55
773.513	10720.15
774.261	10973.55
775.008	11165.75
775.755	11400.55
776.501	11637.55
777.248	11899.15
777.995	12163.35
778.742	12360.15
779.488	12550.75
780.235	12730.15
780.981	12933.75
781.728	13190.15
782.474	13431.15
783.22	13649.55
783.966	13824.75
784.712	13968.75
785.458	14145.75
786.204	14349.75
786.95	14552.55
787.696	14744.75
788.442	14882.75
789.187	14978.75
789.933	15056.35
790.678	15185.75
791.424	15300.55
792.169	15466.55
792.914	15558.55
793.659	15596.35
794.404	15590.75
795.149	15625.95
795.894	15710.95
796.639	15801.35
797.384	15852.35
798.129	15828.55
798.873	15752.35
799.618	15709.35
800.362	15708.35
801.107	15729.75
801.851	15729.75
802.595	15669.75
803.339	15583.95
804.084	15425.55
804.828	15325.95
805.571	15231.15
806.315	15205.95
807.059	15156.95
807.803	15040.55
808.546	14799.75
809.29	14617.75
810.034	14472.55
810.777	14388.95
811.52	14294.95
812.263	14153.35
813.007	13930.55
813.75	13704.35
814.493	13471.95
815.236	13288.95
815.979	13167.15
816.721	13031.75
817.464	12866.75
818.207	12639.75
818.949	12409.75
819.692	12169.95
820.434	11977.95
821.177	11872.15
821.919	11709.35
822.661	11497.55
823.403	11299.95
824.145	11055.75
824.887	10819.35
825.629	10642.75
826.371	10480.95
827.112	10323.35
827.854	10177.35
828.596	10020.95
829.337	9788.15
830.079	9574.35
830.82	9400.15
831.561	9282.15
832.302	9169.75
833.043	9047.75
833.785	8887.75
834.525	8721.35
835.266	8534.95
836.007	8394.95
836.748	8275.55
837.489	8194.95
838.229	8099.95
838.97	7966.35
839.71	7838.35
840.45	7704.95
841.191	7550.55
841.931	7457.75
842.671	7395.95
843.411	7337.15
844.151	7262.15
844.891	7179.75
845.631	7054.15
846.37	6933.35
847.11	6823.15
847.849	6764.95
848.589	6712.15
849.328	6698.15
850.068	6633.75
850.807	6563.95
851.546	6474.95
852.285	6382.75
853.024	6309.15
853.763	6297.35
854.502	6262.15
855.241	6236.95
855.98	6194.55
856.718	6100.35
857.457	6028.95
858.195	5936.95
858.934	5882.75
859.672	5847.35
860.41	5818.55
861.149	5774.35
861.887	5721.15
862.625	5626.55
863.363	5506.95
864.101	5421.15
864.838	5348.35
865.576	5295.35
866.314	5249.75
867.051	5190.95
867.789	5105.15
868.526	4996.75
869.264	4891.75
870.001	4770.15
870.738	4705.15
871.475	4631.55
872.212	4553.55
872.949	4490.15
873.686	4407.55
874.423	4297.55
875.159	4186.15
875.896	4070.15
876.633	3977.15
877.369	3912.15
878.106	3843.95
878.842	3775.75
879.578	3681.75
880.314	3592.15
881.05	3503.75
881.786	3390.75
882.522	3316.55
883.258	3246.35
883.994	3180.15
884.73	3115.95
885.465	3051.75
886.201	2972.75
886.936	2899.75
887.672	2825.55
888.407	2749.35
889.142	2681.35
889.877	2623.15
890.613	2579.15
891.348	2538.75
892.083	2474.55
892.817	2412.75
893.552	2360.35
894.287	2306.75
895.021	2249.35
895.756	2201.55
896.49	2165.95
897.225	2123.75
897.959	2080.55
898.693	2044.95
899.428	2000.35
900.162	1960.35
900.896	1920.15
901.63	1884.75
902.363	1853.75
903.097	1832.15
903.831	1816.75
904.564	1788.35
905.298	1768.15
906.031	1736.75
906.765	1722.75
907.498	1688.95
908.231	1682.55
908.965	1671.95
909.698	1662.55
910.431	1648.55
911.163	1637.75
911.896	1636.15
912.629	1620.35
913.362	1604.55
914.094	1582.95
914.827	1578.15
915.559	1560.95
916.292	1549.75
917.024	1529.75
917.756	1519.95
918.488	1497.55
919.22	1462.55
919.952	1423.75
920.684	1377.95
921.416	1330.55
922.148	1289.95
922.879	1246.15
923.611	1196.55
924.343	1151.75
925.074	1099.55
925.805	1048.15
926.537	1003.35
927.268	955.15
927.999	915.35
928.73	880.75
929.461	832.35
930.192	811.35
930.923	782.35
931.653	755.75
932.384	725.75
933.115	706.55
933.845	681.75
934.575	658.75
935.306	645.35
936.036	630.15
936.766	611.75
937.496	601.75
938.226	593.75
938.956	580.15
939.686	569.95
940.416	558.55
941.146	546.15
941.875	540.15
942.605	525.75
943.334	520.55
944.064	512.35
944.793	505.15
945.522	496.15
946.251	487.35
946.98	481.75
947.709	467.35
948.438	459.75
949.167	444.35
949.896	435.15
950.625	422.55
951.353	412.95
952.082	399.55
952.81	389.35
953.539	371.75
954.267	363.55
954.995	348.75
955.723	338.15
956.451	326.55
957.179	303.35
957.907	295.15
958.635	283.15
959.363	265.75
960.09	252.35
960.818	241.55
961.545	230.75
962.273	218.95
963	206.95
963.727	194.75
964.455	182.75
965.182	174.95
965.909	167.15
966.636	160.15
967.363	148.55
968.089	143.15
968.816	132.35
969.543	124.95
970.269	121.55
970.996	112.95
971.722	108.55
972.449	99.95
973.175	97.75
973.901	89.95
974.627	85.95
975.353	84.75
976.079	75.55
976.805	73.75
977.531	71.55
978.256	66.95
978.982	62.95
979.707	63.55
980.433	59.15
981.158	54.55
981.884	53.35
982.609	51.75
983.334	49.95
984.059	47.95
984.784	48.35
985.509	44.55
986.234	43.55
986.958	42.35
987.683	42.15
988.408	40.75
989.132	38.95
989.857	38.95
990.581	37.15
991.305	36.95
992.029	35.15
992.754	34.15
993.478	32.95
994.202	31.55
994.925	31.55
995.649	31.55
996.373	30.35
997.097	31.35
997.82	32.15
998.544	30.35
999.267	29.15
999.99	27.95
1000.713	29.55
1001.437	28.75
1002.16	27.55
1002.883	26.75
1003.606	27.95
1004.328	27.95
1005.051	24.35
1005.774	26.75
1006.497	26.95
1007.219	24.75
1007.941	26.35
1008.664	24.95
1009.386	24.55
1010.108	24.95
1010.83	24.95
1011.553	24.55
1012.274	24.75
1012.996	24.15
1013.718	22.35
1014.44	24.55
1015.162	23.95
1015.883	23.55
1016.605	22.35
1017.326	22.35
1018.047	23.75
1018.769	24.15
1019.49	24.55
1020.211	22.75
1020.932	23.35
1021.653	22.75
1022.374	23.95
1023.094	21.75
1023.815	22.35
1024.536	21.35
1025.256	22.75
1025.977	21.35
1026.697	22.75
1027.417	20.55
1028.138	21.95
1028.858	22.35
1029.578	20.95
1030.298	21.35
1031.018	21.55
1031.737	22.95
1032.457	20.75
1033.177	22.95
1033.896	20.95
1034.616	22.15
1035.335	19.35
1036.055	21.55
1036.774	21.35
1037.493	19.55
1038.212	23.95
1038.931	20.75
1039.65	20.55
1040.369	19.95
1041.088	21.15
1041.806	19.95
1042.525	21.35
1043.244	20.75
1043.962	22.35
1044.68	19.15
1045.399	21.75
1046.117	20.15
1046.835	20.55
1047.553	21.15
1048.271	21.15
1048.989	22.75
1049.707	19.35
1050.425	21.35
1051.142	19.95
1051.86	18.35
1052.577	20.95
1053.295	19.15
1054.012	19.75
1054.729	21.95
1055.446	18.15
1056.163	20.15
1056.881	21.55
1057.597	19.75
1058.314	19.95
1059.031	20.75
1059.748	20.55
1060.464	19.75
1061.181	20.15
1061.897	19.55
1062.614	18.75
1063.33	18.15
1064.046	21.55
1064.762	20.55
1065.478	19.55
1066.194	20.35
1066.91	21.15
1067.626	18.55
1068.342	19.35
1069.057	18.15
1069.773	20.35
1070.488	20.15
1071.204	19.75
1071.919	19.35
1072.634	19.55
1073.35	20.15
1074.065	18.95
1074.78	19.35
1075.495	17.35
1076.209	21.55
1076.924	17.95
1077.639	19.35
1078.353	20.35
1079.068	20.15
1079.782	20.15
1080.497	20.55
1081.211	19.95
1081.925	19.55
1082.639	20.55
1083.353	17.95
1084.067	19.15
1084.781	19.95
1085.495	18.95
1086.209	19.75
1086.922	17.95
1087.636	19.35
1088.349	18.35
1089.063	21.35
1089.776	19.15
1090.489	18.15
1091.202	19.95
1091.916	20.95
1092.628	19.15
1093.341	18.75
1094.054	21.15
1094.767	20.55
1095.48	19.55
1096.192	19.55
1096.905	19.75
1097.617	19.15
1098.329	20.35
1099.042	20.15
1099.754	19.75
1100.466	18.95
1101.178	19.55
1101.89	17.15
1102.602	17.95
1103.314	19.55
1104.025	20.35
1104.737	18.55
1105.448	19.75
1106.16	18.95
1106.871	20.35
1107.582	19.55
1108.294	19.95
1109.005	19.35
1109.716	18.35
1110.427	19.55
1111.138	19.95
1111.848	18.55
1112.559	19.55
1113.27	18.75
1113.98	17.55
1114.691	19.75
1115.401	19.95
1116.112	-0.45
1116.822	-0.45
1117.532	0.75
1118.242	0.35
1118.952	0.35
1119.662	2.15
1120.372	2.55
1121.081	1.35
1121.791	1.75
1122.501	1.95
1123.21	17.75
1123.92	19.35
1124.629	19.15
1125.338	18.35
1126.047	19.35
1126.756	19.15
1127.465	-0.45
1128.174	-0.45
1128.883	0.55
1129.592	0.15
