# Supplementary material for: Real-time monitoring polymerization degree of organic photovoltaic materials toward no batch-to-batch variations in device performance
Source: Nat Commun. 2024 Feb 10;15:1248. doi: 10.1038/s41467-024-45510-w (PMC10858892; doi:10.1038/s41467-024-45510-w)
Supplement: Supplementary file 4 — Supplementary Code 1 [file 41467_2024_45510_MOESM4_ESM.zip › Supplementary code file/Small dataset/Subt2_00018.txt]

½ÚµãSubt2_00018.txtµÄÊý¾Ý

Date: Tue Jun 27 11:24:04 CST 2023
User: 16473
Spectrometer: QEPB1887
´¥·¢Ä£Ê½: 0
»ý·ÖÊ±¼ä (Ãë): 1.000000E-1
Scans to average: 5
ÆôÓÃ°µÔëÉùÐ£Õý: true
ÆôÓÃ·ÇÏßÐÔÐ£Õý: false
»¬¶¯Æ½¾ù¿í¶È: 0
XÖáÄ£Ê½: Wavelengths
Number of Pixels in Spectrum: 1044
>>>>>Begin Spectral Data<<<<<
348.275	2.05
349.063	0.85
349.85	2.65
350.637	2.65
351.425	3.65
352.212	4.45
352.999	2.85
353.786	3.65
354.572	2.85
355.359	3.05
356.146	2.05
356.933	3.65
357.719	2.85
358.506	3.05
359.292	3.65
360.079	3.45
360.865	1.65
361.651	2.85
362.437	3.45
363.223	4.45
364.009	2.45
364.795	5.05
365.581	2.05
366.367	2.45
367.153	3.45
367.939	4.65
368.724	1.65
369.51	2.45
370.295	3.85
371.081	4.85
371.866	4.05
372.651	4.45
373.437	4.05
374.222	2.85
375.007	5.25
375.792	4.45
376.577	4.05
377.361	4.45
378.146	3.85
378.931	3.65
379.716	4.85
380.5	6.05
381.285	4.45
382.069	5.25
382.853	6.05
383.638	5.85
384.422	5.45
385.206	6.45
385.99	5.65
386.774	5.65
387.558	4.45
388.342	5.25
389.126	6.85
389.91	8.05
390.693	6.25
391.477	5.05
392.26	6.05
393.044	8.05
393.827	5.65
394.611	7.45
395.394	6.85
396.177	5.65
396.96	6.85
397.743	9.05
398.526	7.05
399.309	6.65
400.092	7.25
400.875	6.85
401.657	7.25
402.44	7.65
403.222	7.45
404.005	9.25
404.787	7.65
405.57	7.85
406.352	6.65
407.134	6.25
407.916	9.45
408.698	7.65
409.48	7.85
410.262	9.25
411.044	9.05
411.826	7.25
412.607	8.05
413.389	8.25
414.171	8.65
414.952	7.45
415.733	8.05
416.515	8.25
417.296	6.45
418.077	7.45
418.858	5.85
419.64	6.05
420.421	5.45
421.201	5.85
421.982	5.85
422.763	6.45
423.544	5.25
424.324	4.65
425.105	5.45
425.886	4.25
426.666	3.45
427.446	4.85
428.227	3.85
429.007	4.05
429.787	4.85
430.567	5.25
431.347	2.25
432.127	3.25
432.907	2.45
433.687	1.05
434.466	2.25
435.246	1.65
436.026	0.65
436.805	-0.75
437.585	-0.15
438.364	-0.35
439.143	-1.15
439.922	-2.55
440.702	-2.15
441.481	-4.15
442.26	-5.15
443.039	-2.55
443.818	-4.15
444.596	-6.15
445.375	-5.15
446.154	-6.15
446.932	-7.35
447.711	-6.95
448.489	-9.35
449.268	-9.35
450.046	-8.75
450.824	-9.95
451.602	-11.15
452.381	-8.95
453.159	-8.95
453.936	-8.55
454.714	-9.75
455.492	-7.35
456.27	-7.75
457.048	-7.15
457.825	-7.75
458.603	-6.75
459.38	-8.55
460.158	-5.35
460.935	-5.95
461.712	-6.95
462.489	-5.55
463.266	-5.75
464.043	-6.15
464.82	-5.15
465.597	-3.55
466.374	-5.55
467.151	-5.35
467.928	-4.35
468.704	-4.15
469.481	-4.95
470.257	-4.15
471.034	-2.95
471.81	-2.95
472.586	-4.55
473.362	-3.75
474.138	-3.55
474.914	-4.75
475.69	-3.75
476.466	-3.75
477.242	-2.75
478.018	-2.95
478.793	-2.55
479.569	-2.75
480.345	-2.55
481.12	-1.95
481.895	-3.35
482.671	-5.15
483.446	-3.35
484.221	-3.55
484.996	-4.15
485.771	-2.55
486.546	-3.35
487.321	-5.35
488.096	-3.15
488.871	-3.35
489.645	-5.75
490.42	-5.35
491.195	-4.55
491.969	-6.15
492.743	-4.15
493.518	-4.75
494.292	-4.75
495.066	-6.95
495.84	-5.75
496.614	-5.75
497.388	-4.55
498.162	-7.35
498.936	-5.75
499.71	-7.15
500.483	-5.35
501.257	-6.75
502.031	-5.35
502.804	-6.35
503.577	-5.95
504.351	-8.15
505.124	-8.15
505.897	-6.95
506.67	-8.95
507.443	-8.75
508.216	-6.15
508.989	-9.15
509.762	-8.55
510.535	-8.35
511.307	-8.55
512.08	-9.35
512.853	-8.75
513.625	-9.35
514.397	-8.15
515.17	-12.15
515.942	-7.95
516.714	-9.15
517.486	-9.95
518.258	-8.95
519.03	-9.35
519.802	-9.75
520.574	-9.95
521.346	-8.75
522.117	-9.95
522.889	-9.55
523.66	-9.95
524.432	-11.95
525.203	-11.35
525.974	-9.95
526.746	-9.75
527.517	-10.55
528.288	-11.55
529.059	-10.95
529.83	-10.75
530.601	-10.75
531.372	-10.55
532.142	-12.15
532.913	-11.75
533.684	-9.35
534.454	-12.15
535.225	-12.55
535.995	-8.95
536.765	-12.55
537.535	-13.15
538.306	-11.55
539.076	-12.15
539.846	-11.75
540.616	-10.75
541.385	-11.75
542.155	-11.75
542.925	-13.15
543.695	-12.95
544.464	-11.75
545.234	-12.95
546.003	-12.15
546.772	-10.75
547.542	-12.35
548.311	-10.95
549.08	-12.75
549.849	-12.95
550.618	-11.35
551.387	-12.15
552.156	-13.15
552.925	-10.75
553.693	-10.15
554.462	-13.95
555.231	-11.95
555.999	-11.15
556.767	-11.35
557.536	-9.95
558.304	-11.55
559.072	-8.75
559.84	-9.55
560.608	-8.55
561.376	-9.35
562.144	-10.35
562.912	-8.15
563.68	-7.75
564.448	-7.75
565.215	-6.75
565.983	-5.95
566.75	-7.55
567.518	-8.35
568.285	-8.75
569.052	-6.95
569.819	-6.75
570.587	-8.15
571.354	-9.35
572.121	-8.55
572.887	-7.75
573.654	-9.15
574.421	-9.75
575.188	-11.15
575.954	-7.75
576.721	-8.55
577.487	-10.95
578.254	-9.55
579.02	-7.75
579.786	-12.35
580.552	-9.75
581.318	-10.15
582.084	-11.35
582.85	-8.35
583.616	-9.55
584.382	-9.95
585.148	-8.35
585.913	-9.55
586.679	-9.35
587.444	-9.35
588.21	-8.15
588.975	-8.35
589.741	-6.75
590.506	-7.35
591.271	-7.95
592.036	-5.55
592.801	-6.75
593.566	-4.95
594.331	-6.55
595.096	-4.95
595.86	-2.95
596.625	-6.15
597.389	-3.75
598.154	-0.15
598.918	0.25
599.683	3.45
600.447	7.45
601.211	3.85
601.975	5.65
602.739	3.25
603.503	3.05
604.267	1.25
605.031	-0.35
605.795	-0.55
606.558	-0.35
607.322	0.05
608.086	0.25
608.849	0.05
609.612	-0.55
610.376	2.05
611.139	0.05
611.902	-0.35
612.665	0.65
613.428	0.45
614.191	-0.35
614.954	0.65
615.717	0.85
616.48	0.65
617.242	0.65
618.005	0.25
618.767	1.85
619.53	0.65
620.292	0.25
621.054	-0.55
621.817	-0.15
622.579	-0.35
623.341	0.45
624.103	-1.15
624.865	0.25
625.626	0.85
626.388	-0.55
627.15	0.25
627.912	3.65
628.673	1.85
629.435	2.65
630.196	3.85
630.957	2.25
631.719	1.65
632.48	5.05
633.241	5.05
634.002	3.85
634.763	4.05
635.524	6.45
636.285	7.05
637.045	7.65
637.806	9.05
638.567	8.85
639.327	7.85
640.087	11.85
640.848	10.65
641.608	12.05
642.368	14.65
643.129	14.85
643.889	16.25
644.649	17.25
645.409	17.65
646.168	22.05
646.928	22.25
647.688	25.45
648.448	24.25
649.207	23.65
649.967	22.25
650.726	20.45
651.485	20.05
652.245	22.45
653.004	21.65
653.763	21.65
654.522	21.45
655.281	23.25
656.04	21.85
656.799	23.65
657.557	25.05
658.316	23.45
659.075	24.45
659.833	24.45
660.592	25.65
661.35	24.45
662.108	27.65
662.866	26.85
663.625	26.25
664.383	29.05
665.141	28.45
665.899	30.65
666.656	31.65
667.414	33.25
668.172	33.45
668.93	33.85
669.687	36.25
670.445	38.25
671.202	36.85
671.959	42.25
672.717	42.25
673.474	41.25
674.231	44.85
674.988	47.45
675.745	48.65
676.502	52.05
677.259	51.45
678.015	54.05
678.772	57.45
679.529	62.45
680.285	60.85
681.042	68.85
681.798	68.45
682.554	72.25
683.31	75.85
684.067	78.45
684.823	82.85
685.579	86.85
686.335	89.45
687.09	96.05
687.846	100.25
688.602	105.85
689.358	116.05
690.113	117.65
690.869	123.85
691.624	129.25
692.379	136.45
693.135	144.45
693.89	149.25
694.645	158.45
695.4	167.45
696.155	174.25
696.91	184.05
697.665	192.85
698.419	201.45
699.174	213.25
699.929	223.65
700.683	233.65
701.437	249.05
702.192	258.65
702.946	275.05
703.7	285.65
704.454	301.25
705.208	314.85
705.962	332.65
706.716	351.45
707.47	367.25
708.224	386.05
708.978	402.45
709.731	424.25
710.485	442.65
711.238	464.25
711.992	488.85
712.745	511.45
713.498	534.65
714.251	567.05
715.004	583.25
715.757	615.05
716.51	644.85
717.263	675.65
718.016	705.85
718.769	739.45
719.521	773.45
720.274	808.25
721.026	848.05
721.779	886.65
722.531	920.45
723.283	972.05
724.036	1010.05
724.788	1054.05
725.54	1112.25
726.292	1158.65
727.044	1208.65
727.795	1268.25
728.547	1328.45
729.299	1380.25
730.05	1436.85
730.802	1503.65
731.553	1562.25
732.305	1633.85
733.056	1698.45
733.807	1772.05
734.558	1841.05
735.309	1922.05
736.06	1994.45
736.811	2079.05
737.562	2167.45
738.313	2261.05
739.064	2345.05
739.814	2446.85
740.565	2543.45
741.315	2636.65
742.066	2739.65
742.816	2860.85
743.566	2973.25
744.316	3087.05
745.066	3199.25
745.816	3332.45
746.566	3450.25
747.316	3604.25
748.066	3730.85
748.816	3861.25
749.565	3997.85
750.315	4131.85
751.064	4287.45
751.814	4445.85
752.563	4583.45
753.312	4724.85
754.061	4900.65
754.81	5070.05
755.559	5259.25
756.308	5423.45
757.057	5596.65
757.806	5773.85
758.555	5964.65
759.303	6177.65
760.052	6388.45
760.801	6601.85
761.549	6820.45
762.297	7023.05
763.046	7248.05
763.794	7480.85
764.542	7729.45
765.29	7948.05
766.038	8172.45
766.786	8397.85
767.534	8628.45
768.281	8906.65
769.029	9144.05
769.777	9377.45
770.524	9590.45
771.272	9814.45
772.019	10082.45
772.766	10332.85
773.513	10605.85
774.261	10817.65
775.008	11019.65
775.755	11249.45
776.501	11510.85
777.248	11766.65
777.995	12002.65
778.742	12218.05
779.488	12385.25
780.235	12578.45
780.981	12773.25
781.728	13027.45
782.474	13268.25
783.22	13491.45
783.966	13644.05
784.712	13790.85
785.458	13984.65
786.204	14212.25
786.95	14399.05
787.696	14583.45
788.442	14695.85
789.187	14796.65
789.933	14899.25
790.678	15010.65
791.424	15162.65
792.169	15272.65
792.914	15383.05
793.659	15415.65
794.404	15427.85
795.149	15455.65
795.894	15533.85
796.639	15627.05
797.384	15666.45
798.129	15667.85
798.873	15613.45
799.618	15549.45
800.362	15556.05
801.107	15545.85
801.851	15568.45
802.595	15511.85
803.339	15388.65
804.084	15245.85
804.828	15151.25
805.571	15088.25
806.315	15052.85
807.059	14994.85
807.803	14841.65
808.546	14645.85
809.29	14457.85
810.034	14317.65
810.777	14241.05
811.52	14112.25
812.263	13999.05
813.007	13809.25
813.75	13575.65
814.493	13323.05
815.236	13173.05
815.979	13015.45
816.721	12909.85
817.464	12752.45
818.207	12535.85
818.949	12271.05
819.692	12028.05
820.434	11866.45
821.177	11724.45
821.919	11566.05
822.661	11368.25
823.403	11172.25
824.145	10923.45
824.887	10694.85
825.629	10520.25
826.371	10368.65
827.112	10237.65
827.854	10109.45
828.596	9899.65
829.337	9682.05
830.079	9478.65
830.82	9310.85
831.561	9179.05
832.302	9069.45
833.043	8963.45
833.785	8798.85
834.525	8626.45
835.266	8463.05
836.007	8298.25
836.748	8200.85
837.489	8113.65
838.229	8017.85
838.97	7894.85
839.71	7762.45
840.45	7611.05
841.191	7451.05
841.931	7377.25
842.671	7318.05
843.411	7258.05
844.151	7186.45
844.891	7102.65
845.631	6976.45
846.37	6855.85
847.11	6759.65
847.849	6687.85
848.589	6647.05
849.328	6614.05
850.068	6565.05
850.807	6495.45
851.546	6402.25
852.285	6318.25
853.024	6254.65
853.763	6212.25
854.502	6207.85
855.241	6178.65
855.98	6140.25
856.718	6056.45
857.457	5961.45
858.195	5873.25
858.934	5815.05
859.672	5760.65
860.41	5764.45
861.149	5717.05
861.887	5650.05
862.625	5554.25
863.363	5458.25
864.101	5365.85
864.838	5305.25
865.576	5244.85
866.314	5195.85
867.051	5138.65
867.789	5060.65
868.526	4948.65
869.264	4846.05
870.001	4738.05
870.738	4657.85
871.475	4576.65
872.212	4510.25
872.949	4446.25
873.686	4348.05
874.423	4256.25
875.159	4144.45
875.896	4027.65
876.633	3936.45
877.369	3882.45
878.106	3800.85
878.842	3728.05
879.578	3648.25
880.314	3572.05
881.05	3466.85
881.786	3359.25
882.522	3286.25
883.258	3204.05
883.994	3150.45
884.73	3087.45
885.465	3019.05
886.201	2949.05
886.936	2873.25
887.672	2801.85
888.407	2722.85
889.142	2651.25
889.877	2606.85
890.613	2559.05
891.348	2501.85
892.083	2449.05
892.817	2393.85
893.552	2334.85
894.287	2268.25
895.021	2216.25
895.756	2181.45
896.49	2135.05
897.225	2106.65
897.959	2069.65
898.693	2031.05
899.428	1987.05
900.162	1938.25
900.896	1899.45
901.63	1860.85
902.363	1839.45
903.097	1820.85
903.831	1793.65
904.564	1772.05
905.298	1745.85
906.031	1728.85
906.765	1696.65
907.498	1679.85
908.231	1665.65
908.965	1654.25
909.698	1638.65
910.431	1636.05
911.163	1623.25
911.896	1618.85
912.629	1604.65
913.362	1588.05
914.094	1568.85
914.827	1562.85
915.559	1556.25
916.292	1551.45
917.024	1524.65
917.756	1506.85
918.488	1483.85
919.22	1452.25
919.952	1409.25
920.684	1365.85
921.416	1320.85
922.148	1276.05
922.879	1234.65
923.611	1189.45
924.343	1130.05
925.074	1083.85
925.805	1041.05
926.537	1000.05
927.268	944.25
927.999	898.85
928.73	868.05
929.461	828.45
930.192	802.05
930.923	772.45
931.653	749.45
932.384	723.65
933.115	696.45
933.845	673.45
934.575	657.65
935.306	641.25
936.036	621.85
936.766	610.05
937.496	594.45
938.226	583.85
938.956	574.05
939.686	562.45
940.416	555.85
941.146	548.65
941.875	536.25
942.605	522.25
943.334	517.05
944.064	510.65
944.793	503.85
945.522	488.85
946.251	479.65
946.98	474.65
947.709	464.65
948.438	456.65
949.167	444.05
949.896	429.65
950.625	419.65
951.353	407.05
952.082	392.65
952.81	383.85
953.539	368.85
954.267	359.85
954.995	347.65
955.723	332.25
956.451	320.65
957.179	305.85
957.907	288.25
958.635	277.85
959.363	267.25
960.09	250.85
960.818	241.25
961.545	227.45
962.273	213.85
963	204.25
963.727	193.65
964.455	180.85
965.182	174.45
965.909	166.05
966.636	156.65
967.363	145.85
968.089	138.85
968.816	131.25
969.543	124.25
970.269	117.05
970.996	114.45
971.722	106.05
972.449	97.25
973.175	97.65
973.901	90.65
974.627	85.25
975.353	82.25
976.079	76.65
976.805	72.45
977.531	71.25
978.256	66.05
978.982	61.85
979.707	61.85
980.433	59.85
981.158	55.25
981.884	52.85
982.609	49.85
983.334	50.05
984.059	47.65
984.784	48.25
985.509	44.65
986.234	42.45
986.958	41.85
987.683	40.85
988.408	39.25
989.132	39.25
989.857	37.05
990.581	36.25
991.305	36.65
992.029	37.05
992.754	36.65
993.478	33.25
994.202	32.65
994.925	30.05
995.649	31.85
996.373	30.25
997.097	31.05
997.82	30.65
998.544	29.25
999.267	29.25
999.99	27.85
1000.713	28.25
1001.437	28.45
1002.16	27.45
1002.883	24.65
1003.606	27.05
1004.328	24.65
1005.051	23.65
1005.774	26.45
1006.497	24.85
1007.219	26.05
1007.941	26.85
1008.664	24.25
1009.386	23.65
1010.108	25.65
1010.83	23.25
1011.553	24.45
1012.274	24.65
1012.996	23.25
1013.718	23.85
1014.44	22.85
1015.162	23.85
1015.883	23.05
1016.605	23.65
1017.326	23.85
1018.047	23.85
1018.769	21.25
1019.49	22.25
1020.211	22.05
1020.932	22.45
1021.653	24.05
1022.374	24.05
1023.094	21.85
1023.815	22.05
1024.536	22.65
1025.256	22.05
1025.977	21.05
1026.697	22.65
1027.417	21.05
1028.138	22.45
1028.858	21.05
1029.578	23.05
1030.298	22.65
1031.018	22.25
1031.737	22.45
1032.457	22.05
1033.177	22.05
1033.896	22.45
1034.616	22.05
1035.335	19.45
1036.055	22.05
1036.774	20.25
1037.493	20.85
1038.212	22.25
1038.931	19.45
1039.65	20.65
1040.369	20.65
1041.088	20.45
1041.806	21.05
1042.525	20.45
1043.244	21.65
1043.962	20.85
1044.68	19.65
1045.399	21.25
1046.117	20.65
1046.835	20.05
1047.553	21.05
1048.271	21.25
1048.989	19.25
1049.707	20.05
1050.425	21.05
1051.142	18.45
1051.86	18.85
1052.577	20.25
1053.295	20.05
1054.012	18.85
1054.729	19.05
1055.446	19.85
1056.163	19.05
1056.881	20.25
1057.597	19.25
1058.314	19.65
1059.031	21.05
1059.748	21.45
1060.464	19.65
1061.181	18.85
1061.897	21.05
1062.614	18.05
1063.33	17.65
1064.046	21.85
1064.762	19.25
1065.478	19.85
1066.194	21.65
1066.91	19.85
1067.626	19.05
1068.342	20.85
1069.057	19.65
1069.773	19.05
1070.488	19.85
1071.204	19.85
1071.919	19.85
1072.634	20.05
1073.35	19.65
1074.065	20.25
1074.78	17.85
1075.495	19.85
1076.209	21.05
1076.924	18.45
1077.639	20.45
1078.353	20.25
1079.068	18.65
1079.782	19.05
1080.497	21.25
1081.211	20.05
1081.925	19.45
1082.639	19.45
1083.353	18.45
1084.067	18.65
1084.781	18.85
1085.495	18.85
1086.209	19.05
1086.922	18.65
1087.636	19.05
1088.349	20.05
1089.063	18.45
1089.776	19.45
1090.489	18.45
1091.202	17.85
1091.916	19.85
1092.628	19.25
1093.341	19.45
1094.054	21.45
1094.767	19.45
1095.48	18.45
1096.192	19.45
1096.905	18.65
1097.617	18.65
1098.329	19.05
1099.042	18.85
1099.754	21.25
1100.466	20.25
1101.178	20.05
1101.89	19.25
1102.602	18.85
1103.314	19.25
1104.025	19.65
1104.737	18.85
1105.448	19.65
1106.16	20.25
1106.871	20.05
1107.582	20.85
1108.294	19.25
1109.005	19.25
1109.716	18.25
1110.427	19.25
1111.138	19.25
1111.848	20.05
1112.559	19.85
1113.27	18.85
1113.98	19.25
1114.691	19.25
1115.401	20.65
1116.112	-1.15
1116.822	-0.35
1117.532	0.65
1118.242	0.05
1118.952	1.25
1119.662	2.65
1120.372	1.45
1121.081	2.05
1121.791	3.05
1122.501	3.45
1123.21	18.45
1123.92	19.25
1124.629	19.25
1125.338	19.25
1126.047	18.85
1126.756	20.25
1127.465	0.05
1128.174	-0.55
1128.883	1.45
1129.592	-0.15
