# Supplementary material for: Real-time monitoring polymerization degree of organic photovoltaic materials toward no batch-to-batch variations in device performance
Source: Nat Commun. 2024 Feb 10;15:1248. doi: 10.1038/s41467-024-45510-w (PMC10858892; doi:10.1038/s41467-024-45510-w)
Supplement: Supplementary file 4 — Supplementary Code 1 [file 41467_2024_45510_MOESM4_ESM.zip › Supplementary code file/Small dataset/Subt2_00019.txt]

½ÚµãSubt2_00019.txtµÄÊý¾Ý

Date: Tue Jun 27 11:25:04 CST 2023
User: 16473
Spectrometer: QEPB1887
´¥·¢Ä£Ê½: 0
»ý·ÖÊ±¼ä (Ãë): 1.000000E-1
Scans to average: 5
ÆôÓÃ°µÔëÉùÐ£Õý: true
ÆôÓÃ·ÇÏßÐÔÐ£Õý: false
»¬¶¯Æ½¾ù¿í¶È: 0
XÖáÄ£Ê½: Wavelengths
Number of Pixels in Spectrum: 1044
>>>>>Begin Spectral Data<<<<<
348.275	2.2
349.063	2.2
349.85	4
350.637	2.4
351.425	3.4
352.212	3.6
352.999	2.6
353.786	3.4
354.572	4
355.359	3
356.146	3.2
356.933	4.2
357.719	3.4
358.506	3.6
359.292	3.2
360.079	3.4
360.865	0.8
361.651	2.6
362.437	5.8
363.223	3.8
364.009	0.8
364.795	4.4
365.581	2
366.367	2.2
367.153	3.2
367.939	3.2
368.724	3.2
369.51	4.2
370.295	4.8
371.081	5
371.866	3.8
372.651	5
373.437	5.4
374.222	2.8
375.007	5
375.792	5.4
376.577	2.8
377.361	5
378.146	5.2
378.931	3.8
379.716	4.8
380.5	6
381.285	4.2
382.069	5.2
382.853	6
383.638	6.6
384.422	6.4
385.206	6
385.99	5.8
386.774	5.4
387.558	5.4
388.342	5.8
389.126	5.8
389.91	6.2
390.693	5.8
391.477	5
392.26	6.2
393.044	7.2
393.827	6.6
394.611	6.6
395.394	7.8
396.177	6
396.96	7.6
397.743	9
398.526	7.4
399.309	6.4
400.092	8.8
400.875	6.8
401.657	7.6
402.44	8.2
403.222	7.2
404.005	6.4
404.787	7.4
405.57	6.4
406.352	8.2
407.134	5.8
407.916	9.2
408.698	7.4
409.48	7
410.262	8.8
411.044	9.6
411.826	7.2
412.607	8.4
413.389	9
414.171	7
414.952	8.4
415.733	7.2
416.515	6.6
417.296	8
418.077	8.2
418.858	6.2
419.64	7.2
420.421	6.4
421.201	6
421.982	5.8
422.763	6.4
423.544	6.4
424.324	5.6
425.105	5.6
425.886	5
426.666	4.2
427.446	4.4
428.227	4.2
429.007	3.4
429.787	4
430.567	5.2
431.347	3.6
432.127	3.6
432.907	2.8
433.687	2.8
434.466	2.6
435.246	0.6
436.026	0.8
436.805	-0.2
437.585	-1.2
438.364	-1
439.143	-1.4
439.922	-2.6
440.702	-1.8
441.481	-4
442.26	-5.6
443.039	-3.2
443.818	-4.6
444.596	-5.4
445.375	-3.2
446.154	-5.8
446.932	-8
447.711	-8.2
448.489	-9.6
449.268	-9.2
450.046	-8.8
450.824	-9.6
451.602	-11.4
452.381	-8.4
453.159	-10.6
453.936	-10
454.714	-10.6
455.492	-8.2
456.27	-7
457.048	-8.8
457.825	-8.2
458.603	-6.2
459.38	-6.8
460.158	-5.6
460.935	-5.4
461.712	-7.6
462.489	-5.8
463.266	-4.6
464.043	-4.2
464.82	-5.8
465.597	-4.4
466.374	-4.4
467.151	-4.8
467.928	-4.8
468.704	-4.8
469.481	-4.6
470.257	-3.4
471.034	-2.6
471.81	-3.4
472.586	-4.8
473.362	-2.2
474.138	-3
474.914	-5.4
475.69	-3.2
476.466	-3.2
477.242	-4.2
478.018	-2.6
478.793	-3.2
479.569	-4.4
480.345	-2.4
481.12	-3
481.895	-4.2
482.671	-3.6
483.446	-4
484.221	-2.4
484.996	-3.6
485.771	-2.6
486.546	-1
487.321	-5
488.096	-3.4
488.871	-4
489.645	-5.4
490.42	-4.8
491.195	-3.6
491.969	-5
492.743	-5.6
493.518	-5
494.292	-6
495.066	-6.4
495.84	-5.6
496.614	-5.8
497.388	-6.2
498.162	-6.6
498.936	-7
499.71	-7.6
500.483	-7
501.257	-7
502.031	-7
502.804	-7.2
503.577	-6.2
504.351	-7.2
505.124	-8.2
505.897	-6.8
506.67	-6.8
507.443	-8
508.216	-7.2
508.989	-9.2
509.762	-9.6
510.535	-7.8
511.307	-8.8
512.08	-9.2
512.853	-10
513.625	-9
514.397	-8.2
515.17	-10.6
515.942	-8.4
516.714	-9.4
517.486	-10.2
518.258	-9.2
519.03	-8.8
519.802	-10.4
520.574	-9.6
521.346	-9
522.117	-10
522.889	-9.8
523.66	-9.8
524.432	-12.2
525.203	-10.8
525.974	-9.2
526.746	-10.2
527.517	-10.4
528.288	-10.6
529.059	-13.2
529.83	-10.6
530.601	-11.6
531.372	-11.6
532.142	-11.2
532.913	-10.4
533.684	-9.8
534.454	-11
535.225	-12
535.995	-9.4
536.765	-12
537.535	-13.4
538.306	-11.6
539.076	-13.4
539.846	-11.8
540.616	-10.4
541.385	-10.8
542.155	-11.2
542.925	-13.4
543.695	-13
544.464	-13.2
545.234	-12.2
546.003	-12.2
546.772	-11.4
547.542	-12.8
548.311	-10.4
549.08	-12
549.849	-12.8
550.618	-12.6
551.387	-12.4
552.156	-14.4
552.925	-10.2
553.693	-10
554.462	-12.6
555.231	-11
555.999	-11.2
556.767	-11.8
557.536	-9.6
558.304	-10
559.072	-9
559.84	-7.8
560.608	-9.2
561.376	-9.8
562.144	-8
562.912	-9.2
563.68	-7.6
564.448	-6.6
565.215	-6.8
565.983	-7.2
566.75	-7.2
567.518	-9.6
568.285	-7.4
569.052	-7
569.819	-8
570.587	-6.6
571.354	-8.8
572.121	-9.6
572.887	-9.2
573.654	-9.6
574.421	-9.4
575.188	-10.4
575.954	-9.4
576.721	-8.4
577.487	-10.4
578.254	-10
579.02	-9.2
579.786	-11
580.552	-11
581.318	-9.4
582.084	-11.8
582.85	-8.4
583.616	-9
584.382	-9.2
585.148	-8.6
585.913	-10
586.679	-8.8
587.444	-7.4
588.21	-8.4
588.975	-8.2
589.741	-6.6
590.506	-8
591.271	-7.4
592.036	-6.8
592.801	-6.2
593.566	-5.4
594.331	-6
595.096	-4.8
595.86	-2.8
596.625	-4.4
597.389	-3.8
598.154	0.4
598.918	-0.8
599.683	2.6
600.447	7.2
601.211	4.4
601.975	5.2
602.739	3.8
603.503	3
604.267	1
605.031	0.4
605.795	0.4
606.558	0.4
607.322	1
608.086	-0.2
608.849	1
609.612	-0.2
610.376	1.6
611.139	-0.2
611.902	-0.6
612.665	0.8
613.428	2
614.191	1.4
614.954	0.6
615.717	1.8
616.48	0.6
617.242	1
618.005	0
618.767	1.8
619.53	1.2
620.292	0.6
621.054	-0.2
621.817	0.4
622.579	1.2
623.341	-0.8
624.103	0.6
624.865	0.2
625.626	1.6
626.388	0.8
627.15	0.8
627.912	2
628.673	2
629.435	1.8
630.196	3.4
630.957	1.4
631.719	2
632.48	3.6
633.241	5.4
634.002	4.2
634.763	5.6
635.524	5.2
636.285	6.2
637.045	7.4
637.806	10.2
638.567	9.4
639.327	9.4
640.087	12.2
640.848	10.8
641.608	11.8
642.368	13
643.129	14.6
643.889	14.6
644.649	17
645.409	17.4
646.168	22.2
646.928	22
647.688	25.2
648.448	24.4
649.207	23.6
649.967	24.2
650.726	20.8
651.485	21.4
652.245	22
653.004	21.4
653.763	20.4
654.522	22
655.281	23
656.04	24
656.799	23.2
657.557	23.8
658.316	23.6
659.075	26.2
659.833	26.8
660.592	26
661.35	26
662.108	28
662.866	25.8
663.625	27.6
664.383	29.6
665.141	29
665.899	32
666.656	31.6
667.414	32.6
668.172	33
668.93	33.6
669.687	36.2
670.445	37.4
671.202	37.4
671.959	41.2
672.717	41.6
673.474	41
674.231	45.4
674.988	48.8
675.745	49.6
676.502	51.8
677.259	54.2
678.015	56
678.772	59
679.529	60.8
680.285	62.2
681.042	67.6
681.798	70
682.554	71.4
683.31	76.2
684.067	80.6
684.823	83.8
685.579	87.4
686.335	92.8
687.09	98.2
687.846	101.6
688.602	107.8
689.358	114.4
690.113	119
690.869	124.2
691.624	129.4
692.379	137.2
693.135	144.2
693.89	149.8
694.645	158.4
695.4	169.8
696.155	177
696.91	184.8
697.665	196.6
698.419	206.8
699.174	214
699.929	226.6
700.683	239
701.437	250.4
702.192	258.8
702.946	275.4
703.7	291.4
704.454	310
705.208	318.6
705.962	334
706.716	354
707.47	369.6
708.224	389.2
708.978	409
709.731	425.4
710.485	448.8
711.238	471.2
711.992	489
712.745	515
713.498	542
714.251	567.8
715.004	591
715.757	622.8
716.51	654.2
717.263	677
718.016	709
718.769	745
719.521	786.2
720.274	818.8
721.026	854.6
721.779	893.8
722.531	933.4
723.283	978.6
724.036	1015
724.788	1067.4
725.54	1114.2
726.292	1168.4
727.044	1216.8
727.795	1274.4
728.547	1335
729.299	1392.2
730.05	1455.2
730.802	1509.6
731.553	1581.6
732.305	1648
733.056	1716.2
733.807	1785.2
734.558	1856.2
735.309	1941.8
736.06	2017.6
736.811	2097.2
737.562	2181.6
738.313	2273.4
739.064	2360
739.814	2457.2
740.565	2560.2
741.315	2655
742.066	2760.2
742.816	2873
743.566	2992
744.316	3110.2
745.066	3226.8
745.816	3354.4
746.566	3476.4
747.316	3604.2
748.066	3746.4
748.816	3863.2
749.565	4007.4
750.315	4146.6
751.064	4300.2
751.814	4455.8
752.563	4599.2
753.312	4761.4
754.061	4897.6
754.81	5085.6
755.559	5248.8
756.308	5434
757.057	5612.4
757.806	5803.6
758.555	5985.4
759.303	6188
760.052	6394.8
760.801	6612.2
761.549	6823.8
762.297	7023
763.046	7249.6
763.794	7477.8
764.542	7723.2
765.29	7950.2
766.038	8145.8
766.786	8386
767.534	8599
768.281	8847.4
769.029	9119.2
769.777	9336.4
770.524	9544.6
771.272	9789.4
772.019	10023.8
772.766	10311.2
773.513	10538.4
774.261	10759
775.008	10964
775.755	11176.8
776.501	11427.4
777.248	11696
777.995	11920.8
778.742	12120.4
779.488	12310.2
780.235	12464.8
780.981	12660.2
781.728	12911.8
782.474	13135.2
783.22	13348
783.966	13523.8
784.712	13659.8
785.458	13811.4
786.204	14017
786.95	14229.8
787.696	14410.4
788.442	14526.6
789.187	14624.8
789.933	14693
790.678	14812.8
791.424	14939.4
792.169	15063
792.914	15141.6
793.659	15162
794.404	15193
795.149	15229.2
795.894	15268.4
796.639	15404.6
797.384	15407.4
798.129	15382.6
798.873	15326
799.618	15287
800.362	15273.4
801.107	15293
801.851	15303.2
802.595	15227.4
803.339	15125.2
804.084	14993.8
804.828	14895
805.571	14805.6
806.315	14760
807.059	14693.4
807.803	14581.6
808.546	14399.6
809.29	14187.8
810.034	14033.2
810.777	13965.2
811.52	13860.4
812.263	13735.8
813.007	13543.4
813.75	13296.6
814.493	13064.4
815.236	12910.6
815.979	12771.6
816.721	12659.4
817.464	12502.2
818.207	12276.8
818.949	12034.6
819.692	11801.6
820.434	11617.6
821.177	11478.6
821.919	11352
822.661	11155
823.403	10933.6
824.145	10701.6
824.887	10460.6
825.629	10303.6
826.371	10156.2
827.112	10034.2
827.854	9894.4
828.596	9684
829.337	9473.6
830.079	9290
830.82	9125.2
831.561	8989.6
832.302	8885.6
833.043	8770
833.785	8637.2
834.525	8468.6
835.266	8276.2
836.007	8126.6
836.748	8029.8
837.489	7959
838.229	7865.4
838.97	7745
839.71	7598.8
840.45	7467.6
841.191	7326.4
841.931	7222.4
842.671	7178
843.411	7110.2
844.151	7056.2
844.891	6962.8
845.631	6835.6
846.37	6718.2
847.11	6613.8
847.849	6558.8
848.589	6530.6
849.328	6484.8
850.068	6440.6
850.807	6378
851.546	6260.8
852.285	6192.6
853.024	6131.8
853.763	6100.6
854.502	6077.8
855.241	6055.8
855.98	6011.4
856.718	5937.6
857.457	5834.4
858.195	5762.2
858.934	5699.8
859.672	5654.8
860.41	5645.2
861.149	5594
861.887	5545.8
862.625	5449
863.363	5340
864.101	5264.2
864.838	5187.4
865.576	5135.6
866.314	5087.2
867.051	5029.8
867.789	4951.2
868.526	4846.6
869.264	4744
870.001	4636.2
870.738	4564
871.475	4478.4
872.212	4411
872.949	4346.6
873.686	4265.2
874.423	4162.6
875.159	4044.6
875.896	3953.4
876.633	3856.2
877.369	3790.6
878.106	3724.8
878.842	3658.2
879.578	3571.6
880.314	3486.6
881.05	3392
881.786	3303.2
882.522	3215
883.258	3145.8
883.994	3072.2
884.73	3015.8
885.465	2952.4
886.201	2884.2
886.936	2805.4
887.672	2730.8
888.407	2655
889.142	2599.4
889.877	2560.2
890.613	2501
891.348	2444.8
892.083	2400.2
892.817	2357.6
893.552	2278.8
894.287	2229.6
895.021	2167.6
895.756	2132
896.49	2090.6
897.225	2058.6
897.959	2016.6
898.693	1974.6
899.428	1937
900.162	1895.2
900.896	1859.6
901.63	1826.8
902.363	1798.2
903.097	1774.8
903.831	1754.6
904.564	1728.2
905.298	1697.6
906.031	1677
906.765	1663.8
907.498	1633.6
908.231	1626.8
908.965	1612.4
909.698	1604.8
910.431	1607
911.163	1597.6
911.896	1582.8
912.629	1576.2
913.362	1555
914.094	1531.2
914.827	1523.2
915.559	1517.6
916.292	1506.2
917.024	1485.8
917.756	1475.2
918.488	1445
919.22	1416
919.952	1379.2
920.684	1336.6
921.416	1292.4
922.148	1249.4
922.879	1207.8
923.611	1157.4
924.343	1106.4
925.074	1057
925.805	1016.6
926.537	973.2
927.268	923
927.999	885.2
928.73	846.6
929.461	814.8
930.192	784.6
930.923	753.8
931.653	729
932.384	704
933.115	681.4
933.845	659.4
934.575	643.6
935.306	619.8
936.036	605.6
936.766	594.8
937.496	581
938.226	576.2
938.956	559
939.686	553.8
940.416	543.8
941.146	530.4
941.875	518.8
942.605	511.2
943.334	501.8
944.064	497.2
944.793	487.8
945.522	480.8
946.251	469.8
946.98	463
947.709	452
948.438	447.4
949.167	435.6
949.896	420.2
950.625	411.6
951.353	397.4
952.082	386.8
952.81	374.4
953.539	360.8
954.267	349.8
954.995	337.8
955.723	322.4
956.451	311.4
957.179	299.2
957.907	282.8
958.635	273
959.363	260.4
960.09	250.2
960.818	236.8
961.545	222
962.273	213.8
963	201
963.727	192.2
964.455	176.8
965.182	169.2
965.909	162.8
966.636	152
967.363	143
968.089	136.4
968.816	129.4
969.543	122.2
970.269	115.4
970.996	109
971.722	104
972.449	98.2
973.175	95.8
973.901	87.4
974.627	83.8
975.353	81.8
976.079	73.6
976.805	72.2
977.531	70.8
978.256	64.4
978.982	63.2
979.707	61.4
980.433	58
981.158	54.8
981.884	51.6
982.609	50.2
983.334	48.8
984.059	45.8
984.784	46
985.509	44.2
986.234	43.4
986.958	41
987.683	38.6
988.408	37.6
989.132	38.4
989.857	37.4
990.581	35.8
991.305	37
992.029	35.2
992.754	34.6
993.478	35.8
994.202	32.4
994.925	30.6
995.649	31.4
996.373	29.8
997.097	29.8
997.82	29.8
998.544	31.4
999.267	28.2
999.99	28.6
1000.713	26.6
1001.437	28.8
1002.16	27.6
1002.883	26.2
1003.606	28.6
1004.328	25.8
1005.051	23.4
1005.774	25.6
1006.497	26.4
1007.219	24.2
1007.941	25.8
1008.664	24.6
1009.386	22.2
1010.108	25.8
1010.83	25
1011.553	24.8
1012.274	23.6
1012.996	22
1013.718	23.2
1014.44	23.6
1015.162	24.2
1015.883	24.4
1016.605	22.4
1017.326	23.4
1018.047	23.2
1018.769	21.4
1019.49	23.8
1020.211	23.2
1020.932	23
1021.653	23.6
1022.374	22.8
1023.094	21.6
1023.815	21.8
1024.536	21.2
1025.256	22
1025.977	21.4
1026.697	21.6
1027.417	20
1028.138	21.4
1028.858	21.6
1029.578	21.8
1030.298	22.2
1031.018	20.4
1031.737	23
1032.457	20
1033.177	21
1033.896	21
1034.616	20.2
1035.335	20
1036.055	21
1036.774	19
1037.493	19.8
1038.212	22.4
1038.931	20.4
1039.65	22
1040.369	20.6
1041.088	19.4
1041.806	20.2
1042.525	20.8
1043.244	22.4
1043.962	21.4
1044.68	19.2
1045.399	21
1046.117	19.6
1046.835	19.2
1047.553	20.2
1048.271	20.6
1048.989	20.2
1049.707	20.6
1050.425	21.4
1051.142	19.4
1051.86	20
1052.577	20.8
1053.295	19.8
1054.012	19.8
1054.729	21
1055.446	18.8
1056.163	20.2
1056.881	20.2
1057.597	20.6
1058.314	20
1059.031	21
1059.748	21.6
1060.464	18.2
1061.181	20.6
1061.897	19
1062.614	17.2
1063.33	19.8
1064.046	20.2
1064.762	19.6
1065.478	19
1066.194	20.8
1066.91	20.8
1067.626	19.2
1068.342	20
1069.057	18.8
1069.773	18.6
1070.488	19.8
1071.204	19.6
1071.919	19
1072.634	19.4
1073.35	20.6
1074.065	20.2
1074.78	19.2
1075.495	17.2
1076.209	21.2
1076.924	19
1077.639	20
1078.353	19.8
1079.068	19
1079.782	20
1080.497	20.6
1081.211	18.6
1081.925	19.8
1082.639	18.8
1083.353	18.2
1084.067	18
1084.781	20.8
1085.495	19.2
1086.209	18.8
1086.922	17.8
1087.636	20.4
1088.349	18.8
1089.063	19.2
1089.776	20.2
1090.489	18.6
1091.202	18.8
1091.916	20.8
1092.628	19
1093.341	19.6
1094.054	20
1094.767	19.8
1095.48	18.8
1096.192	19.2
1096.905	19.6
1097.617	19.4
1098.329	19.2
1099.042	18.2
1099.754	18.4
1100.466	17
1101.178	19.8
1101.89	19.4
1102.602	19.6
1103.314	18.4
1104.025	20.8
1104.737	17.6
1105.448	20.2
1106.16	21.2
1106.871	19.8
1107.582	19
1108.294	19.2
1109.005	17.6
1109.716	18.6
1110.427	19
1111.138	19
1111.848	19.2
1112.559	19
1113.27	17.8
1113.98	18.2
1114.691	20.4
1115.401	20.4
1116.112	0.2
1116.822	-0.8
1117.532	0.6
1118.242	-0.4
1118.952	1.4
1119.662	2.8
1120.372	2.4
1121.081	2.6
1121.791	1.8
1122.501	1.8
1123.21	19.6
1123.92	19.2
1124.629	20.8
1125.338	18.8
1126.047	19
1126.756	19.4
1127.465	0
1128.174	-0.8
1128.883	0.8
1129.592	0.4
