# Supplementary material for: Real-time monitoring polymerization degree of organic photovoltaic materials toward no batch-to-batch variations in device performance
Source: Nat Commun. 2024 Feb 10;15:1248. doi: 10.1038/s41467-024-45510-w (PMC10858892; doi:10.1038/s41467-024-45510-w)
Supplement: Supplementary file 4 — Supplementary Code 1 [file 41467_2024_45510_MOESM4_ESM.zip › Supplementary code file/Small dataset/Subt2_00020.txt]

½ÚµãSubt2_00020.txtµÄÊý¾Ý

Date: Tue Jun 27 11:26:05 CST 2023
User: 16473
Spectrometer: QEPB1887
´¥·¢Ä£Ê½: 0
»ý·ÖÊ±¼ä (Ãë): 1.000000E-1
Scans to average: 5
ÆôÓÃ°µÔëÉùÐ£Õý: true
ÆôÓÃ·ÇÏßÐÔÐ£Õý: false
»¬¶¯Æ½¾ù¿í¶È: 0
XÖáÄ£Ê½: Wavelengths
Number of Pixels in Spectrum: 1044
>>>>>Begin Spectral Data<<<<<
348.275	1.4
349.063	2.4
349.85	2.6
350.637	2
351.425	2.8
352.212	3.8
352.999	3.2
353.786	3.6
354.572	2.4
355.359	3
356.146	2
356.933	4.4
357.719	2.2
358.506	2.8
359.292	3.4
360.079	3.6
360.865	1.8
361.651	2.8
362.437	4
363.223	3.2
364.009	1.2
364.795	4.6
365.581	2.4
366.367	2.6
367.153	2.8
367.939	4.8
368.724	1.8
369.51	3
370.295	3.2
371.081	5.2
371.866	2.8
372.651	4
373.437	5.2
374.222	3.8
375.007	5.2
375.792	4
376.577	2.8
377.361	6.8
378.146	3.8
378.931	4.2
379.716	4
380.5	4
381.285	4
382.069	5.2
382.853	5.4
383.638	6.4
384.422	6
385.206	6.4
385.99	6.2
386.774	5
387.558	5.4
388.342	6
389.126	5.4
389.91	6.6
390.693	6.6
391.477	4.4
392.26	6.6
393.044	8.2
393.827	6
394.611	7
395.394	7
396.177	7.2
396.96	7.4
397.743	9
398.526	7
399.309	6.6
400.092	6.8
400.875	6.2
401.657	8
402.44	8.8
403.222	6.8
404.005	7.8
404.787	7.4
405.57	8.2
406.352	6.2
407.134	6.6
407.916	9.4
408.698	6.8
409.48	6.6
410.262	8
411.044	8.2
411.826	8
412.607	9.2
413.389	8.6
414.171	7.2
414.952	8.4
415.733	8.4
416.515	7.6
417.296	6.8
418.077	6.8
418.858	5.8
419.64	4.8
420.421	5.8
421.201	6.2
421.982	4.6
422.763	6.2
423.544	4.8
424.324	4
425.105	6
425.886	4
426.666	2.4
427.446	4.8
428.227	4
429.007	3.4
429.787	4
430.567	3.6
431.347	3.2
432.127	2.8
432.907	3.6
433.687	2.8
434.466	0.8
435.246	0
436.026	1
436.805	-0.6
437.585	-0.6
438.364	-1.2
439.143	-1.4
439.922	-2.4
440.702	-1.6
441.481	-4.6
442.26	-4
443.039	-2.8
443.818	-4.4
444.596	-6
445.375	-5.6
446.154	-5.2
446.932	-8.4
447.711	-7
448.489	-10
449.268	-9.6
450.046	-9.2
450.824	-8
451.602	-11.4
452.381	-10
453.159	-10.2
453.936	-9.6
454.714	-11.2
455.492	-7.8
456.27	-8
457.048	-7.8
457.825	-7.4
458.603	-6.6
459.38	-6.8
460.158	-7
460.935	-6.6
461.712	-6.6
462.489	-5.8
463.266	-4.6
464.043	-6.4
464.82	-6
465.597	-4.2
466.374	-5.2
467.151	-6
467.928	-4
468.704	-5.4
469.481	-4
470.257	-4.6
471.034	-2.6
471.81	-4.2
472.586	-4
473.362	-2.6
474.138	-2.8
474.914	-6
475.69	-4.6
476.466	-4.8
477.242	-4
478.018	-4
478.793	-3.2
479.569	-3.6
480.345	-4.2
481.12	-2
481.895	-4.2
482.671	-4.6
483.446	-3.8
484.221	-3.8
484.996	-4
485.771	-2.8
486.546	-2.2
487.321	-5.6
488.096	-4
488.871	-4.4
489.645	-5.8
490.42	-3.6
491.195	-4
491.969	-4.6
492.743	-5.6
493.518	-5
494.292	-4.6
495.066	-6.8
495.84	-4.8
496.614	-6.6
497.388	-6.2
498.162	-7
498.936	-6.4
499.71	-7.6
500.483	-5.6
501.257	-6.6
502.031	-6
502.804	-6.4
503.577	-7.4
504.351	-8.4
505.124	-6.8
505.897	-7
506.67	-9
507.443	-8.8
508.216	-7.6
508.989	-9.8
509.762	-10.2
510.535	-8.6
511.307	-8
512.08	-10.2
512.853	-9
513.625	-8.8
514.397	-9.2
515.17	-11.4
515.942	-8
516.714	-9.6
517.486	-9.6
518.258	-8
519.03	-9.2
519.802	-10.8
520.574	-9.4
521.346	-10
522.117	-10.4
522.889	-11
523.66	-11
524.432	-10.4
525.203	-9.6
525.974	-10.2
526.746	-10.4
527.517	-11.2
528.288	-10.8
529.059	-12.6
529.83	-12
530.601	-11.2
531.372	-11.4
532.142	-12.2
532.913	-10.8
533.684	-10
534.454	-13
535.225	-13
535.995	-8.8
536.765	-12.4
537.535	-13.8
538.306	-11.4
539.076	-13
539.846	-13.2
540.616	-11.8
541.385	-11.2
542.155	-11.2
542.925	-13.2
543.695	-12
544.464	-13.6
545.234	-13
546.003	-12.4
546.772	-12.2
547.542	-12.6
548.311	-10.4
549.08	-12.8
549.849	-12.6
550.618	-11.2
551.387	-12.4
552.156	-14.6
552.925	-10.8
553.693	-9.8
554.462	-13.2
555.231	-12.6
555.999	-12
556.767	-11.4
557.536	-9.8
558.304	-11.6
559.072	-7.8
559.84	-9.2
560.608	-8.6
561.376	-9.8
562.144	-9.2
562.912	-7.6
563.68	-6.6
564.448	-7.4
565.215	-5.6
565.983	-7.6
566.75	-8
567.518	-9.2
568.285	-8.6
569.052	-7
569.819	-7.6
570.587	-7.4
571.354	-7.2
572.121	-9.8
572.887	-10.6
573.654	-9.6
574.421	-11
575.188	-10.4
575.954	-8.6
576.721	-8.8
577.487	-10.6
578.254	-9.8
579.02	-8.6
579.786	-11
580.552	-10.6
581.318	-9.2
582.084	-10.6
582.85	-9.4
583.616	-10
584.382	-11.4
585.148	-9
585.913	-10.4
586.679	-8.2
587.444	-9.2
588.21	-8.6
588.975	-9.8
589.741	-7.2
590.506	-7.2
591.271	-7.6
592.036	-6.4
592.801	-5.8
593.566	-6
594.331	-7
595.096	-4.6
595.86	-4.4
596.625	-5.6
597.389	-3.4
598.154	-0.2
598.918	0.4
599.683	2.8
600.447	5.2
601.211	3.6
601.975	5
602.739	2.6
603.503	3.8
604.267	1.2
605.031	-1
605.795	-0.4
606.558	-0.2
607.322	0.4
608.086	0.2
608.849	-1.4
609.612	0
610.376	1.6
611.139	-1.2
611.902	-1.4
612.665	0.2
613.428	0.2
614.191	-0.4
614.954	-0.6
615.717	1
616.48	-0.4
617.242	0
618.005	-0.8
618.767	1.6
619.53	-0.2
620.292	0.4
621.054	0.2
621.817	-1.6
622.579	-0.2
623.341	-0.8
624.103	-1.8
624.865	0
625.626	0.2
626.388	1.2
627.15	-0.2
627.912	3.2
628.673	1.2
629.435	2
630.196	3.2
630.957	1.8
631.719	1.2
632.48	5.2
633.241	4.8
634.002	3.4
634.763	5
635.524	5.8
636.285	6
637.045	7.8
637.806	8.4
638.567	8.6
639.327	9.4
640.087	11.2
640.848	10.2
641.608	11.2
642.368	15.2
643.129	13.8
643.889	14.6
644.649	17.4
645.409	18.4
646.168	21
646.928	23
647.688	24
648.448	23.8
649.207	23.2
649.967	23.4
650.726	22
651.485	20
652.245	23.6
653.004	21.2
653.763	21.8
654.522	22
655.281	24.4
656.04	21.4
656.799	22.4
657.557	24.8
658.316	24.2
659.075	25.6
659.833	25.6
660.592	26.6
661.35	24.4
662.108	28
662.866	26.4
663.625	27.2
664.383	28
665.141	29
665.899	30.6
666.656	30.6
667.414	31.6
668.172	30.6
668.93	33.6
669.687	37
670.445	38.4
671.202	37.2
671.959	41.2
672.717	43.2
673.474	43.8
674.231	44.4
674.988	49.6
675.745	50.2
676.502	51.8
677.259	53.8
678.015	56.2
678.772	59.2
679.529	60.6
680.285	62.2
681.042	67.8
681.798	69.6
682.554	75.2
683.31	75.2
684.067	78.4
684.823	86.2
685.579	89
686.335	90.8
687.09	99.6
687.846	101.2
688.602	107.6
689.358	113.6
690.113	117.6
690.869	123.6
691.624	132.8
692.379	137.2
693.135	144.8
693.89	151.8
694.645	161.2
695.4	169
696.155	178.6
696.91	185.2
697.665	197.2
698.419	205
699.174	216.4
699.929	226.4
700.683	239.6
701.437	250.8
702.192	264.6
702.946	274.6
703.7	290.6
704.454	304.6
705.208	321.4
705.962	337
706.716	354.4
707.47	370
708.224	390.2
708.978	409
709.731	427
710.485	449.4
711.238	474.8
711.992	494.8
712.745	518.4
713.498	536.8
714.251	569.6
715.004	593.2
715.757	622.8
716.51	648.4
717.263	684.4
718.016	713
718.769	750.4
719.521	782.4
720.274	819.8
721.026	852.2
721.779	895
722.531	934
723.283	982.4
724.036	1019.6
724.788	1063.8
725.54	1114.8
726.292	1162.4
727.044	1217
727.795	1280.6
728.547	1336.8
729.299	1390.8
730.05	1454.6
730.802	1517.6
731.553	1585.8
732.305	1652
733.056	1714.4
733.807	1783.8
734.558	1864.2
735.309	1936.8
736.06	2008.2
736.811	2096.6
737.562	2184.2
738.313	2264.6
739.064	2365
739.814	2463.2
740.565	2563.2
741.315	2650.8
742.066	2754.8
742.816	2875.2
743.566	2986
744.316	3105.4
745.066	3225.2
745.816	3350.6
746.566	3470.2
747.316	3598.4
748.066	3730.2
748.816	3874
749.565	3996
750.315	4144.2
751.064	4287
751.814	4435.8
752.563	4583
753.312	4747.2
754.061	4895.8
754.81	5067.4
755.559	5252.4
756.308	5424.6
757.057	5586.4
757.806	5778.4
758.555	5960.8
759.303	6174.4
760.052	6382.6
760.801	6595
761.549	6790.2
762.297	7008.6
763.046	7234.2
763.794	7454.2
764.542	7685.2
765.29	7911.6
766.038	8124
766.786	8345.6
767.534	8570.4
768.281	8813.4
769.029	9082.4
769.777	9294.8
770.524	9505.4
771.272	9731
772.019	9954.6
772.766	10220.8
773.513	10481
774.261	10701.6
775.008	10907.4
775.755	11123.8
776.501	11363.2
777.248	11596.2
777.995	11839.8
778.742	12031.2
779.488	12211.2
780.235	12357.4
780.981	12562.6
781.728	12814.2
782.474	13034.4
783.22	13253
783.966	13393.4
784.712	13516.2
785.458	13696.6
786.204	13873.2
786.95	14086.4
787.696	14272
788.442	14369.6
789.187	14457.2
789.933	14537.6
790.678	14644
791.424	14771.4
792.169	14888.4
792.914	14977.2
793.659	15021.8
794.404	15021.6
795.149	15015.6
795.894	15073.6
796.639	15179.6
797.384	15195.4
798.129	15183.6
798.873	15137.4
799.618	15062.4
800.362	15045.6
801.107	15083
801.851	15032.6
802.595	14999.6
803.339	14897.8
804.084	14742.8
804.828	14641.4
805.571	14567.4
806.315	14556.6
807.059	14472.8
807.803	14315
808.546	14152.4
809.29	13961.6
810.034	13809.4
810.777	13730
811.52	13617.6
812.263	13485
813.007	13313.2
813.75	13075.4
814.493	12846.6
815.236	12701.6
815.979	12569
816.721	12444.2
817.464	12291.6
818.207	12072.8
818.949	11801.8
819.692	11589.2
820.434	11413.4
821.177	11298
821.919	11151.6
822.661	10958
823.403	10745.4
824.145	10520.4
824.887	10292.4
825.629	10125.8
826.371	9983.2
827.112	9845.6
827.854	9716
828.596	9537
829.337	9325.6
830.079	9123
830.82	8964.4
831.561	8833
832.302	8739.6
833.043	8619.2
833.785	8475.6
834.525	8313.2
835.266	8146.4
836.007	7993.4
836.748	7877.8
837.489	7796
838.229	7706
838.97	7610.8
839.71	7482.8
840.45	7330.2
841.191	7190.6
841.931	7097.6
842.671	7036
843.411	6983
844.151	6939.4
844.891	6815.2
845.631	6717
846.37	6606
847.11	6504.2
847.849	6446.4
848.589	6393.8
849.328	6385
850.068	6314.6
850.807	6258.4
851.546	6175.4
852.285	6077.4
853.024	6016.2
853.763	5988.6
854.502	5983.8
855.241	5932.8
855.98	5904.8
856.718	5812.4
857.457	5712.6
858.195	5648.6
858.934	5589.6
859.672	5567.4
860.41	5533.2
861.149	5501.2
861.887	5435.6
862.625	5346.6
863.363	5252.8
864.101	5150.8
864.838	5100.8
865.576	5040.2
866.314	4997
867.051	4936.4
867.789	4860.2
868.526	4768.6
869.264	4641.8
870.001	4549
870.738	4472
871.475	4407.6
872.212	4332.8
872.949	4272.4
873.686	4182
874.423	4081.6
875.159	3969.4
875.896	3868.8
876.633	3780.8
877.369	3715.8
878.106	3647.8
878.842	3585.6
879.578	3496.8
880.314	3419
881.05	3334.8
881.786	3241.2
882.522	3154.6
883.258	3085.2
883.994	3021
884.73	2962.8
885.465	2893
886.201	2826.2
886.936	2752.4
887.672	2679.6
888.407	2605.2
889.142	2544.2
889.877	2502.8
890.613	2458.8
891.348	2396.2
892.083	2357
892.817	2298
893.552	2239.2
894.287	2187.6
895.021	2128.2
895.756	2091.4
896.49	2055.4
897.225	2018.6
897.959	1976.8
898.693	1945.6
899.428	1900.6
900.162	1864.2
900.896	1815.2
901.63	1783.6
902.363	1758.4
903.097	1735
903.831	1717
904.564	1693
905.298	1666.4
906.031	1647.2
906.765	1629
907.498	1602.4
908.231	1593.4
908.965	1576.6
909.698	1577
910.431	1569.4
911.163	1559
911.896	1551
912.629	1537.4
913.362	1512.2
914.094	1506.2
914.827	1495.2
915.559	1479
916.292	1473.4
917.024	1458.8
917.756	1441.6
918.488	1417.4
919.22	1384.2
919.952	1342.4
920.684	1309.2
921.416	1264.6
922.148	1227.2
922.879	1178
923.611	1138.2
924.343	1087.6
925.074	1047.6
925.805	1000.2
926.537	951.2
927.268	911
927.999	867
928.73	830.4
929.461	795.2
930.192	766.2
930.923	738
931.653	713.6
932.384	690
933.115	666.6
933.845	651
934.575	625.6
935.306	609.6
936.036	598.8
936.766	579.2
937.496	568.8
938.226	559.2
938.956	548.4
939.686	540.2
940.416	528
941.146	517.4
941.875	510
942.605	500.4
943.334	491
944.064	487.2
944.793	480.6
945.522	468
946.251	459.8
946.98	451.4
947.709	441
948.438	433.4
949.167	422
949.896	416
950.625	406.4
951.353	391.8
952.082	379.2
952.81	367.8
953.539	355.6
954.267	339.2
954.995	331
955.723	318.8
956.451	305.6
957.179	291.2
957.907	276.8
958.635	266.4
959.363	255
960.09	238.2
960.818	229
961.545	217.2
962.273	204.8
963	199
963.727	186
964.455	174.6
965.182	166.2
965.909	157.4
966.636	148
967.363	140.2
968.089	135.2
968.816	126
969.543	119.6
970.269	112.8
970.996	107.8
971.722	101.2
972.449	96
973.175	92.2
973.901	84.4
974.627	81.2
975.353	78
976.079	72.4
976.805	70.2
977.531	68.4
978.256	62
978.982	59.8
979.707	59
980.433	58
981.158	52.6
981.884	50
982.609	47.6
983.334	46.6
984.059	45.4
984.784	44.6
985.509	43.2
986.234	41.6
986.958	40.2
987.683	38.4
988.408	37.4
989.132	36.6
989.857	35.4
990.581	36.2
991.305	35.6
992.029	33.6
992.754	32.6
993.478	32
994.202	31
994.925	31.2
995.649	30.6
996.373	29.8
997.097	29.8
997.82	30.6
998.544	29.2
999.267	28.6
999.99	27.6
1000.713	27
1001.437	27.8
1002.16	26
1002.883	24.8
1003.606	28
1004.328	25.4
1005.051	24.4
1005.774	25.4
1006.497	25.6
1007.219	25.2
1007.941	25.2
1008.664	24
1009.386	23.2
1010.108	24
1010.83	24.6
1011.553	22.8
1012.274	25
1012.996	22.8
1013.718	22.8
1014.44	21.6
1015.162	23.6
1015.883	21.8
1016.605	22.4
1017.326	23.2
1018.047	22.8
1018.769	21.2
1019.49	23
1020.211	22
1020.932	21.4
1021.653	21.8
1022.374	22.2
1023.094	21.8
1023.815	22
1024.536	20.2
1025.256	21.8
1025.977	19
1026.697	21.6
1027.417	20.8
1028.138	20.6
1028.858	20.2
1029.578	20.6
1030.298	20.6
1031.018	21.2
1031.737	20.6
1032.457	21.4
1033.177	22.4
1033.896	21.2
1034.616	20
1035.335	20.4
1036.055	20.2
1036.774	19
1037.493	19.2
1038.212	20.6
1038.931	21.8
1039.65	20.6
1040.369	20
1041.088	20.2
1041.806	19.4
1042.525	20.4
1043.244	20.2
1043.962	21.2
1044.68	18.2
1045.399	20.4
1046.117	20.2
1046.835	19.6
1047.553	19.4
1048.271	21.6
1048.989	19.6
1049.707	18.2
1050.425	19.8
1051.142	20
1051.86	19
1052.577	19.8
1053.295	18.6
1054.012	19.2
1054.729	20.6
1055.446	19
1056.163	17.4
1056.881	20.8
1057.597	18.8
1058.314	18.8
1059.031	19.4
1059.748	20.8
1060.464	17.8
1061.181	18.6
1061.897	19.4
1062.614	17
1063.33	18
1064.046	20
1064.762	18.8
1065.478	19.2
1066.194	19.6
1066.91	18.6
1067.626	19
1068.342	19
1069.057	18.2
1069.773	19
1070.488	18.8
1071.204	19
1071.919	17.8
1072.634	18
1073.35	19.6
1074.065	20.2
1074.78	18.2
1075.495	17.6
1076.209	20.2
1076.924	16.8
1077.639	19.6
1078.353	19.4
1079.068	18.6
1079.782	19.8
1080.497	19.6
1081.211	18.4
1081.925	18.8
1082.639	18.4
1083.353	18
1084.067	18
1084.781	17.8
1085.495	17.6
1086.209	19
1086.922	17.4
1087.636	18.8
1088.349	18.4
1089.063	18.8
1089.776	19.4
1090.489	17.2
1091.202	19.2
1091.916	20.4
1092.628	19
1093.341	18.8
1094.054	20.6
1094.767	18.8
1095.48	19
1096.192	19.4
1096.905	19.6
1097.617	17.6
1098.329	18.4
1099.042	19.6
1099.754	19.4
1100.466	17.2
1101.178	21
1101.89	18.6
1102.602	18.8
1103.314	17.8
1104.025	19.4
1104.737	18.4
1105.448	20.2
1106.16	19.8
1106.871	18.6
1107.582	18.4
1108.294	18.8
1109.005	18
1109.716	18.6
1110.427	17.4
1111.138	20.2
1111.848	17.4
1112.559	18.6
1113.27	17.4
1113.98	18.8
1114.691	19.2
1115.401	18.6
1116.112	-0.4
1116.822	-0.2
1117.532	-0.2
1118.242	0.6
1118.952	1.6
1119.662	1.8
1120.372	2.2
1121.081	1.2
1121.791	2.2
1122.501	2
1123.21	17.8
1123.92	18.4
1124.629	19
1125.338	17.2
1126.047	19.2
1126.756	19.2
1127.465	0
1128.174	0
1128.883	0.4
1129.592	-0.2
