# Supplementary material for: Real-time monitoring polymerization degree of organic photovoltaic materials toward no batch-to-batch variations in device performance
Source: Nat Commun. 2024 Feb 10;15:1248. doi: 10.1038/s41467-024-45510-w (PMC10858892; doi:10.1038/s41467-024-45510-w)
Supplement: Supplementary file 4 — Supplementary Code 1 [file 41467_2024_45510_MOESM4_ESM.zip › Supplementary code file/Small dataset/Subt2_00021.txt]

½ÚµãSubt2_00021.txtµÄÊý¾Ý

Date: Tue Jun 27 11:27:05 CST 2023
User: 16473
Spectrometer: QEPB1887
´¥·¢Ä£Ê½: 0
»ý·ÖÊ±¼ä (Ãë): 1.000000E-1
Scans to average: 5
ÆôÓÃ°µÔëÉùÐ£Õý: true
ÆôÓÃ·ÇÏßÐÔÐ£Õý: false
»¬¶¯Æ½¾ù¿í¶È: 0
XÖáÄ£Ê½: Wavelengths
Number of Pixels in Spectrum: 1044
>>>>>Begin Spectral Data<<<<<
348.275	0.97
349.063	0.97
349.85	2.57
350.637	1.97
351.425	3.17
352.212	3.97
352.999	2.38
353.786	3.38
354.572	3.57
355.359	3.18
356.146	3.78
356.933	2.97
357.719	2.17
358.506	2.57
359.292	2.38
360.079	3.17
360.865	2.77
361.651	2.57
362.437	3.77
363.223	2.97
364.009	1.38
364.795	4.38
365.581	2.38
366.367	1.78
367.153	3.17
367.939	3.57
368.724	2.77
369.51	2.78
370.295	3.77
371.081	3.57
371.866	4.38
372.651	2.78
373.437	4.57
374.222	3.97
375.007	3.97
375.792	5.57
376.577	3.57
377.361	4.97
378.146	4.18
378.931	3.97
379.716	4.17
380.5	4.97
381.285	3.97
382.069	5.57
382.853	6.17
383.638	5.97
384.422	5.97
385.206	6.97
385.99	5.57
386.774	5.18
387.558	4.78
388.342	4.57
389.126	6.17
389.91	5.78
390.693	6.18
391.477	3.77
392.26	6.57
393.044	7.17
393.827	6.38
394.611	5.58
395.394	7.77
396.177	6.37
396.96	5.78
397.743	8.97
398.526	7.38
399.309	5.97
400.092	7.57
400.875	4.78
401.657	6.57
402.44	7.97
403.222	5.97
404.005	8.18
404.787	7.77
405.57	6.57
406.352	7.97
407.134	5.78
407.916	7.78
408.698	5.97
409.48	7.38
410.262	8.57
411.044	8.78
411.826	6.38
412.607	8.18
413.389	7.78
414.171	7.78
414.952	7.57
415.733	8.18
416.515	6.97
417.296	5.97
418.077	6.57
418.858	5.37
419.64	5.78
420.421	5.78
421.201	4.78
421.982	3.97
422.763	5.58
423.544	4.97
424.324	4.97
425.105	4.97
425.886	4.97
426.666	3.78
427.446	4.57
428.227	5.57
429.007	2.38
429.787	3.77
430.567	4.57
431.347	3.57
432.127	1.78
432.907	3.18
433.687	0.78
434.466	1.57
435.246	0.78
436.026	-0.42
436.805	-1.63
437.585	-0.03
438.364	-1.03
439.143	-2.22
439.922	-4.83
440.702	-3.43
441.481	-4.43
442.26	-6.63
443.039	-3.03
443.818	-3.82
444.596	-6.62
445.375	-4.62
446.154	-6.22
446.932	-8.43
447.711	-6.83
448.489	-8.82
449.268	-9.62
450.046	-10.22
450.824	-10.43
451.602	-11.63
452.381	-10.62
453.159	-10.42
453.936	-8.82
454.714	-10.82
455.492	-7.62
456.27	-7.03
457.048	-7.62
457.825	-7.63
458.603	-6.22
459.38	-6.83
460.158	-8.43
460.935	-5.82
461.712	-7.62
462.489	-6.23
463.266	-5.62
464.043	-4.42
464.82	-5.83
465.597	-4.22
466.374	-5.62
467.151	-5.62
467.928	-4.22
468.704	-5.62
469.481	-5.82
470.257	-4.03
471.034	-3.82
471.81	-3.62
472.586	-4.83
473.362	-4.03
474.138	-3.83
474.914	-4.62
475.69	-4.03
476.466	-4.62
477.242	-4.43
478.018	-4.22
478.793	-3.62
479.569	-4.62
480.345	-4.23
481.12	-2.82
481.895	-3.43
482.671	-4.03
483.446	-4.03
484.221	-3.63
484.996	-4.03
485.771	-3.22
486.546	-1.83
487.321	-5.23
488.096	-4.62
488.871	-3.42
489.645	-5.62
490.42	-4.83
491.195	-4.42
491.969	-5.43
492.743	-6.62
493.518	-5.03
494.292	-5.03
495.066	-6.62
495.84	-4.83
496.614	-6.62
497.388	-7.43
498.162	-6.22
498.936	-6.62
499.71	-8.22
500.483	-6.22
501.257	-6.43
502.031	-6.83
502.804	-6.82
503.577	-6.82
504.351	-6.43
505.124	-8.22
505.897	-8.23
506.67	-7.62
507.443	-10.03
508.216	-7.83
508.989	-10.03
509.762	-9.03
510.535	-8.62
511.307	-9.22
512.08	-9.82
512.853	-9.03
513.625	-9.03
514.397	-10.03
515.17	-11.42
515.942	-9.22
516.714	-10.83
517.486	-11.82
518.258	-9.62
519.03	-9.83
519.802	-9.62
520.574	-11.03
521.346	-9.43
522.117	-10.62
522.889	-10.62
523.66	-10.03
524.432	-11.62
525.203	-10.63
525.974	-10.43
526.746	-10.03
527.517	-10.23
528.288	-11.03
529.059	-12.03
529.83	-10.82
530.601	-11.22
531.372	-12.63
532.142	-11.03
532.913	-11.62
533.684	-9.23
534.454	-12.03
535.225	-11.83
535.995	-9.22
536.765	-12.22
537.535	-13.83
538.306	-12.03
539.076	-12.62
539.846	-12.82
540.616	-11.83
541.385	-11.03
542.155	-12.22
542.925	-12.43
543.695	-12.82
544.464	-12.83
545.234	-12.22
546.003	-12.43
546.772	-12.03
547.542	-12.22
548.311	-11.43
549.08	-11.43
549.849	-13.83
550.618	-12.22
551.387	-11.23
552.156	-14.22
552.925	-11.43
553.693	-10.03
554.462	-13.82
555.231	-10.03
555.999	-11.83
556.767	-12.62
557.536	-10.62
558.304	-12.83
559.072	-8.83
559.84	-8.43
560.608	-9.83
561.376	-10.83
562.144	-10.03
562.912	-8.22
563.68	-7.03
564.448	-7.03
565.215	-6.82
565.983	-8.03
566.75	-7.62
567.518	-10.43
568.285	-9.03
569.052	-6.42
569.819	-7.82
570.587	-7.63
571.354	-9.83
572.121	-10.23
572.887	-8.43
573.654	-9.83
574.421	-11.03
575.188	-11.42
575.954	-8.63
576.721	-9.23
577.487	-11.03
578.254	-10.03
579.02	-9.03
579.786	-11.03
580.552	-10.62
581.318	-9.83
582.084	-11.23
582.85	-9.22
583.616	-9.62
584.382	-11.23
585.148	-10.23
585.913	-9.22
586.679	-9.03
587.444	-9.23
588.21	-9.43
588.975	-9.43
589.741	-6.62
590.506	-5.82
591.271	-7.43
592.036	-6.22
592.801	-6.62
593.566	-6.43
594.331	-6.83
595.096	-4.63
595.86	-4.03
596.625	-4.62
597.389	-4.83
598.154	-0.63
598.918	0.57
599.683	2.78
600.447	7.38
601.211	3.57
601.975	2.97
602.739	2.78
603.503	3.38
604.267	0.38
605.031	-0.23
605.795	-0.82
606.558	0.57
607.322	1.38
608.086	-0.43
608.849	-0.42
609.612	-0.43
610.376	0.97
611.139	-1.22
611.902	-1.43
612.665	0.97
613.428	1.38
614.191	0.17
614.954	0.17
615.717	0.38
616.48	-0.43
617.242	-1.43
618.005	1.18
618.767	-0.42
619.53	-0.43
620.292	0.17
621.054	-0.42
621.817	0.38
622.579	-0.62
623.341	0.78
624.103	-2.23
624.865	-0.23
625.626	0.17
626.388	0.37
627.15	1.77
627.912	2.78
628.673	0.77
629.435	1.77
630.196	3.77
630.957	1.97
631.719	1.37
632.48	4.17
633.241	4.38
634.002	3.38
634.763	4.58
635.524	4.77
636.285	6.17
637.045	8.97
637.806	8.17
638.567	7.38
639.327	9.58
640.087	10.97
640.848	10.18
641.608	11.38
642.368	13.17
643.129	14.77
643.889	13.58
644.649	14.97
645.409	19.17
646.168	21.17
646.928	22.38
647.688	24.38
648.448	23.37
649.207	21.57
649.967	24.17
650.726	21.57
651.485	20.18
652.245	21.37
653.004	19.17
653.763	21.97
654.522	21.17
655.281	22.37
656.04	21.97
656.799	23.77
657.557	23.78
658.316	24.97
659.075	24.38
659.833	25.18
660.592	25.97
661.35	24.38
662.108	26.78
662.866	25.78
663.625	26.17
664.383	29.38
665.141	27.57
665.899	29.97
666.656	30.78
667.414	32.37
668.172	31.57
668.93	32.57
669.687	35.97
670.445	38.17
671.202	37.57
671.959	39.97
672.717	42.18
673.474	43.17
674.231	44.97
674.988	46.97
675.745	48.77
676.502	51.37
677.259	53.78
678.015	54.58
678.772	57.37
679.529	63.17
680.285	63.78
681.042	65.97
681.798	68.97
682.554	72.17
683.31	75.97
684.067	81.17
684.823	83.18
685.579	88.38
686.335	92.17
687.09	96.17
687.846	102.17
688.602	104.78
689.358	114.57
690.113	116.38
690.869	125.17
691.624	132.17
692.379	138.38
693.135	143.78
693.89	150.97
694.645	159.97
695.4	165.78
696.155	176.18
696.91	186.77
697.665	197.57
698.419	204.57
699.174	213.38
699.929	223.38
700.683	238.38
701.437	251.77
702.192	258.78
702.946	272.97
703.7	289.77
704.454	304.57
705.208	314.97
705.962	332.57
706.716	352.97
707.47	369.37
708.224	386.78
708.978	408.18
709.731	426.38
710.485	443.57
711.238	471.38
711.992	491.57
712.745	516.77
713.498	537.77
714.251	564.78
715.004	585.97
715.757	624.97
716.51	653.37
717.263	675.38
718.016	710.97
718.769	741.38
719.521	780.18
720.274	810.57
721.026	846.38
721.779	890.97
722.531	928.57
723.283	970.78
724.036	1011.78
724.788	1061.17
725.54	1113.57
726.292	1162.78
727.044	1210.57
727.795	1269.38
728.547	1324.97
729.299	1384.38
730.05	1445.78
730.802	1500.38
731.553	1564.78
732.305	1630.78
733.056	1702.77
733.807	1774.38
734.558	1838.77
735.309	1907.77
736.06	1995.97
736.811	2077.78
737.562	2152.38
738.313	2248.97
739.064	2340.78
739.814	2429.58
740.565	2526.78
741.315	2616.57
742.066	2731.38
742.816	2840.17
743.566	2954.17
744.316	3068.57
745.066	3193.78
745.816	3310.38
746.566	3441.57
747.316	3570.77
748.066	3692.78
748.816	3823.38
749.565	3950.18
750.315	4098.57
751.064	4233.97
751.814	4387.77
752.563	4527.38
753.312	4687.98
754.061	4842.38
754.81	5012.38
755.559	5186.17
756.308	5334.18
757.057	5521.77
757.806	5704.18
758.555	5872.17
759.303	6081.98
760.052	6285.57
760.801	6496.98
761.549	6697.77
762.297	6910.98
763.046	7104.98
763.794	7329.38
764.542	7572.78
765.29	7800.18
766.038	8004.18
766.786	8205.38
767.534	8436.17
768.281	8667.58
769.029	8916.17
769.777	9121.58
770.524	9348.17
771.272	9552.17
772.019	9797.58
772.766	10034.78
773.513	10281.17
774.261	10514.38
775.008	10693.78
775.755	10904.17
776.501	11127.58
777.248	11373.78
777.995	11596.38
778.742	11807.38
779.488	11941.98
780.235	12111.18
780.981	12277.98
781.728	12521.58
782.474	12733.58
783.22	12923.38
783.966	13079.58
784.712	13201.18
785.458	13362.17
786.204	13558.17
786.95	13727.38
787.696	13896.38
788.442	14019.58
789.187	14084.98
789.933	14148.78
790.678	14244.58
791.424	14389.38
792.169	14507.58
792.914	14572.97
793.659	14578.78
794.404	14592.57
795.149	14615.77
795.894	14656.97
796.639	14723.38
797.384	14770.38
798.129	14754.38
798.873	14664.58
799.618	14607.98
800.362	14573.58
801.107	14628.58
801.851	14586.17
802.595	14530.58
803.339	14450.18
804.084	14311.97
804.828	14176.17
805.571	14111.97
806.315	14074.38
807.059	14024.17
807.803	13873.77
808.546	13683.38
809.29	13536.98
810.034	13370.17
810.777	13270.58
811.52	13186.18
812.263	13052.97
813.007	12864.78
813.75	12645.77
814.493	12429.58
815.236	12269.18
815.979	12127.38
816.721	12008.98
817.464	11848.38
818.207	11670.38
818.949	11436.58
819.692	11189.38
820.434	11023.98
821.177	10919.38
821.919	10765.77
822.661	10571.38
823.403	10387.78
824.145	10171.18
824.887	9950.18
825.629	9781.78
826.371	9643.38
827.112	9529.98
827.854	9396.58
828.596	9214.58
829.337	9000.17
830.079	8811.98
830.82	8668.38
831.561	8535.58
832.302	8436.98
833.043	8333.58
833.785	8193.77
834.525	8037.58
835.266	7857.98
836.007	7726.98
836.748	7617.57
837.489	7529.57
838.229	7469.78
838.97	7348.78
839.71	7220.38
840.45	7081.38
841.191	6948.78
841.931	6866.58
842.671	6799.97
843.411	6757.78
844.151	6697.78
844.891	6603.38
845.631	6486.38
846.37	6379.58
847.11	6278.38
847.849	6216.97
848.589	6191.18
849.328	6173.38
850.068	6106.18
850.807	6040.57
851.546	5964.78
852.285	5865.18
853.024	5815.57
853.763	5779.18
854.502	5768.58
855.241	5740.77
855.98	5708.77
856.718	5636.38
857.457	5525.77
858.195	5458.58
858.934	5407.78
859.672	5381.98
860.41	5348.57
861.149	5290.97
861.887	5243.18
862.625	5164.58
863.363	5069.58
864.101	4991.17
864.838	4914.17
865.576	4858.77
866.314	4830.98
867.051	4769.78
867.789	4691.98
868.526	4589.17
869.264	4487.98
870.001	4394.78
870.738	4307.78
871.475	4240.38
872.212	4172.97
872.949	4119.98
873.686	4032.57
874.423	3936.97
875.159	3845.38
875.896	3724.78
876.633	3652.17
877.369	3586.97
878.106	3510.38
878.842	3454.37
879.578	3383.38
880.314	3302.98
881.05	3190.57
881.786	3107.17
882.522	3030.78
883.258	2966.77
883.994	2917.17
884.73	2855.17
885.465	2790.97
886.201	2721.97
886.936	2653.98
887.672	2584.38
888.407	2507.78
889.142	2452.57
889.877	2407.58
890.613	2362.57
891.348	2317.98
892.083	2264.97
892.817	2210.17
893.552	2157.17
894.287	2102.78
895.021	2053.77
895.756	2010.37
896.49	1980.37
897.225	1943.18
897.959	1904.37
898.693	1866.78
899.428	1831.78
900.162	1788.58
900.896	1743.77
901.63	1719.77
902.363	1703.38
903.097	1674.17
903.831	1653.38
904.564	1629.97
905.298	1608.77
906.031	1584.38
906.765	1568.38
907.498	1544.78
908.231	1532.38
908.965	1529.18
909.698	1521.77
910.431	1508.38
911.163	1505.38
911.896	1494.17
912.629	1471.18
913.362	1458.57
914.094	1449.17
914.827	1438.38
915.559	1426.17
916.292	1412.38
917.024	1400.97
917.756	1382.38
918.488	1363.97
919.22	1330.78
919.952	1301.18
920.684	1264.38
921.416	1224.97
922.148	1177.57
922.879	1137.77
923.611	1093.38
924.343	1047.58
925.074	1003.17
925.805	959.18
926.537	918.78
927.268	868.97
927.999	833.57
928.73	797.77
929.461	771.17
930.192	740.38
930.923	706.97
931.653	688.57
932.384	664.38
933.115	642.77
933.845	622.57
934.575	605.38
935.306	583.97
936.036	575.17
936.766	558.97
937.496	547.97
938.226	542.58
938.956	525.38
939.686	517.57
940.416	510.38
941.146	499.38
941.875	489.17
942.605	483.97
943.334	474.38
944.064	462.78
944.793	463.77
945.522	453.78
946.251	444.57
946.98	437.37
947.709	425.38
948.438	421.37
949.167	407.38
949.896	396.97
950.625	384.17
951.353	373.77
952.082	369.18
952.81	356.97
953.539	342.97
954.267	330.97
954.995	320.17
955.723	300.17
956.451	292.77
957.179	279.77
957.907	267.78
958.635	254.97
959.363	243.58
960.09	229.57
960.818	220.37
961.545	208.78
962.273	199.97
963	191.38
963.727	179.57
964.455	166.38
965.182	158.77
965.909	151.57
966.636	143.78
967.363	134.78
968.089	129.57
968.816	121.18
969.543	114.18
970.269	110.78
970.996	103.78
971.722	95.58
972.449	90.78
973.175	90.38
973.901	83.97
974.627	76.97
975.353	75.78
976.079	69.97
976.805	68.57
977.531	66.57
978.256	61.57
978.982	58.57
979.707	55.78
980.433	54.17
981.158	50.17
981.884	48.97
982.609	47.17
983.334	44.57
984.059	43.38
984.784	45.17
985.509	41.18
986.234	39.17
986.958	38.78
987.683	37.78
988.408	38.17
989.132	36.78
989.857	34.57
990.581	32.97
991.305	35.57
992.029	33.57
992.754	32.57
993.478	31.57
994.202	29.97
994.925	28.78
995.649	29.97
996.373	29.57
997.097	27.57
997.82	28.37
998.544	30.18
999.267	27.17
999.99	24.37
1000.713	26.58
1001.437	26.97
1002.16	25.58
1002.883	24.57
1003.606	26.17
1004.328	25.57
1005.051	24.57
1005.774	22.97
1006.497	22.97
1007.219	22.97
1007.941	23.78
1008.664	22.97
1009.386	21.18
1010.108	22.57
1010.83	23.38
1011.553	23.17
1012.274	22.97
1012.996	21.37
1013.718	21.97
1014.44	22.18
1015.162	21.17
1015.883	21.38
1016.605	21.57
1017.326	21.77
1018.047	21.17
1018.769	19.78
1019.49	21.77
1020.211	21.77
1020.932	22.97
1021.653	21.97
1022.374	21.38
1023.094	20.78
1023.815	20.97
1024.536	19.57
1025.256	20.38
1025.977	20.18
1026.697	21.57
1027.417	20.38
1028.138	20.78
1028.858	19.38
1029.578	20.97
1030.298	20.57
1031.018	19.57
1031.737	20.38
1032.457	19.57
1033.177	21.78
1033.896	21.17
1034.616	19.97
1035.335	19.57
1036.055	17.77
1036.774	18.38
1037.493	19.17
1038.212	20.17
1038.931	20.17
1039.65	19.78
1040.369	19.37
1041.088	19.97
1041.806	19.17
1042.525	19.78
1043.244	20.38
1043.962	20.38
1044.68	20.37
1045.399	20.78
1046.117	19.17
1046.835	17.57
1047.553	19.57
1048.271	19.57
1048.989	20.38
1049.707	18.77
1050.425	19.37
1051.142	19.18
1051.86	18.77
1052.577	19.77
1053.295	19.17
1054.012	17.57
1054.729	18.78
1055.446	18.97
1056.163	17.78
1056.881	19.58
1057.597	17.97
1058.314	17.78
1059.031	20.18
1059.748	19.57
1060.464	16.17
1061.181	19.97
1061.897	19.57
1062.614	16.37
1063.33	15.97
1064.046	19.57
1064.762	18.17
1065.478	18.77
1066.194	18.97
1066.91	18.38
1067.626	19.18
1068.342	19.38
1069.057	18.78
1069.773	17.77
1070.488	18.97
1071.204	20.17
1071.919	17.38
1072.634	17.18
1073.35	18.57
1074.065	18.77
1074.78	17.78
1075.495	17.78
1076.209	18.17
1076.924	17.97
1077.639	18.58
1078.353	18.37
1079.068	17.97
1079.782	18.18
1080.497	20.38
1081.211	17.57
1081.925	20.17
1082.639	16.97
1083.353	17.97
1084.067	17.78
1084.781	18.17
1085.495	18.38
1086.209	16.97
1086.922	17.78
1087.636	18.78
1088.349	17.17
1089.063	18.57
1089.776	19.37
1090.489	18.37
1091.202	18.78
1091.916	18.78
1092.628	17.38
1093.341	19.17
1094.054	20.97
1094.767	17.97
1095.48	17.57
1096.192	17.37
1096.905	18.18
1097.617	18.97
1098.329	18.37
1099.042	18.57
1099.754	18.17
1100.466	16.78
1101.178	19.57
1101.89	16.57
1102.602	18.38
1103.314	18.17
1104.025	19.17
1104.737	18.17
1105.448	18.97
1106.16	16.97
1106.871	17.77
1107.582	18.17
1108.294	17.78
1109.005	17.77
1109.716	16.58
1110.427	18.18
1111.138	17.97
1111.848	18.57
1112.559	19.38
1113.27	16.97
1113.98	16.78
1114.691	19.38
1115.401	18.97
1116.112	-0.62
1116.822	0.37
1117.532	1.38
1118.242	0.18
1118.952	0.38
1119.662	2.17
1120.372	1.97
1121.081	1.77
1121.791	1.97
1122.501	1.97
1123.21	18.17
1123.92	17.97
1124.629	18.78
1125.338	18.37
1126.047	16.78
1126.756	18.18
1127.465	-0.22
1128.174	-1.03
1128.883	0.78
1129.592	-0.82
