# Supplementary material for: Real-time monitoring polymerization degree of organic photovoltaic materials toward no batch-to-batch variations in device performance
Source: Nat Commun. 2024 Feb 10;15:1248. doi: 10.1038/s41467-024-45510-w (PMC10858892; doi:10.1038/s41467-024-45510-w)
Supplement: Supplementary file 4 — Supplementary Code 1 [file 41467_2024_45510_MOESM4_ESM.zip › Supplementary code file/Small dataset/Subt2_00022.txt]

½ÚµãSubt2_00022.txtµÄÊý¾Ý

Date: Tue Jun 27 11:28:06 CST 2023
User: 16473
Spectrometer: QEPB1887
´¥·¢Ä£Ê½: 0
»ý·ÖÊ±¼ä (Ãë): 1.000000E-1
Scans to average: 5
ÆôÓÃ°µÔëÉùÐ£Õý: true
ÆôÓÃ·ÇÏßÐÔÐ£Õý: false
»¬¶¯Æ½¾ù¿í¶È: 0
XÖáÄ£Ê½: Wavelengths
Number of Pixels in Spectrum: 1044
>>>>>Begin Spectral Data<<<<<
348.275	1.95
349.063	1.35
349.85	2.75
350.637	1.75
351.425	4.15
352.212	3.55
352.999	1.35
353.786	3.15
354.572	3.55
355.359	2.95
356.146	2.35
356.933	3.95
357.719	2.35
358.506	3.75
359.292	2.95
360.079	3.15
360.865	1.95
361.651	3.55
362.437	5.15
363.223	2.55
364.009	1.55
364.795	4.95
365.581	2.75
366.367	2.95
367.153	2.95
367.939	3.95
368.724	3.55
369.51	4.75
370.295	3.55
371.081	5.35
371.866	3.95
372.651	4.55
373.437	5.15
374.222	2.95
375.007	5.15
375.792	4.95
376.577	3.95
377.361	4.95
378.146	4.35
378.931	3.75
379.716	4.35
380.5	4.75
381.285	3.75
382.069	6.15
382.853	6.95
383.638	6.35
384.422	5.55
385.206	7.15
385.99	6.15
386.774	5.75
387.558	4.95
388.342	5.95
389.126	5.95
389.91	7.75
390.693	6.55
391.477	4.95
392.26	5.75
393.044	9.15
393.827	5.95
394.611	5.75
395.394	6.15
396.177	6.75
396.96	7.35
397.743	8.95
398.526	7.35
399.309	6.35
400.092	8.35
400.875	6.55
401.657	7.15
402.44	8.15
403.222	7.95
404.005	7.95
404.787	8.15
405.57	6.95
406.352	7.55
407.134	6.75
407.916	8.75
408.698	6.55
409.48	5.95
410.262	9.75
411.044	8.35
411.826	6.35
412.607	9.35
413.389	7.95
414.171	6.95
414.952	8.15
415.733	6.55
416.515	7.75
417.296	6.35
418.077	7.15
418.858	5.95
419.64	5.75
420.421	5.95
421.201	5.15
421.982	3.35
422.763	5.35
423.544	5.75
424.324	5.35
425.105	5.15
425.886	4.15
426.666	4.15
427.446	6.35
428.227	4.55
429.007	4.15
429.787	3.55
430.567	5.15
431.347	4.15
432.127	1.95
432.907	2.75
433.687	1.55
434.466	1.95
435.246	0.75
436.026	0.15
436.805	-1.65
437.585	-0.05
438.364	-0.05
439.143	-2.05
439.922	-3.25
440.702	-2.05
441.481	-4.65
442.26	-5.45
443.039	-3.25
443.818	-3.85
444.596	-5.85
445.375	-4.45
446.154	-5.25
446.932	-8.45
447.711	-7.05
448.489	-8.85
449.268	-10.25
450.046	-10.85
450.824	-8.45
451.602	-10.05
452.381	-10.25
453.159	-10.45
453.936	-9.25
454.714	-11.65
455.492	-7.45
456.27	-7.85
457.048	-7.85
457.825	-6.65
458.603	-6.85
459.38	-8.25
460.158	-6.65
460.935	-6.45
461.712	-6.25
462.489	-6.85
463.266	-5.85
464.043	-5.85
464.82	-4.25
465.597	-4.05
466.374	-4.65
467.151	-6.05
467.928	-4.65
468.704	-4.65
469.481	-6.05
470.257	-3.85
471.034	-3.25
471.81	-3.65
472.586	-3.25
473.362	-2.85
474.138	-3.65
474.914	-4.25
475.69	-3.25
476.466	-3.45
477.242	-3.25
478.018	-3.25
478.793	-3.05
479.569	-4.05
480.345	-3.65
481.12	-1.65
481.895	-4.25
482.671	-4.25
483.446	-3.45
484.221	-3.25
484.996	-3.85
485.771	-2.65
486.546	-2.65
487.321	-5.05
488.096	-3.45
488.871	-4.45
489.645	-5.25
490.42	-5.25
491.195	-4.45
491.969	-4.65
492.743	-4.65
493.518	-5.65
494.292	-3.65
495.066	-6.65
495.84	-5.05
496.614	-5.45
497.388	-7.05
498.162	-7.25
498.936	-5.25
499.71	-9.05
500.483	-5.65
501.257	-6.25
502.031	-6.65
502.804	-6.05
503.577	-7.05
504.351	-7.25
505.124	-6.85
505.897	-7.05
506.67	-8.85
507.443	-8.65
508.216	-7.05
508.989	-8.85
509.762	-9.65
510.535	-7.65
511.307	-8.45
512.08	-9.85
512.853	-9.65
513.625	-9.25
514.397	-8.25
515.17	-10.65
515.942	-7.85
516.714	-9.45
517.486	-10.05
518.258	-8.25
519.03	-9.45
519.802	-10.25
520.574	-9.65
521.346	-9.65
522.117	-9.05
522.889	-11.45
523.66	-10.05
524.432	-11.05
525.203	-9.85
525.974	-10.25
526.746	-8.65
527.517	-11.05
528.288	-10.65
529.059	-11.65
529.83	-10.45
530.601	-11.25
531.372	-12.45
532.142	-12.05
532.913	-11.25
533.684	-10.45
534.454	-11.65
535.225	-11.65
535.995	-9.65
536.765	-11.65
537.535	-13.45
538.306	-11.85
539.076	-12.25
539.846	-12.25
540.616	-11.85
541.385	-11.65
542.155	-11.65
542.925	-11.65
543.695	-10.25
544.464	-11.85
545.234	-13.45
546.003	-11.25
546.772	-10.85
547.542	-12.45
548.311	-10.65
549.08	-10.25
549.849	-12.65
550.618	-12.05
551.387	-12.25
552.156	-13.45
552.925	-9.25
553.693	-9.45
554.462	-13.45
555.231	-12.45
555.999	-12.05
556.767	-11.25
557.536	-9.45
558.304	-12.65
559.072	-8.05
559.84	-8.85
560.608	-8.85
561.376	-10.05
562.144	-8.85
562.912	-8.05
563.68	-6.65
564.448	-6.65
565.215	-6.05
565.983	-6.45
566.75	-7.65
567.518	-9.65
568.285	-8.25
569.052	-8.85
569.819	-6.25
570.587	-7.85
571.354	-8.25
572.121	-10.25
572.887	-9.05
573.654	-9.45
574.421	-10.45
575.188	-10.65
575.954	-8.85
576.721	-8.65
577.487	-10.45
578.254	-9.05
579.02	-9.45
579.786	-11.05
580.552	-9.45
581.318	-10.45
582.084	-11.45
582.85	-9.25
583.616	-9.85
584.382	-10.05
585.148	-8.65
585.913	-10.05
586.679	-9.85
587.444	-9.45
588.21	-8.65
588.975	-8.65
589.741	-6.05
590.506	-7.05
591.271	-7.45
592.036	-6.85
592.801	-6.65
593.566	-6.25
594.331	-6.25
595.096	-4.25
595.86	-3.05
596.625	-4.05
597.389	-3.25
598.154	-0.65
598.918	0.15
599.683	4.55
600.447	7.55
601.211	4.55
601.975	4.35
602.739	1.35
603.503	4.35
604.267	1.15
605.031	-1.65
605.795	0.35
606.558	1.95
607.322	1.75
608.086	1.75
608.849	-0.45
609.612	0.15
610.376	1.95
611.139	0.35
611.902	-2.45
612.665	1.55
613.428	1.15
614.191	1.35
614.954	0.35
615.717	0.15
616.48	0.55
617.242	-1.05
618.005	0.55
618.767	0.55
619.53	0.55
620.292	1.55
621.054	-0.05
621.817	-0.65
622.579	0.35
623.341	1.15
624.103	-1.05
624.865	0.75
625.626	-0.45
626.388	0.55
627.15	0.15
627.912	2.35
628.673	-0.25
629.435	2.95
630.196	2.75
630.957	2.35
631.719	1.55
632.48	4.95
633.241	4.95
634.002	3.55
634.763	5.15
635.524	5.95
636.285	5.75
637.045	9.15
637.806	8.55
638.567	6.95
639.327	8.35
640.087	10.55
640.848	11.15
641.608	13.95
642.368	13.95
643.129	13.75
643.889	15.15
644.649	16.35
645.409	16.75
646.168	21.75
646.928	23.15
647.688	23.95
648.448	23.35
649.207	22.75
649.967	24.15
650.726	21.35
651.485	20.75
652.245	22.35
653.004	19.95
653.763	21.35
654.522	23.35
655.281	22.95
656.04	22.55
656.799	24.15
657.557	25.35
658.316	25.15
659.075	24.15
659.833	25.95
660.592	24.95
661.35	25.15
662.108	26.35
662.866	26.55
663.625	26.55
664.383	29.15
665.141	29.55
665.899	32.15
666.656	31.35
667.414	34.35
668.172	31.55
668.93	35.75
669.687	36.15
670.445	37.75
671.202	37.95
671.959	40.95
672.717	43.15
673.474	42.95
674.231	46.55
674.988	49.15
675.745	50.35
676.502	53.15
677.259	53.15
678.015	55.95
678.772	58.95
679.529	61.75
680.285	64.35
681.042	68.15
681.798	70.55
682.554	73.75
683.31	77.55
684.067	81.55
684.823	85.15
685.579	90.15
686.335	93.15
687.09	97.95
687.846	102.35
688.602	107.75
689.358	114.75
690.113	117.95
690.869	127.95
691.624	132.75
692.379	139.75
693.135	147.35
693.89	154.95
694.645	161.75
695.4	168.55
696.155	179.95
696.91	186.75
697.665	197.35
698.419	209.15
699.174	218.35
699.929	229.75
700.683	240.75
701.437	252.75
702.192	266.55
702.946	276.95
703.7	295.55
704.454	308.15
705.208	322.95
705.962	338.55
706.716	359.15
707.47	372.55
708.224	391.55
708.978	413.95
709.731	433.35
710.485	451.15
711.238	473.75
711.992	503.35
712.745	520.15
713.498	546.35
714.251	572.15
715.004	601.55
715.757	631.35
716.51	653.95
717.263	684.55
718.016	714.15
718.769	751.95
719.521	784.95
720.274	823.95
721.026	863.55
721.779	903.15
722.531	940.95
723.283	987.15
724.036	1032.75
724.788	1072.75
725.54	1126.55
726.292	1177.15
727.044	1233.75
727.795	1281.95
728.547	1335.55
729.299	1397.15
730.05	1463.55
730.802	1522.35
731.553	1589.35
732.305	1653.75
733.056	1719.35
733.807	1796.75
734.558	1869.35
735.309	1939.15
736.06	2027.35
736.811	2113.75
737.562	2194.15
738.313	2275.95
739.064	2382.95
739.814	2468.15
740.565	2566.75
741.315	2662.55
742.066	2774.55
742.816	2875.75
743.566	3000.35
744.316	3120.15
745.066	3236.15
745.816	3356.75
746.566	3477.15
747.316	3615.95
748.066	3752.15
748.816	3877.35
749.565	4020.75
750.315	4153.35
751.064	4309.55
751.814	4457.35
752.563	4607.75
753.312	4744.75
754.061	4906.95
754.81	5082.35
755.559	5264.95
756.308	5439.95
757.057	5603.75
757.806	5777.15
758.555	5988.75
759.303	6181.35
760.052	6387.75
760.801	6621.95
761.549	6808.15
762.297	7026.75
763.046	7234.75
763.794	7483.95
764.542	7712.55
765.29	7930.75
766.038	8144.35
766.786	8355.55
767.534	8602.35
768.281	8856.95
769.029	9090.15
769.777	9311.15
770.524	9528.75
771.272	9763.75
772.019	9997.15
772.766	10241.15
773.513	10485.35
774.261	10707.95
775.008	10915.95
775.755	11117.95
776.501	11364.55
777.248	11607.35
777.995	11837.55
778.742	12036.75
779.488	12192.35
780.235	12379.15
780.981	12571.55
781.728	12791.15
782.474	13028.15
783.22	13242.95
783.966	13395.75
784.712	13509.55
785.458	13690.75
786.204	13875.15
786.95	14093.55
787.696	14248.35
788.442	14382.35
789.187	14464.15
789.933	14521.35
790.678	14642.55
791.424	14760.95
792.169	14888.15
792.914	14971.75
793.659	14988.55
794.404	14985.15
795.149	15004.75
795.894	15067.55
796.639	15145.55
797.384	15173.75
798.129	15187.55
798.873	15116.55
799.618	15067.75
800.362	15031.75
801.107	15055.35
801.851	15035.75
802.595	14992.95
803.339	14871.95
804.084	14725.55
804.828	14621.35
805.571	14545.75
806.315	14518.75
807.059	14449.35
807.803	14311.35
808.546	14155.95
809.29	13946.95
810.034	13806.15
810.777	13695.75
811.52	13590.35
812.263	13465.15
813.007	13266.35
813.75	13047.75
814.493	12827.95
815.236	12649.55
815.979	12506.95
816.721	12397.55
817.464	12253.95
818.207	12047.15
818.949	11780.35
819.692	11572.55
820.434	11396.15
821.177	11261.35
821.919	11107.15
822.661	10926.15
823.403	10699.15
824.145	10488.95
824.887	10262.55
825.629	10106.15
826.371	9963.55
827.112	9830.15
827.854	9685.35
828.596	9510.95
829.337	9285.95
830.079	9105.55
830.82	8934.35
831.561	8803.75
832.302	8711.35
833.043	8575.35
833.785	8457.95
834.525	8281.95
835.266	8105.95
836.007	7953.15
836.748	7847.75
837.489	7764.75
838.229	7682.15
838.97	7584.55
839.71	7440.95
840.45	7300.75
841.191	7166.15
841.931	7081.35
842.671	7020.35
843.411	6971.75
844.151	6913.15
844.891	6818.95
845.631	6697.75
846.37	6585.35
847.11	6475.15
847.849	6413.75
848.589	6376.55
849.328	6348.35
850.068	6309.95
850.807	6232.55
851.546	6153.95
852.285	6065.35
853.024	6017.35
853.763	5972.55
854.502	5948.35
855.241	5934.55
855.98	5880.15
856.718	5810.35
857.457	5708.35
858.195	5628.55
858.934	5574.55
859.672	5542.95
860.41	5521.35
861.149	5478.15
861.887	5416.15
862.625	5320.95
863.363	5247.35
864.101	5143.75
864.838	5076.15
865.576	5023.55
866.314	4972.75
867.051	4925.15
867.789	4834.95
868.526	4755.35
869.264	4641.55
870.001	4536.55
870.738	4464.55
871.475	4379.55
872.212	4315.75
872.949	4252.75
873.686	4162.75
874.423	4065.55
875.159	3956.55
875.896	3861.55
876.633	3774.35
877.369	3702.75
878.106	3648.95
878.842	3572.55
879.578	3498.35
880.314	3407.95
881.05	3319.15
881.786	3225.15
882.522	3136.95
883.258	3070.35
883.994	3008.35
884.73	2950.55
885.465	2887.95
886.201	2837.15
886.936	2749.75
887.672	2670.75
888.407	2593.95
889.142	2537.35
889.877	2494.75
890.613	2447.75
891.348	2397.95
892.083	2340.35
892.817	2292.75
893.552	2232.55
894.287	2177.15
895.021	2123.15
895.756	2080.35
896.49	2047.55
897.225	2008.75
897.959	1971.55
898.693	1933.75
899.428	1895.55
900.162	1845.55
900.896	1819.35
901.63	1777.55
902.363	1749.35
903.097	1736.35
903.831	1708.75
904.564	1685.55
905.298	1661.35
906.031	1644.55
906.765	1628.15
907.498	1604.75
908.231	1586.55
908.965	1578.35
909.698	1569.15
910.431	1560.95
911.163	1560.15
911.896	1542.95
912.629	1525.75
913.362	1517.75
914.094	1492.95
914.827	1490.95
915.559	1475.75
916.292	1468.35
917.024	1453.95
917.756	1438.15
918.488	1419.55
919.22	1383.55
919.952	1344.55
920.684	1306.55
921.416	1259.55
922.148	1219.75
922.879	1183.15
923.611	1135.75
924.343	1076.95
925.074	1044.95
925.805	994.75
926.537	952.15
927.268	902.75
927.999	860.55
928.73	822.55
929.461	796.15
930.192	760.35
930.923	740.35
931.653	715.55
932.384	689.15
933.115	660.95
933.845	641.15
934.575	624.75
935.306	605.75
936.036	594.55
936.766	577.55
937.496	569.75
938.226	556.15
938.956	544.75
939.686	537.15
940.416	529.55
941.146	514.95
941.875	506.95
942.605	503.75
943.334	490.75
944.064	485.75
944.793	476.15
945.522	466.95
946.251	459.55
946.98	451.75
947.709	439.95
948.438	435.15
949.167	423.35
949.896	409.55
950.625	399.15
951.353	390.35
952.082	377.55
952.81	366.75
953.539	350.75
954.267	342.75
954.995	328.35
955.723	317.35
956.451	304.35
957.179	286.55
957.907	274.35
958.635	264.55
959.363	252.35
960.09	239.35
960.818	229.35
961.545	218.35
962.273	205.55
963	196.35
963.727	186.75
964.455	172.95
965.182	163.35
965.909	159.95
966.636	146.95
967.363	141.95
968.089	134.95
968.816	123.95
969.543	119.55
970.269	115.15
970.996	108.55
971.722	99.95
972.449	96.55
973.175	93.55
973.901	87.15
974.627	82.55
975.353	78.75
976.079	72.95
976.805	68.75
977.531	67.75
978.256	61.75
978.982	60.95
979.707	58.55
980.433	55.55
981.158	52.55
981.884	49.75
982.609	51.35
983.334	46.75
984.059	43.95
984.784	45.75
985.509	43.35
986.234	41.35
986.958	40.95
987.683	39.15
988.408	37.55
989.132	38.15
989.857	35.75
990.581	33.55
991.305	33.95
992.029	34.35
992.754	33.15
993.478	31.75
994.202	30.55
994.925	30.75
995.649	31.15
996.373	29.95
997.097	28.75
997.82	30.15
998.544	28.95
999.267	27.95
999.99	26.55
1000.713	26.55
1001.437	27.95
1002.16	27.55
1002.883	26.35
1003.606	26.35
1004.328	25.35
1005.051	25.55
1005.774	24.95
1006.497	25.15
1007.219	24.35
1007.941	24.75
1008.664	21.75
1009.386	22.35
1010.108	23.55
1010.83	24.55
1011.553	24.55
1012.274	22.95
1012.996	23.35
1013.718	23.15
1014.44	21.35
1015.162	22.15
1015.883	22.15
1016.605	21.35
1017.326	22.95
1018.047	23.15
1018.769	21.15
1019.49	22.55
1020.211	21.95
1020.932	22.95
1021.653	21.75
1022.374	22.55
1023.094	22.95
1023.815	20.75
1024.536	20.35
1025.256	22.95
1025.977	20.95
1026.697	21.15
1027.417	20.95
1028.138	20.95
1028.858	20.15
1029.578	20.75
1030.298	21.55
1031.018	20.35
1031.737	20.75
1032.457	20.15
1033.177	21.35
1033.896	21.15
1034.616	19.75
1035.335	18.95
1036.055	20.95
1036.774	20.95
1037.493	19.75
1038.212	21.35
1038.931	20.15
1039.65	21.15
1040.369	18.35
1041.088	20.75
1041.806	17.55
1042.525	20.75
1043.244	21.95
1043.962	19.75
1044.68	19.35
1045.399	20.75
1046.117	20.35
1046.835	18.75
1047.553	18.75
1048.271	21.75
1048.989	20.15
1049.707	18.95
1050.425	20.15
1051.142	20.35
1051.86	19.55
1052.577	20.55
1053.295	19.55
1054.012	19.35
1054.729	20.55
1055.446	19.55
1056.163	18.75
1056.881	20.15
1057.597	20.35
1058.314	18.35
1059.031	20.55
1059.748	19.95
1060.464	17.55
1061.181	20.55
1061.897	19.15
1062.614	16.35
1063.33	17.35
1064.046	19.75
1064.762	19.35
1065.478	19.75
1066.194	19.35
1066.91	18.75
1067.626	18.55
1068.342	18.75
1069.057	19.35
1069.773	18.55
1070.488	19.55
1071.204	19.95
1071.919	19.15
1072.634	18.35
1073.35	20.15
1074.065	19.55
1074.78	17.95
1075.495	19.35
1076.209	19.35
1076.924	16.95
1077.639	21.55
1078.353	18.75
1079.068	17.75
1079.782	19.35
1080.497	19.35
1081.211	19.95
1081.925	19.15
1082.639	17.95
1083.353	18.95
1084.067	18.75
1084.781	17.95
1085.495	18.95
1086.209	17.75
1086.922	19.15
1087.636	18.95
1088.349	18.15
1089.063	20.35
1089.776	20.15
1090.489	18.35
1091.202	19.55
1091.916	18.35
1092.628	18.95
1093.341	20.35
1094.054	19.55
1094.767	19.35
1095.48	20.35
1096.192	18.55
1096.905	19.55
1097.617	17.95
1098.329	17.35
1099.042	20.55
1099.754	18.35
1100.466	16.95
1101.178	21.15
1101.89	17.35
1102.602	17.75
1103.314	18.55
1104.025	18.95
1104.737	19.15
1105.448	19.55
1106.16	18.15
1106.871	17.95
1107.582	19.35
1108.294	19.35
1109.005	19.55
1109.716	17.55
1110.427	18.75
1111.138	20.15
1111.848	17.95
1112.559	19.75
1113.27	18.15
1113.98	17.95
1114.691	19.75
1115.401	21.15
1116.112	-1.25
1116.822	0.95
1117.532	-0.05
1118.242	-0.45
1118.952	0.15
1119.662	1.95
1120.372	2.35
1121.081	1.95
1121.791	0.75
1122.501	1.95
1123.21	18.15
1123.92	18.35
1124.629	18.55
1125.338	18.35
1126.047	19.75
1126.756	19.75
1127.465	-0.85
1128.174	0.55
1128.883	1.35
1129.592	-0.25
