# Supplementary material for: Real-time monitoring polymerization degree of organic photovoltaic materials toward no batch-to-batch variations in device performance
Source: Nat Commun. 2024 Feb 10;15:1248. doi: 10.1038/s41467-024-45510-w (PMC10858892; doi:10.1038/s41467-024-45510-w)
Supplement: Supplementary file 4 — Supplementary Code 1 [file 41467_2024_45510_MOESM4_ESM.zip › Supplementary code file/Small dataset/Subt2_00023.txt]

½ÚµãSubt2_00023.txtµÄÊý¾Ý

Date: Tue Jun 27 11:29:06 CST 2023
User: 16473
Spectrometer: QEPB1887
´¥·¢Ä£Ê½: 0
»ý·ÖÊ±¼ä (Ãë): 1.000000E-1
Scans to average: 5
ÆôÓÃ°µÔëÉùÐ£Õý: true
ÆôÓÃ·ÇÏßÐÔÐ£Õý: false
»¬¶¯Æ½¾ù¿í¶È: 0
XÖáÄ£Ê½: Wavelengths
Number of Pixels in Spectrum: 1044
>>>>>Begin Spectral Data<<<<<
348.275	1.45
349.063	1.85
349.85	2.85
350.637	1.25
351.425	3.85
352.212	3.05
352.999	3.05
353.786	2.85
354.572	2.45
355.359	3.25
356.146	2.45
356.933	3.65
357.719	2.25
358.506	2.65
359.292	1.25
360.079	3.05
360.865	2.25
361.651	2.65
362.437	3.45
363.223	1.65
364.009	2.45
364.795	5.05
365.581	1.45
366.367	2.25
367.153	3.45
367.939	4.05
368.724	1.65
369.51	2.45
370.295	3.85
371.081	3.45
371.866	3.45
372.651	3.65
373.437	4.25
374.222	2.65
375.007	3.85
375.792	4.65
376.577	3.25
377.361	4.65
378.146	4.45
378.931	2.25
379.716	4.25
380.5	4.65
381.285	5.25
382.069	4.05
382.853	4.25
383.638	5.25
384.422	6.85
385.206	7.05
385.99	5.65
386.774	4.85
387.558	5.25
388.342	5.45
389.126	5.25
389.91	5.85
390.693	6.05
391.477	4.45
392.26	6.85
393.044	6.85
393.827	5.85
394.611	6.85
395.394	7.25
396.177	5.25
396.96	6.65
397.743	8.25
398.526	7.25
399.309	6.85
400.092	6.45
400.875	5.45
401.657	6.85
402.44	7.65
403.222	7.25
404.005	7.45
404.787	7.45
405.57	6.65
406.352	5.85
407.134	6.05
407.916	7.45
408.698	7.45
409.48	7.45
410.262	8.85
411.044	7.85
411.826	7.65
412.607	7.85
413.389	8.25
414.171	7.25
414.952	8.25
415.733	7.25
416.515	7.05
417.296	7.05
418.077	7.85
418.858	6.05
419.64	4.85
420.421	5.25
421.201	5.65
421.982	4.45
422.763	5.45
423.544	5.25
424.324	4.85
425.105	4.25
425.886	2.85
426.666	2.85
427.446	3.65
428.227	4.25
429.007	3.45
429.787	5.05
430.567	5.45
431.347	2.85
432.127	1.85
432.907	2.65
433.687	2.45
434.466	0.25
435.246	0.85
436.026	1.45
436.805	-1.15
437.585	-0.95
438.364	-1.35
439.143	-1.75
439.922	-3.15
440.702	-1.95
441.481	-4.35
442.26	-5.15
443.039	-2.55
443.818	-3.95
444.596	-6.75
445.375	-3.95
446.154	-6.15
446.932	-8.75
447.711	-6.35
448.489	-8.55
449.268	-10.75
450.046	-9.55
450.824	-9.95
451.602	-11.35
452.381	-10.15
453.159	-9.55
453.936	-10.15
454.714	-9.75
455.492	-9.55
456.27	-7.55
457.048	-6.55
457.825	-7.75
458.603	-6.35
459.38	-8.15
460.158	-7.55
460.935	-6.35
461.712	-7.15
462.489	-7.55
463.266	-5.15
464.043	-5.35
464.82	-6.55
465.597	-3.95
466.374	-4.75
467.151	-4.75
467.928	-4.95
468.704	-3.95
469.481	-5.95
470.257	-3.95
471.034	-2.95
471.81	-5.35
472.586	-5.55
473.362	-2.35
474.138	-3.55
474.914	-5.35
475.69	-4.95
476.466	-4.75
477.242	-4.55
478.018	-2.95
478.793	-3.55
479.569	-3.15
480.345	-2.75
481.12	-2.95
481.895	-5.35
482.671	-4.75
483.446	-2.75
484.221	-3.55
484.996	-4.95
485.771	-3.75
486.546	-3.15
487.321	-5.75
488.096	-3.75
488.871	-4.95
489.645	-5.55
490.42	-4.75
491.195	-4.15
491.969	-5.15
492.743	-5.75
493.518	-4.95
494.292	-5.15
495.066	-5.75
495.84	-6.15
496.614	-6.55
497.388	-6.75
498.162	-6.55
498.936	-6.75
499.71	-8.75
500.483	-5.95
501.257	-5.75
502.031	-6.95
502.804	-7.15
503.577	-7.35
504.351	-8.15
505.124	-8.15
505.897	-7.55
506.67	-8.35
507.443	-8.95
508.216	-7.95
508.989	-10.75
509.762	-9.95
510.535	-7.75
511.307	-8.55
512.08	-10.35
512.853	-10.75
513.625	-8.75
514.397	-9.75
515.17	-11.15
515.942	-9.75
516.714	-10.95
517.486	-11.35
518.258	-9.55
519.03	-9.95
519.802	-10.35
520.574	-9.75
521.346	-8.75
522.117	-10.95
522.889	-10.95
523.66	-11.55
524.432	-11.95
525.203	-11.55
525.974	-10.95
526.746	-10.95
527.517	-9.35
528.288	-11.35
529.059	-12.35
529.83	-11.15
530.601	-11.35
531.372	-11.75
532.142	-12.15
532.913	-11.75
533.684	-9.55
534.454	-11.35
535.225	-11.75
535.995	-11.55
536.765	-11.95
537.535	-15.15
538.306	-11.95
539.076	-13.15
539.846	-11.15
540.616	-11.35
541.385	-12.55
542.155	-11.75
542.925	-14.15
543.695	-12.75
544.464	-12.75
545.234	-12.95
546.003	-12.55
546.772	-11.75
547.542	-13.15
548.311	-10.75
549.08	-12.35
549.849	-13.55
550.618	-12.15
551.387	-11.95
552.156	-13.15
552.925	-10.75
553.693	-11.15
554.462	-13.35
555.231	-10.75
555.999	-10.75
556.767	-11.35
557.536	-11.35
558.304	-11.95
559.072	-9.15
559.84	-9.15
560.608	-9.95
561.376	-9.75
562.144	-10.35
562.912	-7.95
563.68	-7.95
564.448	-7.55
565.215	-7.55
565.983	-6.95
566.75	-9.35
567.518	-10.35
568.285	-8.15
569.052	-6.55
569.819	-7.15
570.587	-8.75
571.354	-9.95
572.121	-9.95
572.887	-9.55
573.654	-10.15
574.421	-9.75
575.188	-10.35
575.954	-8.15
576.721	-9.35
577.487	-10.55
578.254	-10.55
579.02	-9.95
579.786	-12.15
580.552	-11.35
581.318	-9.75
582.084	-12.15
582.85	-8.75
583.616	-9.35
584.382	-11.15
585.148	-9.35
585.913	-9.55
586.679	-9.55
587.444	-9.75
588.21	-7.75
588.975	-8.75
589.741	-8.35
590.506	-7.95
591.271	-7.55
592.036	-6.15
592.801	-5.95
593.566	-7.35
594.331	-6.55
595.096	-5.35
595.86	-2.75
596.625	-6.35
597.389	-4.95
598.154	0.05
598.918	-0.35
599.683	3.25
600.447	4.65
601.211	4.25
601.975	3.65
602.739	2.45
603.503	2.85
604.267	1.45
605.031	-1.35
605.795	0.25
606.558	0.25
607.322	-0.35
608.086	-0.15
608.849	-0.55
609.612	-0.35
610.376	1.65
611.139	-0.35
611.902	-0.15
612.665	1.45
613.428	0.45
614.191	-0.55
614.954	0.45
615.717	1.05
616.48	-0.35
617.242	0.45
618.005	0.25
618.767	1.85
619.53	0.65
620.292	-0.75
621.054	-1.15
621.817	-0.55
622.579	0.65
623.341	0.05
624.103	-1.75
624.865	0.25
625.626	0.25
626.388	1.05
627.15	-0.15
627.912	1.65
628.673	2.05
629.435	1.45
630.196	2.45
630.957	1.85
631.719	1.25
632.48	4.05
633.241	4.05
634.002	2.45
634.763	3.45
635.524	5.45
636.285	5.85
637.045	6.65
637.806	8.25
638.567	8.45
639.327	8.25
640.087	9.85
640.848	9.65
641.608	12.45
642.368	14.45
643.129	13.45
643.889	13.65
644.649	16.25
645.409	17.25
646.168	20.45
646.928	22.65
647.688	22.65
648.448	23.85
649.207	23.05
649.967	23.85
650.726	21.85
651.485	21.05
652.245	22.45
653.004	21.65
653.763	19.65
654.522	20.25
655.281	23.25
656.04	21.85
656.799	23.45
657.557	23.25
658.316	25.05
659.075	24.05
659.833	24.05
660.592	25.05
661.35	23.85
662.108	27.45
662.866	24.45
663.625	26.65
664.383	28.45
665.141	29.25
665.899	31.05
666.656	31.85
667.414	32.45
668.172	31.45
668.93	35.45
669.687	36.85
670.445	37.65
671.202	39.45
671.959	40.65
672.717	44.45
673.474	41.45
674.231	45.05
674.988	49.05
675.745	49.45
676.502	51.25
677.259	53.65
678.015	54.45
678.772	60.25
679.529	62.85
680.285	63.25
681.042	69.85
681.798	70.65
682.554	76.05
683.31	74.05
684.067	81.85
684.823	84.05
685.579	89.45
686.335	92.85
687.09	99.05
687.846	103.05
688.602	109.85
689.358	117.25
690.113	118.05
690.869	125.85
691.624	134.25
692.379	140.25
693.135	148.05
693.89	154.05
694.645	160.85
695.4	173.65
696.155	178.25
696.91	186.65
697.665	200.65
698.419	207.45
699.174	217.25
699.929	230.05
700.683	239.05
701.437	255.05
702.192	267.85
702.946	280.45
703.7	292.05
704.454	308.45
705.208	321.45
705.962	342.85
706.716	356.05
707.47	374.65
708.224	396.25
708.978	411.85
709.731	435.45
710.485	454.25
711.238	474.25
711.992	501.45
712.745	521.45
713.498	545.85
714.251	577.05
715.004	599.05
715.757	631.45
716.51	660.45
717.263	685.45
718.016	717.25
718.769	750.45
719.521	787.25
720.274	825.05
721.026	860.45
721.779	905.65
722.531	943.25
723.283	987.05
724.036	1027.05
724.788	1078.65
725.54	1121.65
726.292	1181.65
727.044	1230.65
727.795	1283.25
728.547	1340.45
729.299	1404.45
730.05	1460.65
730.802	1521.85
731.553	1586.65
732.305	1661.45
733.056	1719.65
733.807	1799.85
734.558	1867.85
735.309	1942.65
736.06	2026.45
736.811	2106.85
737.562	2187.65
738.313	2278.25
739.064	2372.45
739.814	2466.45
740.565	2555.25
741.315	2662.85
742.066	2768.65
742.816	2883.05
743.566	2995.85
744.316	3110.05
745.066	3225.45
745.816	3354.05
746.566	3474.85
747.316	3622.05
748.066	3749.45
748.816	3879.45
749.565	4000.45
750.315	4145.65
751.064	4295.45
751.814	4455.25
752.563	4592.65
753.312	4737.05
754.061	4891.85
754.81	5069.05
755.559	5255.85
756.308	5429.05
757.057	5601.25
757.806	5772.25
758.555	5955.45
759.303	6155.65
760.052	6353.45
760.801	6565.65
761.549	6772.25
762.297	6985.85
763.046	7214.05
763.794	7443.65
764.542	7677.65
765.29	7895.65
766.038	8094.65
766.786	8306.85
767.534	8543.05
768.281	8798.65
769.029	9051.05
769.777	9261.65
770.524	9480.85
771.272	9668.45
772.019	9914.45
772.766	10151.05
773.513	10421.85
774.261	10642.25
775.008	10833.05
775.755	11051.85
776.501	11291.05
777.248	11540.65
777.995	11758.25
778.742	11941.25
779.488	12128.05
780.235	12275.45
780.981	12479.85
781.728	12693.05
782.474	12905.25
783.22	13117.85
783.966	13247.25
784.712	13404.25
785.458	13556.05
786.204	13744.65
786.95	13943.25
787.696	14083.25
788.442	14209.65
789.187	14279.05
789.933	14361.85
790.678	14461.85
791.424	14589.45
792.169	14695.25
792.914	14781.25
793.659	14799.45
794.404	14814.85
795.149	14852.85
795.894	14885.05
796.639	14962.65
797.384	14998.85
798.129	14989.45
798.873	14911.05
799.618	14857.05
800.362	14832.05
801.107	14857.05
801.851	14834.05
802.595	14774.65
803.339	14662.05
804.084	14509.45
804.828	14420.25
805.571	14342.25
806.315	14309.85
807.059	14232.65
807.803	14110.05
808.546	13935.05
809.29	13727.45
810.034	13585.65
810.777	13482.45
811.52	13373.65
812.263	13257.25
813.007	13083.05
813.75	12849.45
814.493	12614.65
815.236	12474.85
815.979	12310.45
816.721	12206.25
817.464	12041.45
818.207	11843.85
818.949	11604.65
819.692	11372.25
820.434	11217.05
821.177	11091.65
821.919	10944.85
822.661	10733.25
823.403	10549.85
824.145	10332.25
824.887	10106.65
825.629	9933.85
826.371	9803.45
827.112	9675.85
827.854	9526.05
828.596	9347.05
829.337	9135.25
830.079	8945.05
830.82	8790.65
831.561	8675.05
832.302	8547.25
833.043	8447.85
833.785	8331.25
834.525	8156.05
835.266	7987.65
836.007	7830.85
836.748	7732.25
837.489	7661.45
838.229	7569.65
838.97	7453.25
839.71	7315.25
840.45	7187.25
841.191	7036.85
841.931	6972.85
842.671	6906.85
843.411	6846.45
844.151	6794.25
844.891	6711.65
845.631	6583.45
846.37	6488.05
847.11	6386.05
847.849	6307.25
848.589	6299.25
849.328	6256.05
850.068	6205.65
850.807	6151.65
851.546	6039.45
852.285	5953.05
853.024	5904.45
853.763	5876.25
854.502	5850.25
855.241	5824.85
855.98	5794.45
856.718	5710.25
857.457	5619.45
858.195	5545.25
858.934	5481.05
859.672	5453.45
860.41	5430.45
861.149	5381.25
861.887	5332.85
862.625	5244.85
863.363	5138.05
864.101	5056.25
864.838	4990.25
865.576	4941.45
866.314	4903.65
867.051	4843.05
867.789	4764.05
868.526	4662.85
869.264	4558.85
870.001	4444.85
870.738	4395.25
871.475	4306.25
872.212	4256.85
872.949	4179.45
873.686	4098.85
874.423	4012.25
875.159	3894.05
875.896	3798.05
876.633	3705.45
877.369	3651.65
878.106	3587.05
878.842	3507.65
879.578	3426.45
880.314	3352.25
881.05	3261.25
881.786	3166.65
882.522	3079.45
883.258	3025.85
883.994	2954.25
884.73	2900.25
885.465	2841.05
886.201	2766.65
886.936	2691.85
887.672	2625.65
888.407	2547.05
889.142	2502.65
889.877	2450.65
890.613	2400.85
891.348	2346.45
892.083	2302.85
892.817	2252.25
893.552	2189.65
894.287	2135.85
895.021	2085.05
895.756	2050.05
896.49	2007.65
897.225	1975.25
897.959	1942.25
898.693	1901.65
899.428	1854.25
900.162	1816.45
900.896	1782.25
901.63	1756.45
902.363	1725.25
903.097	1707.05
903.831	1681.85
904.564	1668.65
905.298	1642.05
906.031	1616.25
906.765	1587.85
907.498	1569.85
908.231	1555.45
908.965	1547.85
909.698	1544.25
910.431	1531.85
911.163	1534.65
911.896	1516.25
912.629	1503.45
913.362	1484.25
914.094	1469.45
914.827	1461.85
915.559	1451.85
916.292	1442.05
917.024	1432.05
917.756	1406.05
918.488	1388.65
919.22	1359.85
919.952	1319.85
920.684	1278.25
921.416	1239.65
922.148	1200.85
922.879	1154.65
923.611	1113.25
924.343	1064.85
925.074	1018.05
925.805	970.45
926.537	930.85
927.268	879.65
927.999	850.05
928.73	807.25
929.461	774.05
930.192	753.45
930.923	722.85
931.653	695.05
932.384	675.65
933.115	653.85
933.845	633.05
934.575	611.85
935.306	597.25
936.036	582.05
936.766	564.45
937.496	563.65
938.226	546.25
938.956	531.65
939.686	530.05
940.416	516.45
941.146	504.25
941.875	500.85
942.605	490.45
943.334	481.05
944.064	473.85
944.793	468.45
945.522	461.05
946.251	453.85
946.98	445.05
947.709	433.45
948.438	423.45
949.167	413.85
949.896	404.25
950.625	389.65
951.353	380.05
952.082	374.05
952.81	355.05
953.539	346.25
954.267	336.65
954.995	324.45
955.723	312.25
956.451	297.25
957.179	285.05
957.907	268.45
958.635	259.85
959.363	248.45
960.09	235.45
960.818	224.85
961.545	213.05
962.273	203.05
963	193.25
963.727	181.25
964.455	168.85
965.182	164.25
965.909	155.45
966.636	144.65
967.363	137.05
968.089	130.45
968.816	124.65
969.543	115.05
970.269	109.65
970.996	103.45
971.722	98.65
972.449	92.05
973.175	91.45
973.901	83.45
974.627	80.05
975.353	76.25
976.079	71.85
976.805	67.45
977.531	67.85
978.256	63.05
978.982	59.85
979.707	57.45
980.433	54.45
981.158	52.65
981.884	50.25
982.609	48.05
983.334	45.65
984.059	44.25
984.784	44.85
985.509	41.05
986.234	40.05
986.958	40.85
987.683	38.25
988.408	36.65
989.132	36.65
989.857	33.25
990.581	35.65
991.305	35.05
992.029	31.65
992.754	33.65
993.478	32.45
994.202	31.85
994.925	30.25
995.649	26.85
996.373	29.45
997.097	29.85
997.82	28.85
998.544	27.05
999.267	26.85
999.99	26.65
1000.713	26.65
1001.437	25.85
1002.16	25.85
1002.883	25.65
1003.606	25.85
1004.328	24.45
1005.051	22.65
1005.774	24.65
1006.497	23.85
1007.219	24.45
1007.941	25.05
1008.664	23.65
1009.386	21.85
1010.108	23.65
1010.83	21.85
1011.553	21.85
1012.274	23.05
1012.996	23.05
1013.718	20.65
1014.44	21.45
1015.162	22.85
1015.883	23.05
1016.605	20.25
1017.326	23.65
1018.047	21.85
1018.769	20.05
1019.49	23.05
1020.211	20.25
1020.932	21.65
1021.653	21.65
1022.374	21.65
1023.094	20.65
1023.815	20.85
1024.536	19.65
1025.256	21.25
1025.977	20.05
1026.697	21.85
1027.417	19.65
1028.138	20.45
1028.858	21.65
1029.578	19.65
1030.298	20.65
1031.018	19.65
1031.737	21.85
1032.457	20.05
1033.177	21.05
1033.896	19.65
1034.616	21.25
1035.335	19.25
1036.055	19.45
1036.774	17.25
1037.493	19.45
1038.212	19.85
1038.931	20.05
1039.65	20.25
1040.369	19.65
1041.088	20.45
1041.806	20.65
1042.525	19.05
1043.244	20.25
1043.962	20.05
1044.68	19.05
1045.399	20.85
1046.117	18.65
1046.835	17.65
1047.553	19.65
1048.271	19.25
1048.989	20.05
1049.707	19.45
1050.425	19.05
1051.142	19.85
1051.86	19.65
1052.577	17.45
1053.295	19.85
1054.012	18.65
1054.729	19.05
1055.446	17.25
1056.163	16.65
1056.881	19.45
1057.597	19.25
1058.314	17.65
1059.031	20.45
1059.748	20.65
1060.464	17.85
1061.181	18.45
1061.897	18.05
1062.614	17.45
1063.33	18.85
1064.046	20.45
1064.762	19.45
1065.478	17.25
1066.194	18.85
1066.91	18.65
1067.626	18.85
1068.342	18.25
1069.057	19.25
1069.773	17.65
1070.488	18.65
1071.204	19.45
1071.919	18.05
1072.634	17.85
1073.35	20.05
1074.065	18.05
1074.78	17.85
1075.495	18.25
1076.209	17.85
1076.924	16.25
1077.639	18.65
1078.353	18.85
1079.068	19.45
1079.782	17.45
1080.497	19.05
1081.211	19.25
1081.925	18.45
1082.639	19.05
1083.353	18.45
1084.067	17.65
1084.781	19.45
1085.495	19.45
1086.209	18.25
1086.922	17.25
1087.636	18.85
1088.349	18.05
1089.063	19.65
1089.776	18.65
1090.489	17.65
1091.202	18.05
1091.916	19.65
1092.628	18.25
1093.341	19.65
1094.054	18.65
1094.767	19.45
1095.48	18.85
1096.192	17.25
1096.905	18.25
1097.617	18.45
1098.329	17.25
1099.042	18.85
1099.754	17.25
1100.466	17.25
1101.178	19.85
1101.89	16.85
1102.602	17.05
1103.314	18.45
1104.025	18.85
1104.737	18.65
1105.448	19.85
1106.16	18.25
1106.871	18.65
1107.582	18.25
1108.294	16.65
1109.005	17.65
1109.716	16.85
1110.427	18.85
1111.138	19.45
1111.848	16.85
1112.559	18.45
1113.27	18.05
1113.98	16.45
1114.691	18.45
1115.401	19.25
1116.112	0.05
1116.822	-0.95
1117.532	-0.15
1118.242	0.65
1118.952	1.65
1119.662	1.25
1120.372	2.05
1121.081	1.45
1121.791	1.65
1122.501	2.45
1123.21	18.45
1123.92	17.65
1124.629	17.05
1125.338	16.45
1126.047	18.85
1126.756	18.25
1127.465	-0.35
1128.174	-0.55
1128.883	1.25
1129.592	0.05
