# Supplementary material for: Real-time monitoring polymerization degree of organic photovoltaic materials toward no batch-to-batch variations in device performance
Source: Nat Commun. 2024 Feb 10;15:1248. doi: 10.1038/s41467-024-45510-w (PMC10858892; doi:10.1038/s41467-024-45510-w)
Supplement: Supplementary file 4 — Supplementary Code 1 [file 41467_2024_45510_MOESM4_ESM.zip › Supplementary code file/Small dataset/Subt2_00024.txt]

½ÚµãSubt2_00024.txtµÄÊý¾Ý

Date: Tue Jun 27 11:30:07 CST 2023
User: 16473
Spectrometer: QEPB1887
´¥·¢Ä£Ê½: 0
»ý·ÖÊ±¼ä (Ãë): 1.000000E-1
Scans to average: 5
ÆôÓÃ°µÔëÉùÐ£Õý: true
ÆôÓÃ·ÇÏßÐÔÐ£Õý: false
»¬¶¯Æ½¾ù¿í¶È: 0
XÖáÄ£Ê½: Wavelengths
Number of Pixels in Spectrum: 1044
>>>>>Begin Spectral Data<<<<<
348.275	1.6
349.063	1.6
349.85	3.2
350.637	1.8
351.425	2.6
352.212	3
352.999	2.4
353.786	3
354.572	3.2
355.359	3.4
356.146	2.8
356.933	4.2
357.719	3.6
358.506	4
359.292	2.2
360.079	3.8
360.865	1.6
361.651	3.4
362.437	4.6
363.223	3.2
364.009	2.6
364.795	4.6
365.581	1.8
366.367	2.4
367.153	3.2
367.939	3.8
368.724	1.4
369.51	4.6
370.295	3.4
371.081	4.8
371.866	4.4
372.651	5.4
373.437	4.6
374.222	4
375.007	4.8
375.792	3.8
376.577	3.6
377.361	5.2
378.146	5
378.931	3.4
379.716	5.4
380.5	5.6
381.285	5.2
382.069	5.2
382.853	5.6
383.638	6.2
384.422	6.6
385.206	6.6
385.99	6.2
386.774	5.6
387.558	6
388.342	5.6
389.126	5.8
389.91	6.8
390.693	6.4
391.477	4.6
392.26	6.2
393.044	7.6
393.827	6.6
394.611	7.4
395.394	6.8
396.177	6.4
396.96	7.2
397.743	8
398.526	6.8
399.309	6
400.092	8
400.875	6.6
401.657	7.2
402.44	8.8
403.222	7.4
404.005	7.4
404.787	7.2
405.57	7.2
406.352	8.8
407.134	6.8
407.916	8.8
408.698	7.4
409.48	7.4
410.262	9.6
411.044	8.4
411.826	7.8
412.607	8.2
413.389	10.2
414.171	7.4
414.952	8
415.733	7.8
416.515	7.6
417.296	5.6
418.077	8.2
418.858	6.2
419.64	6.2
420.421	7.2
421.201	6
421.982	5.4
422.763	5
423.544	5
424.324	5
425.105	6.2
425.886	5.2
426.666	3.8
427.446	3.8
428.227	5.4
429.007	3.8
429.787	3.6
430.567	6.4
431.347	4.2
432.127	3.2
432.907	3.6
433.687	2.4
434.466	1.6
435.246	1.4
436.026	1
436.805	-0.4
437.585	0.4
438.364	0.4
439.143	-1.4
439.922	-1.6
440.702	-3.2
441.481	-4.2
442.26	-4.2
443.039	-4.2
443.818	-3
444.596	-5.8
445.375	-4
446.154	-4
446.932	-7.8
447.711	-7.2
448.489	-8.4
449.268	-9.8
450.046	-9
450.824	-9.4
451.602	-10.8
452.381	-10
453.159	-10
453.936	-9.4
454.714	-10
455.492	-7.8
456.27	-7.8
457.048	-7.4
457.825	-7.8
458.603	-6.2
459.38	-7.4
460.158	-5.8
460.935	-5.4
461.712	-5.4
462.489	-5.4
463.266	-4.8
464.043	-4.8
464.82	-5.2
465.597	-4.4
466.374	-4.2
467.151	-5.2
467.928	-4.4
468.704	-3.8
469.481	-5
470.257	-3
471.034	-2.8
471.81	-3.6
472.586	-4.6
473.362	-2.2
474.138	-3.6
474.914	-4.6
475.69	-2.8
476.466	-4
477.242	-3.4
478.018	-3.2
478.793	-2.4
479.569	-2.6
480.345	-3.4
481.12	-1.6
481.895	-4.6
482.671	-4
483.446	-2.8
484.221	-4
484.996	-3.6
485.771	-2.6
486.546	-2
487.321	-4.8
488.096	-2.8
488.871	-4.2
489.645	-5
490.42	-5.4
491.195	-4.8
491.969	-5
492.743	-5.2
493.518	-5.4
494.292	-4.6
495.066	-6.4
495.84	-5.6
496.614	-6.6
497.388	-6.4
498.162	-5.6
498.936	-5.2
499.71	-7
500.483	-6
501.257	-6.2
502.031	-5.6
502.804	-6.2
503.577	-6.8
504.351	-6.2
505.124	-8.2
505.897	-8
506.67	-7.4
507.443	-9.8
508.216	-6.2
508.989	-9.2
509.762	-9.8
510.535	-7
511.307	-8.2
512.08	-9.8
512.853	-10.4
513.625	-8.8
514.397	-8.4
515.17	-11
515.942	-7.2
516.714	-9.8
517.486	-10.4
518.258	-8.8
519.03	-8.6
519.802	-10.4
520.574	-9.2
521.346	-8.6
522.117	-10
522.889	-9.8
523.66	-9.6
524.432	-11.8
525.203	-10.2
525.974	-10.2
526.746	-10.6
527.517	-11.6
528.288	-9.8
529.059	-12.2
529.83	-11
530.601	-10.8
531.372	-12
532.142	-11.8
532.913	-10.8
533.684	-10.2
534.454	-11.8
535.225	-12.6
535.995	-10
536.765	-12.6
537.535	-11.8
538.306	-11.6
539.076	-12.4
539.846	-12
540.616	-12
541.385	-10.4
542.155	-11.2
542.925	-12.2
543.695	-11.4
544.464	-13.8
545.234	-12.4
546.003	-12.6
546.772	-11
547.542	-12.2
548.311	-11.2
549.08	-12
549.849	-12.2
550.618	-11.8
551.387	-10.6
552.156	-13.8
552.925	-11.2
553.693	-9.8
554.462	-12.8
555.231	-11.8
555.999	-11.4
556.767	-11
557.536	-10.6
558.304	-10.2
559.072	-7.2
559.84	-8.8
560.608	-8.6
561.376	-9.8
562.144	-8.6
562.912	-7.4
563.68	-5.8
564.448	-6
565.215	-6.2
565.983	-8.4
566.75	-6.8
567.518	-9.8
568.285	-6.8
569.052	-6.2
569.819	-7.6
570.587	-6.2
571.354	-7.8
572.121	-9.2
572.887	-8.8
573.654	-9.6
574.421	-9.2
575.188	-9.8
575.954	-8.2
576.721	-9.4
577.487	-9.8
578.254	-9.6
579.02	-9
579.786	-11.6
580.552	-10.2
581.318	-8.6
582.084	-10.8
582.85	-9.8
583.616	-8.4
584.382	-9.4
585.148	-8.6
585.913	-10.4
586.679	-7.8
587.444	-9.2
588.21	-6.8
588.975	-9.4
589.741	-6.6
590.506	-6.4
591.271	-7.4
592.036	-7.2
592.801	-6.2
593.566	-4.2
594.331	-6
595.096	-4.2
595.86	-3.8
596.625	-5
597.389	-3.4
598.154	-0.2
598.918	2.2
599.683	5.2
600.447	8.4
601.211	5.8
601.975	5.2
602.739	5.4
603.503	4
604.267	2
605.031	0
605.795	1.2
606.558	2
607.322	2.6
608.086	2.8
608.849	0.4
609.612	2.6
610.376	2.6
611.139	1.2
611.902	-0.2
612.665	2.4
613.428	1.8
614.191	0.8
614.954	1.6
615.717	1.8
616.48	-0.2
617.242	0.8
618.005	-0.2
618.767	2.2
619.53	-0.2
620.292	1.2
621.054	-0.8
621.817	1.2
622.579	1.6
623.341	0.8
624.103	0.2
624.865	2.2
625.626	1
626.388	0.6
627.15	-0.2
627.912	3.6
628.673	2.2
629.435	2.2
630.196	4.6
630.957	2.4
631.719	2
632.48	3.8
633.241	5.6
634.002	3.8
634.763	5.2
635.524	7.6
636.285	6.8
637.045	7.2
637.806	9.4
638.567	10
639.327	9.6
640.087	11.8
640.848	12.4
641.608	13
642.368	14.6
643.129	16
643.889	14.6
644.649	18.6
645.409	20.4
646.168	24
646.928	25.4
647.688	28.8
648.448	24.8
649.207	24.6
649.967	26
650.726	24
651.485	23.2
652.245	24.6
653.004	22.2
653.763	24
654.522	23.8
655.281	23.2
656.04	24.4
656.799	25.4
657.557	27.6
658.316	25.4
659.075	25.8
659.833	26.8
660.592	28
661.35	25
662.108	28.4
662.866	28.2
663.625	28.2
664.383	32
665.141	32
665.899	32.4
666.656	33.4
667.414	35.4
668.172	35
668.93	34.8
669.687	39
670.445	41.4
671.202	41.2
671.959	44.2
672.717	45.6
673.474	45.2
674.231	48.6
674.988	50.2
675.745	53
676.502	54
677.259	56.2
678.015	58.6
678.772	61.8
679.529	64.8
680.285	66.6
681.042	71.8
681.798	74.2
682.554	77.6
683.31	80.2
684.067	85.4
684.823	89
685.579	93.2
686.335	97
687.09	103.6
687.846	109.2
688.602	112.6
689.358	122.4
690.113	123.8
690.869	134.2
691.624	139.8
692.379	145
693.135	152.6
693.89	162
694.645	170.8
695.4	180
696.155	186.6
696.91	199
697.665	211.2
698.419	217.8
699.174	228
699.929	241.6
700.683	251.8
701.437	265.4
702.192	278.2
702.946	290
703.7	308.8
704.454	322
705.208	339.2
705.962	356.6
706.716	375
707.47	386.8
708.224	413.8
708.978	429.4
709.731	456
710.485	473.2
711.238	499.6
711.992	525.4
712.745	549
713.498	573.6
714.251	600.8
715.004	628
715.757	661.6
716.51	691.6
717.263	723.6
718.016	753.6
718.769	792.6
719.521	833.4
720.274	869.2
721.026	906.8
721.779	945.4
722.531	986.6
723.283	1035.4
724.036	1080
724.788	1133.4
725.54	1182
726.292	1238.2
727.044	1290
727.795	1347.6
728.547	1406.4
729.299	1472
730.05	1532.6
730.802	1602.2
731.553	1663.2
732.305	1742
733.056	1809
733.807	1883.2
734.558	1957.8
735.309	2046
736.06	2128
736.811	2209.4
737.562	2305.2
738.313	2389.2
739.064	2484.4
739.814	2589.6
740.565	2694.2
741.315	2792.4
742.066	2913.6
742.816	3019.8
743.566	3146.6
744.316	3266.6
745.066	3392.2
745.816	3519.8
746.566	3653.2
747.316	3801
748.066	3926.4
748.816	4070.2
749.565	4197.4
750.315	4356.4
751.064	4516.8
751.814	4672.6
752.563	4829
753.312	4988.8
754.061	5155.4
754.81	5333
755.559	5529.8
756.308	5707
757.057	5883.4
757.806	6071.4
758.555	6270.4
759.303	6484.6
760.052	6709.8
760.801	6936
761.549	7146.4
762.297	7368.2
763.046	7598.2
763.794	7842.4
764.542	8105.8
765.29	8319.4
766.038	8533.2
766.786	8767.8
767.534	9023.8
768.281	9273.8
769.029	9544.2
769.777	9774
770.524	10011.6
771.272	10219.4
772.019	10479.6
772.766	10722.2
773.513	10995.8
774.261	11232.2
775.008	11448
775.755	11678.8
776.501	11930.4
777.248	12182.6
777.995	12437.6
778.742	12611.6
779.488	12808.8
780.235	12984.4
780.981	13228.6
781.728	13437.4
782.474	13665.4
783.22	13886.4
783.966	14049
784.712	14192
785.458	14371.4
786.204	14588.8
786.95	14790.2
787.696	14980.4
788.442	15070.8
789.187	15172.8
789.933	15242.4
790.678	15357
791.424	15469.2
792.169	15620.4
792.914	15700.8
793.659	15685.2
794.404	15736.4
795.149	15780.8
795.894	15812.8
796.639	15885.4
797.384	15927
798.129	15901.2
798.873	15849.6
799.618	15758.8
800.362	15751
801.107	15814.2
801.851	15793.2
802.595	15726
803.339	15617.4
804.084	15458.4
804.828	15336.4
805.571	15263
806.315	15223.2
807.059	15136.8
807.803	15015.4
808.546	14791
809.29	14615.4
810.034	14450.8
810.777	14356.2
811.52	14267.6
812.263	14113.8
813.007	13953.6
813.75	13676.8
814.493	13437.8
815.236	13280.8
815.979	13139.2
816.721	12987
817.464	12820
818.207	12608.2
818.949	12364.4
819.692	12119.2
820.434	11972.4
821.177	11794.2
821.919	11639.4
822.661	11438.8
823.403	11226.8
824.145	10993
824.887	10780.8
825.629	10561.4
826.371	10424.2
827.112	10286.6
827.854	10156.2
828.596	9965.8
829.337	9739.4
830.079	9528
830.82	9344.6
831.561	9230
832.302	9127.6
833.043	8989.6
833.785	8844.8
834.525	8651.6
835.266	8474.2
836.007	8328.4
836.748	8226
837.489	8136.8
838.229	8043
838.97	7939.4
839.71	7792.8
840.45	7645.4
841.191	7510.6
841.931	7412
842.671	7337.2
843.411	7302.6
844.151	7211.8
844.891	7120.8
845.631	7008.4
846.37	6894.4
847.11	6784.2
847.849	6709.2
848.589	6690
849.328	6642.6
850.068	6588.4
850.807	6515.4
851.546	6434.8
852.285	6338.6
853.024	6287.8
853.763	6245.4
854.502	6229.6
855.241	6218
855.98	6157.8
856.718	6070.8
857.457	5981
858.195	5896.4
858.934	5834.8
859.672	5794.8
860.41	5781.2
861.149	5739.4
861.887	5669.2
862.625	5570.6
863.363	5470.8
864.101	5387
864.838	5313.4
865.576	5252.8
866.314	5220
867.051	5147.2
867.789	5076.6
868.526	4950.8
869.264	4858.4
870.001	4742.8
870.738	4675.8
871.475	4594
872.212	4521.8
872.949	4466.8
873.686	4360
874.423	4247.4
875.159	4153
875.896	4039.4
876.633	3953.4
877.369	3884
878.106	3810
878.842	3730.8
879.578	3661.6
880.314	3562.6
881.05	3474.6
881.786	3365.6
882.522	3288.8
883.258	3225.6
883.994	3165.4
884.73	3086.2
885.465	3019.6
886.201	2960.4
886.936	2872.6
887.672	2797.6
888.407	2725.6
889.142	2661.4
889.877	2609.4
890.613	2563.8
891.348	2511.2
892.083	2468
892.817	2404.4
893.552	2345.6
894.287	2272.2
895.021	2222.4
895.756	2178.4
896.49	2144
897.225	2108
897.959	2068.8
898.693	2025.6
899.428	1986.6
900.162	1948
900.896	1907
901.63	1860.8
902.363	1838.2
903.097	1811.6
903.831	1797.6
904.564	1772.2
905.298	1746.4
906.031	1722.4
906.765	1696.4
907.498	1677.6
908.231	1660.4
908.965	1653
909.698	1650.2
910.431	1644.8
911.163	1624.2
911.896	1613.4
912.629	1599.6
913.362	1586.4
914.094	1575.8
914.827	1564.2
915.559	1550.6
916.292	1541.8
917.024	1520.4
917.756	1502.8
918.488	1478.4
919.22	1450.4
919.952	1412.2
920.684	1363
921.416	1318.4
922.148	1271.4
922.879	1230.4
923.611	1183
924.343	1134
925.074	1090.4
925.805	1046.4
926.537	988.8
927.268	941.2
927.999	904.2
928.73	862.6
929.461	829.4
930.192	801.4
930.923	772.8
931.653	749.6
932.384	726
933.115	695.4
933.845	672.4
934.575	653.6
935.306	637.8
936.036	623.8
936.766	610.2
937.496	594
938.226	587.4
938.956	573.2
939.686	560.8
940.416	552.4
941.146	541.8
941.875	529.2
942.605	525.8
943.334	512.4
944.064	504
944.793	500.6
945.522	490
946.251	481.2
946.98	472.8
947.709	464.4
948.438	456.4
949.167	442.2
949.896	432.6
950.625	418.6
951.353	404.6
952.082	397.2
952.81	386
953.539	368.8
954.267	356.6
954.995	345
955.723	329.6
956.451	320
957.179	300
957.907	286.2
958.635	277.6
959.363	266
960.09	249.2
960.818	243.4
961.545	226.2
962.273	213.6
963	205.6
963.727	190.6
964.455	179.8
965.182	173.2
965.909	166.8
966.636	158.8
967.363	144.8
968.089	138.2
968.816	131
969.543	124.6
970.269	117.6
970.996	113.2
971.722	105.4
972.449	99.4
973.175	94.6
973.901	89.4
974.627	85.4
975.353	83.2
976.079	75.2
976.805	73.6
977.531	70.4
978.256	64.4
978.982	62.4
979.707	61.4
980.433	58.6
981.158	55.8
981.884	50.6
982.609	51.4
983.334	49.2
984.059	47.8
984.784	48.6
985.509	45.2
986.234	42.2
986.958	41.4
987.683	41
988.408	38.6
989.132	39
989.857	36.6
990.581	37.2
991.305	36.8
992.029	33.6
992.754	34.2
993.478	33.8
994.202	31.4
994.925	30.8
995.649	32.4
996.373	31.8
997.097	30.2
997.82	31.2
998.544	30
999.267	29.8
999.99	27.4
1000.713	29
1001.437	28.2
1002.16	28.2
1002.883	26.4
1003.606	27.6
1004.328	26.2
1005.051	25.4
1005.774	25.2
1006.497	25
1007.219	26
1007.941	25
1008.664	23.8
1009.386	24.8
1010.108	25
1010.83	25.4
1011.553	24.6
1012.274	24.4
1012.996	23.8
1013.718	23
1014.44	23.2
1015.162	24.6
1015.883	23.8
1016.605	24.2
1017.326	23.6
1018.047	22.4
1018.769	22.4
1019.49	24.6
1020.211	20.6
1020.932	23.8
1021.653	23
1022.374	22.8
1023.094	21.2
1023.815	21.2
1024.536	20.6
1025.256	23
1025.977	21.8
1026.697	22.8
1027.417	21.6
1028.138	21
1028.858	23
1029.578	21.6
1030.298	21.2
1031.018	21
1031.737	22.2
1032.457	20.4
1033.177	22.4
1033.896	22
1034.616	20.2
1035.335	21.4
1036.055	21
1036.774	20.6
1037.493	21.2
1038.212	22.6
1038.931	21.4
1039.65	19.8
1040.369	20.8
1041.088	23.6
1041.806	20
1042.525	21
1043.244	21.4
1043.962	21.6
1044.68	20.4
1045.399	20.8
1046.117	20.4
1046.835	19.6
1047.553	20.2
1048.271	22.2
1048.989	20.4
1049.707	20.2
1050.425	20.6
1051.142	19
1051.86	19.4
1052.577	20
1053.295	18.8
1054.012	19.6
1054.729	20.4
1055.446	18.6
1056.163	19
1056.881	20.6
1057.597	20.4
1058.314	19.6
1059.031	22
1059.748	22
1060.464	18.4
1061.181	21.4
1061.897	19.4
1062.614	17.8
1063.33	17.2
1064.046	22.4
1064.762	19.2
1065.478	20
1066.194	19.4
1066.91	19.8
1067.626	19.2
1068.342	21
1069.057	19.2
1069.773	19
1070.488	20.8
1071.204	21.8
1071.919	18.8
1072.634	20.4
1073.35	21.2
1074.065	19
1074.78	19.4
1075.495	19.4
1076.209	20.4
1076.924	17
1077.639	20.2
1078.353	21.4
1079.068	19.6
1079.782	19.8
1080.497	21.4
1081.211	20
1081.925	20.4
1082.639	19.2
1083.353	20.4
1084.067	20
1084.781	19.2
1085.495	20.6
1086.209	18.6
1086.922	19.8
1087.636	20
1088.349	17
1089.063	19.4
1089.776	20.8
1090.489	18.8
1091.202	20.2
1091.916	19.6
1092.628	21.2
1093.341	19.4
1094.054	20.6
1094.767	20.4
1095.48	20.8
1096.192	17.6
1096.905	20.4
1097.617	18.8
1098.329	18.4
1099.042	20
1099.754	19
1100.466	18.4
1101.178	21
1101.89	17.4
1102.602	18.6
1103.314	19.8
1104.025	19.8
1104.737	19.2
1105.448	20.6
1106.16	18.6
1106.871	19
1107.582	19
1108.294	20.2
1109.005	18
1109.716	18.6
1110.427	19.4
1111.138	20.6
1111.848	18.4
1112.559	20
1113.27	19.4
1113.98	18.6
1114.691	19.6
1115.401	20.2
1116.112	-0.4
1116.822	-1
1117.532	0.4
1118.242	0.4
1118.952	0.8
1119.662	2
1120.372	2
1121.081	2.8
1121.791	2
1122.501	2.6
1123.21	19.2
1123.92	18.8
1124.629	19.6
1125.338	19.4
1126.047	19.2
1126.756	20
1127.465	-1
1128.174	-0.2
1128.883	1.6
1129.592	0.2
