# Supplementary material for: Real-time monitoring polymerization degree of organic photovoltaic materials toward no batch-to-batch variations in device performance
Source: Nat Commun. 2024 Feb 10;15:1248. doi: 10.1038/s41467-024-45510-w (PMC10858892; doi:10.1038/s41467-024-45510-w)
Supplement: Supplementary file 4 — Supplementary Code 1 [file 41467_2024_45510_MOESM4_ESM.zip › Supplementary code file/Small dataset/Subt2_00025.txt]

½ÚµãSubt2_00025.txtµÄÊý¾Ý

Date: Tue Jun 27 11:31:07 CST 2023
User: 16473
Spectrometer: QEPB1887
´¥·¢Ä£Ê½: 0
»ý·ÖÊ±¼ä (Ãë): 1.000000E-1
Scans to average: 5
ÆôÓÃ°µÔëÉùÐ£Õý: true
ÆôÓÃ·ÇÏßÐÔÐ£Õý: false
»¬¶¯Æ½¾ù¿í¶È: 0
XÖáÄ£Ê½: Wavelengths
Number of Pixels in Spectrum: 1044
>>>>>Begin Spectral Data<<<<<
348.275	2.45
349.063	1.85
349.85	2.05
350.637	2.65
351.425	2.65
352.212	3.25
352.999	2.05
353.786	2.45
354.572	3.25
355.359	3.45
356.146	2.85
356.933	3.25
357.719	2.25
358.506	1.45
359.292	3.25
360.079	3.45
360.865	2.25
361.651	3.05
362.437	4.65
363.223	3.25
364.009	1.85
364.795	4.85
365.581	2.65
366.367	2.45
367.153	2.65
367.939	3.45
368.724	2.25
369.51	2.85
370.295	4.25
371.081	4.05
371.866	4.05
372.651	4.25
373.437	4.05
374.222	2.85
375.007	5.85
375.792	4.05
376.577	3.25
377.361	4.25
378.146	4.65
378.931	3.45
379.716	5.05
380.5	4.45
381.285	4.25
382.069	6.25
382.853	6.25
383.638	6.05
384.422	6.05
385.206	7.85
385.99	5.45
386.774	6.25
387.558	4.65
388.342	4.85
389.126	6.05
389.91	7.85
390.693	4.85
391.477	4.85
392.26	7.05
393.044	6.85
393.827	6.05
394.611	6.85
395.394	6.65
396.177	5.45
396.96	7.25
397.743	7.85
398.526	7.65
399.309	5.65
400.092	8.05
400.875	5.85
401.657	6.05
402.44	8.25
403.222	7.25
404.005	7.25
404.787	8.25
405.57	7.45
406.352	6.85
407.134	7.05
407.916	8.65
408.698	7.45
409.48	7.25
410.262	9.45
411.044	7.85
411.826	7.25
412.607	7.65
413.389	8.45
414.171	9.25
414.952	7.25
415.733	8.05
416.515	7.25
417.296	7.05
418.077	6.85
418.858	7.45
419.64	5.45
420.421	6.25
421.201	5.25
421.982	5.05
422.763	5.65
423.544	6.05
424.324	5.25
425.105	6.25
425.886	3.85
426.666	3.45
427.446	3.85
428.227	4.65
429.007	3.25
429.787	4.05
430.567	4.05
431.347	3.85
432.127	1.65
432.907	3.65
433.687	1.65
434.466	2.05
435.246	1.45
436.026	0.25
436.805	-2.55
437.585	-0.55
438.364	-0.95
439.143	-2.35
439.922	-3.55
440.702	-2.15
441.481	-5.55
442.26	-4.95
443.039	-3.95
443.818	-3.75
444.596	-5.35
445.375	-5.55
446.154	-6.35
446.932	-8.55
447.711	-6.95
448.489	-8.15
449.268	-10.15
450.046	-10.15
450.824	-8.95
451.602	-11.15
452.381	-8.75
453.159	-9.55
453.936	-9.35
454.714	-10.15
455.492	-8.15
456.27	-7.15
457.048	-6.75
457.825	-7.75
458.603	-6.75
459.38	-7.75
460.158	-7.55
460.935	-5.55
461.712	-6.35
462.489	-6.55
463.266	-5.55
464.043	-4.75
464.82	-5.95
465.597	-4.15
466.374	-5.55
467.151	-6.35
467.928	-4.95
468.704	-5.55
469.481	-5.95
470.257	-3.55
471.034	-2.55
471.81	-3.75
472.586	-4.35
473.362	-2.15
474.138	-3.35
474.914	-3.75
475.69	-2.95
476.466	-4.15
477.242	-3.75
478.018	-3.35
478.793	-3.35
479.569	-3.15
480.345	-3.55
481.12	-1.35
481.895	-4.15
482.671	-4.15
483.446	-4.35
484.221	-2.55
484.996	-4.35
485.771	-2.35
486.546	-2.35
487.321	-2.95
488.096	-3.55
488.871	-4.75
489.645	-5.95
490.42	-5.75
491.195	-5.15
491.969	-4.55
492.743	-5.75
493.518	-4.95
494.292	-4.75
495.066	-6.15
495.84	-6.15
496.614	-5.15
497.388	-6.95
498.162	-6.55
498.936	-6.55
499.71	-7.95
500.483	-5.75
501.257	-6.55
502.031	-6.55
502.804	-5.35
503.577	-7.55
504.351	-6.75
505.124	-8.55
505.897	-6.55
506.67	-7.75
507.443	-9.95
508.216	-8.55
508.989	-9.75
509.762	-9.35
510.535	-7.35
511.307	-9.15
512.08	-9.95
512.853	-9.95
513.625	-9.55
514.397	-10.35
515.17	-10.95
515.942	-8.15
516.714	-10.15
517.486	-10.15
518.258	-9.75
519.03	-10.95
519.802	-8.95
520.574	-9.75
521.346	-8.55
522.117	-10.75
522.889	-11.35
523.66	-10.35
524.432	-11.55
525.203	-10.75
525.974	-10.75
526.746	-9.55
527.517	-11.35
528.288	-9.75
529.059	-12.35
529.83	-10.35
530.601	-11.75
531.372	-11.95
532.142	-12.35
532.913	-10.95
533.684	-10.15
534.454	-11.75
535.225	-12.35
535.995	-9.95
536.765	-11.35
537.535	-12.55
538.306	-11.55
539.076	-11.75
539.846	-11.95
540.616	-11.75
541.385	-10.75
542.155	-11.75
542.925	-11.35
543.695	-11.95
544.464	-12.75
545.234	-11.75
546.003	-12.75
546.772	-11.35
547.542	-12.75
548.311	-11.55
549.08	-11.75
549.849	-12.35
550.618	-11.55
551.387	-12.15
552.156	-12.95
552.925	-10.95
553.693	-10.75
554.462	-13.15
555.231	-11.95
555.999	-11.35
556.767	-11.55
557.536	-10.75
558.304	-11.95
559.072	-8.15
559.84	-8.75
560.608	-8.95
561.376	-9.35
562.144	-10.35
562.912	-7.15
563.68	-6.55
564.448	-6.35
565.215	-6.35
565.983	-7.35
566.75	-7.75
567.518	-9.55
568.285	-8.35
569.052	-6.15
569.819	-6.95
570.587	-6.75
571.354	-8.35
572.121	-8.55
572.887	-9.75
573.654	-9.35
574.421	-9.75
575.188	-10.55
575.954	-8.75
576.721	-9.15
577.487	-10.75
578.254	-8.35
579.02	-10.15
579.786	-10.75
580.552	-10.35
581.318	-10.35
582.084	-10.35
582.85	-8.95
583.616	-9.35
584.382	-10.55
585.148	-9.55
585.913	-9.35
586.679	-7.95
587.444	-9.75
588.21	-7.15
588.975	-8.35
589.741	-7.55
590.506	-6.75
591.271	-7.55
592.036	-6.35
592.801	-5.15
593.566	-3.75
594.331	-5.55
595.096	-3.95
595.86	-3.15
596.625	-3.55
597.389	-2.35
598.154	1.85
598.918	2.45
599.683	4.05
600.447	7.65
601.211	6.65
601.975	4.85
602.739	3.45
603.503	4.25
604.267	2.45
605.031	1.65
605.795	1.65
606.558	1.25
607.322	2.45
608.086	1.25
608.849	-0.35
609.612	2.85
610.376	4.25
611.139	0.45
611.902	1.45
612.665	1.25
613.428	0.85
614.191	1.05
614.954	1.05
615.717	0.25
616.48	0.25
617.242	-0.95
618.005	0.25
618.767	1.25
619.53	0.45
620.292	0.25
621.054	1.25
621.817	-0.35
622.579	0.85
623.341	1.05
624.103	1.45
624.865	1.05
625.626	0.05
626.388	1.65
627.15	0.25
627.912	2.65
628.673	2.65
629.435	2.05
630.196	3.85
630.957	3.05
631.719	1.85
632.48	4.25
633.241	5.85
634.002	2.65
634.763	5.25
635.524	6.05
636.285	6.25
637.045	7.25
637.806	9.85
638.567	9.05
639.327	11.05
640.087	10.85
640.848	11.25
641.608	13.85
642.368	14.65
643.129	15.25
643.889	16.25
644.649	17.45
645.409	19.65
646.168	23.25
646.928	22.85
647.688	27.25
648.448	24.65
649.207	23.85
649.967	26.65
650.726	23.65
651.485	22.85
652.245	23.05
653.004	21.25
653.763	23.45
654.522	24.65
655.281	24.05
656.04	23.45
656.799	25.25
657.557	25.25
658.316	24.45
659.075	26.25
659.833	25.85
660.592	27.65
661.35	25.65
662.108	27.65
662.866	28.65
663.625	28.85
664.383	30.05
665.141	30.25
665.899	30.85
666.656	34.25
667.414	36.05
668.172	34.25
668.93	36.85
669.687	39.05
670.445	40.25
671.202	38.85
671.959	43.25
672.717	44.85
673.474	47.45
674.231	49.05
674.988	49.05
675.745	53.05
676.502	54.25
677.259	56.85
678.015	59.85
678.772	60.85
679.529	65.25
680.285	67.05
681.042	69.85
681.798	75.85
682.554	77.05
683.31	79.05
684.067	83.05
684.823	87.85
685.579	92.85
686.335	96.85
687.09	104.45
687.846	106.05
688.602	112.65
689.358	120.65
690.113	125.05
690.869	134.85
691.624	140.45
692.379	147.65
693.135	153.65
693.89	160.65
694.645	169.85
695.4	178.65
696.155	188.85
696.91	198.25
697.665	208.65
698.419	219.85
699.174	231.45
699.929	240.25
700.683	255.65
701.437	266.45
702.192	279.45
702.946	292.25
703.7	306.05
704.454	322.45
705.208	338.85
705.962	355.65
706.716	377.65
707.47	394.85
708.224	413.45
708.978	437.25
709.731	455.05
710.485	473.25
711.238	499.25
711.992	527.05
712.745	548.85
713.498	575.05
714.251	603.25
715.004	627.85
715.757	660.25
716.51	693.05
717.263	717.25
718.016	752.45
718.769	787.85
719.521	832.45
720.274	865.45
721.026	906.25
721.779	946.25
722.531	993.05
723.283	1037.85
724.036	1081.25
724.788	1131.05
725.54	1176.85
726.292	1238.65
727.044	1288.45
727.795	1352.65
728.547	1415.25
729.299	1468.85
730.05	1531.45
730.802	1603.45
731.553	1668.65
732.305	1739.05
733.056	1811.85
733.807	1886.85
734.558	1960.25
735.309	2044.05
736.06	2120.25
736.811	2209.05
737.562	2291.85
738.313	2380.05
739.064	2492.05
739.814	2597.45
740.565	2679.45
741.315	2797.85
742.066	2901.85
742.816	3025.25
743.566	3151.05
744.316	3264.85
745.066	3386.65
745.816	3513.05
746.566	3659.05
747.316	3788.85
748.066	3920.25
748.816	4069.85
749.565	4198.85
750.315	4356.85
751.064	4501.25
751.814	4665.85
752.563	4810.25
753.312	4970.65
754.061	5132.65
754.81	5324.25
755.559	5515.85
756.308	5678.65
757.057	5860.25
757.806	6047.25
758.555	6245.25
759.303	6465.25
760.052	6665.85
760.801	6906.05
761.549	7112.05
762.297	7337.65
763.046	7574.65
763.794	7793.85
764.542	8053.85
765.29	8288.05
766.038	8478.85
766.786	8717.25
767.534	8958.85
768.281	9233.85
769.029	9471.85
769.777	9723.05
770.524	9956.45
771.272	10148.45
772.019	10408.45
772.766	10657.85
773.513	10925.85
774.261	11158.25
775.008	11366.25
775.755	11590.85
776.501	11841.65
777.248	12085.85
777.995	12317.05
778.742	12562.45
779.488	12706.65
780.235	12867.45
780.981	13076.45
781.728	13299.25
782.474	13542.25
783.22	13732.05
783.966	13916.25
784.712	14056.65
785.458	14210.65
786.204	14427.45
786.95	14626.65
787.696	14794.25
788.442	14893.85
789.187	15004.65
789.933	15066.05
790.678	15189.45
791.424	15293.25
792.169	15434.05
792.914	15514.25
793.659	15503.65
794.404	15521.25
795.149	15556.85
795.894	15613.85
796.639	15665.05
797.384	15730.85
798.129	15675.05
798.873	15631.85
799.618	15527.65
800.362	15526.05
801.107	15524.85
801.851	15551.25
802.595	15501.45
803.339	15382.85
804.084	15206.65
804.828	15108.05
805.571	15029.05
806.315	14969.65
807.059	14904.85
807.803	14785.45
808.546	14580.05
809.29	14366.65
810.034	14213.25
810.777	14123.85
811.52	13998.25
812.263	13870.45
813.007	13688.65
813.75	13444.25
814.493	13200.45
815.236	13029.25
815.979	12898.25
816.721	12763.45
817.464	12604.05
818.207	12383.85
818.949	12130.85
819.692	11885.25
820.434	11709.65
821.177	11596.25
821.919	11439.05
822.661	11217.05
823.403	11016.85
824.145	10797.05
824.887	10563.85
825.629	10384.45
826.371	10238.85
827.112	10085.05
827.854	9960.65
828.596	9763.05
829.337	9539.85
830.079	9358.05
830.82	9196.85
831.561	9048.65
832.302	8939.05
833.043	8841.85
833.785	8668.65
834.525	8502.45
835.266	8335.85
836.007	8177.85
836.748	8068.05
837.489	8007.85
838.229	7906.85
838.97	7786.25
839.71	7636.85
840.45	7504.85
841.191	7350.45
841.931	7259.25
842.671	7212.05
843.411	7143.25
844.151	7065.45
844.891	6994.25
845.631	6883.45
846.37	6754.85
847.11	6655.85
847.849	6589.25
848.589	6564.85
849.328	6527.45
850.068	6468.05
850.807	6398.85
851.546	6307.45
852.285	6215.25
853.024	6151.25
853.763	6122.25
854.502	6111.05
855.241	6084.45
855.98	6040.25
856.718	5959.85
857.457	5851.65
858.195	5780.65
858.934	5724.85
859.672	5686.85
860.41	5668.05
861.149	5619.65
861.887	5548.05
862.625	5470.25
863.363	5372.05
864.101	5280.05
864.838	5213.65
865.576	5170.65
866.314	5106.65
867.051	5044.85
867.789	4977.25
868.526	4873.65
869.264	4755.65
870.001	4646.85
870.738	4574.45
871.475	4497.85
872.212	4435.65
872.949	4362.65
873.686	4290.85
874.423	4180.45
875.159	4062.25
875.896	3952.25
876.633	3857.25
877.369	3803.85
878.106	3732.45
878.842	3654.05
879.578	3586.25
880.314	3497.05
881.05	3396.25
881.786	3302.45
882.522	3221.65
883.258	3156.65
883.994	3094.25
884.73	3027.45
885.465	2966.05
886.201	2899.65
886.936	2817.45
887.672	2740.85
888.407	2673.45
889.142	2604.05
889.877	2557.25
890.613	2501.65
891.348	2456.65
892.083	2419.05
892.817	2355.85
893.552	2291.45
894.287	2221.45
895.021	2185.45
895.756	2145.85
896.49	2089.25
897.225	2070.25
897.959	2025.25
898.693	1989.65
899.428	1949.85
900.162	1894.05
900.896	1859.05
901.63	1827.65
902.363	1810.05
903.097	1780.25
903.831	1754.85
904.564	1737.85
905.298	1707.85
906.031	1685.45
906.765	1665.25
907.498	1640.65
908.231	1625.45
908.965	1619.65
909.698	1610.25
910.431	1604.25
911.163	1595.85
911.896	1587.45
912.629	1573.45
913.362	1548.85
914.094	1537.45
914.827	1523.25
915.559	1514.05
916.292	1509.45
917.024	1490.45
917.756	1470.05
918.488	1451.85
919.22	1420.45
919.952	1381.25
920.684	1332.85
921.416	1295.65
922.148	1249.65
922.879	1208.25
923.611	1160.85
924.343	1111.85
925.074	1064.65
925.805	1019.85
926.537	973.65
927.268	924.45
927.999	891.05
928.73	848.05
929.461	812.45
930.192	783.65
930.923	753.25
931.653	731.85
932.384	705.45
933.115	681.65
933.845	662.85
934.575	641.25
935.306	624.45
936.036	609.85
936.766	590.05
937.496	583.45
938.226	572.65
938.956	560.45
939.686	550.65
940.416	540.65
941.146	534.65
941.875	520.85
942.605	512.85
943.334	504.05
944.064	492.45
944.793	485.45
945.522	479.85
946.251	470.85
946.98	464.45
947.709	456.45
948.438	444.45
949.167	432.25
949.896	420.05
950.625	407.85
951.353	399.65
952.082	386.05
952.81	375.85
953.539	362.25
954.267	351.05
954.995	336.45
955.723	326.65
956.451	309.45
957.179	297.05
957.907	282.45
958.635	269.85
959.363	257.45
960.09	245.45
960.818	233.85
961.545	223.65
962.273	208.45
963	201.25
963.727	188.65
964.455	177.05
965.182	168.85
965.909	161.85
966.636	151.25
967.363	142.65
968.089	138.25
968.816	127.85
969.543	122.45
970.269	117.05
970.996	109.65
971.722	102.25
972.449	96.85
973.175	92.45
973.901	88.25
974.627	81.65
975.353	80.65
976.079	75.05
976.805	70.45
977.531	70.25
978.256	66.45
978.982	59.65
979.707	61.05
980.433	57.25
981.158	52.85
981.884	51.65
982.609	49.65
983.334	48.25
984.059	45.45
984.784	45.65
985.509	44.05
986.234	40.85
986.958	40.25
987.683	39.85
988.408	38.05
989.132	38.65
989.857	36.25
990.581	37.25
991.305	35.85
992.029	38.65
992.754	33.85
993.478	33.25
994.202	32.65
994.925	32.85
995.649	31.05
996.373	30.05
997.097	30.05
997.82	29.45
998.544	29.05
999.267	27.05
999.99	27.45
1000.713	27.85
1001.437	28.65
1002.16	28.25
1002.883	26.65
1003.606	27.25
1004.328	27.45
1005.051	23.85
1005.774	25.65
1006.497	26.45
1007.219	24.65
1007.941	24.45
1008.664	25.85
1009.386	22.25
1010.108	26.65
1010.83	24.85
1011.553	24.05
1012.274	24.05
1012.996	22.65
1013.718	22.45
1014.44	22.25
1015.162	23.85
1015.883	23.45
1016.605	22.65
1017.326	22.05
1018.047	22.05
1018.769	22.05
1019.49	23.05
1020.211	22.05
1020.932	22.45
1021.653	22.85
1022.374	23.05
1023.094	22.25
1023.815	21.45
1024.536	22.85
1025.256	23.05
1025.977	22.45
1026.697	23.05
1027.417	21.25
1028.138	21.05
1028.858	22.05
1029.578	21.65
1030.298	21.45
1031.018	20.85
1031.737	21.25
1032.457	19.45
1033.177	22.65
1033.896	21.65
1034.616	21.85
1035.335	20.65
1036.055	20.05
1036.774	21.85
1037.493	20.05
1038.212	21.25
1038.931	21.05
1039.65	21.25
1040.369	19.85
1041.088	21.05
1041.806	21.05
1042.525	21.25
1043.244	21.05
1043.962	21.25
1044.68	19.85
1045.399	22.25
1046.117	20.45
1046.835	18.65
1047.553	20.05
1048.271	22.25
1048.989	21.25
1049.707	19.45
1050.425	19.65
1051.142	19.85
1051.86	19.05
1052.577	21.85
1053.295	18.65
1054.012	19.85
1054.729	21.65
1055.446	19.85
1056.163	18.05
1056.881	22.25
1057.597	19.65
1058.314	20.25
1059.031	21.05
1059.748	19.85
1060.464	17.85
1061.181	20.45
1061.897	19.25
1062.614	17.45
1063.33	18.65
1064.046	19.85
1064.762	20.45
1065.478	19.05
1066.194	18.85
1066.91	18.25
1067.626	17.45
1068.342	19.05
1069.057	19.05
1069.773	18.25
1070.488	20.45
1071.204	20.45
1071.919	19.45
1072.634	18.45
1073.35	20.05
1074.065	18.65
1074.78	20.05
1075.495	19.05
1076.209	19.45
1076.924	18.85
1077.639	19.45
1078.353	21.05
1079.068	18.45
1079.782	18.25
1080.497	20.45
1081.211	18.65
1081.925	18.85
1082.639	19.25
1083.353	18.85
1084.067	17.45
1084.781	19.45
1085.495	18.85
1086.209	19.45
1086.922	19.25
1087.636	18.85
1088.349	18.25
1089.063	19.45
1089.776	19.65
1090.489	19.25
1091.202	19.05
1091.916	20.45
1092.628	18.45
1093.341	18.65
1094.054	19.85
1094.767	20.25
1095.48	20.05
1096.192	18.45
1096.905	19.85
1097.617	19.05
1098.329	18.45
1099.042	20.25
1099.754	18.45
1100.466	19.25
1101.178	19.85
1101.89	18.45
1102.602	19.65
1103.314	18.65
1104.025	19.05
1104.737	18.85
1105.448	19.85
1106.16	18.85
1106.871	18.05
1107.582	19.25
1108.294	19.45
1109.005	17.45
1109.716	17.25
1110.427	19.65
1111.138	20.05
1111.848	18.85
1112.559	20.05
1113.27	17.25
1113.98	18.85
1114.691	19.25
1115.401	18.45
1116.112	-0.55
1116.822	-1.35
1117.532	0.65
1118.242	-0.55
1118.952	0.85
1119.662	1.65
1120.372	2.85
1121.081	2.45
1121.791	2.85
1122.501	1.65
1123.21	17.45
1123.92	18.45
1124.629	19.45
1125.338	18.65
1126.047	17.85
1126.756	20.05
1127.465	0.25
1128.174	-0.35
1128.883	1.85
1129.592	0.05
