# Supplementary material for: Real-time monitoring polymerization degree of organic photovoltaic materials toward no batch-to-batch variations in device performance
Source: Nat Commun. 2024 Feb 10;15:1248. doi: 10.1038/s41467-024-45510-w (PMC10858892; doi:10.1038/s41467-024-45510-w)
Supplement: Supplementary file 4 — Supplementary Code 1 [file 41467_2024_45510_MOESM4_ESM.zip › Supplementary code file/Small dataset/Subt2_00026.txt]

½ÚµãSubt2_00026.txtµÄÊý¾Ý

Date: Tue Jun 27 11:32:08 CST 2023
User: 16473
Spectrometer: QEPB1887
´¥·¢Ä£Ê½: 0
»ý·ÖÊ±¼ä (Ãë): 1.000000E-1
Scans to average: 5
ÆôÓÃ°µÔëÉùÐ£Õý: true
ÆôÓÃ·ÇÏßÐÔÐ£Õý: false
»¬¶¯Æ½¾ù¿í¶È: 0
XÖáÄ£Ê½: Wavelengths
Number of Pixels in Spectrum: 1044
>>>>>Begin Spectral Data<<<<<
348.275	2.22
349.063	1.43
349.85	2.82
350.637	2.02
351.425	2.42
352.212	2.62
352.999	2.02
353.786	2.82
354.572	3.03
355.359	2.62
356.146	1.62
356.933	5.02
357.719	2.82
358.506	1.82
359.292	3.22
360.079	3.22
360.865	1.82
361.651	3.62
362.437	3.82
363.223	3.03
364.009	1.62
364.795	4.02
365.581	2.42
366.367	2.82
367.153	2.22
367.939	3.82
368.724	1.22
369.51	2.82
370.295	4.62
371.081	3.82
371.866	2.82
372.651	4.02
373.437	4.42
374.222	3.42
375.007	6.02
375.792	3.22
376.577	3.62
377.361	5.62
378.146	4.03
378.931	4.62
379.716	4.42
380.5	4.82
381.285	4.62
382.069	5.22
382.853	5.82
383.638	7.02
384.422	5.22
385.206	7.42
385.99	4.82
386.774	5.03
387.558	5.22
388.342	5.62
389.126	4.22
389.91	7.62
390.693	6.22
391.477	4.62
392.26	6.22
393.044	7.82
393.827	6.03
394.611	7.82
395.394	6.82
396.177	6.22
396.96	6.03
397.743	9.03
398.526	8.62
399.309	6.22
400.092	7.22
400.875	6.03
401.657	7.02
402.44	7.82
403.222	7.42
404.005	7.03
404.787	7.82
405.57	8.22
406.352	6.42
407.134	7.02
407.916	9.03
408.698	6.82
409.48	7.42
410.262	8.42
411.044	7.42
411.826	8.02
412.607	8.03
413.389	6.43
414.171	6.82
414.952	8.42
415.733	8.62
416.515	8.22
417.296	5.62
418.077	7.62
418.858	6.42
419.64	6.62
420.421	5.22
421.201	5.82
421.982	4.42
422.763	6.03
423.544	4.82
424.324	6.42
425.105	6.62
425.886	4.22
426.666	4.42
427.446	5.22
428.227	3.62
429.007	5.42
429.787	3.42
430.567	3.42
431.347	3.42
432.127	2.02
432.907	2.82
433.687	2.42
434.466	1.22
435.246	1.62
436.026	1.22
436.805	-2.38
437.585	-0.78
438.364	-0.98
439.143	-2.97
439.922	-1.98
440.702	-3.58
441.481	-3.78
442.26	-5.18
443.039	-4.57
443.818	-3.18
444.596	-5.78
445.375	-5.18
446.154	-4.78
446.932	-7.38
447.711	-7.18
448.489	-8.78
449.268	-9.38
450.046	-10.38
450.824	-7.98
451.602	-11.78
452.381	-9.78
453.159	-10.18
453.936	-9.38
454.714	-10.97
455.492	-7.38
456.27	-8.78
457.048	-7.18
457.825	-8.18
458.603	-6.38
459.38	-6.78
460.158	-6.98
460.935	-6.78
461.712	-6.58
462.489	-7.18
463.266	-5.58
464.043	-5.57
464.82	-5.78
465.597	-3.97
466.374	-4.38
467.151	-4.98
467.928	-3.97
468.704	-5.18
469.481	-5.58
470.257	-3.18
471.034	-2.58
471.81	-4.38
472.586	-3.98
473.362	-2.78
474.138	-3.38
474.914	-5.58
475.69	-4.78
476.466	-4.18
477.242	-2.78
478.018	-4.97
478.793	-3.78
479.569	-3.78
480.345	-3.38
481.12	-1.57
481.895	-4.98
482.671	-4.78
483.446	-3.38
484.221	-3.38
484.996	-3.38
485.771	-2.97
486.546	-2.98
487.321	-4.98
488.096	-4.78
488.871	-5.57
489.645	-4.58
490.42	-4.18
491.195	-4.97
491.969	-5.18
492.743	-5.38
493.518	-4.38
494.292	-4.38
495.066	-6.78
495.84	-5.58
496.614	-6.38
497.388	-6.38
498.162	-5.78
498.936	-4.97
499.71	-8.58
500.483	-4.78
501.257	-6.78
502.031	-5.78
502.804	-6.97
503.577	-6.38
504.351	-7.18
505.124	-8.18
505.897	-8.18
506.67	-7.18
507.443	-7.97
508.216	-8.38
508.989	-9.58
509.762	-9.18
510.535	-8.78
511.307	-8.18
512.08	-10.78
512.853	-10.18
513.625	-9.38
514.397	-8.97
515.17	-11.38
515.942	-7.58
516.714	-11.38
517.486	-9.58
518.258	-8.38
519.03	-9.58
519.802	-8.78
520.574	-9.38
521.346	-9.98
522.117	-9.97
522.889	-10.38
523.66	-8.58
524.432	-10.98
525.203	-10.78
525.974	-9.78
526.746	-9.78
527.517	-10.78
528.288	-10.38
529.059	-12.18
529.83	-11.57
530.601	-10.58
531.372	-10.78
532.142	-11.98
532.913	-11.38
533.684	-10.78
534.454	-11.38
535.225	-12.78
535.995	-10.57
536.765	-11.78
537.535	-12.98
538.306	-12.38
539.076	-12.18
539.846	-12.57
540.616	-12.38
541.385	-10.38
542.155	-12.38
542.925	-13.18
543.695	-12.38
544.464	-13.18
545.234	-12.18
546.003	-13.18
546.772	-11.78
547.542	-10.97
548.311	-10.58
549.08	-12.78
549.849	-12.38
550.618	-12.98
551.387	-11.18
552.156	-13.38
552.925	-11.18
553.693	-9.78
554.462	-13.18
555.231	-11.98
555.999	-11.78
556.767	-11.38
557.536	-9.98
558.304	-11.18
559.072	-8.58
559.84	-10.18
560.608	-7.98
561.376	-9.58
562.144	-9.78
562.912	-7.38
563.68	-6.38
564.448	-6.38
565.215	-6.78
565.983	-7.18
566.75	-8.18
567.518	-8.58
568.285	-7.18
569.052	-6.78
569.819	-7.78
570.587	-7.18
571.354	-7.78
572.121	-10.58
572.887	-8.78
573.654	-9.78
574.421	-9.58
575.188	-9.97
575.954	-9.58
576.721	-9.78
577.487	-9.78
578.254	-9.57
579.02	-9.58
579.786	-10.98
580.552	-10.38
581.318	-10.18
582.084	-10.98
582.85	-10.18
583.616	-9.18
584.382	-9.58
585.148	-9.98
585.913	-10.18
586.679	-8.98
587.444	-9.58
588.21	-8.38
588.975	-7.98
589.741	-8.38
590.506	-7.18
591.271	-7.18
592.036	-6.38
592.801	-6.38
593.566	-5.78
594.331	-5.58
595.096	-2.78
595.86	-3.58
596.625	-4.78
597.389	-2.78
598.154	0.22
598.918	2.02
599.683	4.62
600.447	5.82
601.211	6.42
601.975	5.42
602.739	3.22
603.503	5.03
604.267	2.22
605.031	1.02
605.795	1.82
606.558	0.42
607.322	0.82
608.086	2.02
608.849	0.82
609.612	1.02
610.376	1.62
611.139	-0.18
611.902	1.02
612.665	1.82
613.428	1.42
614.191	2.62
614.954	1.42
615.717	1.42
616.48	0.22
617.242	0.02
618.005	-0.57
618.767	2.03
619.53	-0.58
620.292	0.22
621.054	0.82
621.817	0.03
622.579	1.22
623.341	0.62
624.103	-0.98
624.865	1.22
625.626	0.42
626.388	0.02
627.15	-0.18
627.912	2.42
628.673	2.02
629.435	1.22
630.196	2.82
630.957	3.03
631.719	3.02
632.48	4.62
633.241	5.02
634.002	3.62
634.763	4.22
635.524	7.02
636.285	5.42
637.045	7.82
637.806	10.02
638.567	10.22
639.327	10.03
640.087	10.82
640.848	10.43
641.608	13.82
642.368	16.02
643.129	14.62
643.889	15.82
644.649	18.03
645.409	18.42
646.168	23.62
646.928	23.62
647.688	26.43
648.448	27.42
649.207	24.22
649.967	25.82
650.726	23.42
651.485	21.22
652.245	24.02
653.004	21.22
653.763	22.22
654.522	24.82
655.281	24.42
656.04	22.22
656.799	24.62
657.557	26.42
658.316	26.22
659.075	25.62
659.833	26.03
660.592	28.02
661.35	27.82
662.108	29.22
662.866	28.62
663.625	27.62
664.383	31.03
665.141	30.82
665.899	32.02
666.656	34.62
667.414	34.42
668.172	34.82
668.93	36.02
669.687	38.82
670.445	39.02
671.202	39.22
671.959	42.82
672.717	44.03
673.474	46.62
674.231	48.42
674.988	51.22
675.745	53.62
676.502	52.82
677.259	54.42
678.015	59.43
678.772	61.62
679.529	64.02
680.285	65.42
681.042	71.03
681.798	74.62
682.554	77.02
683.31	79.02
684.067	85.22
684.823	90.22
685.579	94.62
686.335	96.82
687.09	103.22
687.846	108.22
688.602	112.62
689.358	119.82
690.113	125.02
690.869	132.82
691.624	138.42
692.379	145.42
693.135	152.82
693.89	160.42
694.645	172.22
695.4	179.82
696.155	189.22
696.91	195.42
697.665	208.03
698.419	220.22
699.174	228.82
699.929	239.62
700.683	254.42
701.437	268.62
702.192	276.82
702.946	291.22
703.7	309.22
704.454	326.42
705.208	340.02
705.962	354.82
706.716	378.62
707.47	394.42
708.224	412.42
708.978	433.43
709.731	456.42
710.485	471.22
711.238	498.82
711.992	523.82
712.745	547.42
713.498	574.22
714.251	596.62
715.004	632.02
715.757	660.82
716.51	692.42
717.263	721.42
718.016	755.82
718.769	792.22
719.521	826.82
720.274	861.62
721.026	905.22
721.779	946.02
722.531	993.82
723.283	1035.62
724.036	1085.62
724.788	1129.62
725.54	1183.62
726.292	1235.43
727.044	1285.02
727.795	1348.62
728.547	1408.82
729.299	1473.82
730.05	1534.03
730.802	1594.62
731.553	1665.02
732.305	1735.22
733.056	1804.82
733.807	1889.42
734.558	1958.42
735.309	2038.42
736.06	2120.82
736.811	2199.62
737.562	2292.43
738.313	2387.03
739.064	2477.02
739.814	2590.02
740.565	2682.22
741.315	2788.82
742.066	2900.03
742.816	3015.23
743.566	3137.62
744.316	3258.82
745.066	3380.82
745.816	3510.03
746.566	3653.02
747.316	3790.03
748.066	3916.02
748.816	4055.62
749.565	4202.62
750.315	4347.42
751.064	4504.22
751.814	4670.42
752.563	4809.62
753.312	4979.22
754.061	5143.62
754.81	5316.82
755.559	5515.22
756.308	5706.82
757.057	5881.02
757.806	6033.02
758.555	6238.03
759.303	6468.43
760.052	6687.83
760.801	6917.22
761.549	7109.43
762.297	7349.02
763.046	7573.03
763.794	7817.23
764.542	8065.42
765.29	8298.83
766.038	8511.42
766.786	8745.43
767.534	8986.62
768.281	9256.83
769.029	9495.82
769.777	9746.62
770.524	9963.43
771.272	10197.62
772.019	10453.42
772.766	10712.42
773.513	10973.83
774.261	11184.23
775.008	11414.03
775.755	11638.02
776.501	11889.62
777.248	12154.62
777.995	12410.62
778.742	12606.02
779.488	12773.62
780.235	12948.63
780.981	13152.83
781.728	13392.02
782.474	13625.23
783.22	13829.62
783.966	13998.22
784.712	14152.83
785.458	14295.82
786.204	14509.42
786.95	14731.62
787.696	14886.63
788.442	15025.42
789.187	15108.62
789.933	15187.03
790.678	15299.42
791.424	15438.23
792.169	15544.83
792.914	15622.03
793.659	15679.83
794.404	15675.62
795.149	15698.43
795.894	15751.82
796.639	15811.43
797.384	15848.62
798.129	15835.43
798.873	15796.43
799.618	15718.62
800.362	15683.82
801.107	15742.23
801.851	15725.43
802.595	15649.02
803.339	15546.23
804.084	15379.02
804.828	15268.82
805.571	15170.83
806.315	15154.23
807.059	15079.63
807.803	14941.23
808.546	14726.03
809.29	14536.03
810.034	14378.23
810.777	14275.23
811.52	14169.83
812.263	14049.62
813.007	13850.42
813.75	13610.03
814.493	13377.02
815.236	13184.83
815.979	13040.83
816.721	12936.02
817.464	12754.62
818.207	12520.62
818.949	12285.62
819.692	12045.42
820.434	11863.62
821.177	11724.22
821.919	11578.02
822.661	11359.02
823.403	11146.42
824.145	10918.62
824.887	10688.22
825.629	10500.63
826.371	10361.62
827.112	10213.43
827.854	10075.22
828.596	9890.22
829.337	9652.42
830.079	9450.03
830.82	9290.22
831.561	9155.22
832.302	9052.02
833.043	8919.03
833.785	8788.62
834.525	8609.42
835.266	8414.82
836.007	8283.22
836.748	8158.23
837.489	8070.83
838.229	7975.82
838.97	7885.22
839.71	7727.23
840.45	7581.02
841.191	7449.82
841.931	7336.23
842.671	7292.42
843.411	7230.83
844.151	7176.82
844.891	7071.83
845.631	6942.23
846.37	6831.22
847.11	6732.02
847.849	6658.62
848.589	6632.03
849.328	6596.22
850.068	6538.02
850.807	6473.62
851.546	6378.22
852.285	6293.23
853.024	6240.02
853.763	6221.02
854.502	6173.22
855.241	6140.43
855.98	6102.42
856.718	6021.22
857.457	5928.62
858.195	5841.82
858.934	5793.23
859.672	5759.62
860.41	5740.62
861.149	5683.22
861.887	5623.42
862.625	5537.22
863.363	5422.02
864.101	5353.62
864.838	5275.23
865.576	5224.42
866.314	5176.42
867.051	5107.23
867.789	5043.02
868.526	4921.42
869.264	4812.62
870.001	4714.02
870.738	4626.23
871.475	4560.02
872.212	4492.02
872.949	4426.83
873.686	4338.22
874.423	4224.43
875.159	4118.02
875.896	4021.22
876.633	3925.82
877.369	3857.02
878.106	3779.82
878.842	3705.22
879.578	3632.82
880.314	3535.42
881.05	3448.03
881.786	3337.82
882.522	3268.42
883.258	3189.83
883.994	3131.62
884.73	3078.02
885.465	3016.22
886.201	2940.23
886.936	2866.83
887.672	2775.42
888.407	2707.62
889.142	2652.42
889.877	2597.62
890.613	2546.22
891.348	2495.62
892.083	2430.02
892.817	2387.23
893.552	2323.02
894.287	2261.23
895.021	2215.62
895.756	2167.22
896.49	2124.62
897.225	2091.82
897.959	2058.62
898.693	2016.02
899.428	1967.02
900.162	1930.62
900.896	1888.82
901.63	1856.03
902.363	1826.23
903.097	1806.62
903.831	1783.42
904.564	1768.02
905.298	1730.02
906.031	1712.03
906.765	1681.82
907.498	1668.02
908.231	1659.22
908.965	1647.82
909.698	1637.62
910.431	1628.42
911.163	1620.62
911.896	1606.62
912.629	1591.42
913.362	1581.62
914.094	1558.62
914.827	1552.03
915.559	1545.62
916.292	1528.03
917.024	1514.82
917.756	1493.03
918.488	1467.22
919.22	1435.62
919.952	1399.03
920.684	1365.82
921.416	1313.03
922.148	1265.62
922.879	1222.42
923.611	1185.62
924.343	1126.22
925.074	1082.22
925.805	1032.43
926.537	986.82
927.268	931.22
927.999	898.42
928.73	859.22
929.461	822.62
930.192	791.43
930.923	769.82
931.653	733.82
932.384	718.82
933.115	690.62
933.845	669.22
934.575	647.02
935.306	635.02
936.036	612.62
936.766	602.02
937.496	590.42
938.226	579.62
938.956	566.62
939.686	558.02
940.416	546.62
941.146	536.03
941.875	527.02
942.605	519.02
943.334	511.22
944.064	500.02
944.793	492.62
945.522	485.82
946.251	475.42
946.98	468.82
947.709	456.82
948.438	446.82
949.167	440.03
949.896	427.42
950.625	413.82
951.353	403.22
952.082	393.43
952.81	381.62
953.539	367.42
954.267	355.82
954.995	342.42
955.723	329.82
956.451	316.22
957.179	299.22
957.907	286.22
958.635	277.03
959.363	261.82
960.09	249.02
960.818	237.62
961.545	223.62
962.273	211.42
963	202.42
963.727	190.62
964.455	178.42
965.182	169.82
965.909	163.02
966.636	153.22
967.363	144.22
968.089	137.42
968.816	129.03
969.543	124.22
970.269	116.82
970.996	110.22
971.722	104.03
972.449	97.02
973.175	95.62
973.901	88.62
974.627	84.42
975.353	83.03
976.079	75.62
976.805	73.82
977.531	70.42
978.256	66.22
978.982	62.03
979.707	61.42
980.433	56.82
981.158	55.62
981.884	52.03
982.609	51.62
983.334	48.02
984.059	46.82
984.784	47.42
985.509	44.22
986.234	42.42
986.958	41.43
987.683	39.43
988.408	38.42
989.132	39.62
989.857	36.42
990.581	36.22
991.305	35.02
992.029	35.02
992.754	34.42
993.478	34.02
994.202	31.82
994.925	31.42
995.649	30.62
996.373	31.82
997.097	32.03
997.82	30.02
998.544	28.22
999.267	29.22
999.99	27.82
1000.713	29.43
1001.437	26.02
1002.16	28.22
1002.883	27.02
1003.606	28.62
1004.328	26.02
1005.051	23.82
1005.774	24.62
1006.497	25.82
1007.219	25.22
1007.941	24.82
1008.664	25.22
1009.386	23.62
1010.108	25.22
1010.83	24.62
1011.553	24.22
1012.274	24.22
1012.996	24.02
1013.718	22.22
1014.44	23.22
1015.162	24.02
1015.883	22.62
1016.605	23.62
1017.326	23.62
1018.047	22.02
1018.769	21.62
1019.49	23.42
1020.211	22.22
1020.932	23.42
1021.653	23.02
1022.374	23.22
1023.094	20.22
1023.815	21.22
1024.536	22.42
1025.256	22.42
1025.977	20.22
1026.697	23.62
1027.417	20.43
1028.138	22.62
1028.858	23.22
1029.578	21.82
1030.298	21.22
1031.018	21.02
1031.737	23.22
1032.457	20.42
1033.177	21.42
1033.896	21.62
1034.616	21.62
1035.335	19.02
1036.055	20.42
1036.774	20.03
1037.493	20.42
1038.212	22.02
1038.931	20.42
1039.65	21.62
1040.369	20.22
1041.088	21.22
1041.806	19.82
1042.525	21.22
1043.244	20.82
1043.962	21.22
1044.68	20.02
1045.399	21.22
1046.117	19.22
1046.835	20.22
1047.553	19.82
1048.271	22.22
1048.989	19.82
1049.707	20.22
1050.425	21.42
1051.142	18.22
1051.86	19.42
1052.577	20.62
1053.295	20.42
1054.012	20.42
1054.729	20.62
1055.446	19.43
1056.163	19.03
1056.881	21.43
1057.597	18.62
1058.314	20.22
1059.031	21.42
1059.748	20.22
1060.464	19.42
1061.181	19.62
1061.897	18.82
1062.614	17.82
1063.33	18.62
1064.046	21.82
1064.762	19.62
1065.478	20.42
1066.194	19.82
1066.91	19.22
1067.626	19.82
1068.342	20.62
1069.057	19.22
1069.773	20.02
1070.488	19.02
1071.204	20.82
1071.919	19.22
1072.634	19.82
1073.35	20.22
1074.065	17.82
1074.78	19.62
1075.495	19.62
1076.209	20.82
1076.924	18.22
1077.639	19.62
1078.353	20.02
1079.068	19.02
1079.782	18.82
1080.497	21.22
1081.211	20.42
1081.925	20.02
1082.639	19.42
1083.353	18.62
1084.067	20.62
1084.781	19.62
1085.495	20.22
1086.209	17.42
1086.922	19.62
1087.636	19.43
1088.349	18.42
1089.063	19.42
1089.776	19.42
1090.489	18.82
1091.202	19.62
1091.916	19.03
1092.628	19.82
1093.341	18.22
1094.054	21.22
1094.767	19.42
1095.48	19.03
1096.192	18.82
1096.905	19.03
1097.617	18.62
1098.329	19.62
1099.042	19.42
1099.754	19.22
1100.466	19.42
1101.178	20.02
1101.89	17.03
1102.602	19.62
1103.314	20.22
1104.025	19.62
1104.737	17.62
1105.448	19.82
1106.16	19.82
1106.871	19.82
1107.582	19.22
1108.294	18.42
1109.005	19.42
1109.716	18.22
1110.427	19.43
1111.138	19.62
1111.848	18.02
1112.559	19.82
1113.27	16.62
1113.98	18.22
1114.691	19.22
1115.401	20.42
1116.112	-0.18
1116.822	-0.78
1117.532	1.03
1118.242	0.22
1118.952	1.62
1119.662	1.82
1120.372	2.02
1121.081	2.02
1121.791	2.02
1122.501	1.22
1123.21	19.62
1123.92	17.62
1124.629	19.22
1125.338	19.62
1126.047	19.03
1126.756	20.22
1127.465	-0.78
1128.174	-1.78
1128.883	1.22
1129.592	1.03
