# Supplementary material for: Real-time monitoring polymerization degree of organic photovoltaic materials toward no batch-to-batch variations in device performance
Source: Nat Commun. 2024 Feb 10;15:1248. doi: 10.1038/s41467-024-45510-w (PMC10858892; doi:10.1038/s41467-024-45510-w)
Supplement: Supplementary file 4 — Supplementary Code 1 [file 41467_2024_45510_MOESM4_ESM.zip › Supplementary code file/Small dataset/Subt2_00027.txt]

½ÚµãSubt2_00027.txtµÄÊý¾Ý

Date: Tue Jun 27 11:33:08 CST 2023
User: 16473
Spectrometer: QEPB1887
´¥·¢Ä£Ê½: 0
»ý·ÖÊ±¼ä (Ãë): 1.000000E-1
Scans to average: 5
ÆôÓÃ°µÔëÉùÐ£Õý: true
ÆôÓÃ·ÇÏßÐÔÐ£Õý: false
»¬¶¯Æ½¾ù¿í¶È: 0
XÖáÄ£Ê½: Wavelengths
Number of Pixels in Spectrum: 1044
>>>>>Begin Spectral Data<<<<<
348.275	1.7
349.063	0.1
349.85	2.9
350.637	2.5
351.425	2.3
352.212	3.5
352.999	2.1
353.786	2.3
354.572	4.9
355.359	3.1
356.146	2.9
356.933	3.5
357.719	1.7
358.506	2.9
359.292	4.1
360.079	0.9
360.865	2.9
361.651	1.1
362.437	3.9
363.223	3.1
364.009	1.1
364.795	4.3
365.581	3.3
366.367	2.1
367.153	2.5
367.939	3.7
368.724	2.5
369.51	4.3
370.295	3.5
371.081	3.5
371.866	3.9
372.651	3.3
373.437	4.5
374.222	4.5
375.007	4.7
375.792	4.3
376.577	3.5
377.361	4.7
378.146	4.9
378.931	4.3
379.716	3.7
380.5	4.9
381.285	5.5
382.069	4.9
382.853	6.1
383.638	5.3
384.422	6.3
385.206	7.7
385.99	5.7
386.774	5.5
387.558	5.7
388.342	4.5
389.126	6.7
389.91	7.5
390.693	6.1
391.477	4.7
392.26	5.5
393.044	6.5
393.827	7.1
394.611	5.5
395.394	7.1
396.177	6.5
396.96	7.3
397.743	8.9
398.526	8.3
399.309	5.1
400.092	8.3
400.875	5.9
401.657	6.7
402.44	8.5
403.222	6.5
404.005	6.5
404.787	8.1
405.57	6.9
406.352	8.5
407.134	6.5
407.916	7.7
408.698	6.1
409.48	8.7
410.262	8.5
411.044	9.7
411.826	7.1
412.607	9.1
413.389	9.1
414.171	7.3
414.952	8.1
415.733	9.3
416.515	6.5
417.296	7.1
418.077	7.7
418.858	6.1
419.64	6.5
420.421	6.9
421.201	4.9
421.982	4.7
422.763	6.9
423.544	6.5
424.324	5.5
425.105	4.9
425.886	5.7
426.666	4.7
427.446	6.3
428.227	4.7
429.007	2.3
429.787	3.3
430.567	5.1
431.347	4.3
432.127	1.7
432.907	3.5
433.687	2.1
434.466	1.9
435.246	1.7
436.026	0.1
436.805	-0.3
437.585	0.3
438.364	-1.1
439.143	-2.5
439.922	-3.3
440.702	-3.3
441.481	-3.1
442.26	-5.3
443.039	-3.7
443.818	-3.1
444.596	-4.9
445.375	-4.9
446.154	-5.5
446.932	-8.7
447.711	-7.1
448.489	-8.3
449.268	-10.7
450.046	-9.1
450.824	-9.5
451.602	-12.5
452.381	-8.9
453.159	-10.5
453.936	-9.7
454.714	-10.3
455.492	-7.9
456.27	-7.3
457.048	-6.5
457.825	-8.3
458.603	-7.1
459.38	-7.5
460.158	-6.5
460.935	-4.5
461.712	-7.5
462.489	-7.3
463.266	-4.5
464.043	-5.1
464.82	-5.5
465.597	-3.3
466.374	-5.3
467.151	-4.5
467.928	-2.5
468.704	-5.1
469.481	-4.9
470.257	-3.5
471.034	-3.1
471.81	-1.5
472.586	-4.5
473.362	-2.9
474.138	-2.9
474.914	-4.3
475.69	-3.5
476.466	-4.7
477.242	-4.5
478.018	-2.9
478.793	-2.5
479.569	-3.1
480.345	-2.1
481.12	-2.3
481.895	-4.9
482.671	-4.3
483.446	-3.1
484.221	-3.9
484.996	-1.9
485.771	-4.5
486.546	-3.7
487.321	-4.5
488.096	-3.9
488.871	-4.1
489.645	-6.1
490.42	-4.9
491.195	-3.3
491.969	-3.9
492.743	-5.9
493.518	-3.7
494.292	-5.5
495.066	-6.5
495.84	-5.3
496.614	-7.3
497.388	-6.9
498.162	-6.7
498.936	-5.9
499.71	-7.9
500.483	-6.3
501.257	-6.5
502.031	-5.9
502.804	-7.7
503.577	-6.5
504.351	-7.3
505.124	-8.5
505.897	-6.5
506.67	-7.3
507.443	-9.3
508.216	-8.3
508.989	-9.5
509.762	-10.7
510.535	-8.7
511.307	-9.1
512.08	-10.9
512.853	-9.1
513.625	-9.3
514.397	-9.9
515.17	-10.7
515.942	-9.1
516.714	-8.5
517.486	-10.1
518.258	-9.7
519.03	-8.9
519.802	-9.7
520.574	-10.9
521.346	-8.3
522.117	-10.5
522.889	-9.7
523.66	-10.3
524.432	-12.1
525.203	-9.9
525.974	-9.1
526.746	-10.7
527.517	-9.9
528.288	-10.1
529.059	-13.5
529.83	-10.7
530.601	-11.5
531.372	-11.9
532.142	-12.5
532.913	-12.1
533.684	-10.1
534.454	-10.3
535.225	-13.5
535.995	-9.3
536.765	-11.1
537.535	-14.3
538.306	-11.7
539.076	-12.1
539.846	-12.3
540.616	-11.3
541.385	-11.1
542.155	-11.7
542.925	-11.5
543.695	-12.9
544.464	-13.1
545.234	-12.3
546.003	-12.7
546.772	-12.3
547.542	-11.9
548.311	-12.3
549.08	-11.7
549.849	-12.7
550.618	-13.3
551.387	-11.9
552.156	-13.5
552.925	-10.7
553.693	-9.1
554.462	-13.9
555.231	-10.9
555.999	-10.5
556.767	-12.1
557.536	-11.7
558.304	-11.7
559.072	-9.9
559.84	-8.3
560.608	-9.1
561.376	-9.3
562.144	-8.7
562.912	-6.7
563.68	-8.1
564.448	-6.1
565.215	-6.7
565.983	-6.3
566.75	-7.1
567.518	-10.5
568.285	-7.9
569.052	-7.7
569.819	-7.7
570.587	-7.1
571.354	-8.5
572.121	-11.5
572.887	-8.1
573.654	-10.1
574.421	-10.3
575.188	-10.3
575.954	-9.3
576.721	-8.9
577.487	-10.1
578.254	-9.9
579.02	-9.5
579.786	-10.5
580.552	-11.7
581.318	-8.9
582.084	-11.1
582.85	-7.5
583.616	-8.9
584.382	-10.7
585.148	-8.5
585.913	-9.9
586.679	-10.7
587.444	-9.1
588.21	-7.5
588.975	-10.5
589.741	-5.9
590.506	-6.7
591.271	-7.3
592.036	-5.7
592.801	-5.7
593.566	-4.9
594.331	-5.1
595.096	-4.5
595.86	-2.9
596.625	-2.9
597.389	-4.3
598.154	-0.3
598.918	0.1
599.683	3.5
600.447	5.7
601.211	5.9
601.975	5.3
602.739	4.1
603.503	3.3
604.267	2.5
605.031	-0.1
605.795	0.5
606.558	1.5
607.322	2.1
608.086	0.3
608.849	-0.3
609.612	0.5
610.376	1.1
611.139	0.7
611.902	0.9
612.665	0.9
613.428	2.3
614.191	0.3
614.954	0.9
615.717	1.5
616.48	0.1
617.242	0.7
618.005	1.5
618.767	2.1
619.53	1.1
620.292	0.9
621.054	-1.1
621.817	-1.1
622.579	0.5
623.341	0.3
624.103	-0.5
624.865	-0.1
625.626	1.5
626.388	0.5
627.15	-0.3
627.912	2.1
628.673	2.1
629.435	3.1
630.196	4.9
630.957	3.1
631.719	0.3
632.48	4.1
633.241	4.3
634.002	2.3
634.763	5.3
635.524	5.7
636.285	7.3
637.045	8.7
637.806	9.3
638.567	9.1
639.327	10.3
640.087	10.5
640.848	10.5
641.608	12.9
642.368	14.1
643.129	15.5
643.889	15.1
644.649	17.5
645.409	18.3
646.168	23.1
646.928	23.3
647.688	25.3
648.448	24.3
649.207	23.7
649.967	25.5
650.726	22.9
651.485	21.5
652.245	23.5
653.004	22.7
653.763	22.5
654.522	22.5
655.281	25.5
656.04	24.1
656.799	24.1
657.557	26.7
658.316	25.9
659.075	26.7
659.833	26.5
660.592	26.7
661.35	26.1
662.108	28.9
662.866	28.7
663.625	26.9
664.383	30.3
665.141	30.7
665.899	33.9
666.656	34.1
667.414	33.3
668.172	34.3
668.93	36.9
669.687	39.9
670.445	39.1
671.202	38.9
671.959	42.5
672.717	45.7
673.474	45.5
674.231	49.3
674.988	50.3
675.745	52.5
676.502	54.3
677.259	56.3
678.015	56.7
678.772	61.9
679.529	65.5
680.285	67.3
681.042	71.7
681.798	72.3
682.554	79.1
683.31	82.1
684.067	85.3
684.823	90.1
685.579	95.1
686.335	97.3
687.09	102.7
687.846	110.3
688.602	113.5
689.358	121.1
690.113	126.7
690.869	132.3
691.624	141.1
692.379	143.9
693.135	154.3
693.89	160.9
694.645	169.7
695.4	177.5
696.155	187.9
696.91	195.7
697.665	210.1
698.419	217.9
699.174	230.9
699.929	239.1
700.683	254.1
701.437	265.9
702.192	277.5
702.946	291.7
703.7	306.3
704.454	321.5
705.208	337.5
705.962	357.3
706.716	375.1
707.47	388.7
708.224	413.3
708.978	434.7
709.731	456.7
710.485	476.7
711.238	497.3
711.992	522.9
712.745	546.7
713.498	570.9
714.251	598.5
715.004	631.9
715.757	658.3
716.51	689.1
717.263	718.7
718.016	752.9
718.769	788.9
719.521	827.1
720.274	864.7
721.026	901.3
721.779	942.3
722.531	984.1
723.283	1034.3
724.036	1080.9
724.788	1126.9
725.54	1176.5
726.292	1227.7
727.044	1287.7
727.795	1346.5
728.547	1402.7
729.299	1466.3
730.05	1536.5
730.802	1586.7
731.553	1658.5
732.305	1731.1
733.056	1801.5
733.807	1879.1
734.558	1949.7
735.309	2033.1
736.06	2112.7
736.811	2196.3
737.562	2282.5
738.313	2377.3
739.064	2477.9
739.814	2579.1
740.565	2675.1
741.315	2773.7
742.066	2896.9
742.816	3001.7
743.566	3129.7
744.316	3244.7
745.066	3370.5
745.816	3499.5
746.566	3635.5
747.316	3770.9
748.066	3906.5
748.816	4044.5
749.565	4175.5
750.315	4317.1
751.064	4475.7
751.814	4642.7
752.563	4803.1
753.312	4960.1
754.061	5126.7
754.81	5292.1
755.559	5497.7
756.308	5682.5
757.057	5850.5
757.806	6018.5
758.555	6231.3
759.303	6451.3
760.052	6663.9
760.801	6888.9
761.549	7100.5
762.297	7337.3
763.046	7568.9
763.794	7798.7
764.542	8042.3
765.29	8292.3
766.038	8502.3
766.786	8723.7
767.534	8966.3
768.281	9215.9
769.029	9491.9
769.777	9714.7
770.524	9941.9
771.272	10147.1
772.019	10428.5
772.766	10686.5
773.513	10950.3
774.261	11202.7
775.008	11401.1
775.755	11614.1
776.501	11856.3
777.248	12125.1
777.995	12376.9
778.742	12578.1
779.488	12757.7
780.235	12925.9
780.981	13143.5
781.728	13384.9
782.474	13601.7
783.22	13824.3
783.966	13989.1
784.712	14126.1
785.458	14310.5
786.204	14515.5
786.95	14702.5
787.696	14903.9
788.442	15008.1
789.187	15099.9
789.933	15159.7
790.678	15290.7
791.424	15435.3
792.169	15542.7
792.914	15598.1
793.659	15628.5
794.404	15671.7
795.149	15673.5
795.894	15745.7
796.639	15809.5
797.384	15884.7
798.129	15837.7
798.873	15768.3
799.618	15712.5
800.362	15698.9
801.107	15692.5
801.851	15698.3
802.595	15676.3
803.339	15555.5
804.084	15383.9
804.828	15255.9
805.571	15176.1
806.315	15136.9
807.059	15060.9
807.803	14942.9
808.546	14724.3
809.29	14538.5
810.034	14392.3
810.777	14269.7
811.52	14178.3
812.263	14034.3
813.007	13818.1
813.75	13598.1
814.493	13339.3
815.236	13187.1
815.979	13043.1
816.721	12912.7
817.464	12749.1
818.207	12517.9
818.949	12268.9
819.692	12026.9
820.434	11869.9
821.177	11711.7
821.919	11566.5
822.661	11368.1
823.403	11143.1
824.145	10907.5
824.887	10684.5
825.629	10486.9
826.371	10350.3
827.112	10206.3
827.854	10069.7
828.596	9864.5
829.337	9645.7
830.079	9441.7
830.82	9267.5
831.561	9126.9
832.302	9019.1
833.043	8902.9
833.785	8783.3
834.525	8577.3
835.266	8410.1
836.007	8252.7
836.748	8145.1
837.489	8054.9
838.229	7989.3
838.97	7861.3
839.71	7723.9
840.45	7562.9
841.191	7422.1
841.931	7331.9
842.671	7264.5
843.411	7219.9
844.151	7152.1
844.891	7048.9
845.631	6948.7
846.37	6804.1
847.11	6711.1
847.849	6640.5
848.589	6613.9
849.328	6593.7
850.068	6528.7
850.807	6463.5
851.546	6369.9
852.285	6268.7
853.024	6210.9
853.763	6188.3
854.502	6161.1
855.241	6140.7
855.98	6106.1
856.718	6006.7
857.457	5912.9
858.195	5838.9
858.934	5766.7
859.672	5739.1
860.41	5719.1
861.149	5677.7
861.887	5625.7
862.625	5527.5
863.363	5419.1
864.101	5330.3
864.838	5256.1
865.576	5202.1
866.314	5168.1
867.051	5095.5
867.789	5024.5
868.526	4911.5
869.264	4808.5
870.001	4698.5
870.738	4615.1
871.475	4547.1
872.212	4481.9
872.949	4405.7
873.686	4317.5
874.423	4222.7
875.159	4116.9
875.896	4000.9
876.633	3916.1
877.369	3837.3
878.106	3783.1
878.842	3708.1
879.578	3633.7
880.314	3544.3
881.05	3429.9
881.786	3346.5
882.522	3260.1
883.258	3186.9
883.994	3125.5
884.73	3067.5
885.465	3002.9
886.201	2929.5
886.936	2858.7
887.672	2769.9
888.407	2705.7
889.142	2637.3
889.877	2584.5
890.613	2533.7
891.348	2492.7
892.083	2428.9
892.817	2374.7
893.552	2315.7
894.287	2262.3
895.021	2209.5
895.756	2169.3
896.49	2127.7
897.225	2088.7
897.959	2055.5
898.693	2010.5
899.428	1970.7
900.162	1934.9
900.896	1883.7
901.63	1841.9
902.363	1831.3
903.097	1805.9
903.831	1776.7
904.564	1758.7
905.298	1743.3
906.031	1717.5
906.765	1685.3
907.498	1665.1
908.231	1653.7
908.965	1641.3
909.698	1634.1
910.431	1627.9
911.163	1619.9
911.896	1607.1
912.629	1592.1
913.362	1572.5
914.094	1552.5
914.827	1548.5
915.559	1541.7
916.292	1526.3
917.024	1512.7
917.756	1498.9
918.488	1465.5
919.22	1438.3
919.952	1394.7
920.684	1353.9
921.416	1307.1
922.148	1266.5
922.879	1226.1
923.611	1181.1
924.343	1124.9
925.074	1078.9
925.805	1030.1
926.537	984.9
927.268	935.1
927.999	894.1
928.73	858.9
929.461	823.7
930.192	795.7
930.923	764.3
931.653	738.9
932.384	714.9
933.115	688.3
933.845	670.9
934.575	651.3
935.306	630.3
936.036	612.9
936.766	601.9
937.496	587.7
938.226	579.7
938.956	564.1
939.686	556.3
940.416	551.9
941.146	537.3
941.875	524.9
942.605	515.1
943.334	506.5
944.064	499.9
944.793	494.3
945.522	483.7
946.251	474.9
946.98	471.5
947.709	455.1
948.438	450.5
949.167	436.9
949.896	427.5
950.625	416.1
951.353	399.7
952.082	393.1
952.81	382.5
953.539	363.3
954.267	357.5
954.995	339.5
955.723	325.3
956.451	313.3
957.179	300.5
957.907	284.7
958.635	277.3
959.363	260.1
960.09	246.1
960.818	236.3
961.545	224.7
962.273	212.7
963	203.7
963.727	189.9
964.455	179.5
965.182	172.1
965.909	160.9
966.636	152.1
967.363	144.1
968.089	136.3
968.816	128.7
969.543	121.5
970.269	116.1
970.996	111.5
971.722	103.9
972.449	97.1
973.175	95.1
973.901	89.1
974.627	84.5
975.353	82.1
976.079	73.9
976.805	72.1
977.531	68.3
978.256	65.7
978.982	62.7
979.707	60.3
980.433	58.1
981.158	55.9
981.884	53.5
982.609	49.5
983.334	49.5
984.059	45.1
984.784	47.7
985.509	45.1
986.234	42.9
986.958	42.3
987.683	40.9
988.408	37.7
989.132	38.9
989.857	36.5
990.581	35.5
991.305	36.1
992.029	35.7
992.754	34.9
993.478	34.3
994.202	32.1
994.925	31.9
995.649	30.7
996.373	30.7
997.097	30.5
997.82	32.1
998.544	29.3
999.267	28.9
999.99	26.3
1000.713	29.1
1001.437	29.1
1002.16	26.5
1002.883	26.1
1003.606	28.9
1004.328	25.3
1005.051	25.1
1005.774	25.9
1006.497	25.7
1007.219	26.3
1007.941	25.3
1008.664	23.5
1009.386	23.9
1010.108	24.9
1010.83	23.5
1011.553	24.1
1012.274	24.1
1012.996	23.1
1013.718	23.9
1014.44	23.3
1015.162	23.5
1015.883	24.3
1016.605	21.7
1017.326	24.9
1018.047	21.5
1018.769	21.7
1019.49	23.7
1020.211	21.1
1020.932	23.7
1021.653	23.1
1022.374	22.9
1023.094	22.9
1023.815	21.1
1024.536	19.7
1025.256	22.7
1025.977	21.1
1026.697	22.1
1027.417	21.7
1028.138	21.5
1028.858	21.1
1029.578	22.3
1030.298	21.5
1031.018	21.1
1031.737	23.3
1032.457	19.9
1033.177	22.7
1033.896	21.1
1034.616	21.3
1035.335	19.7
1036.055	20.7
1036.774	19.9
1037.493	20.5
1038.212	22.5
1038.931	21.5
1039.65	20.7
1040.369	20.1
1041.088	21.3
1041.806	21.3
1042.525	20.3
1043.244	23.3
1043.962	20.3
1044.68	18.9
1045.399	21.3
1046.117	19.5
1046.835	19.1
1047.553	21.9
1048.271	21.3
1048.989	19.9
1049.707	21.3
1050.425	21.7
1051.142	21.3
1051.86	19.7
1052.577	19.9
1053.295	19.9
1054.012	20.5
1054.729	20.7
1055.446	20.9
1056.163	18.5
1056.881	20.7
1057.597	21.9
1058.314	18.5
1059.031	20.7
1059.748	21.1
1060.464	18.7
1061.181	20.3
1061.897	18.9
1062.614	17.1
1063.33	18.3
1064.046	20.3
1064.762	20.1
1065.478	18.9
1066.194	19.9
1066.91	19.1
1067.626	20.3
1068.342	18.7
1069.057	19.1
1069.773	18.9
1070.488	18.5
1071.204	20.1
1071.919	19.7
1072.634	19.7
1073.35	20.5
1074.065	20.1
1074.78	19.5
1075.495	20.3
1076.209	19.7
1076.924	19.1
1077.639	19.9
1078.353	18.9
1079.068	19.9
1079.782	19.7
1080.497	19.9
1081.211	18.7
1081.925	19.9
1082.639	18.9
1083.353	19.9
1084.067	18.3
1084.781	19.3
1085.495	20.9
1086.209	17.9
1086.922	18.3
1087.636	20.9
1088.349	18.1
1089.063	21.3
1089.776	20.1
1090.489	19.1
1091.202	21.1
1091.916	19.7
1092.628	19.3
1093.341	19.9
1094.054	18.9
1094.767	18.9
1095.48	20.7
1096.192	17.9
1096.905	17.3
1097.617	20.3
1098.329	19.1
1099.042	19.1
1099.754	19.1
1100.466	19.1
1101.178	20.7
1101.89	19.5
1102.602	19.1
1103.314	20.5
1104.025	19.5
1104.737	20.1
1105.448	20.7
1106.16	18.3
1106.871	19.5
1107.582	21.1
1108.294	18.7
1109.005	19.5
1109.716	18.3
1110.427	18.7
1111.138	19.9
1111.848	16.7
1112.559	19.3
1113.27	20.9
1113.98	18.3
1114.691	19.1
1115.401	20.5
1116.112	-0.9
1116.822	0.5
1117.532	0.3
1118.242	0.1
1118.952	1.7
1119.662	2.1
1120.372	2.5
1121.081	2.7
1121.791	1.7
1122.501	2.1
1123.21	18.1
1123.92	20.1
1124.629	20.1
1125.338	17.3
1126.047	18.5
1126.756	19.7
1127.465	0.1
1128.174	-0.3
1128.883	0.5
1129.592	-0.3
