# Supplementary material for: Real-time monitoring polymerization degree of organic photovoltaic materials toward no batch-to-batch variations in device performance
Source: Nat Commun. 2024 Feb 10;15:1248. doi: 10.1038/s41467-024-45510-w (PMC10858892; doi:10.1038/s41467-024-45510-w)
Supplement: Supplementary file 4 — Supplementary Code 1 [file 41467_2024_45510_MOESM4_ESM.zip › Supplementary code file/Small dataset/Subt2_00028.txt]

½ÚµãSubt2_00028.txtµÄÊý¾Ý

Date: Tue Jun 27 11:34:09 CST 2023
User: 16473
Spectrometer: QEPB1887
´¥·¢Ä£Ê½: 0
»ý·ÖÊ±¼ä (Ãë): 1.000000E-1
Scans to average: 5
ÆôÓÃ°µÔëÉùÐ£Õý: true
ÆôÓÃ·ÇÏßÐÔÐ£Õý: false
»¬¶¯Æ½¾ù¿í¶È: 0
XÖáÄ£Ê½: Wavelengths
Number of Pixels in Spectrum: 1044
>>>>>Begin Spectral Data<<<<<
348.275	3.05
349.063	1.25
349.85	2.05
350.637	2.05
351.425	3.05
352.212	4.25
352.999	2.85
353.786	2.45
354.572	3.45
355.359	3.65
356.146	1.45
356.933	4.65
357.719	3.05
358.506	4.05
359.292	3.25
360.079	2.65
360.865	2.85
361.651	4.45
362.437	4.05
363.223	4.25
364.009	2.45
364.795	4.45
365.581	2.05
366.367	2.05
367.153	2.85
367.939	4.25
368.724	2.25
369.51	2.85
370.295	4.45
371.081	4.65
371.866	4.25
372.651	4.85
373.437	4.85
374.222	4.05
375.007	5.85
375.792	4.65
376.577	3.85
377.361	5.85
378.146	4.65
378.931	3.85
379.716	4.85
380.5	5.05
381.285	4.85
382.069	5.45
382.853	5.85
383.638	5.85
384.422	5.85
385.206	8.45
385.99	6.45
386.774	4.85
387.558	6.05
388.342	5.45
389.126	6.05
389.91	6.85
390.693	6.45
391.477	4.45
392.26	7.85
393.044	7.85
393.827	6.85
394.611	7.25
395.394	6.45
396.177	7.85
396.96	7.45
397.743	8.45
398.526	8.25
399.309	7.65
400.092	9.45
400.875	6.25
401.657	6.65
402.44	9.85
403.222	7.45
404.005	8.05
404.787	9.05
405.57	7.85
406.352	8.45
407.134	7.25
407.916	8.65
408.698	8.25
409.48	9.05
410.262	8.45
411.044	8.85
411.826	7.45
412.607	9.05
413.389	9.45
414.171	7.25
414.952	7.65
415.733	8.85
416.515	8.25
417.296	7.25
418.077	7.65
418.858	5.85
419.64	6.85
420.421	7.65
421.201	6.25
421.982	5.45
422.763	6.25
423.544	6.45
424.324	5.45
425.105	5.25
425.886	4.45
426.666	3.45
427.446	6.05
428.227	3.85
429.007	3.25
429.787	3.65
430.567	5.45
431.347	3.45
432.127	1.25
432.907	3.25
433.687	3.05
434.466	1.65
435.246	1.05
436.026	1.45
436.805	0.05
437.585	0.05
438.364	-0.55
439.143	-2.55
439.922	-1.55
440.702	-1.75
441.481	-4.15
442.26	-4.35
443.039	-2.35
443.818	-3.35
444.596	-4.55
445.375	-5.15
446.154	-5.75
446.932	-7.55
447.711	-8.15
448.489	-8.75
449.268	-8.95
450.046	-9.55
450.824	-8.15
451.602	-11.15
452.381	-8.75
453.159	-7.95
453.936	-9.35
454.714	-9.55
455.492	-7.95
456.27	-7.95
457.048	-6.55
457.825	-7.95
458.603	-6.95
459.38	-8.15
460.158	-7.35
460.935	-5.75
461.712	-5.75
462.489	-6.15
463.266	-4.95
464.043	-4.55
464.82	-5.35
465.597	-3.75
466.374	-5.15
467.151	-4.95
467.928	-2.95
468.704	-4.75
469.481	-4.15
470.257	-2.75
471.034	-2.75
471.81	-3.15
472.586	-4.35
473.362	-3.35
474.138	-1.15
474.914	-2.95
475.69	-2.75
476.466	-4.35
477.242	-3.55
478.018	-2.95
478.793	-3.35
479.569	-3.55
480.345	-3.15
481.12	-1.35
481.895	-4.15
482.671	-4.95
483.446	-2.75
484.221	-2.75
484.996	-2.15
485.771	-2.15
486.546	-3.15
487.321	-3.95
488.096	-2.35
488.871	-4.15
489.645	-4.95
490.42	-5.35
491.195	-3.75
491.969	-4.35
492.743	-5.55
493.518	-4.15
494.292	-4.35
495.066	-5.95
495.84	-5.75
496.614	-6.15
497.388	-5.35
498.162	-5.95
498.936	-5.15
499.71	-7.75
500.483	-5.15
501.257	-5.95
502.031	-4.95
502.804	-7.35
503.577	-6.15
504.351	-6.35
505.124	-7.55
505.897	-7.15
506.67	-8.35
507.443	-7.75
508.216	-6.55
508.989	-9.15
509.762	-8.75
510.535	-8.15
511.307	-8.55
512.08	-9.95
512.853	-9.35
513.625	-8.95
514.397	-8.95
515.17	-9.35
515.942	-8.75
516.714	-10.75
517.486	-10.95
518.258	-8.35
519.03	-8.55
519.802	-9.55
520.574	-9.95
521.346	-8.35
522.117	-10.15
522.889	-10.75
523.66	-10.15
524.432	-12.15
525.203	-10.55
525.974	-8.35
526.746	-9.35
527.517	-10.95
528.288	-10.75
529.059	-12.55
529.83	-11.55
530.601	-12.75
531.372	-9.75
532.142	-11.15
532.913	-9.95
533.684	-10.55
534.454	-10.75
535.225	-11.95
535.995	-10.35
536.765	-10.95
537.535	-14.35
538.306	-11.15
539.076	-11.55
539.846	-12.15
540.616	-11.55
541.385	-10.35
542.155	-11.15
542.925	-10.75
543.695	-11.15
544.464	-12.55
545.234	-12.15
546.003	-11.35
546.772	-12.15
547.542	-12.95
548.311	-10.15
549.08	-11.55
549.849	-11.95
550.618	-12.55
551.387	-10.75
552.156	-12.75
552.925	-10.35
553.693	-10.55
554.462	-12.95
555.231	-10.15
555.999	-9.75
556.767	-10.75
557.536	-9.75
558.304	-10.95
559.072	-7.95
559.84	-8.75
560.608	-7.55
561.376	-10.35
562.144	-9.15
562.912	-5.75
563.68	-7.35
564.448	-5.95
565.215	-4.15
565.983	-6.95
566.75	-7.95
567.518	-10.55
568.285	-7.95
569.052	-5.55
569.819	-6.35
570.587	-6.75
571.354	-7.75
572.121	-9.95
572.887	-8.15
573.654	-8.95
574.421	-9.75
575.188	-9.95
575.954	-8.55
576.721	-9.15
577.487	-11.15
578.254	-8.55
579.02	-8.75
579.786	-11.15
580.552	-9.75
581.318	-8.95
582.084	-9.55
582.85	-9.15
583.616	-7.95
584.382	-9.55
585.148	-8.55
585.913	-9.55
586.679	-8.55
587.444	-9.55
588.21	-8.35
588.975	-7.55
589.741	-7.55
590.506	-6.35
591.271	-7.75
592.036	-6.15
592.801	-3.75
593.566	-5.15
594.331	-5.35
595.096	-3.55
595.86	-3.35
596.625	-4.15
597.389	-3.15
598.154	-0.55
598.918	1.85
599.683	4.45
600.447	7.85
601.211	5.65
601.975	4.25
602.739	4.05
603.503	4.05
604.267	1.65
605.031	0.85
605.795	2.25
606.558	2.25
607.322	2.85
608.086	1.05
608.849	0.05
609.612	2.85
610.376	2.65
611.139	0.85
611.902	-0.55
612.665	2.65
613.428	0.85
614.191	0.65
614.954	0.65
615.717	2.45
616.48	1.45
617.242	-0.35
618.005	0.45
618.767	2.25
619.53	0.25
620.292	1.45
621.054	0.45
621.817	-0.15
622.579	2.85
623.341	1.65
624.103	-0.55
624.865	0.85
625.626	0.05
626.388	1.05
627.15	0.25
627.912	3.85
628.673	2.05
629.435	4.05
630.196	3.85
630.957	2.85
631.719	1.85
632.48	4.45
633.241	6.45
634.002	3.45
634.763	5.65
635.524	7.25
636.285	7.45
637.045	8.05
637.806	10.45
638.567	9.65
639.327	9.25
640.087	11.25
640.848	11.85
641.608	12.45
642.368	13.85
643.129	14.45
643.889	16.05
644.649	18.45
645.409	19.85
646.168	25.05
646.928	23.85
647.688	26.65
648.448	24.85
649.207	24.65
649.967	27.45
650.726	22.65
651.485	22.25
652.245	23.25
653.004	22.65
653.763	22.05
654.522	22.25
655.281	24.85
656.04	23.45
656.799	25.25
657.557	28.25
658.316	27.05
659.075	28.45
659.833	28.45
660.592	26.85
661.35	26.65
662.108	28.85
662.866	30.25
663.625	27.05
664.383	30.45
665.141	32.25
665.899	32.85
666.656	32.85
667.414	35.65
668.172	34.45
668.93	36.45
669.687	40.45
670.445	39.25
671.202	40.05
671.959	43.85
672.717	44.85
673.474	46.45
674.231	48.45
674.988	52.45
675.745	52.85
676.502	54.65
677.259	56.65
678.015	59.85
678.772	63.45
679.529	67.85
680.285	67.45
681.042	72.05
681.798	75.25
682.554	78.05
683.31	81.65
684.067	86.85
684.823	89.65
685.579	94.25
686.335	100.65
687.09	105.45
687.846	109.05
688.602	116.05
689.358	122.05
690.113	127.25
690.869	134.45
691.624	141.25
692.379	149.05
693.135	152.85
693.89	160.45
694.645	174.45
695.4	178.25
696.155	191.25
696.91	202.65
697.665	209.05
698.419	219.85
699.174	232.65
699.929	245.85
700.683	257.05
701.437	269.45
702.192	279.85
702.946	295.45
703.7	309.05
704.454	330.25
705.208	340.65
705.962	360.85
706.716	381.65
707.47	396.85
708.224	416.85
708.978	438.25
709.731	461.05
710.485	477.65
711.238	506.05
711.992	526.45
712.745	549.45
713.498	582.25
714.251	607.65
715.004	637.05
715.757	666.05
716.51	701.05
717.263	726.65
718.016	763.45
718.769	798.25
719.521	838.45
720.274	875.85
721.026	919.25
721.779	959.85
722.531	998.85
723.283	1046.65
724.036	1094.65
724.788	1146.05
725.54	1193.65
726.292	1249.45
727.044	1293.85
727.795	1362.45
728.547	1422.05
729.299	1486.05
730.05	1548.45
730.802	1613.65
731.553	1687.45
732.305	1752.45
733.056	1825.25
733.807	1896.25
734.558	1980.45
735.309	2054.85
736.06	2146.05
736.811	2235.25
737.562	2315.05
738.313	2410.05
739.064	2506.85
739.814	2609.65
740.565	2706.65
741.315	2821.85
742.066	2931.85
742.816	3044.45
743.566	3169.25
744.316	3300.25
745.066	3412.45
745.816	3545.05
746.566	3687.85
747.316	3827.65
748.066	3965.45
748.816	4106.25
749.565	4239.25
750.315	4393.65
751.064	4545.05
751.814	4697.85
752.563	4885.25
753.312	5047.25
754.061	5192.85
754.81	5378.25
755.559	5570.65
756.308	5767.05
757.057	5933.65
757.806	6126.85
758.555	6323.45
759.303	6529.65
760.052	6778.25
760.801	6984.05
761.549	7216.65
762.297	7428.65
763.046	7657.45
763.794	7897.85
764.542	8166.05
765.29	8394.65
766.038	8621.45
766.786	8854.65
767.534	9085.45
768.281	9365.45
769.029	9644.05
769.777	9873.85
770.524	10122.85
771.272	10329.25
772.019	10585.25
772.766	10857.85
773.513	11133.65
774.261	11348.45
775.008	11579.65
775.755	11817.05
776.501	12074.05
777.248	12322.05
777.995	12612.65
778.742	12797.05
779.488	12967.05
780.235	13149.45
780.981	13355.85
781.728	13619.65
782.474	13854.85
783.22	14085.45
783.966	14216.65
784.712	14417.45
785.458	14564.65
786.204	14764.85
786.95	14998.25
787.696	15164.65
788.442	15293.85
789.187	15386.45
789.933	15450.85
790.678	15570.85
791.424	15706.25
792.169	15842.45
792.914	15918.25
793.659	15971.85
794.404	15998.65
795.149	15999.05
795.894	16050.65
796.639	16135.25
797.384	16186.85
798.129	16178.85
798.873	16119.45
799.618	16042.45
800.362	16018.85
801.107	16068.45
801.851	16039.45
802.595	15981.85
803.339	15872.45
804.084	15685.45
804.828	15569.45
805.571	15523.65
806.315	15443.65
807.059	15397.65
807.803	15254.85
808.546	15055.65
809.29	14842.45
810.034	14692.05
810.777	14588.65
811.52	14470.05
812.263	14358.85
813.007	14127.25
813.75	13911.85
814.493	13634.85
815.236	13473.65
815.979	13320.45
816.721	13183.05
817.464	13016.25
818.207	12804.85
818.949	12533.25
819.692	12287.25
820.434	12106.65
821.177	11968.65
821.919	11813.05
822.661	11603.65
823.403	11397.05
824.145	11146.25
824.887	10903.85
825.629	10711.65
826.371	10598.85
827.112	10433.65
827.854	10275.65
828.596	10076.05
829.337	9835.45
830.079	9635.25
830.82	9477.65
831.561	9342.25
832.302	9224.65
833.043	9083.25
833.785	8947.45
834.525	8769.05
835.266	8573.85
836.007	8431.05
836.748	8313.25
837.489	8221.05
838.229	8137.65
838.97	8031.45
839.71	7889.25
840.45	7713.45
841.191	7586.45
841.931	7473.65
842.671	7433.05
843.411	7371.45
844.151	7303.65
844.891	7206.45
845.631	7081.65
846.37	6948.25
847.11	6868.65
847.849	6788.65
848.589	6737.25
849.328	6712.45
850.068	6667.45
850.807	6596.05
851.546	6495.25
852.285	6408.45
853.024	6335.45
853.763	6307.85
854.502	6293.05
855.241	6265.25
855.98	6210.05
856.718	6139.05
857.457	6039.45
858.195	5968.85
858.934	5919.25
859.672	5864.85
860.41	5842.45
861.149	5783.85
861.887	5723.25
862.625	5638.25
863.363	5528.45
864.101	5436.25
864.838	5378.85
865.576	5344.05
866.314	5275.45
867.051	5211.05
867.789	5127.25
868.526	5033.85
869.264	4905.85
870.001	4812.25
870.738	4708.85
871.475	4658.25
872.212	4586.85
872.949	4516.25
873.686	4422.25
874.423	4315.05
875.159	4212.05
875.896	4096.25
876.633	3992.85
877.369	3926.85
878.106	3865.05
878.842	3786.05
879.578	3708.45
880.314	3628.05
881.05	3522.25
881.786	3411.05
882.522	3337.65
883.258	3261.25
883.994	3200.85
884.73	3136.05
885.465	3072.85
886.201	3001.65
886.936	2918.85
887.672	2839.65
888.407	2766.25
889.142	2697.45
889.877	2640.05
890.613	2590.05
891.348	2548.65
892.083	2495.65
892.817	2432.05
893.552	2367.85
894.287	2316.65
895.021	2258.25
895.756	2215.05
896.49	2174.05
897.225	2135.05
897.959	2100.65
898.693	2060.65
899.428	2010.05
900.162	1968.05
900.896	1922.25
901.63	1889.85
902.363	1864.85
903.097	1839.85
903.831	1820.65
904.564	1801.05
905.298	1780.65
906.031	1743.45
906.765	1726.65
907.498	1707.05
908.231	1687.65
908.965	1682.85
909.698	1669.85
910.431	1664.45
911.163	1652.25
911.896	1647.65
912.629	1627.05
913.362	1617.25
914.094	1598.65
914.827	1583.25
915.559	1573.05
916.292	1563.05
917.024	1544.05
917.756	1525.25
918.488	1507.65
919.22	1458.25
919.952	1425.45
920.684	1387.65
921.416	1342.85
922.148	1296.45
922.879	1250.85
923.611	1202.45
924.343	1154.65
925.074	1102.25
925.805	1056.25
926.537	1005.05
927.268	959.25
927.999	916.25
928.73	877.65
929.461	845.45
930.192	813.85
930.923	780.85
931.653	754.85
932.384	729.25
933.115	708.05
933.845	685.45
934.575	663.25
935.306	645.65
936.036	628.05
936.766	613.85
937.496	600.45
938.226	592.25
938.956	582.25
939.686	571.85
940.416	564.25
941.146	553.05
941.875	537.05
942.605	529.85
943.334	522.25
944.064	515.05
944.793	511.45
945.522	496.65
946.251	489.25
946.98	482.45
947.709	469.65
948.438	459.25
949.167	447.05
949.896	435.05
950.625	421.45
951.353	411.85
952.082	397.25
952.81	391.05
953.539	375.85
954.267	364.25
954.995	346.85
955.723	334.45
956.451	322.65
957.179	306.65
957.907	293.85
958.635	279.85
959.363	268.85
960.09	253.25
960.818	241.25
961.545	230.45
962.273	217.45
963	205.25
963.727	195.45
964.455	183.65
965.182	175.25
965.909	167.25
966.636	157.45
967.363	149.45
968.089	143.05
968.816	133.85
969.543	128.25
970.269	122.25
970.996	115.85
971.722	107.85
972.449	100.65
973.175	96.25
973.901	89.45
974.627	88.25
975.353	82.45
976.079	77.25
976.805	73.25
977.531	71.45
978.256	68.05
978.982	61.85
979.707	62.05
980.433	59.25
981.158	57.65
981.884	51.45
982.609	52.25
983.334	49.45
984.059	47.85
984.784	48.45
985.509	45.65
986.234	42.45
986.958	43.05
987.683	42.85
988.408	40.45
989.132	41.25
989.857	36.85
990.581	38.45
991.305	37.85
992.029	36.45
992.754	35.25
993.478	34.45
994.202	32.45
994.925	33.25
995.649	32.05
996.373	32.25
997.097	31.05
997.82	30.65
998.544	30.25
999.267	30.85
999.99	27.85
1000.713	29.65
1001.437	27.65
1002.16	27.25
1002.883	27.85
1003.606	28.45
1004.328	26.85
1005.051	24.25
1005.774	26.65
1006.497	27.25
1007.219	26.45
1007.941	26.85
1008.664	24.45
1009.386	24.25
1010.108	26.05
1010.83	26.05
1011.553	23.85
1012.274	26.25
1012.996	24.65
1013.718	24.05
1014.44	23.65
1015.162	24.85
1015.883	24.65
1016.605	23.25
1017.326	22.45
1018.047	24.25
1018.769	21.45
1019.49	24.45
1020.211	21.85
1020.932	23.85
1021.653	23.05
1022.374	25.25
1023.094	21.45
1023.815	20.65
1024.536	23.05
1025.256	22.65
1025.977	22.25
1026.697	23.05
1027.417	22.05
1028.138	22.25
1028.858	22.25
1029.578	22.65
1030.298	24.45
1031.018	22.85
1031.737	23.05
1032.457	22.85
1033.177	23.25
1033.896	23.65
1034.616	21.45
1035.335	21.05
1036.055	21.25
1036.774	21.05
1037.493	21.25
1038.212	22.65
1038.931	21.25
1039.65	21.45
1040.369	20.45
1041.088	22.25
1041.806	22.25
1042.525	21.25
1043.244	21.65
1043.962	22.05
1044.68	21.05
1045.399	21.45
1046.117	20.45
1046.835	21.85
1047.553	21.25
1048.271	21.65
1048.989	21.25
1049.707	21.45
1050.425	22.25
1051.142	20.25
1051.86	19.85
1052.577	22.25
1053.295	21.25
1054.012	20.85
1054.729	21.65
1055.446	20.05
1056.163	19.25
1056.881	22.05
1057.597	20.65
1058.314	20.25
1059.031	20.65
1059.748	21.85
1060.464	20.85
1061.181	22.65
1061.897	21.45
1062.614	17.85
1063.33	19.65
1064.046	21.85
1064.762	20.25
1065.478	20.25
1066.194	21.05
1066.91	20.25
1067.626	20.45
1068.342	20.65
1069.057	20.05
1069.773	19.25
1070.488	21.05
1071.204	21.25
1071.919	19.05
1072.634	21.65
1073.35	21.65
1074.065	20.25
1074.78	20.25
1075.495	19.65
1076.209	20.45
1076.924	18.65
1077.639	20.25
1078.353	21.65
1079.068	19.85
1079.782	19.65
1080.497	21.45
1081.211	19.85
1081.925	21.25
1082.639	20.05
1083.353	19.25
1084.067	18.65
1084.781	20.45
1085.495	22.45
1086.209	19.25
1086.922	19.45
1087.636	19.85
1088.349	18.65
1089.063	19.45
1089.776	21.05
1090.489	18.45
1091.202	21.45
1091.916	21.05
1092.628	20.25
1093.341	21.25
1094.054	20.45
1094.767	20.45
1095.48	20.85
1096.192	20.05
1096.905	19.45
1097.617	19.45
1098.329	20.25
1099.042	21.25
1099.754	20.05
1100.466	20.25
1101.178	22.05
1101.89	18.65
1102.602	19.45
1103.314	21.25
1104.025	21.85
1104.737	20.45
1105.448	21.45
1106.16	20.85
1106.871	19.65
1107.582	20.85
1108.294	19.45
1109.005	18.45
1109.716	18.05
1110.427	21.45
1111.138	20.85
1111.848	18.25
1112.559	19.85
1113.27	18.65
1113.98	19.85
1114.691	19.25
1115.401	20.05
1116.112	0.25
1116.822	-0.75
1117.532	0.25
1118.242	0.05
1118.952	1.45
1119.662	2.45
1120.372	3.05
1121.081	2.45
1121.791	3.65
1122.501	3.45
1123.21	19.05
1123.92	19.45
1124.629	20.25
1125.338	19.45
1126.047	19.05
1126.756	21.05
1127.465	0.25
1128.174	-0.55
1128.883	0.05
1129.592	0.45
