# Supplementary material for: Real-time monitoring polymerization degree of organic photovoltaic materials toward no batch-to-batch variations in device performance
Source: Nat Commun. 2024 Feb 10;15:1248. doi: 10.1038/s41467-024-45510-w (PMC10858892; doi:10.1038/s41467-024-45510-w)
Supplement: Supplementary file 4 — Supplementary Code 1 [file 41467_2024_45510_MOESM4_ESM.zip › Supplementary code file/Small dataset/Subt2_00029.txt]

½ÚµãSubt2_00029.txtµÄÊý¾Ý

Date: Tue Jun 27 11:35:09 CST 2023
User: 16473
Spectrometer: QEPB1887
´¥·¢Ä£Ê½: 0
»ý·ÖÊ±¼ä (Ãë): 1.000000E-1
Scans to average: 5
ÆôÓÃ°µÔëÉùÐ£Õý: true
ÆôÓÃ·ÇÏßÐÔÐ£Õý: false
»¬¶¯Æ½¾ù¿í¶È: 0
XÖáÄ£Ê½: Wavelengths
Number of Pixels in Spectrum: 1044
>>>>>Begin Spectral Data<<<<<
348.275	1.78
349.063	1.78
349.85	3.18
350.637	2.38
351.425	4.78
352.212	3.78
352.999	2.78
353.786	3.98
354.572	3.78
355.359	2.38
356.146	3.18
356.933	4.57
357.719	3.18
358.506	3.38
359.292	2.38
360.079	1.78
360.865	2.18
361.651	3.58
362.437	4.38
363.223	2.58
364.009	1.58
364.795	4.18
365.581	3.18
366.367	3.78
367.153	2.98
367.939	4.18
368.724	1.97
369.51	2.18
370.295	3.78
371.081	5.38
371.866	3.98
372.651	4.58
373.437	5.38
374.222	4.98
375.007	5.57
375.792	4.57
376.577	3.58
377.361	4.78
378.146	5.18
378.931	3.98
379.716	5.38
380.5	5.38
381.285	5.38
382.069	6.38
382.853	6.38
383.638	7.98
384.422	6.18
385.206	6.78
385.99	6.18
386.774	4.98
387.558	5.58
388.342	6.18
389.126	6.38
389.91	7.78
390.693	7.58
391.477	4.18
392.26	6.78
393.044	8.97
393.827	6.78
394.611	6.98
395.394	7.97
396.177	7.38
396.96	7.18
397.743	8.38
398.526	8.78
399.309	6.98
400.092	8.57
400.875	6.78
401.657	8.38
402.44	9.18
403.222	7.38
404.005	7.38
404.787	7.97
405.57	7.97
406.352	7.58
407.134	6.78
407.916	9.38
408.698	7.58
409.48	7.98
410.262	8.98
411.044	9.18
411.826	8.18
412.607	9.38
413.389	8.58
414.171	8.18
414.952	7.38
415.733	7.98
416.515	8.78
417.296	6.38
418.077	7.58
418.858	6.78
419.64	6.58
420.421	7.38
421.201	6.78
421.982	5.38
422.763	6.18
423.544	5.98
424.324	5.97
425.105	5.58
425.886	4.38
426.666	3.98
427.446	4.98
428.227	5.97
429.007	4.38
429.787	4.38
430.567	4.57
431.347	3.78
432.127	3.38
432.907	3.78
433.687	3.18
434.466	2.18
435.246	1.78
436.026	1.78
436.805	-0.22
437.585	0.38
438.364	-1.22
439.143	-1.22
439.922	-2.03
440.702	-2.03
441.481	-3.42
442.26	-4.62
443.039	-2.02
443.818	-4.02
444.596	-5.82
445.375	-5.03
446.154	-5.42
446.932	-8.22
447.711	-7.43
448.489	-7.82
449.268	-10.03
450.046	-7.42
450.824	-9.03
451.602	-10.82
452.381	-9.42
453.159	-9.02
453.936	-8.82
454.714	-10.02
455.492	-7.82
456.27	-7.02
457.048	-7.02
457.825	-7.62
458.603	-5.82
459.38	-7.22
460.158	-5.62
460.935	-4.62
461.712	-6.22
462.489	-5.82
463.266	-4.22
464.043	-5.02
464.82	-5.22
465.597	-3.82
466.374	-5.02
467.151	-4.42
467.928	-3.82
468.704	-4.82
469.481	-4.22
470.257	-3.43
471.034	-3.42
471.81	-4.02
472.586	-4.42
473.362	-2.42
474.138	-2.22
474.914	-4.02
475.69	-3.43
476.466	-3.22
477.242	-3.42
478.018	-3.02
478.793	-2.82
479.569	-4.03
480.345	-2.62
481.12	-2.02
481.895	-4.22
482.671	-4.42
483.446	-3.02
484.221	-2.82
484.996	-4.03
485.771	-2.42
486.546	-2.82
487.321	-5.43
488.096	-3.62
488.871	-3.42
489.645	-5.42
490.42	-4.02
491.195	-4.22
491.969	-4.42
492.743	-5.62
493.518	-4.43
494.292	-3.22
495.066	-5.03
495.84	-6.03
496.614	-5.62
497.388	-5.22
498.162	-6.02
498.936	-6.02
499.71	-6.62
500.483	-6.42
501.257	-6.22
502.031	-6.62
502.804	-6.42
503.577	-6.22
504.351	-6.82
505.124	-6.42
505.897	-7.42
506.67	-7.62
507.443	-8.22
508.216	-6.62
508.989	-8.43
509.762	-9.62
510.535	-7.02
511.307	-8.82
512.08	-9.62
512.853	-9.42
513.625	-9.22
514.397	-9.22
515.17	-9.62
515.942	-9.02
516.714	-8.03
517.486	-10.62
518.258	-8.02
519.03	-9.22
519.802	-8.82
520.574	-9.02
521.346	-8.82
522.117	-10.22
522.889	-9.42
523.66	-10.42
524.432	-9.82
525.203	-9.82
525.974	-8.82
526.746	-9.02
527.517	-11.43
528.288	-10.42
529.059	-11.82
529.83	-11.42
530.601	-10.42
531.372	-11.22
532.142	-11.03
532.913	-11.02
533.684	-10.03
534.454	-10.42
535.225	-11.43
535.995	-9.22
536.765	-12.22
537.535	-12.43
538.306	-10.22
539.076	-12.42
539.846	-11.62
540.616	-11.82
541.385	-9.62
542.155	-11.62
542.925	-12.62
543.695	-11.82
544.464	-11.22
545.234	-13.22
546.003	-11.22
546.772	-11.22
547.542	-12.22
548.311	-10.82
549.08	-10.62
549.849	-12.62
550.618	-12.02
551.387	-10.82
552.156	-12.82
552.925	-9.22
553.693	-9.62
554.462	-13.02
555.231	-11.42
555.999	-11.02
556.767	-10.42
557.536	-9.42
558.304	-11.22
559.072	-7.82
559.84	-9.82
560.608	-7.82
561.376	-8.82
562.144	-9.62
562.912	-7.42
563.68	-7.02
564.448	-5.82
565.215	-7.02
565.983	-6.22
566.75	-7.82
567.518	-10.02
568.285	-7.82
569.052	-6.02
569.819	-7.02
570.587	-7.03
571.354	-7.62
572.121	-8.43
572.887	-7.82
573.654	-9.03
574.421	-8.62
575.188	-10.22
575.954	-8.62
576.721	-9.22
577.487	-10.62
578.254	-10.02
579.02	-9.22
579.786	-10.82
580.552	-10.62
581.318	-10.22
582.084	-10.62
582.85	-9.02
583.616	-8.82
584.382	-9.22
585.148	-7.62
585.913	-10.02
586.679	-8.62
587.444	-9.43
588.21	-8.62
588.975	-7.42
589.741	-7.22
590.506	-7.62
591.271	-6.82
592.036	-5.82
592.801	-6.22
593.566	-4.43
594.331	-7.02
595.096	-2.62
595.86	-2.82
596.625	-4.22
597.389	-4.03
598.154	0.78
598.918	1.18
599.683	3.78
600.447	6.18
601.211	5.58
601.975	5.78
602.739	3.78
603.503	4.58
604.267	2.18
605.031	0.18
605.795	1.38
606.558	1.58
607.322	0.78
608.086	1.97
608.849	0.18
609.612	1.58
610.376	2.18
611.139	1.38
611.902	0.38
612.665	1.98
613.428	1.97
614.191	2.18
614.954	1.78
615.717	1.38
616.48	0.78
617.242	0.97
618.005	0.98
618.767	1.98
619.53	0.38
620.292	0.58
621.054	0.38
621.817	-1.02
622.579	1.98
623.341	0.38
624.103	-1.42
624.865	-0.43
625.626	1.18
626.388	0.18
627.15	0.18
627.912	1.98
628.673	0.97
629.435	2.18
630.196	3.57
630.957	2.38
631.719	2.78
632.48	4.38
633.241	6.18
634.002	3.18
634.763	5.38
635.524	7.58
636.285	7.38
637.045	8.18
637.806	10.18
638.567	8.58
639.327	9.78
640.087	12.58
640.848	11.58
641.608	13.97
642.368	15.78
643.129	14.38
643.889	16.58
644.649	17.58
645.409	19.18
646.168	24.58
646.928	23.78
647.688	25.38
648.448	25.97
649.207	24.97
649.967	25.78
650.726	22.98
651.485	20.98
652.245	23.78
653.004	21.58
653.763	21.18
654.522	25.18
655.281	25.38
656.04	23.58
656.799	25.58
657.557	23.78
658.316	26.38
659.075	27.18
659.833	26.78
660.592	26.97
661.35	25.78
662.108	28.78
662.866	28.78
663.625	27.18
664.383	29.18
665.141	32.57
665.899	32.18
666.656	32.78
667.414	36.97
668.172	36.38
668.93	35.38
669.687	38.58
670.445	40.78
671.202	40.78
671.959	43.98
672.717	45.18
673.474	46.18
674.231	47.98
674.988	50.58
675.745	54.18
676.502	54.18
677.259	55.98
678.015	59.98
678.772	63.78
679.529	68.38
680.285	66.58
681.042	72.98
681.798	76.58
682.554	78.78
683.31	81.18
684.067	85.38
684.823	91.38
685.579	93.18
686.335	99.18
687.09	103.18
687.846	109.97
688.602	116.58
689.358	124.38
690.113	124.97
690.869	132.97
691.624	141.18
692.379	145.58
693.135	156.78
693.89	161.58
694.645	172.98
695.4	177.58
696.155	187.78
696.91	196.18
697.665	210.98
698.419	217.57
699.174	234.98
699.929	241.38
700.683	254.38
701.437	268.58
702.192	280.98
702.946	295.58
703.7	310.58
704.454	323.78
705.208	340.57
705.962	358.58
706.716	373.78
707.47	399.18
708.224	415.98
708.978	437.18
709.731	456.38
710.485	474.38
711.238	503.98
711.992	531.18
712.745	551.18
713.498	580.38
714.251	603.98
715.004	630.78
715.757	665.98
716.51	695.57
717.263	720.98
718.016	755.78
718.769	796.58
719.521	834.58
720.274	870.18
721.026	911.78
721.779	952.18
722.531	996.78
723.283	1037.18
724.036	1089.18
724.788	1137.18
725.54	1189.78
726.292	1242.58
727.044	1293.97
727.795	1353.18
728.547	1409.97
729.299	1473.58
730.05	1533.98
730.802	1605.18
731.553	1671.58
732.305	1741.38
733.056	1812.58
733.807	1888.97
734.558	1970.97
735.309	2045.78
736.06	2130.58
736.811	2217.98
737.562	2308.98
738.313	2393.38
739.064	2494.58
739.814	2601.78
740.565	2693.98
741.315	2800.77
742.066	2919.97
742.816	3030.78
743.566	3152.18
744.316	3274.38
745.066	3385.18
745.816	3535.18
746.566	3647.18
747.316	3803.38
748.066	3940.18
748.816	4084.78
749.565	4219.77
750.315	4381.18
751.064	4528.18
751.814	4692.77
752.563	4842.38
753.312	5013.98
754.061	5161.98
754.81	5353.18
755.559	5557.18
756.308	5737.77
757.057	5905.18
757.806	6094.17
758.555	6307.57
759.303	6526.57
760.052	6759.98
760.801	6960.97
761.549	7188.18
762.297	7398.98
763.046	7643.18
763.794	7906.38
764.542	8145.38
765.29	8379.17
766.038	8607.38
766.786	8844.77
767.534	9092.98
768.281	9356.78
769.029	9614.77
769.777	9864.77
770.524	10090.37
771.272	10327.58
772.019	10573.58
772.766	10842.38
773.513	11119.17
774.261	11346.38
775.008	11571.98
775.755	11808.17
776.501	12053.98
777.248	12330.38
777.995	12566.38
778.742	12800.38
779.488	12983.78
780.235	13149.77
780.981	13372.97
781.728	13608.98
782.474	13871.98
783.22	14094.18
783.966	14252.17
784.712	14417.58
785.458	14596.98
786.204	14788.77
786.95	15021.97
787.696	15179.98
788.442	15323.38
789.187	15413.38
789.933	15515.17
790.678	15631.97
791.424	15750.37
792.169	15897.17
792.914	15960.97
793.659	15995.98
794.404	16002.58
795.149	16050.38
795.894	16099.57
796.639	16193.77
797.384	16238.78
798.129	16224.17
798.873	16140.57
799.618	16083.97
800.362	16063.98
801.107	16088.98
801.851	16095.37
802.595	16032.77
803.339	15923.97
804.084	15755.57
804.828	15626.77
805.571	15559.97
806.315	15520.37
807.059	15445.77
807.803	15301.58
808.546	15102.38
809.29	14904.57
810.034	14721.37
810.777	14641.57
811.52	14526.38
812.263	14402.17
813.007	14177.97
813.75	13935.97
814.493	13701.98
815.236	13525.17
815.979	13364.38
816.721	13221.58
817.464	13054.57
818.207	12844.38
818.949	12566.97
819.692	12338.78
820.434	12122.98
821.177	12004.58
821.919	11845.37
822.661	11636.37
823.403	11410.98
824.145	11163.97
824.887	10939.97
825.629	10752.38
826.371	10607.37
827.112	10455.38
827.854	10298.77
828.596	10110.78
829.337	9870.17
830.079	9671.78
830.82	9491.58
831.561	9345.78
832.302	9230.57
833.043	9119.98
833.785	8957.58
834.525	8807.17
835.266	8606.18
836.007	8432.58
836.748	8342.78
837.489	8225.38
838.229	8146.77
838.97	8037.17
839.71	7896.98
840.45	7732.38
841.191	7581.77
841.931	7498.18
842.671	7444.58
843.411	7381.77
844.151	7306.57
844.891	7220.98
845.631	7071.58
846.37	6969.97
847.11	6853.58
847.849	6810.98
848.589	6749.57
849.328	6729.38
850.068	6661.58
850.807	6613.58
851.546	6513.38
852.285	6412.58
853.024	6358.58
853.763	6330.58
854.502	6288.77
855.241	6273.57
855.98	6235.98
856.718	6132.77
857.457	6056.97
858.195	5970.17
858.934	5911.38
859.672	5872.17
860.41	5860.77
861.149	5800.38
861.887	5750.57
862.625	5652.57
863.363	5538.38
864.101	5457.18
864.838	5375.38
865.576	5335.18
866.314	5282.38
867.051	5228.98
867.789	5145.77
868.526	5035.58
869.264	4918.58
870.001	4811.78
870.738	4719.78
871.475	4657.38
872.212	4592.38
872.949	4518.77
873.686	4434.57
874.423	4316.38
875.159	4214.98
875.896	4106.98
876.633	4006.57
877.369	3940.57
878.106	3877.78
878.842	3797.98
879.578	3723.97
880.314	3639.78
881.05	3527.78
881.786	3429.38
882.522	3345.18
883.258	3271.78
883.994	3211.18
884.73	3154.38
885.465	3079.97
886.201	2995.78
886.936	2934.38
887.672	2852.78
888.407	2775.18
889.142	2707.77
889.877	2662.57
890.613	2608.58
891.348	2553.78
892.083	2499.38
892.817	2444.78
893.552	2374.18
894.287	2320.38
895.021	2273.38
895.756	2221.98
896.49	2180.38
897.225	2150.58
897.959	2107.98
898.693	2072.18
899.428	2023.57
900.162	1981.18
900.896	1940.17
901.63	1906.17
902.363	1873.78
903.097	1843.38
903.831	1830.18
904.564	1805.38
905.298	1785.38
906.031	1751.78
906.765	1737.38
907.498	1705.58
908.231	1696.98
908.965	1687.78
909.698	1675.38
910.431	1671.78
911.163	1660.38
911.896	1646.98
912.629	1633.58
913.362	1617.98
914.094	1597.18
914.827	1587.78
915.559	1578.38
916.292	1564.78
917.024	1550.18
917.756	1532.78
918.488	1507.58
919.22	1472.98
919.952	1434.38
920.684	1388.38
921.416	1342.18
922.148	1300.58
922.879	1258.97
923.611	1204.18
924.343	1155.38
925.074	1110.18
925.805	1056.78
926.537	1006.18
927.268	964.18
927.999	914.38
928.73	881.97
929.461	842.18
930.192	813.38
930.923	782.18
931.653	760.38
932.384	732.78
933.115	707.78
933.845	684.58
934.575	665.58
935.306	645.57
936.036	632.18
936.766	614.57
937.496	605.58
938.226	595.38
938.956	585.98
939.686	576.38
940.416	560.58
941.146	550.58
941.875	539.18
942.605	529.18
943.334	521.97
944.064	515.18
944.793	505.78
945.522	496.98
946.251	490.58
946.98	482.78
947.709	471.58
948.438	455.97
949.167	452.18
949.896	438.38
950.625	427.38
951.353	413.38
952.082	402.58
952.81	388.57
953.539	373.78
954.267	366.98
954.995	350.38
955.723	331.57
956.451	321.78
957.179	304.78
957.907	293.78
958.635	281.18
959.363	267.18
960.09	252.38
960.818	243.38
961.545	229.78
962.273	218.18
963	204.98
963.727	196.18
964.455	182.98
965.182	177.38
965.909	166.98
966.636	157.58
967.363	147.98
968.089	142.18
968.816	133.38
969.543	126.38
970.269	118.78
970.996	112.78
971.722	106.58
972.449	102.38
973.175	96.38
973.901	91.18
974.627	85.97
975.353	83.98
976.079	76.38
976.805	74.58
977.531	70.38
978.256	68.18
978.982	63.98
979.707	63.38
980.433	59.78
981.158	54.38
981.884	53.58
982.609	51.18
983.334	49.78
984.059	49.38
984.784	48.38
985.509	45.18
986.234	43.38
986.958	43.38
987.683	41.78
988.408	41.18
989.132	38.78
989.857	38.18
990.581	38.38
991.305	35.38
992.029	36.38
992.754	36.78
993.478	33.58
994.202	34.38
994.925	31.18
995.649	31.97
996.373	30.18
997.097	30.18
997.82	31.38
998.544	31.38
999.267	27.57
999.99	27.18
1000.713	31.18
1001.437	29.38
1002.16	29.38
1002.883	29.18
1003.606	26.78
1004.328	27.38
1005.051	23.58
1005.774	26.18
1006.497	28.97
1007.219	26.18
1007.941	25.38
1008.664	25.97
1009.386	25.18
1010.108	25.38
1010.83	25.78
1011.553	24.78
1012.274	25.78
1012.996	25.18
1013.718	23.58
1014.44	23.18
1015.162	24.58
1015.883	23.98
1016.605	24.98
1017.326	23.97
1018.047	23.58
1018.769	23.58
1019.49	24.18
1020.211	22.57
1020.932	25.58
1021.653	22.57
1022.374	23.38
1023.094	22.78
1023.815	22.18
1024.536	23.18
1025.256	23.78
1025.977	21.98
1026.697	24.98
1027.417	21.18
1028.138	23.58
1028.858	23.98
1029.578	21.58
1030.298	22.57
1031.018	23.18
1031.737	22.38
1032.457	22.18
1033.177	23.38
1033.896	21.97
1034.616	22.78
1035.335	21.57
1036.055	21.97
1036.774	20.38
1037.493	20.58
1038.212	23.58
1038.931	22.78
1039.65	20.98
1040.369	21.78
1041.088	22.98
1041.806	20.58
1042.525	21.78
1043.244	22.78
1043.962	21.18
1044.68	21.57
1045.399	21.18
1046.117	21.38
1046.835	19.98
1047.553	20.78
1048.271	22.57
1048.989	20.97
1049.707	19.57
1050.425	22.78
1051.142	21.78
1051.86	19.18
1052.577	21.78
1053.295	20.18
1054.012	19.78
1054.729	22.18
1055.446	19.98
1056.163	20.58
1056.881	22.98
1057.597	19.98
1058.314	19.98
1059.031	22.18
1059.748	20.58
1060.464	18.97
1061.181	20.38
1061.897	19.57
1062.614	18.18
1063.33	19.18
1064.046	21.57
1064.762	20.97
1065.478	19.38
1066.194	21.18
1066.91	20.78
1067.626	19.18
1068.342	20.38
1069.057	21.18
1069.773	19.38
1070.488	20.78
1071.204	20.38
1071.919	19.58
1072.634	21.38
1073.35	20.98
1074.065	20.18
1074.78	21.18
1075.495	19.58
1076.209	20.97
1076.924	18.18
1077.639	20.38
1078.353	20.18
1079.068	20.38
1079.782	19.58
1080.497	21.58
1081.211	20.98
1081.925	20.38
1082.639	20.38
1083.353	19.18
1084.067	19.58
1084.781	21.18
1085.495	19.18
1086.209	20.78
1086.922	19.38
1087.636	21.58
1088.349	19.97
1089.063	21.18
1089.776	19.57
1090.489	20.97
1091.202	21.18
1091.916	19.58
1092.628	19.38
1093.341	19.58
1094.054	20.98
1094.767	20.38
1095.48	19.38
1096.192	20.57
1096.905	21.18
1097.617	18.58
1098.329	19.97
1099.042	20.97
1099.754	19.18
1100.466	20.58
1101.178	21.18
1101.89	17.98
1102.602	19.78
1103.314	20.58
1104.025	20.38
1104.737	19.98
1105.448	19.78
1106.16	20.18
1106.871	20.38
1107.582	20.18
1108.294	19.58
1109.005	18.97
1109.716	18.78
1110.427	20.78
1111.138	18.78
1111.848	18.58
1112.559	20.58
1113.27	19.18
1113.98	18.98
1114.691	20.18
1115.401	20.38
1116.112	-1.03
1116.822	-1.22
1117.532	0.98
1118.242	0.78
1118.952	0.98
1119.662	2.38
1120.372	2.18
1121.081	1.18
1121.791	3.18
1122.501	1.98
1123.21	19.78
1123.92	18.78
1124.629	18.38
1125.338	19.57
1126.047	19.58
1126.756	20.18
1127.465	0.78
1128.174	-0.82
1128.883	0.38
1129.592	0.18
