# Supplementary material for: Real-time monitoring polymerization degree of organic photovoltaic materials toward no batch-to-batch variations in device performance
Source: Nat Commun. 2024 Feb 10;15:1248. doi: 10.1038/s41467-024-45510-w (PMC10858892; doi:10.1038/s41467-024-45510-w)
Supplement: Supplementary file 4 — Supplementary Code 1 [file 41467_2024_45510_MOESM4_ESM.zip › Supplementary code file/Small dataset/Subt2_00030.txt]

½ÚµãSubt2_00030.txtµÄÊý¾Ý

Date: Tue Jun 27 11:36:10 CST 2023
User: 16473
Spectrometer: QEPB1887
´¥·¢Ä£Ê½: 0
»ý·ÖÊ±¼ä (Ãë): 1.000000E-1
Scans to average: 5
ÆôÓÃ°µÔëÉùÐ£Õý: true
ÆôÓÃ·ÇÏßÐÔÐ£Õý: false
»¬¶¯Æ½¾ù¿í¶È: 0
XÖáÄ£Ê½: Wavelengths
Number of Pixels in Spectrum: 1044
>>>>>Begin Spectral Data<<<<<
348.275	1.7
349.063	2.3
349.85	3.3
350.637	2.7
351.425	2.5
352.212	4.5
352.999	2.7
353.786	2.7
354.572	3.9
355.359	2.5
356.146	3.7
356.933	4.7
357.719	1.7
358.506	2.1
359.292	3.1
360.079	2.5
360.865	1.7
361.651	2.9
362.437	3.9
363.223	3.5
364.009	1.3
364.795	4.1
365.581	3.1
366.367	2.3
367.153	3.3
367.939	3.3
368.724	2.5
369.51	3.9
370.295	4.9
371.081	3.9
371.866	3.3
372.651	4.7
373.437	4.5
374.222	3.3
375.007	5.5
375.792	4.5
376.577	3.5
377.361	4.9
378.146	4.9
378.931	3.5
379.716	4.7
380.5	5.3
381.285	4.7
382.069	5.5
382.853	6.1
383.638	6.7
384.422	6.1
385.206	7.5
385.99	5.5
386.774	6.1
387.558	5.7
388.342	5.9
389.126	4.7
389.91	7.1
390.693	5.1
391.477	6.5
392.26	5.5
393.044	7.9
393.827	7.5
394.611	7.5
395.394	6.7
396.177	6.5
396.96	7.5
397.743	9.3
398.526	8.9
399.309	6.7
400.092	7.9
400.875	6.3
401.657	5.9
402.44	9.9
403.222	6.9
404.005	7.3
404.787	8.5
405.57	7.7
406.352	6.9
407.134	6.5
407.916	8.9
408.698	7.1
409.48	7.9
410.262	8.9
411.044	10.1
411.826	7.3
412.607	8.5
413.389	8.9
414.171	8.1
414.952	8.1
415.733	8.3
416.515	8.3
417.296	7.1
418.077	8.3
418.858	4.9
419.64	6.1
420.421	7.3
421.201	5.3
421.982	6.3
422.763	5.3
423.544	5.7
424.324	5.7
425.105	4.5
425.886	5.5
426.666	4.1
427.446	3.9
428.227	6.1
429.007	4.5
429.787	3.7
430.567	5.5
431.347	3.1
432.127	2.7
432.907	3.7
433.687	2.7
434.466	2.3
435.246	2.3
436.026	0.7
436.805	-0.7
437.585	0.1
438.364	-0.7
439.143	-0.9
439.922	-2.5
440.702	-3.1
441.481	-2.3
442.26	-3.9
443.039	-3.5
443.818	-4.1
444.596	-5.5
445.375	-5.7
446.154	-4.9
446.932	-8.1
447.711	-7.3
448.489	-8.3
449.268	-9.9
450.046	-9.7
450.824	-8.9
451.602	-11.7
452.381	-8.5
453.159	-10.1
453.936	-7.9
454.714	-10.1
455.492	-6.3
456.27	-7.1
457.048	-6.7
457.825	-6.7
458.603	-6.5
459.38	-6.5
460.158	-6.3
460.935	-5.5
461.712	-5.7
462.489	-7.1
463.266	-5.5
464.043	-5.5
464.82	-5.9
465.597	-3.5
466.374	-4.1
467.151	-5.7
467.928	-3.5
468.704	-4.5
469.481	-4.3
470.257	-2.3
471.034	-2.7
471.81	-3.7
472.586	-4.7
473.362	-2.5
474.138	-3.1
474.914	-3.9
475.69	-2.9
476.466	-3.1
477.242	-3.9
478.018	-2.5
478.793	-2.5
479.569	-4.1
480.345	-3.9
481.12	-1.9
481.895	-4.3
482.671	-4.3
483.446	-4.1
484.221	-3.3
484.996	-4.3
485.771	-3.3
486.546	-2.7
487.321	-5.1
488.096	-3.5
488.871	-4.3
489.645	-5.1
490.42	-5.3
491.195	-3.7
491.969	-5.5
492.743	-5.9
493.518	-3.7
494.292	-5.3
495.066	-6.7
495.84	-5.1
496.614	-5.9
497.388	-6.5
498.162	-5.7
498.936	-6.7
499.71	-6.9
500.483	-5.5
501.257	-7.1
502.031	-6.1
502.804	-5.9
503.577	-5.3
504.351	-7.7
505.124	-6.9
505.897	-7.5
506.67	-8.5
507.443	-8.3
508.216	-7.7
508.989	-9.7
509.762	-9.1
510.535	-7.9
511.307	-8.9
512.08	-9.7
512.853	-9.3
513.625	-8.9
514.397	-9.3
515.17	-11.3
515.942	-8.1
516.714	-9.5
517.486	-10.1
518.258	-8.7
519.03	-9.5
519.802	-10.5
520.574	-9.9
521.346	-8.7
522.117	-9.7
522.889	-10.7
523.66	-11.1
524.432	-11.1
525.203	-9.7
525.974	-10.3
526.746	-9.9
527.517	-10.3
528.288	-11.1
529.059	-12.9
529.83	-11.5
530.601	-11.1
531.372	-11.7
532.142	-11.1
532.913	-11.3
533.684	-9.3
534.454	-9.5
535.225	-13.3
535.995	-11.1
536.765	-12.7
537.535	-13.1
538.306	-11.9
539.076	-13.3
539.846	-12.7
540.616	-10.7
541.385	-10.3
542.155	-10.3
542.925	-11.9
543.695	-12.3
544.464	-11.7
545.234	-13.1
546.003	-12.3
546.772	-11.5
547.542	-11.9
548.311	-11.1
549.08	-11.3
549.849	-12.1
550.618	-11.5
551.387	-11.9
552.156	-12.9
552.925	-10.9
553.693	-10.1
554.462	-12.5
555.231	-9.9
555.999	-10.9
556.767	-10.7
557.536	-11.3
558.304	-10.3
559.072	-7.5
559.84	-9.3
560.608	-8.1
561.376	-10.1
562.144	-9.7
562.912	-7.7
563.68	-7.7
564.448	-6.5
565.215	-6.5
565.983	-7.1
566.75	-7.3
567.518	-9.9
568.285	-7.5
569.052	-6.9
569.819	-7.1
570.587	-7.5
571.354	-7.7
572.121	-9.1
572.887	-8.3
573.654	-10.3
574.421	-8.9
575.188	-10.1
575.954	-9.3
576.721	-8.7
577.487	-9.9
578.254	-9.7
579.02	-8.7
579.786	-11.7
580.552	-9.3
581.318	-7.9
582.084	-10.5
582.85	-9.3
583.616	-9.3
584.382	-10.9
585.148	-7.9
585.913	-9.9
586.679	-7.7
587.444	-8.5
588.21	-7.7
588.975	-7.9
589.741	-7.3
590.506	-5.9
591.271	-5.7
592.036	-7.5
592.801	-5.9
593.566	-3.9
594.331	-5.9
595.096	-4.5
595.86	-2.5
596.625	-4.5
597.389	-2.1
598.154	0.5
598.918	0.9
599.683	3.1
600.447	7.7
601.211	7.5
601.975	5.5
602.739	3.3
603.503	4.1
604.267	2.3
605.031	0.1
605.795	0.5
606.558	0.5
607.322	1.3
608.086	0.5
608.849	0.5
609.612	0.5
610.376	2.5
611.139	1.3
611.902	-0.5
612.665	2.1
613.428	1.9
614.191	1.1
614.954	1.5
615.717	1.5
616.48	0.9
617.242	0.9
618.005	1.1
618.767	2.3
619.53	0.5
620.292	1.3
621.054	-0.1
621.817	0.1
622.579	0.5
623.341	1.3
624.103	-0.1
624.865	2.1
625.626	0.5
626.388	1.7
627.15	0.3
627.912	4.3
628.673	2.7
629.435	1.1
630.196	2.9
630.957	4.1
631.719	2.3
632.48	4.5
633.241	5.1
634.002	4.3
634.763	6.1
635.524	6.1
636.285	7.3
637.045	7.5
637.806	9.7
638.567	8.5
639.327	10.1
640.087	11.3
640.848	10.5
641.608	13.3
642.368	15.3
643.129	14.3
643.889	16.3
644.649	19.1
645.409	19.5
646.168	22.9
646.928	24.5
647.688	26.5
648.448	25.7
649.207	25.3
649.967	25.7
650.726	22.7
651.485	22.3
652.245	22.3
653.004	22.9
653.763	22.3
654.522	24.1
655.281	25.9
656.04	23.5
656.799	26.7
657.557	25.5
658.316	26.7
659.075	26.5
659.833	26.3
660.592	26.5
661.35	28.3
662.108	28.1
662.866	27.5
663.625	27.7
664.383	32.1
665.141	31.5
665.899	32.1
666.656	34.1
667.414	33.9
668.172	35.3
668.93	35.9
669.687	40.5
670.445	39.9
671.202	41.5
671.959	44.9
672.717	45.1
673.474	45.9
674.231	49.7
674.988	51.3
675.745	53.5
676.502	55.7
677.259	57.7
678.015	60.1
678.772	62.9
679.529	66.5
680.285	66.3
681.042	72.7
681.798	75.7
682.554	77.9
683.31	82.3
684.067	88.3
684.823	90.1
685.579	94.5
686.335	98.5
687.09	106.5
687.846	110.1
688.602	113.9
689.358	124.1
690.113	126.9
690.869	133.9
691.624	142.5
692.379	150.7
693.135	155.5
693.89	164.5
694.645	174.7
695.4	183.1
696.155	190.3
696.91	198.5
697.665	212.7
698.419	220.7
699.174	234.3
699.929	244.1
700.683	257.7
701.437	272.5
702.192	284.9
702.946	296.5
703.7	313.7
704.454	329.5
705.208	347.1
705.962	365.9
706.716	383.3
707.47	399.5
708.224	418.5
708.978	439.7
709.731	462.1
710.485	483.7
711.238	510.7
711.992	532.5
712.745	555.9
713.498	580.9
714.251	611.5
715.004	643.3
715.757	674.5
716.51	704.1
717.263	732.5
718.016	761.1
718.769	801.3
719.521	840.9
720.274	879.9
721.026	919.1
721.779	954.7
722.531	996.1
723.283	1060.1
724.036	1094.9
724.788	1149.1
725.54	1195.9
726.292	1253.5
727.044	1307.3
727.795	1365.7
728.547	1420.9
729.299	1481.3
730.05	1550.5
730.802	1615.1
731.553	1685.1
732.305	1766.9
733.056	1837.1
733.807	1905.3
734.558	1985.1
735.309	2065.7
736.06	2149.5
736.811	2245.3
737.562	2331.3
738.313	2418.9
739.064	2517.9
739.814	2627.1
740.565	2724.7
741.315	2833.7
742.066	2941.1
742.816	3059.9
743.566	3194.3
744.316	3307.3
745.066	3430.3
745.816	3559.1
746.566	3689.1
747.316	3847.7
748.066	3975.5
748.816	4107.9
749.565	4258.1
750.315	4391.9
751.064	4570.3
751.814	4729.5
752.563	4886.1
753.312	5056.1
754.061	5208.7
754.81	5394.5
755.559	5600.9
756.308	5781.1
757.057	5954.9
757.806	6149.7
758.555	6341.7
759.303	6567.1
760.052	6803.7
760.801	7026.7
761.549	7237.1
762.297	7462.1
763.046	7692.7
763.794	7956.7
764.542	8200.1
765.29	8447.1
766.038	8674.3
766.786	8910.1
767.534	9145.5
768.281	9427.7
769.029	9694.9
769.777	9933.9
770.524	10166.7
771.272	10407.3
772.019	10665.3
772.766	10929.5
773.513	11191.7
774.261	11439.9
775.008	11678.9
775.755	11881.7
776.501	12149.9
777.248	12416.1
777.995	12674.9
778.742	12905.3
779.488	13072.7
780.235	13247.7
780.981	13472.9
781.728	13712.3
782.474	13962.9
783.22	14192.3
783.966	14377.7
784.712	14510.5
785.458	14670.7
786.204	14887.3
786.95	15130.7
787.696	15299.7
788.442	15402.9
789.187	15521.9
789.933	15589.9
790.678	15709.9
791.424	15869.1
792.169	16013.9
792.914	16064.1
793.659	16131.3
794.404	16132.7
795.149	16161.7
795.894	16226.3
796.639	16313.3
797.384	16348.9
798.129	16337.3
798.873	16258.3
799.618	16187.1
800.362	16171.9
801.107	16218.5
801.851	16200.3
802.595	16166.7
803.339	16050.1
804.084	15878.1
804.828	15749.5
805.571	15680.3
806.315	15613.1
807.059	15531.7
807.803	15433.3
808.546	15192.3
809.29	15012.7
810.034	14823.1
810.777	14738.5
811.52	14629.9
812.263	14490.7
813.007	14252.3
813.75	14041.7
814.493	13794.1
815.236	13608.9
815.979	13454.9
816.721	13333.1
817.464	13153.7
818.207	12933.1
818.949	12654.9
819.692	12412.1
820.434	12221.1
821.177	12078.1
821.919	11928.3
822.661	11711.5
823.403	11489.7
824.145	11227.9
824.887	11009.1
825.629	10814.3
826.371	10664.3
827.112	10524.7
827.854	10370.5
828.596	10152.1
829.337	9941.9
830.079	9731.5
830.82	9540.1
831.561	9419.3
832.302	9301.1
833.043	9172.5
833.785	9033.5
834.525	8875.7
835.266	8652.7
836.007	8497.1
836.748	8385.3
837.489	8286.9
838.229	8208.7
838.97	8089.1
839.71	7942.7
840.45	7790.5
841.191	7637.1
841.931	7532.1
842.671	7475.7
843.411	7415.9
844.151	7358.9
844.891	7253.9
845.631	7141.3
846.37	6991.3
847.11	6890.1
847.849	6825.1
848.589	6790.3
849.328	6767.3
850.068	6725.3
850.807	6635.9
851.546	6533.5
852.285	6442.9
853.024	6387.3
853.763	6355.3
854.502	6321.9
855.241	6303.5
855.98	6277.1
856.718	6170.9
857.457	6091.1
858.195	6008.9
858.934	5946.1
859.672	5899.5
860.41	5884.3
861.149	5824.5
861.887	5782.3
862.625	5668.9
863.363	5577.3
864.101	5472.5
864.838	5414.1
865.576	5366.9
866.314	5312.7
867.051	5247.9
867.789	5167.1
868.526	5063.9
869.264	4936.5
870.001	4837.9
870.738	4755.3
871.475	4695.7
872.212	4623.7
872.949	4547.9
873.686	4457.1
874.423	4356.9
875.159	4241.3
875.896	4130.7
876.633	4038.7
877.369	3981.5
878.106	3888.1
878.842	3814.3
879.578	3743.9
880.314	3656.1
881.05	3550.7
881.786	3451.5
882.522	3357.5
883.258	3283.5
883.994	3225.1
884.73	3152.1
885.465	3098.7
886.201	3018.9
886.936	2945.5
887.672	2862.7
888.407	2785.9
889.142	2728.9
889.877	2661.3
890.613	2625.7
891.348	2570.7
892.083	2522.5
892.817	2461.3
893.552	2398.7
894.287	2331.3
895.021	2274.1
895.756	2240.1
896.49	2193.7
897.225	2162.1
897.959	2124.1
898.693	2075.5
899.428	2032.7
900.162	1989.9
900.896	1946.9
901.63	1915.7
902.363	1884.9
903.097	1866.3
903.831	1845.1
904.564	1824.1
905.298	1789.9
906.031	1764.7
906.765	1740.1
907.498	1712.5
908.231	1707.3
908.965	1703.9
909.698	1681.3
910.431	1679.5
911.163	1666.3
911.896	1651.7
912.629	1647.9
913.362	1625.5
914.094	1612.1
914.827	1598.7
915.559	1592.7
916.292	1576.3
917.024	1560.3
917.756	1545.1
918.488	1520.3
919.22	1490.1
919.952	1447.3
920.684	1398.1
921.416	1357.5
922.148	1311.1
922.879	1261.7
923.611	1212.7
924.343	1167.9
925.074	1115.9
925.805	1063.9
926.537	1013.9
927.268	966.7
927.999	920.1
928.73	883.1
929.461	845.1
930.192	820.3
930.923	790.3
931.653	764.1
932.384	741.1
933.115	710.1
933.845	691.5
934.575	667.5
935.306	648.5
936.036	636.3
936.766	621.5
937.496	608.9
938.226	600.7
938.956	585.3
939.686	580.9
940.416	565.5
941.146	556.3
941.875	542.1
942.605	536.3
943.334	522.1
944.064	518.3
944.793	511.9
945.522	501.5
946.251	492.1
946.98	482.9
947.709	470.5
948.438	463.5
949.167	452.7
949.896	438.9
950.625	429.5
951.353	413.9
952.082	404.3
952.81	389.1
953.539	375.5
954.267	364.5
954.995	351.9
955.723	337.5
956.451	326.1
957.179	308.9
957.907	290.3
958.635	285.3
959.363	265.5
960.09	258.3
960.818	242.5
961.545	232.1
962.273	219.5
963	206.5
963.727	196.5
964.455	184.5
965.182	177.5
965.909	169.3
966.636	158.3
967.363	148.1
968.089	143.3
968.816	132.9
969.543	126.5
970.269	120.3
970.996	114.7
971.722	107.1
972.449	102.3
973.175	96.9
973.901	92.3
974.627	85.7
975.353	83.9
976.079	76.5
976.805	73.3
977.531	71.7
978.256	67.7
978.982	64.3
979.707	61.7
980.433	61.1
981.158	57.1
981.884	52.9
982.609	52.1
983.334	49.7
984.059	48.3
984.784	47.9
985.509	43.3
986.234	44.7
986.958	43.9
987.683	42.3
988.408	40.7
989.132	39.7
989.857	37.5
990.581	37.3
991.305	36.3
992.029	35.3
992.754	36.1
993.478	34.5
994.202	33.5
994.925	33.5
995.649	30.7
996.373	32.9
997.097	30.9
997.82	30.9
998.544	30.9
999.267	30.1
999.99	27.9
1000.713	28.9
1001.437	29.1
1002.16	28.5
1002.883	27.5
1003.606	28.7
1004.328	28.1
1005.051	26.7
1005.774	25.7
1006.497	28.3
1007.219	26.3
1007.941	25.1
1008.664	26.5
1009.386	24.3
1010.108	24.5
1010.83	25.5
1011.553	24.3
1012.274	25.9
1012.996	24.7
1013.718	23.5
1014.44	25.3
1015.162	23.9
1015.883	23.9
1016.605	23.1
1017.326	23.9
1018.047	22.3
1018.769	22.3
1019.49	24.3
1020.211	21.3
1020.932	24.1
1021.653	23.1
1022.374	23.7
1023.094	21.9
1023.815	20.9
1024.536	21.3
1025.256	23.9
1025.977	21.9
1026.697	24.1
1027.417	22.9
1028.138	21.3
1028.858	22.5
1029.578	22.7
1030.298	22.7
1031.018	23.3
1031.737	21.5
1032.457	21.5
1033.177	22.9
1033.896	22.3
1034.616	20.9
1035.335	19.9
1036.055	21.9
1036.774	21.3
1037.493	21.1
1038.212	22.7
1038.931	21.9
1039.65	21.9
1040.369	21.9
1041.088	22.7
1041.806	20.9
1042.525	22.1
1043.244	23.9
1043.962	21.5
1044.68	20.5
1045.399	21.9
1046.117	21.9
1046.835	21.9
1047.553	20.1
1048.271	21.9
1048.989	21.1
1049.707	20.7
1050.425	21.5
1051.142	21.7
1051.86	19.3
1052.577	22.9
1053.295	20.9
1054.012	21.5
1054.729	20.9
1055.446	20.3
1056.163	19.7
1056.881	22.1
1057.597	20.1
1058.314	20.5
1059.031	22.5
1059.748	20.3
1060.464	19.5
1061.181	21.9
1061.897	20.7
1062.614	17.3
1063.33	19.1
1064.046	21.1
1064.762	20.5
1065.478	22.1
1066.194	20.5
1066.91	20.3
1067.626	20.1
1068.342	20.5
1069.057	20.7
1069.773	18.9
1070.488	20.3
1071.204	21.7
1071.919	19.5
1072.634	20.9
1073.35	19.5
1074.065	20.1
1074.78	21.3
1075.495	21.5
1076.209	20.3
1076.924	19.7
1077.639	21.7
1078.353	19.7
1079.068	20.1
1079.782	19.9
1080.497	20.5
1081.211	21.5
1081.925	19.3
1082.639	18.5
1083.353	19.9
1084.067	20.5
1084.781	20.3
1085.495	19.5
1086.209	19.5
1086.922	20.3
1087.636	21.3
1088.349	18.5
1089.063	19.7
1089.776	21.3
1090.489	19.9
1091.202	20.5
1091.916	20.3
1092.628	19.7
1093.341	19.5
1094.054	21.5
1094.767	19.9
1095.48	19.9
1096.192	20.3
1096.905	20.9
1097.617	20.1
1098.329	18.9
1099.042	20.3
1099.754	19.7
1100.466	19.5
1101.178	21.7
1101.89	17.9
1102.602	20.7
1103.314	20.9
1104.025	22.1
1104.737	20.3
1105.448	21.3
1106.16	20.7
1106.871	20.3
1107.582	20.3
1108.294	20.3
1109.005	19.7
1109.716	19.5
1110.427	19.1
1111.138	19.3
1111.848	19.5
1112.559	20.9
1113.27	18.7
1113.98	19.1
1114.691	20.5
1115.401	19.9
1116.112	-0.1
1116.822	-0.9
1117.532	0.7
1118.242	0.3
1118.952	1.3
1119.662	2.1
1120.372	1.9
1121.081	2.9
1121.791	2.3
1122.501	2.3
1123.21	19.5
1123.92	18.9
1124.629	19.1
1125.338	18.9
1126.047	19.5
1126.756	19.7
1127.465	-1.5
1128.174	0.7
1128.883	0.7
1129.592	0.1
