# Supplementary material for: Real-time monitoring polymerization degree of organic photovoltaic materials toward no batch-to-batch variations in device performance
Source: Nat Commun. 2024 Feb 10;15:1248. doi: 10.1038/s41467-024-45510-w (PMC10858892; doi:10.1038/s41467-024-45510-w)
Supplement: Supplementary file 4 — Supplementary Code 1 [file 41467_2024_45510_MOESM4_ESM.zip › Supplementary code file/Small dataset/Subt2_00031.txt]

½ÚµãSubt2_00031.txtµÄÊý¾Ý

Date: Tue Jun 27 11:37:10 CST 2023
User: 16473
Spectrometer: QEPB1887
´¥·¢Ä£Ê½: 0
»ý·ÖÊ±¼ä (Ãë): 1.000000E-1
Scans to average: 5
ÆôÓÃ°µÔëÉùÐ£Õý: true
ÆôÓÃ·ÇÏßÐÔÐ£Õý: false
»¬¶¯Æ½¾ù¿í¶È: 0
XÖáÄ£Ê½: Wavelengths
Number of Pixels in Spectrum: 1044
>>>>>Begin Spectral Data<<<<<
348.275	3.02
349.063	2.43
349.85	3.62
350.637	3.22
351.425	4.22
352.212	4.62
352.999	4.42
353.786	3.83
354.572	3.82
355.359	3.62
356.146	2.82
356.933	4.02
357.719	3.02
358.506	2.43
359.292	4.82
360.079	2.03
360.865	3.42
361.651	3.03
362.437	4.22
363.223	3.82
364.009	2.83
364.795	4.03
365.581	3.42
366.367	2.82
367.153	4.03
367.939	5.22
368.724	4.22
369.51	3.62
370.295	5.42
371.081	5.62
371.866	5.22
372.651	4.82
373.437	4.62
374.222	3.62
375.007	5.22
375.792	5.42
376.577	3.82
377.361	5.82
378.146	6.03
378.931	4.03
379.716	5.02
380.5	5.62
381.285	7.02
382.069	6.42
382.853	5.82
383.638	6.62
384.422	7.03
385.206	7.03
385.99	5.02
386.774	6.22
387.558	8.03
388.342	6.22
389.126	6.82
389.91	8.03
390.693	7.62
391.477	4.62
392.26	6.43
393.044	7.62
393.827	7.43
394.611	8.03
395.394	7.02
396.177	6.62
396.96	7.83
397.743	10.03
398.526	9.62
399.309	7.22
400.092	9.02
400.875	6.83
401.657	9.02
402.44	9.62
403.222	7.82
404.005	9.43
404.787	8.82
405.57	7.42
406.352	7.82
407.134	7.62
407.916	9.43
408.698	7.22
409.48	9.62
410.262	9.62
411.044	9.82
411.826	8.82
412.607	8.83
413.389	8.03
414.171	8.62
414.952	8.82
415.733	8.62
416.515	8.83
417.296	8.03
418.077	9.02
418.858	7.22
419.64	5.62
420.421	7.62
421.201	5.62
421.982	6.82
422.763	7.22
423.544	6.03
424.324	5.22
425.105	6.22
425.886	4.62
426.666	3.82
427.446	5.22
428.227	5.22
429.007	5.03
429.787	4.42
430.567	4.82
431.347	4.42
432.127	3.22
432.907	4.43
433.687	2.43
434.466	2.42
435.246	2.22
436.026	1.43
436.805	0.22
437.585	0.03
438.364	0.22
439.143	-0.97
439.922	-1.38
440.702	-1.58
441.481	-2.78
442.26	-3.98
443.039	-3.78
443.818	-4.18
444.596	-3.38
445.375	-4.38
446.154	-4.97
446.932	-7.38
447.711	-6.98
448.489	-7.57
449.268	-9.78
450.046	-8.38
450.824	-9.38
451.602	-10.78
452.381	-8.78
453.159	-10.17
453.936	-9.18
454.714	-9.97
455.492	-7.38
456.27	-6.78
457.048	-6.97
457.825	-6.98
458.603	-5.57
459.38	-7.78
460.158	-6.58
460.935	-4.57
461.712	-6.58
462.489	-6.18
463.266	-3.97
464.043	-4.57
464.82	-4.98
465.597	-2.78
466.374	-4.78
467.151	-5.38
467.928	-2.97
468.704	-4.58
469.481	-4.97
470.257	-1.98
471.034	-1.57
471.81	-2.38
472.586	-3.18
473.362	-2.57
474.138	-2.38
474.914	-4.78
475.69	-3.18
476.466	-2.58
477.242	-3.38
478.018	-2.38
478.793	-1.78
479.569	-2.58
480.345	-3.38
481.12	-0.78
481.895	-4.38
482.671	-3.38
483.446	-1.57
484.221	-3.18
484.996	-3.78
485.771	-2.78
486.546	-2.78
487.321	-3.58
488.096	-2.97
488.871	-2.78
489.645	-4.38
490.42	-3.78
491.195	-3.97
491.969	-3.57
492.743	-5.58
493.518	-3.78
494.292	-4.18
495.066	-5.78
495.84	-5.98
496.614	-5.78
497.388	-5.57
498.162	-5.78
498.936	-5.57
499.71	-8.38
500.483	-5.78
501.257	-7.38
502.031	-6.18
502.804	-5.97
503.577	-6.18
504.351	-6.57
505.124	-7.38
505.897	-6.18
506.67	-7.58
507.443	-7.97
508.216	-6.38
508.989	-8.18
509.762	-9.38
510.535	-7.18
511.307	-8.38
512.08	-9.38
512.853	-8.18
513.625	-8.38
514.397	-9.57
515.17	-9.38
515.942	-7.18
516.714	-9.58
517.486	-9.78
518.258	-7.57
519.03	-9.78
519.802	-8.78
520.574	-9.38
521.346	-8.18
522.117	-10.17
522.889	-9.38
523.66	-9.97
524.432	-10.78
525.203	-10.18
525.974	-10.18
526.746	-9.18
527.517	-9.38
528.288	-10.57
529.059	-10.98
529.83	-9.97
530.601	-11.18
531.372	-11.18
532.142	-11.78
532.913	-9.78
533.684	-9.18
534.454	-11.18
535.225	-11.78
535.995	-8.97
536.765	-11.38
537.535	-12.38
538.306	-11.38
539.076	-12.57
539.846	-11.38
540.616	-10.58
541.385	-10.78
542.155	-11.38
542.925	-11.58
543.695	-11.97
544.464	-11.97
545.234	-11.97
546.003	-12.18
546.772	-10.97
547.542	-11.97
548.311	-9.58
549.08	-11.78
549.849	-12.58
550.618	-11.38
551.387	-11.58
552.156	-13.78
552.925	-10.78
553.693	-9.38
554.462	-13.17
555.231	-10.58
555.999	-10.97
556.767	-10.38
557.536	-9.78
558.304	-11.18
559.072	-8.18
559.84	-9.18
560.608	-7.38
561.376	-9.58
562.144	-7.58
562.912	-5.78
563.68	-6.18
564.448	-5.38
565.215	-5.78
565.983	-5.78
566.75	-8.38
567.518	-8.18
568.285	-7.97
569.052	-6.38
569.819	-6.18
570.587	-6.58
571.354	-7.78
572.121	-9.18
572.887	-9.18
573.654	-8.18
574.421	-8.78
575.188	-9.38
575.954	-7.78
576.721	-7.98
577.487	-9.78
578.254	-8.38
579.02	-8.78
579.786	-11.18
580.552	-9.97
581.318	-9.38
582.084	-10.18
582.85	-7.78
583.616	-7.58
584.382	-9.98
585.148	-9.38
585.913	-8.97
586.679	-7.78
587.444	-8.38
588.21	-7.57
588.975	-8.18
589.741	-6.18
590.506	-5.78
591.271	-6.78
592.036	-6.57
592.801	-5.97
593.566	-4.58
594.331	-6.58
595.096	-2.38
595.86	-2.38
596.625	-2.78
597.389	-2.78
598.154	1.62
598.918	2.62
599.683	4.43
600.447	8.03
601.211	6.62
601.975	5.22
602.739	4.62
603.503	5.22
604.267	2.03
605.031	0.62
605.795	1.22
606.558	1.42
607.322	3.22
608.086	2.22
608.849	0.83
609.612	1.82
610.376	2.22
611.139	2.22
611.902	1.42
612.665	3.43
613.428	2.22
614.191	0.62
614.954	1.42
615.717	2.82
616.48	0.82
617.242	1.02
618.005	1.83
618.767	1.83
619.53	0.42
620.292	1.02
621.054	0.43
621.817	1.22
622.579	2.43
623.341	1.43
624.103	-0.18
624.865	1.82
625.626	1.02
626.388	2.22
627.15	1.82
627.912	3.82
628.673	2.62
629.435	3.62
630.196	3.82
630.957	2.22
631.719	3.42
632.48	5.02
633.241	6.42
634.002	4.03
634.763	5.22
635.524	7.02
636.285	7.62
637.045	8.22
637.806	9.62
638.567	10.62
639.327	10.43
640.087	11.62
640.848	11.83
641.608	14.02
642.368	14.82
643.129	15.82
643.889	15.43
644.649	18.22
645.409	18.62
646.168	24.62
646.928	24.22
647.688	27.22
648.448	26.62
649.207	24.22
649.967	27.82
650.726	24.22
651.485	21.82
652.245	25.22
653.004	23.62
653.763	22.22
654.522	25.22
655.281	26.42
656.04	24.62
656.799	25.82
657.557	26.62
658.316	28.03
659.075	26.62
659.833	27.22
660.592	28.22
661.35	26.62
662.108	30.82
662.866	29.43
663.625	29.42
664.383	31.22
665.141	33.62
665.899	34.22
666.656	33.42
667.414	36.42
668.172	35.62
668.93	36.82
669.687	40.62
670.445	40.62
671.202	43.22
671.959	45.43
672.717	45.62
673.474	47.82
674.231	50.42
674.988	53.02
675.745	54.82
676.502	57.02
677.259	58.03
678.015	59.43
678.772	62.02
679.529	67.22
680.285	68.62
681.042	74.22
681.798	74.42
682.554	81.22
683.31	84.62
684.067	88.62
684.823	90.43
685.579	96.03
686.335	99.03
687.09	106.62
687.846	112.62
688.602	116.22
689.358	125.43
690.113	126.62
690.869	136.22
691.624	145.02
692.379	149.82
693.135	159.03
693.89	166.02
694.645	175.43
695.4	183.83
696.155	191.03
696.91	200.02
697.665	212.43
698.419	224.22
699.174	235.62
699.929	248.22
700.683	263.03
701.437	276.42
702.192	288.82
702.946	299.43
703.7	315.82
704.454	334.22
705.208	349.02
705.962	362.22
706.716	389.82
707.47	401.82
708.224	422.82
708.978	444.22
709.731	466.42
710.485	487.62
711.238	516.43
711.992	536.43
712.745	566.02
713.498	590.62
714.251	620.03
715.004	643.82
715.757	678.22
716.51	708.42
717.263	741.42
718.016	769.42
718.769	808.62
719.521	852.62
720.274	893.82
721.026	930.22
721.779	972.42
722.531	1015.02
723.283	1064.22
724.036	1112.22
724.788	1156.62
725.54	1207.42
726.292	1271.83
727.044	1321.22
727.795	1380.62
728.547	1442.22
729.299	1497.62
730.05	1565.43
730.802	1637.82
731.553	1702.22
732.305	1783.03
733.056	1851.62
733.807	1933.82
734.558	2002.82
735.309	2095.82
736.06	2174.02
736.811	2269.62
737.562	2363.42
738.313	2448.02
739.064	2542.42
739.814	2654.03
740.565	2751.22
741.315	2872.42
742.066	2978.43
742.816	3101.83
743.566	3215.62
744.316	3351.42
745.066	3465.03
745.816	3609.62
746.566	3743.03
747.316	3886.22
748.066	4021.03
748.816	4172.23
749.565	4312.02
750.315	4463.82
751.064	4642.43
751.814	4800.23
752.563	4957.43
753.312	5117.62
754.061	5288.62
754.81	5472.03
755.559	5680.83
756.308	5872.62
757.057	6056.23
757.806	6242.03
758.555	6461.62
759.303	6687.23
760.052	6914.82
760.801	7131.43
761.549	7368.02
762.297	7585.23
763.046	7840.62
763.794	8107.23
764.542	8359.62
765.29	8595.42
766.038	8831.43
766.786	9076.83
767.534	9343.83
768.281	9601.42
769.029	9869.62
769.777	10147.83
770.524	10362.02
771.272	10622.83
772.019	10871.42
772.766	11158.03
773.513	11440.83
774.261	11713.23
775.008	11927.83
775.755	12161.23
776.501	12418.02
777.248	12700.62
777.995	12970.62
778.742	13183.83
779.488	13387.02
780.235	13584.03
780.981	13778.23
781.728	14063.83
782.474	14319.03
783.22	14547.22
783.966	14721.23
784.712	14864.02
785.458	15091.03
786.204	15302.83
786.95	15539.43
787.696	15692.22
788.442	15818.62
789.187	15946.62
789.933	16065.62
790.678	16165.03
791.424	16324.22
792.169	16434.22
792.914	16548.83
793.659	16608.62
794.404	16619.82
795.149	16647.62
795.894	16700.62
796.639	16809.03
797.384	16847.02
798.129	16825.03
798.873	16769.02
799.618	16691.62
800.362	16682.83
801.107	16737.42
801.851	16726.62
802.595	16680.42
803.339	16534.22
804.084	16396.62
804.828	16269.03
805.571	16167.02
806.315	16144.23
807.059	16035.62
807.803	15926.02
808.546	15712.62
809.29	15495.43
810.034	15346.22
810.777	15220.22
811.52	15143.23
812.263	14970.83
813.007	14760.03
813.75	14500.43
814.493	14270.22
815.236	14053.83
815.979	13903.22
816.721	13761.42
817.464	13590.62
818.207	13358.43
818.949	13106.23
819.692	12819.83
820.434	12643.83
821.177	12481.62
821.919	12315.23
822.661	12106.83
823.403	11868.03
824.145	11629.62
824.887	11351.43
825.629	11182.43
826.371	11011.02
827.112	10861.62
827.854	10720.83
828.596	10485.83
829.337	10265.83
830.079	10048.23
830.82	9851.83
831.561	9736.62
832.302	9608.83
833.043	9488.62
833.785	9322.02
834.525	9108.23
835.266	8936.83
836.007	8782.62
836.748	8653.83
837.489	8569.03
838.229	8475.42
838.97	8344.62
839.71	8210.83
840.45	8048.63
841.191	7875.22
841.931	7792.42
842.671	7722.22
843.411	7647.63
844.151	7606.43
844.891	7491.62
845.631	7370.43
846.37	7230.62
847.11	7112.63
847.849	7046.82
848.589	7014.02
849.328	6981.62
850.068	6922.63
850.807	6845.22
851.546	6754.23
852.285	6657.63
853.024	6597.42
853.763	6572.43
854.502	6549.43
855.241	6515.83
855.98	6478.62
856.718	6381.23
857.457	6301.23
858.195	6199.43
858.934	6134.63
859.672	6104.43
860.41	6070.22
861.149	6020.43
861.887	5972.03
862.625	5869.42
863.363	5752.23
864.101	5670.62
864.838	5595.02
865.576	5544.42
866.314	5496.42
867.051	5425.82
867.789	5355.23
868.526	5233.62
869.264	5107.23
870.001	5000.03
870.738	4924.43
871.475	4851.03
872.212	4773.63
872.949	4698.82
873.686	4615.03
874.423	4494.83
875.159	4383.02
875.896	4280.22
876.633	4178.22
877.369	4105.83
878.106	4025.43
878.842	3954.22
879.578	3857.02
880.314	3767.82
881.05	3670.82
881.786	3564.63
882.522	3478.22
883.258	3408.82
883.994	3339.62
884.73	3278.42
885.465	3204.82
886.201	3137.42
886.936	3048.02
887.672	2970.02
888.407	2880.42
889.142	2824.42
889.877	2773.22
890.613	2706.43
891.348	2663.62
892.083	2610.22
892.817	2545.22
893.552	2474.03
894.287	2411.63
895.021	2365.82
895.756	2311.62
896.49	2270.03
897.225	2237.02
897.959	2193.62
898.693	2153.03
899.428	2109.82
900.162	2059.03
900.896	2012.43
901.63	1980.43
902.363	1960.03
903.097	1927.42
903.831	1909.43
904.564	1885.42
905.298	1851.42
906.031	1826.02
906.765	1815.82
907.498	1786.42
908.231	1766.22
908.965	1759.83
909.698	1741.82
910.431	1741.82
911.163	1733.82
911.896	1714.62
912.629	1703.43
913.362	1683.43
914.094	1675.22
914.827	1653.82
915.559	1647.22
916.292	1638.62
917.024	1618.03
917.756	1598.03
918.488	1574.22
919.22	1538.83
919.952	1495.22
920.684	1453.82
921.416	1401.62
922.148	1362.03
922.879	1310.62
923.611	1259.03
924.343	1208.22
925.074	1158.62
925.805	1105.03
926.537	1057.43
927.268	1003.22
927.999	960.22
928.73	920.02
929.461	879.42
930.192	850.03
930.923	816.62
931.653	791.62
932.384	762.62
933.115	741.22
933.845	715.62
934.575	694.22
935.306	672.62
936.036	660.22
936.766	642.22
937.496	631.62
938.226	621.43
938.956	607.82
939.686	594.42
940.416	587.42
941.146	574.43
941.875	562.62
942.605	553.42
943.334	542.02
944.064	536.03
944.793	528.82
945.522	514.22
946.251	510.62
946.98	502.22
947.709	489.62
948.438	476.22
949.167	466.43
949.896	451.22
950.625	442.42
951.353	430.62
952.082	415.03
952.81	404.02
953.539	390.22
954.267	379.43
954.995	363.62
955.723	346.82
956.451	338.42
957.179	318.02
957.907	304.43
958.635	292.83
959.363	279.83
960.09	267.22
960.818	252.02
961.545	238.43
962.273	229.02
963	216.82
963.727	202.82
964.455	192.62
965.182	183.62
965.909	175.42
966.636	164.03
967.363	153.03
968.089	147.03
968.816	139.43
969.543	128.43
970.269	124.62
970.996	120.22
971.722	110.62
972.449	107.03
973.175	101.82
973.901	92.82
974.627	90.22
975.353	86.82
976.079	79.22
976.805	77.02
977.531	76.02
978.256	69.22
978.982	67.43
979.707	64.22
980.433	62.02
981.158	59.22
981.884	56.22
982.609	52.42
983.334	50.82
984.059	48.82
984.784	50.22
985.509	46.62
986.234	46.62
986.958	46.43
987.683	43.03
988.408	41.82
989.132	41.82
989.857	39.62
990.581	39.22
991.305	38.42
992.029	38.02
992.754	36.03
993.478	35.22
994.202	34.82
994.925	34.22
995.649	32.62
996.373	34.42
997.097	31.82
997.82	33.22
998.544	32.22
999.267	30.82
999.99	30.02
1000.713	30.03
1001.437	30.82
1002.16	29.62
1002.883	29.22
1003.606	29.62
1004.328	28.22
1005.051	27.42
1005.774	28.03
1006.497	27.02
1007.219	26.43
1007.941	26.43
1008.664	26.62
1009.386	26.03
1010.108	27.62
1010.83	25.82
1011.553	25.62
1012.274	25.42
1012.996	24.82
1013.718	24.62
1014.44	24.62
1015.162	27.03
1015.883	26.03
1016.605	24.43
1017.326	25.42
1018.047	23.62
1018.769	24.03
1019.49	25.22
1020.211	23.62
1020.932	24.03
1021.653	25.62
1022.374	25.43
1023.094	22.83
1023.815	22.62
1024.536	22.62
1025.256	23.82
1025.977	23.43
1026.697	24.03
1027.417	24.03
1028.138	23.43
1028.858	24.43
1029.578	22.22
1030.298	23.82
1031.018	22.22
1031.737	23.82
1032.457	22.22
1033.177	23.82
1033.896	23.02
1034.616	22.42
1035.335	21.42
1036.055	23.22
1036.774	21.22
1037.493	22.03
1038.212	23.22
1038.931	23.22
1039.65	22.62
1040.369	22.02
1041.088	22.62
1041.806	21.82
1042.525	23.22
1043.244	23.62
1043.962	22.83
1044.68	22.22
1045.399	22.22
1046.117	20.62
1046.835	22.22
1047.553	21.62
1048.271	23.02
1048.989	22.22
1049.707	22.02
1050.425	22.82
1051.142	20.83
1051.86	20.42
1052.577	21.82
1053.295	22.42
1054.012	20.43
1054.729	22.22
1055.446	23.03
1056.163	21.43
1056.881	22.22
1057.597	19.62
1058.314	20.22
1059.031	23.03
1059.748	21.82
1060.464	20.02
1061.181	21.43
1061.897	21.22
1062.614	19.22
1063.33	19.42
1064.046	22.62
1064.762	22.62
1065.478	22.02
1066.194	21.03
1066.91	21.22
1067.626	20.22
1068.342	21.03
1069.057	22.22
1069.773	21.02
1070.488	22.02
1071.204	22.22
1071.919	21.83
1072.634	21.43
1073.35	22.42
1074.065	19.62
1074.78	21.03
1075.495	21.03
1076.209	22.22
1076.924	21.03
1077.639	22.22
1078.353	21.82
1079.068	20.42
1079.782	21.62
1080.497	20.62
1081.211	21.43
1081.925	21.42
1082.639	21.03
1083.353	19.62
1084.067	20.22
1084.781	20.62
1085.495	20.62
1086.209	20.03
1086.922	21.82
1087.636	22.43
1088.349	18.62
1089.063	22.22
1089.776	22.02
1090.489	20.82
1091.202	20.83
1091.916	20.83
1092.628	21.62
1093.341	20.42
1094.054	21.82
1094.767	22.42
1095.48	21.03
1096.192	20.62
1096.905	20.43
1097.617	21.22
1098.329	19.62
1099.042	21.82
1099.754	21.62
1100.466	20.42
1101.178	22.03
1101.89	19.82
1102.602	21.22
1103.314	21.62
1104.025	21.22
1104.737	21.82
1105.448	22.42
1106.16	20.62
1106.871	21.82
1107.582	20.82
1108.294	21.22
1109.005	19.62
1109.716	20.22
1110.427	21.43
1111.138	21.43
1111.848	20.42
1112.559	21.22
1113.27	20.22
1113.98	20.62
1114.691	19.42
1115.401	21.22
1116.112	-0.38
1116.822	-0.58
1117.532	0.62
1118.242	0.22
1118.952	1.62
1119.662	2.02
1120.372	2.62
1121.081	2.82
1121.791	1.42
1122.501	2.42
1123.21	19.62
1123.92	19.82
1124.629	20.82
1125.338	20.82
1126.047	21.82
1126.756	20.82
1127.465	0.22
1128.174	-0.17
1128.883	0.22
1129.592	-0.18
