# Supplementary material for: Real-time monitoring polymerization degree of organic photovoltaic materials toward no batch-to-batch variations in device performance
Source: Nat Commun. 2024 Feb 10;15:1248. doi: 10.1038/s41467-024-45510-w (PMC10858892; doi:10.1038/s41467-024-45510-w)
Supplement: Supplementary file 4 — Supplementary Code 1 [file 41467_2024_45510_MOESM4_ESM.zip › Supplementary code file/Small dataset/Subt2_00032.txt]

½ÚµãSubt2_00032.txtµÄÊý¾Ý

Date: Tue Jun 27 11:38:11 CST 2023
User: 16473
Spectrometer: QEPB1887
´¥·¢Ä£Ê½: 0
»ý·ÖÊ±¼ä (Ãë): 1.000000E-1
Scans to average: 5
ÆôÓÃ°µÔëÉùÐ£Õý: true
ÆôÓÃ·ÇÏßÐÔÐ£Õý: false
»¬¶¯Æ½¾ù¿í¶È: 0
XÖáÄ£Ê½: Wavelengths
Number of Pixels in Spectrum: 1044
>>>>>Begin Spectral Data<<<<<
348.275	1.92
349.063	1.92
349.85	1.92
350.637	2.12
351.425	2.92
352.212	4.12
352.999	2.72
353.786	2.53
354.572	3.92
355.359	2.53
356.146	2.92
356.933	4.32
357.719	3.72
358.506	3.32
359.292	3.52
360.079	4.12
360.865	2.32
361.651	2.72
362.437	5.12
363.223	2.72
364.009	1.32
364.795	5.12
365.581	2.72
366.367	2.72
367.153	3.92
367.939	3.72
368.724	3.32
369.51	3.92
370.295	4.32
371.081	5.32
371.866	4.52
372.651	4.12
373.437	4.52
374.222	3.72
375.007	6.12
375.792	4.92
376.577	4.12
377.361	5.12
378.146	5.12
378.931	4.52
379.716	4.72
380.5	5.52
381.285	4.72
382.069	5.72
382.853	6.72
383.638	5.32
384.422	5.32
385.206	7.32
385.99	6.72
386.774	5.92
387.558	5.72
388.342	6.12
389.126	5.52
389.91	8.53
390.693	6.53
391.477	5.72
392.26	6.72
393.044	7.32
393.827	6.92
394.611	7.53
395.394	5.72
396.177	5.52
396.96	7.53
397.743	8.52
398.526	7.92
399.309	7.52
400.092	8.52
400.875	6.53
401.657	7.52
402.44	9.72
403.222	7.52
404.005	8.53
404.787	8.32
405.57	8.52
406.352	7.32
407.134	6.52
407.916	8.32
408.698	6.72
409.48	7.32
410.262	9.12
411.044	9.12
411.826	7.32
412.607	8.53
413.389	9.72
414.171	7.92
414.952	8.32
415.733	8.32
416.515	8.12
417.296	6.92
418.077	8.72
418.858	6.32
419.64	5.92
420.421	7.12
421.201	6.52
421.982	5.72
422.763	5.92
423.544	6.12
424.324	6.32
425.105	4.92
425.886	5.12
426.666	4.72
427.446	5.12
428.227	5.72
429.007	3.72
429.787	4.12
430.567	5.52
431.347	3.72
432.127	3.52
432.907	4.32
433.687	4.12
434.466	2.32
435.246	2.53
436.026	1.32
436.805	-0.68
437.585	-0.28
438.364	0.72
439.143	-2.08
439.922	-2.28
440.702	-2.28
441.481	-2.68
442.26	-5.68
443.039	-2.88
443.818	-1.68
444.596	-4.68
445.375	-3.48
446.154	-5.47
446.932	-8.08
447.711	-5.88
448.489	-8.08
449.268	-9.28
450.046	-9.28
450.824	-8.88
451.602	-10.88
452.381	-8.08
453.159	-9.88
453.936	-8.68
454.714	-10.48
455.492	-6.88
456.27	-7.28
457.048	-7.08
457.825	-7.48
458.603	-5.68
459.38	-7.08
460.158	-6.68
460.935	-6.08
461.712	-5.88
462.489	-5.68
463.266	-4.68
464.043	-4.68
464.82	-5.48
465.597	-3.88
466.374	-5.28
467.151	-5.28
467.928	-3.28
468.704	-3.88
469.481	-4.68
470.257	-4.08
471.034	-3.08
471.81	-2.47
472.586	-4.08
473.362	-3.28
474.138	-2.28
474.914	-4.08
475.69	-2.88
476.466	-3.88
477.242	-3.88
478.018	-2.48
478.793	-2.28
479.569	-3.08
480.345	-2.48
481.12	-1.88
481.895	-4.08
482.671	-4.08
483.446	-2.88
484.221	-2.68
484.996	-3.68
485.771	-3.28
486.546	-1.88
487.321	-4.28
488.096	-4.08
488.871	-3.47
489.645	-5.08
490.42	-4.08
491.195	-3.47
491.969	-5.48
492.743	-6.68
493.518	-5.48
494.292	-4.48
495.066	-5.88
495.84	-6.28
496.614	-5.88
497.388	-6.28
498.162	-6.48
498.936	-5.68
499.71	-7.28
500.483	-5.48
501.257	-6.68
502.031	-6.68
502.804	-5.68
503.577	-6.68
504.351	-7.08
505.124	-6.48
505.897	-6.68
506.67	-7.48
507.443	-8.47
508.216	-7.48
508.989	-8.28
509.762	-7.88
510.535	-8.08
511.307	-8.68
512.08	-9.68
512.853	-8.68
513.625	-9.08
514.397	-9.08
515.17	-10.88
515.942	-8.08
516.714	-9.68
517.486	-10.08
518.258	-8.68
519.03	-7.88
519.802	-9.88
520.574	-8.28
521.346	-9.28
522.117	-9.68
522.889	-9.88
523.66	-9.28
524.432	-10.88
525.203	-10.08
525.974	-10.28
526.746	-9.88
527.517	-11.68
528.288	-9.28
529.059	-12.48
529.83	-9.68
530.601	-11.88
531.372	-11.28
532.142	-10.88
532.913	-11.08
533.684	-10.88
534.454	-10.88
535.225	-12.48
535.995	-8.88
536.765	-11.28
537.535	-13.68
538.306	-11.68
539.076	-12.88
539.846	-12.08
540.616	-11.68
541.385	-10.28
542.155	-12.08
542.925	-11.48
543.695	-11.68
544.464	-12.28
545.234	-11.68
546.003	-11.48
546.772	-10.68
547.542	-12.88
548.311	-10.48
549.08	-12.08
549.849	-12.48
550.618	-11.48
551.387	-12.08
552.156	-13.68
552.925	-10.48
553.693	-9.28
554.462	-12.88
555.231	-11.08
555.999	-11.08
556.767	-10.48
557.536	-9.68
558.304	-11.68
559.072	-8.48
559.84	-9.28
560.608	-7.68
561.376	-9.48
562.144	-8.88
562.912	-7.68
563.68	-6.08
564.448	-5.88
565.215	-5.88
565.983	-5.48
566.75	-6.68
567.518	-9.48
568.285	-6.88
569.052	-6.08
569.819	-7.28
570.587	-5.88
571.354	-8.48
572.121	-9.08
572.887	-8.48
573.654	-9.08
574.421	-9.28
575.188	-9.47
575.954	-9.68
576.721	-8.48
577.487	-10.28
578.254	-9.47
579.02	-8.28
579.786	-12.68
580.552	-9.88
581.318	-9.88
582.084	-10.48
582.85	-8.88
583.616	-8.48
584.382	-10.28
585.148	-8.08
585.913	-8.88
586.679	-8.88
587.444	-8.48
588.21	-7.48
588.975	-7.48
589.741	-6.08
590.506	-6.48
591.271	-6.08
592.036	-6.88
592.801	-4.28
593.566	-4.48
594.331	-5.28
595.096	-4.48
595.86	-3.08
596.625	-4.28
597.389	-2.08
598.154	1.12
598.918	0.72
599.683	4.12
600.447	7.53
601.211	7.12
601.975	6.52
602.739	3.72
603.503	4.72
604.267	2.12
605.031	0.12
605.795	0.92
606.558	1.52
607.322	1.72
608.086	2.12
608.849	0.12
609.612	0.92
610.376	2.12
611.139	2.52
611.902	0.12
612.665	3.32
613.428	2.12
614.191	2.32
614.954	1.12
615.717	0.12
616.48	0.52
617.242	1.52
618.005	0.92
618.767	1.72
619.53	1.52
620.292	1.72
621.054	0.72
621.817	-0.28
622.579	2.72
623.341	1.53
624.103	1.32
624.865	1.32
625.626	0.92
626.388	0.32
627.15	1.12
627.912	2.92
628.673	2.72
629.435	3.32
630.196	3.92
630.957	2.92
631.719	2.32
632.48	4.92
633.241	5.72
634.002	2.72
634.763	5.53
635.524	7.12
636.285	7.32
637.045	8.92
637.806	9.32
638.567	9.92
639.327	11.12
640.087	12.12
640.848	11.32
641.608	13.32
642.368	15.52
643.129	15.52
643.889	16.32
644.649	18.32
645.409	18.52
646.168	25.12
646.928	24.32
647.688	26.32
648.448	25.52
649.207	25.72
649.967	25.92
650.726	23.72
651.485	20.72
652.245	23.72
653.004	23.52
653.763	24.12
654.522	22.92
655.281	25.52
656.04	23.92
656.799	25.12
657.557	25.92
658.316	27.12
659.075	26.92
659.833	26.52
660.592	27.72
661.35	27.52
662.108	29.92
662.866	29.32
663.625	28.72
664.383	32.53
665.141	31.12
665.899	33.52
666.656	34.92
667.414	35.52
668.172	36.52
668.93	37.12
669.687	40.52
670.445	40.32
671.202	42.32
671.959	43.72
672.717	45.52
673.474	47.12
674.231	49.92
674.988	51.92
675.745	55.72
676.502	58.92
677.259	57.32
678.015	60.72
678.772	63.52
679.529	68.12
680.285	69.72
681.042	72.53
681.798	76.92
682.554	80.92
683.31	83.72
684.067	88.52
684.823	91.92
685.579	98.12
686.335	99.92
687.09	108.12
687.846	112.32
688.602	117.12
689.358	124.32
690.113	128.72
690.869	137.92
691.624	143.32
692.379	149.52
693.135	158.12
693.89	166.32
694.645	177.12
695.4	182.72
696.155	191.32
696.91	200.52
697.665	215.32
698.419	227.32
699.174	236.12
699.929	247.72
700.683	261.12
701.437	271.92
702.192	287.32
702.946	301.92
703.7	317.92
704.454	331.52
705.208	349.32
705.962	365.12
706.716	386.72
707.47	404.32
708.224	421.72
708.978	447.72
709.731	467.32
710.485	489.32
711.238	514.12
711.992	540.32
712.745	563.12
713.498	589.72
714.251	621.12
715.004	646.12
715.757	678.72
716.51	710.12
717.263	741.92
718.016	779.92
718.769	812.72
719.521	850.32
720.274	891.12
721.026	933.12
721.779	981.32
722.531	1015.72
723.283	1054.92
724.036	1113.32
724.788	1163.52
725.54	1214.12
726.292	1271.92
727.044	1325.52
727.795	1387.92
728.547	1449.52
729.299	1506.12
730.05	1577.12
730.802	1640.52
731.553	1712.32
732.305	1787.12
733.056	1857.32
733.807	1941.12
734.558	2013.32
735.309	2098.32
736.06	2187.72
736.811	2268.12
737.562	2356.92
738.313	2453.12
739.064	2551.92
739.814	2661.72
740.565	2758.53
741.315	2869.92
742.066	2982.52
742.816	3105.53
743.566	3232.92
744.316	3353.32
745.066	3472.12
745.816	3614.93
746.566	3753.52
747.316	3900.32
748.066	4056.53
748.816	4183.72
749.565	4317.92
750.315	4482.72
751.064	4649.93
751.814	4811.32
752.563	4970.73
753.312	5138.92
754.061	5318.52
754.81	5492.93
755.559	5694.73
756.308	5876.33
757.057	6074.92
757.806	6273.92
758.555	6472.32
759.303	6697.12
760.052	6943.93
760.801	7175.12
761.549	7388.92
762.297	7628.12
763.046	7859.12
763.794	8117.93
764.542	8377.72
765.29	8618.72
766.038	8871.92
766.786	9126.32
767.534	9365.92
768.281	9669.52
769.029	9926.12
769.777	10161.52
770.524	10435.12
771.272	10657.92
772.019	10935.12
772.766	11200.12
773.513	11499.52
774.261	11754.52
775.008	11987.33
775.755	12233.72
776.501	12476.92
777.248	12775.92
777.995	13037.33
778.742	13270.52
779.488	13435.92
780.235	13660.92
780.981	13862.52
781.728	14126.32
782.474	14405.73
783.22	14637.73
783.966	14819.33
784.712	14973.33
785.458	15175.92
786.204	15406.32
786.95	15615.92
787.696	15826.32
788.442	15967.32
789.187	16057.32
789.933	16171.32
790.678	16319.52
791.424	16436.73
792.169	16571.32
792.914	16672.72
793.659	16731.92
794.404	16772.92
795.149	16785.72
795.894	16846.12
796.639	16951.92
797.384	16991.53
798.129	16953.73
798.873	16928.92
799.618	16829.52
800.362	16826.12
801.107	16860.72
801.851	16870.72
802.595	16789.72
803.339	16697.12
804.084	16520.92
804.828	16403.92
805.571	16324.33
806.315	16266.12
807.059	16215.92
807.803	16075.72
808.546	15855.12
809.29	15634.52
810.034	15452.12
810.777	15381.73
811.52	15267.12
812.263	15114.92
813.007	14894.32
813.75	14629.72
814.493	14383.73
815.236	14185.72
815.979	14025.92
816.721	13902.52
817.464	13721.32
818.207	13481.52
818.949	13201.72
819.692	12953.92
820.434	12758.12
821.177	12577.32
821.919	12412.72
822.661	12222.52
823.403	11985.33
824.145	11726.12
824.887	11488.52
825.629	11247.73
826.371	11125.92
827.112	10956.32
827.854	10805.52
828.596	10584.52
829.337	10359.12
830.079	10123.52
830.82	9942.72
831.561	9792.72
832.302	9703.92
833.043	9552.92
833.785	9397.32
834.525	9191.32
835.266	9008.72
836.007	8842.52
836.748	8732.72
837.489	8632.72
838.229	8525.52
838.97	8418.52
839.71	8276.92
840.45	8103.32
841.191	7951.52
841.931	7841.12
842.671	7766.12
843.411	7713.52
844.151	7647.32
844.891	7542.92
845.631	7412.52
846.37	7272.32
847.11	7173.12
847.849	7116.12
848.589	7071.52
849.328	7036.72
850.068	6976.92
850.807	6910.52
851.546	6805.12
852.285	6712.72
853.024	6654.12
853.763	6590.52
854.502	6588.12
855.241	6561.32
855.98	6516.73
856.718	6432.92
857.457	6335.12
858.195	6252.92
858.934	6194.12
859.672	6145.12
860.41	6113.92
861.149	6076.52
861.887	6004.92
862.625	5915.52
863.363	5814.33
864.101	5716.32
864.838	5642.12
865.576	5601.52
866.314	5535.32
867.051	5476.53
867.789	5379.52
868.526	5265.32
869.264	5154.52
870.001	5039.12
870.738	4957.32
871.475	4891.72
872.212	4814.12
872.949	4748.72
873.686	4658.12
874.423	4541.12
875.159	4435.52
875.896	4308.72
876.633	4225.52
877.369	4142.52
878.106	4062.72
878.842	3988.72
879.578	3913.52
880.314	3805.93
881.05	3714.72
881.786	3599.53
882.522	3506.12
883.258	3443.72
883.994	3386.72
884.73	3303.12
885.465	3239.12
886.201	3162.92
886.936	3063.32
887.672	2991.12
888.407	2914.72
889.142	2845.32
889.877	2801.72
890.613	2746.12
891.348	2689.52
892.083	2636.12
892.817	2570.12
893.552	2503.72
894.287	2438.72
895.021	2381.93
895.756	2342.52
896.49	2295.32
897.225	2256.12
897.959	2226.92
898.693	2173.92
899.428	2128.32
900.162	2079.33
900.896	2031.32
901.63	1998.92
902.363	1976.92
903.097	1950.52
903.831	1920.32
904.564	1904.92
905.298	1888.92
906.031	1849.12
906.765	1824.32
907.498	1804.52
908.231	1781.52
908.965	1774.72
909.698	1761.32
910.431	1754.72
911.163	1750.12
911.896	1737.92
912.629	1717.52
913.362	1712.32
914.094	1688.32
914.827	1671.12
915.559	1667.12
916.292	1653.32
917.024	1635.12
917.756	1619.92
918.488	1591.12
919.22	1548.72
919.952	1506.12
920.684	1468.72
921.416	1409.72
922.148	1370.72
922.879	1322.32
923.611	1276.72
924.343	1217.53
925.074	1168.72
925.805	1117.12
926.537	1066.32
927.268	1010.52
927.999	966.72
928.73	922.32
929.461	890.72
930.192	857.92
930.923	821.52
931.653	802.12
932.384	769.32
933.115	751.72
933.845	722.72
934.575	700.32
935.306	680.92
936.036	662.72
936.766	649.12
937.496	633.52
938.226	620.72
938.956	609.12
939.686	603.72
940.416	591.92
941.146	579.12
941.875	568.92
942.605	555.72
943.334	549.52
944.064	538.12
944.793	531.72
945.522	525.32
946.251	512.52
946.98	503.92
947.709	490.72
948.438	482.92
949.167	473.12
949.896	458.72
950.625	445.92
951.353	435.92
952.082	421.72
952.81	407.12
953.539	396.52
954.267	386.32
954.995	364.32
955.723	352.52
956.451	339.32
957.179	318.92
957.907	304.72
958.635	293.32
959.363	279.92
960.09	266.12
960.818	254.72
961.545	244.92
962.273	225.32
963	216.52
963.727	204.92
964.455	192.52
965.182	182.72
965.909	175.52
966.636	165.52
967.363	156.52
968.089	147.92
968.816	142.52
969.543	130.92
970.269	125.52
970.996	119.72
971.722	110.53
972.449	105.72
973.175	102.92
973.901	95.92
974.627	89.92
975.353	88.92
976.079	80.52
976.805	76.92
977.531	76.32
978.256	69.92
978.982	67.32
979.707	65.12
980.433	62.92
981.158	58.92
981.884	55.72
982.609	55.32
983.334	52.52
984.059	49.72
984.784	49.52
985.509	46.12
986.234	46.12
986.958	43.53
987.683	43.92
988.408	39.52
989.132	43.32
989.857	39.12
990.581	40.52
991.305	38.72
992.029	38.72
992.754	37.92
993.478	34.52
994.202	33.72
994.925	33.72
995.649	35.72
996.373	34.72
997.097	33.12
997.82	32.32
998.544	32.72
999.267	30.12
999.99	30.32
1000.713	29.92
1001.437	29.92
1002.16	30.32
1002.883	28.12
1003.606	29.52
1004.328	27.72
1005.051	25.72
1005.774	26.53
1006.497	28.92
1007.219	27.12
1007.941	27.12
1008.664	26.72
1009.386	25.72
1010.108	27.12
1010.83	26.92
1011.553	25.52
1012.274	26.92
1012.996	26.32
1013.718	25.12
1014.44	25.12
1015.162	26.52
1015.883	24.32
1016.605	25.32
1017.326	24.52
1018.047	24.72
1018.769	23.12
1019.49	26.72
1020.211	24.32
1020.932	24.12
1021.653	22.52
1022.374	26.53
1023.094	23.53
1023.815	22.72
1024.536	23.12
1025.256	24.52
1025.977	22.53
1026.697	24.72
1027.417	22.53
1028.138	22.72
1028.858	22.12
1029.578	23.12
1030.298	23.32
1031.018	22.92
1031.737	24.12
1032.457	21.52
1033.177	23.12
1033.896	22.12
1034.616	22.52
1035.335	21.72
1036.055	22.32
1036.774	22.92
1037.493	20.92
1038.212	24.72
1038.931	21.52
1039.65	22.32
1040.369	20.72
1041.088	23.12
1041.806	20.92
1042.525	22.12
1043.244	22.32
1043.962	22.53
1044.68	20.92
1045.399	22.32
1046.117	21.12
1046.835	21.32
1047.553	21.52
1048.271	22.92
1048.989	21.52
1049.707	20.72
1050.425	21.72
1051.142	21.12
1051.86	19.32
1052.577	21.92
1053.295	21.12
1054.012	21.72
1054.729	22.72
1055.446	20.32
1056.163	20.32
1056.881	23.92
1057.597	19.12
1058.314	21.72
1059.031	23.12
1059.748	23.32
1060.464	20.32
1061.181	20.92
1061.897	22.12
1062.614	19.32
1063.33	18.92
1064.046	21.92
1064.762	19.92
1065.478	21.12
1066.194	22.72
1066.91	21.32
1067.626	20.12
1068.342	20.72
1069.057	21.72
1069.773	20.12
1070.488	22.72
1071.204	22.92
1071.919	19.32
1072.634	22.52
1073.35	21.52
1074.065	20.32
1074.78	20.52
1075.495	21.12
1076.209	21.32
1076.924	21.52
1077.639	19.92
1078.353	21.32
1079.068	20.52
1079.782	20.52
1080.497	22.53
1081.211	22.32
1081.925	20.92
1082.639	21.92
1083.353	20.32
1084.067	20.52
1084.781	22.52
1085.495	20.72
1086.209	19.52
1086.922	18.72
1087.636	21.12
1088.349	20.12
1089.063	20.92
1089.776	21.32
1090.489	20.72
1091.202	21.12
1091.916	21.72
1092.628	21.32
1093.341	19.32
1094.054	21.52
1094.767	20.72
1095.48	20.52
1096.192	19.92
1096.905	20.52
1097.617	20.52
1098.329	19.32
1099.042	20.32
1099.754	21.12
1100.466	19.72
1101.178	21.72
1101.89	18.72
1102.602	21.12
1103.314	19.72
1104.025	22.32
1104.737	19.32
1105.448	21.92
1106.16	20.32
1106.871	21.32
1107.582	19.92
1108.294	20.52
1109.005	20.92
1109.716	20.72
1110.427	21.12
1111.138	20.12
1111.848	19.92
1112.559	22.32
1113.27	20.12
1113.98	20.92
1114.691	22.12
1115.401	20.32
1116.112	-0.48
1116.822	-0.48
1117.532	0.53
1118.242	-0.28
1118.952	1.52
1119.662	1.72
1120.372	2.72
1121.081	1.72
1121.791	3.12
1122.501	1.92
1123.21	20.32
1123.92	20.92
1124.629	21.92
1125.338	19.72
1126.047	19.12
1126.756	21.32
1127.465	-1.28
1128.174	-0.28
1128.883	1.72
1129.592	0.52
