# Supplementary material for: Real-time monitoring polymerization degree of organic photovoltaic materials toward no batch-to-batch variations in device performance
Source: Nat Commun. 2024 Feb 10;15:1248. doi: 10.1038/s41467-024-45510-w (PMC10858892; doi:10.1038/s41467-024-45510-w)
Supplement: Supplementary file 4 — Supplementary Code 1 [file 41467_2024_45510_MOESM4_ESM.zip › Supplementary code file/Small dataset/Subt2_00033.txt]

½ÚµãSubt2_00033.txtµÄÊý¾Ý

Date: Tue Jun 27 11:39:11 CST 2023
User: 16473
Spectrometer: QEPB1887
´¥·¢Ä£Ê½: 0
»ý·ÖÊ±¼ä (Ãë): 1.000000E-1
Scans to average: 5
ÆôÓÃ°µÔëÉùÐ£Õý: true
ÆôÓÃ·ÇÏßÐÔÐ£Õý: false
»¬¶¯Æ½¾ù¿í¶È: 0
XÖáÄ£Ê½: Wavelengths
Number of Pixels in Spectrum: 1044
>>>>>Begin Spectral Data<<<<<
348.275	1.7
349.063	1.5
349.85	3.1
350.637	1.5
351.425	4.1
352.212	3.9
352.999	1.9
353.786	3.1
354.572	3.9
355.359	3.5
356.146	2.9
356.933	3.3
357.719	2.7
358.506	3.3
359.292	2.9
360.079	3.3
360.865	1.9
361.651	3.7
362.437	5.3
363.223	4.5
364.009	2.5
364.795	5.1
365.581	2.7
366.367	2.7
367.153	3.1
367.939	3.5
368.724	2.1
369.51	4.9
370.295	4.1
371.081	4.9
371.866	4.5
372.651	4.1
373.437	5.7
374.222	3.5
375.007	5.1
375.792	5.7
376.577	3.5
377.361	5.9
378.146	4.7
378.931	3.3
379.716	5.7
380.5	5.3
381.285	4.9
382.069	5.9
382.853	6.9
383.638	6.9
384.422	6.7
385.206	7.1
385.99	5.9
386.774	6.1
387.558	6.1
388.342	6.5
389.126	6.9
389.91	7.7
390.693	6.3
391.477	5.9
392.26	6.9
393.044	8.3
393.827	6.5
394.611	7.7
395.394	7.9
396.177	7.3
396.96	8.1
397.743	8.5
398.526	7.9
399.309	8.5
400.092	8.5
400.875	6.7
401.657	8.5
402.44	8.7
403.222	7.9
404.005	7.9
404.787	9.3
405.57	8.1
406.352	8.3
407.134	7.1
407.916	8.5
408.698	8.3
409.48	7.5
410.262	9.1
411.044	9.1
411.826	8.1
412.607	9.7
413.389	9.7
414.171	7.7
414.952	9.1
415.733	9.5
416.515	8.3
417.296	6.7
418.077	8.1
418.858	6.3
419.64	7.5
420.421	7.5
421.201	6.1
421.982	5.7
422.763	6.5
423.544	6.7
424.324	5.1
425.105	6.3
425.886	5.3
426.666	4.7
427.446	4.7
428.227	5.1
429.007	3.9
429.787	4.5
430.567	5.7
431.347	3.5
432.127	3.5
432.907	3.9
433.687	2.1
434.466	2.3
435.246	1.9
436.026	1.7
436.805	-0.5
437.585	-0.3
438.364	-0.1
439.143	-1.9
439.922	-2.9
440.702	-2.5
441.481	-2.3
442.26	-4.5
443.039	-2.7
443.818	-3.7
444.596	-4.3
445.375	-4.5
446.154	-4.9
446.932	-7.1
447.711	-5.5
448.489	-7.9
449.268	-8.9
450.046	-8.5
450.824	-8.7
451.602	-10.5
452.381	-9.1
453.159	-9.7
453.936	-8.9
454.714	-9.1
455.492	-7.7
456.27	-7.3
457.048	-7.7
457.825	-7.3
458.603	-5.1
459.38	-6.7
460.158	-5.7
460.935	-5.9
461.712	-6.1
462.489	-6.5
463.266	-3.5
464.043	-4.9
464.82	-3.7
465.597	-3.9
466.374	-4.5
467.151	-5.1
467.928	-3.5
468.704	-4.3
469.481	-4.3
470.257	-1.7
471.034	-2.1
471.81	-2.9
472.586	-2.9
473.362	-2.3
474.138	-2.5
474.914	-5.3
475.69	-3.3
476.466	-3.9
477.242	-3.9
478.018	-3.1
478.793	-3.1
479.569	-1.9
480.345	-2.3
481.12	-2.5
481.895	-4.1
482.671	-3.3
483.446	-1.7
484.221	-2.7
484.996	-3.5
485.771	-3.3
486.546	-1.9
487.321	-4.7
488.096	-2.7
488.871	-2.9
489.645	-4.9
490.42	-4.9
491.195	-4.3
491.969	-5.1
492.743	-5.5
493.518	-5.1
494.292	-4.9
495.066	-6.1
495.84	-4.9
496.614	-6.5
497.388	-6.1
498.162	-6.5
498.936	-6.3
499.71	-6.9
500.483	-5.3
501.257	-6.3
502.031	-5.5
502.804	-5.9
503.577	-5.5
504.351	-7.1
505.124	-8.3
505.897	-6.7
506.67	-7.9
507.443	-8.1
508.216	-7.9
508.989	-9.1
509.762	-10.3
510.535	-8.3
511.307	-8.5
512.08	-11.1
512.853	-9.5
513.625	-8.7
514.397	-8.9
515.17	-9.9
515.942	-6.3
516.714	-9.7
517.486	-10.9
518.258	-8.3
519.03	-8.9
519.802	-10.1
520.574	-9.3
521.346	-8.3
522.117	-10.5
522.889	-10.3
523.66	-9.1
524.432	-11.7
525.203	-10.5
525.974	-9.9
526.746	-9.9
527.517	-10.7
528.288	-11.7
529.059	-12.5
529.83	-10.1
530.601	-9.5
531.372	-11.1
532.142	-12.1
532.913	-11.7
533.684	-9.9
534.454	-10.7
535.225	-12.7
535.995	-8.9
536.765	-11.7
537.535	-11.7
538.306	-11.9
539.076	-13.3
539.846	-11.7
540.616	-11.3
541.385	-10.9
542.155	-11.9
542.925	-12.7
543.695	-10.7
544.464	-11.7
545.234	-12.9
546.003	-11.7
546.772	-10.9
547.542	-11.5
548.311	-11.7
549.08	-11.9
549.849	-11.9
550.618	-9.7
551.387	-11.5
552.156	-13.1
552.925	-10.3
553.693	-8.5
554.462	-12.3
555.231	-10.9
555.999	-11.9
556.767	-10.3
557.536	-9.5
558.304	-11.9
559.072	-7.1
559.84	-9.5
560.608	-8.3
561.376	-8.9
562.144	-9.1
562.912	-5.7
563.68	-6.1
564.448	-5.5
565.215	-7.3
565.983	-6.1
566.75	-7.9
567.518	-7.9
568.285	-7.3
569.052	-6.1
569.819	-5.5
570.587	-6.1
571.354	-8.3
572.121	-9.1
572.887	-8.9
573.654	-9.1
574.421	-9.1
575.188	-9.3
575.954	-8.1
576.721	-7.1
577.487	-9.7
578.254	-9.9
579.02	-9.9
579.786	-11.5
580.552	-9.1
581.318	-8.3
582.084	-11.3
582.85	-8.5
583.616	-8.3
584.382	-9.5
585.148	-7.9
585.913	-9.9
586.679	-9.1
587.444	-7.3
588.21	-6.9
588.975	-7.7
589.741	-7.7
590.506	-5.5
591.271	-6.5
592.036	-6.1
592.801	-5.5
593.566	-4.3
594.331	-5.9
595.096	-2.9
595.86	-3.3
596.625	-3.9
597.389	-2.3
598.154	1.1
598.918	3.1
599.683	4.9
600.447	8.1
601.211	6.5
601.975	5.3
602.739	2.9
603.503	5.3
604.267	4.3
605.031	0.7
605.795	1.1
606.558	0.3
607.322	2.9
608.086	3.1
608.849	-0.1
609.612	1.5
610.376	3.1
611.139	0.3
611.902	0.9
612.665	2.9
613.428	0.7
614.191	2.3
614.954	1.3
615.717	1.5
616.48	1.1
617.242	1.3
618.005	1.5
618.767	2.1
619.53	1.3
620.292	2.3
621.054	1.3
621.817	0.5
622.579	1.7
623.341	1.1
624.103	-0.3
624.865	1.5
625.626	1.7
626.388	0.7
627.15	2.7
627.912	2.7
628.673	2.7
629.435	2.9
630.196	3.1
630.957	5.5
631.719	2.5
632.48	4.9
633.241	7.1
634.002	4.5
634.763	5.3
635.524	6.5
636.285	7.1
637.045	8.5
637.806	10.3
638.567	10.5
639.327	10.7
640.087	13.1
640.848	11.9
641.608	13.5
642.368	15.5
643.129	16.1
643.889	17.3
644.649	18.9
645.409	19.1
646.168	23.9
646.928	24.3
647.688	26.5
648.448	25.3
649.207	25.9
649.967	25.5
650.726	22.9
651.485	22.5
652.245	25.3
653.004	24.1
653.763	22.9
654.522	25.3
655.281	26.3
656.04	23.3
656.799	24.9
657.557	25.9
658.316	26.7
659.075	27.3
659.833	26.9
660.592	30.3
661.35	28.7
662.108	29.5
662.866	29.5
663.625	28.3
664.383	31.1
665.141	33.3
665.899	34.1
666.656	34.1
667.414	35.3
668.172	35.5
668.93	37.9
669.687	41.7
670.445	39.7
671.202	43.9
671.959	45.5
672.717	45.3
673.474	47.1
674.231	50.7
674.988	50.3
675.745	55.1
676.502	57.1
677.259	59.5
678.015	63.3
678.772	64.7
679.529	68.1
680.285	68.5
681.042	73.7
681.798	78.3
682.554	81.5
683.31	82.7
684.067	91.7
684.823	94.3
685.579	97.3
686.335	102.3
687.09	107.5
687.846	115.7
688.602	118.7
689.358	126.1
690.113	131.3
690.869	140.1
691.624	147.1
692.379	152.9
693.135	161.5
693.89	168.9
694.645	179.1
695.4	186.5
696.155	196.3
696.91	204.1
697.665	221.3
698.419	227.5
699.174	240.3
699.929	248.7
700.683	264.9
701.437	276.1
702.192	292.3
702.946	306.3
703.7	323.5
704.454	337.7
705.208	351.3
705.962	376.3
706.716	390.5
707.47	410.3
708.224	428.7
708.978	451.3
709.731	472.7
710.485	491.9
711.238	524.9
711.992	550.1
712.745	571.1
713.498	599.3
714.251	622.7
715.004	653.3
715.757	687.3
716.51	721.7
717.263	748.5
718.016	787.9
718.769	828.5
719.521	868.1
720.274	904.3
721.026	939.5
721.779	986.9
722.531	1029.7
723.283	1073.9
724.036	1121.9
724.788	1183.3
725.54	1232.5
726.292	1288.9
727.044	1343.9
727.795	1397.1
728.547	1455.9
729.299	1520.5
730.05	1592.3
730.802	1661.9
731.553	1742.3
732.305	1814.7
733.056	1885.3
733.807	1952.9
734.558	2039.9
735.309	2127.3
736.06	2213.5
736.811	2307.5
737.562	2381.1
738.313	2489.5
739.064	2589.5
739.814	2698.1
740.565	2801.1
741.315	2911.3
742.066	3016.7
742.816	3147.3
743.566	3268.9
744.316	3404.3
745.066	3537.7
745.816	3661.5
746.566	3807.5
747.316	3947.5
748.066	4097.1
748.816	4242.9
749.565	4394.1
750.315	4548.1
751.064	4687.7
751.814	4884.9
752.563	5043.9
753.312	5219.5
754.061	5384.3
754.81	5585.1
755.559	5781.3
756.308	5966.7
757.057	6173.7
757.806	6350.9
758.555	6571.1
759.303	6801.9
760.052	7045.7
760.801	7276.5
761.549	7508.5
762.297	7736.9
763.046	8018.3
763.794	8259.3
764.542	8532.3
765.29	8785.9
766.038	9026.7
766.786	9273.7
767.534	9530.1
768.281	9821.9
769.029	10114.7
769.777	10360.3
770.524	10602.1
771.272	10851.9
772.019	11152.7
772.766	11420.9
773.513	11701.5
774.261	11968.5
775.008	12217.5
775.755	12460.3
776.501	12740.1
777.248	13014.1
777.995	13286.7
778.742	13525.1
779.488	13725.7
780.235	13925.1
780.981	14135.3
781.728	14446.1
782.474	14716.9
783.22	14923.5
783.966	15138.1
784.712	15298.7
785.458	15491.7
786.204	15733.9
786.95	15981.1
787.696	16179.9
788.442	16317.5
789.187	16411.7
789.933	16529.7
790.678	16665.5
791.424	16824.5
792.169	16946.5
792.914	17056.3
793.659	17095.9
794.404	17161.1
795.149	17166.3
795.894	17240.1
796.639	17326.1
797.384	17408.3
798.129	17367.7
798.873	17329.3
799.618	17248.9
800.362	17226.7
801.107	17278.9
801.851	17266.5
802.595	17211.7
803.339	17115.7
804.084	16929.5
804.828	16794.7
805.571	16733.7
806.315	16661.1
807.059	16609.3
807.803	16472.7
808.546	16244.9
809.29	16034.7
810.034	15863.3
810.777	15744.9
811.52	15632.9
812.263	15490.5
813.007	15253.5
813.75	14998.1
814.493	14727.9
815.236	14550.9
815.979	14387.3
816.721	14233.9
817.464	14043.1
818.207	13800.7
818.949	13531.5
819.692	13240.1
820.434	13059.9
821.177	12887.3
821.919	12740.5
822.661	12522.3
823.403	12269.9
824.145	11998.3
824.887	11747.9
825.629	11540.7
826.371	11391.9
827.112	11222.3
827.854	11059.9
828.596	10843.9
829.337	10597.5
830.079	10373.9
830.82	10196.7
831.561	10047.3
832.302	9911.3
833.043	9778.1
833.785	9616.5
834.525	9419.9
835.266	9219.1
836.007	9041.3
836.748	8941.7
837.489	8833.1
838.229	8745.1
838.97	8604.3
839.71	8465.5
840.45	8290.5
841.191	8135.3
841.931	8023.7
842.671	7965.7
843.411	7888.7
844.151	7833.5
844.891	7724.7
845.631	7582.1
846.37	7448.5
847.11	7344.5
847.849	7282.7
848.589	7236.5
849.328	7197.5
850.068	7143.3
850.807	7073.5
851.546	6953.9
852.285	6842.1
853.024	6817.3
853.763	6760.7
854.502	6745.1
855.241	6721.7
855.98	6662.7
856.718	6584.9
857.457	6488.7
858.195	6390.9
858.934	6310.3
859.672	6296.7
860.41	6259.3
861.149	6222.7
861.887	6148.9
862.625	6054.5
863.363	5942.1
864.101	5837.9
864.838	5757.7
865.576	5716.3
866.314	5657.7
867.051	5592.1
867.789	5511.3
868.526	5394.7
869.264	5277.7
870.001	5172.5
870.738	5074.5
871.475	4999.5
872.212	4922.9
872.949	4861.5
873.686	4763.1
874.423	4645.9
875.159	4522.9
875.896	4415.9
876.633	4310.3
877.369	4234.1
878.106	4164.7
878.842	4085.7
879.578	4004.9
880.314	3905.1
881.05	3791.1
881.786	3699.5
882.522	3596.3
883.258	3524.7
883.994	3455.5
884.73	3373.3
885.465	3317.1
886.201	3240.5
886.936	3152.9
887.672	3066.5
888.407	2994.7
889.142	2914.3
889.877	2862.9
890.613	2818.1
891.348	2748.7
892.083	2699.3
892.817	2643.9
893.552	2565.3
894.287	2502.9
895.021	2446.1
895.756	2393.1
896.49	2353.5
897.225	2307.5
897.959	2269.1
898.693	2227.5
899.428	2185.9
900.162	2133.1
900.896	2090.1
901.63	2054.1
902.363	2020.3
903.097	2005.7
903.831	1976.7
904.564	1954.3
905.298	1925.7
906.031	1898.9
906.765	1869.7
907.498	1846.1
908.231	1831.9
908.965	1821.1
909.698	1806.9
910.431	1792.5
911.163	1791.7
911.896	1780.7
912.629	1766.5
913.362	1741.1
914.094	1729.3
914.827	1714.3
915.559	1709.7
916.292	1689.5
917.024	1680.9
917.756	1651.3
918.488	1628.3
919.22	1598.3
919.952	1543.5
920.684	1502.3
921.416	1451.7
922.148	1404.7
922.879	1359.1
923.611	1307.7
924.343	1250.7
925.074	1192.9
925.805	1146.5
926.537	1090.7
927.268	1036.9
927.999	988.9
928.73	945.5
929.461	911.3
930.192	873.7
930.923	839.5
931.653	818.5
932.384	790.5
933.115	766.9
933.845	736.7
934.575	720.5
935.306	698.3
936.036	678.1
936.766	669.3
937.496	654.5
938.226	637.5
938.956	625.7
939.686	615.3
940.416	605.5
941.146	593.1
941.875	585.5
942.605	570.9
943.334	562.5
944.064	554.5
944.793	544.1
945.522	534.1
946.251	529.1
946.98	519.3
947.709	507.3
948.438	493.3
949.167	481.3
949.896	467.1
950.625	456.7
951.353	444.3
952.082	430.5
952.81	419.9
953.539	406.5
954.267	389.9
954.995	376.3
955.723	360.5
956.451	346.1
957.179	329.5
957.907	313.9
958.635	301.5
959.363	288.3
960.09	271.5
960.818	259.7
961.545	247.5
962.273	233.3
963	222.1
963.727	210.5
964.455	197.7
965.182	188.1
965.909	178.1
966.636	171.3
967.363	158.9
968.089	151.3
968.816	140.1
969.543	132.3
970.269	127.7
970.996	121.9
971.722	113.3
972.449	109.3
973.175	103.9
973.901	97.7
974.627	93.5
975.353	89.3
976.079	83.3
976.805	77.9
977.531	76.9
978.256	72.7
978.982	67.3
979.707	65.7
980.433	63.3
981.158	59.9
981.884	58.1
982.609	54.5
983.334	53.9
984.059	50.5
984.784	49.7
985.509	48.1
986.234	47.3
986.958	45.5
987.683	42.9
988.408	42.3
989.132	41.9
989.857	40.7
990.581	40.9
991.305	38.7
992.029	40.9
992.754	37.5
993.478	36.1
994.202	34.3
994.925	34.1
995.649	34.5
996.373	34.9
997.097	33.1
997.82	33.5
998.544	31.7
999.267	30.9
999.99	30.1
1000.713	30.5
1001.437	31.3
1002.16	29.7
1002.883	29.5
1003.606	29.3
1004.328	29.7
1005.051	25.5
1005.774	28.3
1006.497	27.3
1007.219	27.1
1007.941	27.5
1008.664	27.7
1009.386	24.9
1010.108	27.5
1010.83	27.1
1011.553	26.3
1012.274	26.9
1012.996	23.7
1013.718	26.7
1014.44	24.9
1015.162	26.1
1015.883	25.3
1016.605	24.9
1017.326	24.5
1018.047	25.7
1018.769	23.7
1019.49	24.7
1020.211	25.9
1020.932	25.7
1021.653	24.1
1022.374	26.3
1023.094	22.1
1023.815	23.1
1024.536	24.1
1025.256	24.9
1025.977	24.9
1026.697	24.9
1027.417	22.5
1028.138	23.9
1028.858	23.3
1029.578	25.3
1030.298	24.5
1031.018	22.7
1031.737	25.5
1032.457	23.3
1033.177	23.5
1033.896	24.5
1034.616	22.3
1035.335	21.7
1036.055	24.1
1036.774	22.5
1037.493	23.1
1038.212	23.7
1038.931	23.5
1039.65	22.7
1040.369	22.1
1041.088	24.3
1041.806	22.9
1042.525	24.7
1043.244	24.1
1043.962	22.9
1044.68	23.3
1045.399	21.1
1046.117	24.1
1046.835	21.7
1047.553	22.3
1048.271	24.1
1048.989	23.3
1049.707	21.1
1050.425	22.9
1051.142	22.1
1051.86	21.7
1052.577	23.5
1053.295	21.7
1054.012	22.9
1054.729	23.1
1055.446	21.5
1056.163	20.7
1056.881	23.9
1057.597	20.7
1058.314	21.7
1059.031	23.5
1059.748	23.1
1060.464	20.5
1061.181	21.7
1061.897	22.1
1062.614	18.9
1063.33	20.3
1064.046	22.3
1064.762	21.9
1065.478	20.9
1066.194	22.5
1066.91	20.3
1067.626	22.5
1068.342	21.5
1069.057	22.1
1069.773	20.3
1070.488	22.3
1071.204	22.5
1071.919	20.9
1072.634	20.9
1073.35	22.7
1074.065	21.7
1074.78	21.5
1075.495	22.1
1076.209	22.1
1076.924	20.7
1077.639	21.3
1078.353	21.9
1079.068	20.9
1079.782	20.1
1080.497	23.3
1081.211	20.7
1081.925	22.3
1082.639	20.9
1083.353	20.7
1084.067	20.3
1084.781	22.3
1085.495	21.5
1086.209	20.5
1086.922	20.5
1087.636	21.3
1088.349	21.1
1089.063	21.7
1089.776	21.9
1090.489	20.1
1091.202	20.5
1091.916	22.5
1092.628	21.7
1093.341	21.3
1094.054	22.1
1094.767	21.7
1095.48	19.9
1096.192	21.9
1096.905	20.3
1097.617	21.9
1098.329	20.7
1099.042	22.7
1099.754	21.1
1100.466	19.9
1101.178	22.1
1101.89	20.7
1102.602	20.5
1103.314	21.3
1104.025	21.5
1104.737	20.9
1105.448	23.1
1106.16	21.3
1106.871	21.7
1107.582	21.3
1108.294	20.9
1109.005	19.7
1109.716	19.3
1110.427	21.1
1111.138	22.7
1111.848	19.9
1112.559	21.9
1113.27	19.9
1113.98	18.9
1114.691	21.3
1115.401	21.7
1116.112	-0.7
1116.822	-1.1
1117.532	0.9
1118.242	0.5
1118.952	0.9
1119.662	0.9
1120.372	2.3
1121.081	2.7
1121.791	2.9
1122.501	1.9
1123.21	21.1
1123.92	21.1
1124.629	21.5
1125.338	20.7
1126.047	21.3
1126.756	22.5
1127.465	-0.1
1128.174	-0.3
1128.883	0.7
1129.592	0.1
