# Supplementary material for: Real-time monitoring polymerization degree of organic photovoltaic materials toward no batch-to-batch variations in device performance
Source: Nat Commun. 2024 Feb 10;15:1248. doi: 10.1038/s41467-024-45510-w (PMC10858892; doi:10.1038/s41467-024-45510-w)
Supplement: Supplementary file 4 — Supplementary Code 1 [file 41467_2024_45510_MOESM4_ESM.zip › Supplementary code file/Small dataset/Subt2_00034.txt]

½ÚµãSubt2_00034.txtµÄÊý¾Ý

Date: Tue Jun 27 11:40:12 CST 2023
User: 16473
Spectrometer: QEPB1887
´¥·¢Ä£Ê½: 0
»ý·ÖÊ±¼ä (Ãë): 1.000000E-1
Scans to average: 5
ÆôÓÃ°µÔëÉùÐ£Õý: true
ÆôÓÃ·ÇÏßÐÔÐ£Õý: false
»¬¶¯Æ½¾ù¿í¶È: 0
XÖáÄ£Ê½: Wavelengths
Number of Pixels in Spectrum: 1044
>>>>>Begin Spectral Data<<<<<
348.275	2.62
349.063	2.83
349.85	3.62
350.637	3.02
351.425	3.42
352.212	5.22
352.999	3.22
353.786	4.03
354.572	4.82
355.359	4.22
356.146	3.22
356.933	5.62
357.719	2.62
358.506	4.03
359.292	4.22
360.079	3.82
360.865	2.22
361.651	3.03
362.437	4.82
363.223	4.82
364.009	2.03
364.795	5.62
365.581	2.22
366.367	3.42
367.153	4.42
367.939	5.03
368.724	3.02
369.51	3.83
370.295	4.42
371.081	5.22
371.866	4.62
372.651	4.42
373.437	5.82
374.222	3.42
375.007	4.42
375.792	5.62
376.577	4.62
377.361	6.03
378.146	5.22
378.931	4.42
379.716	5.82
380.5	5.22
381.285	6.82
382.069	7.02
382.853	6.02
383.638	6.62
384.422	6.03
385.206	8.03
385.99	6.82
386.774	7.43
387.558	6.22
388.342	6.22
389.126	6.62
389.91	9.03
390.693	8.03
391.477	5.02
392.26	6.03
393.044	8.02
393.827	6.83
394.611	7.62
395.394	7.62
396.177	6.62
396.96	7.62
397.743	10.22
398.526	10.22
399.309	8.42
400.092	8.82
400.875	7.43
401.657	7.42
402.44	8.62
403.222	7.82
404.005	7.22
404.787	10.02
405.57	8.02
406.352	7.03
407.134	8.82
407.916	10.43
408.698	7.22
409.48	9.22
410.262	9.03
411.044	8.82
411.826	9.22
412.607	9.22
413.389	9.43
414.171	9.22
414.952	8.82
415.733	9.22
416.515	8.22
417.296	6.62
418.077	9.42
418.858	7.02
419.64	6.82
420.421	6.62
421.201	5.62
421.982	6.02
422.763	7.03
423.544	7.22
424.324	7.22
425.105	6.22
425.886	5.42
426.666	3.43
427.446	5.62
428.227	5.02
429.007	5.22
429.787	3.22
430.567	5.02
431.347	4.42
432.127	2.62
432.907	3.82
433.687	3.62
434.466	2.02
435.246	2.83
436.026	1.22
436.805	0.02
437.585	1.03
438.364	0.42
439.143	0.62
439.922	-1.18
440.702	-2.78
441.481	-2.98
442.26	-4.18
443.039	-3.38
443.818	-4.57
444.596	-4.38
445.375	-3.18
446.154	-3.78
446.932	-7.38
447.711	-6.38
448.489	-7.97
449.268	-8.78
450.046	-8.97
450.824	-7.98
451.602	-8.98
452.381	-8.78
453.159	-8.57
453.936	-9.18
454.714	-9.38
455.492	-6.97
456.27	-7.78
457.048	-5.78
457.825	-6.78
458.603	-5.78
459.38	-6.18
460.158	-5.18
460.935	-4.97
461.712	-6.18
462.489	-4.78
463.266	-4.78
464.043	-4.97
464.82	-4.98
465.597	-4.18
466.374	-3.57
467.151	-4.18
467.928	-2.97
468.704	-4.18
469.481	-4.78
470.257	-3.58
471.034	-0.97
471.81	-3.17
472.586	-2.78
473.362	-3.38
474.138	-2.38
474.914	-3.78
475.69	-3.78
476.466	-3.98
477.242	-3.18
478.018	-3.18
478.793	-1.58
479.569	-3.18
480.345	-2.78
481.12	-1.38
481.895	-3.38
482.671	-2.97
483.446	-3.97
484.221	-3.58
484.996	-3.58
485.771	-2.17
486.546	-0.58
487.321	-3.18
488.096	-2.97
488.871	-3.97
489.645	-4.38
490.42	-3.38
491.195	-3.97
491.969	-3.97
492.743	-5.78
493.518	-4.78
494.292	-3.58
495.066	-5.98
495.84	-4.18
496.614	-6.17
497.388	-5.57
498.162	-6.38
498.936	-4.57
499.71	-7.58
500.483	-5.18
501.257	-6.38
502.031	-4.98
502.804	-5.78
503.577	-5.18
504.351	-7.18
505.124	-6.38
505.897	-6.78
506.67	-7.58
507.443	-7.57
508.216	-6.97
508.989	-9.18
509.762	-7.97
510.535	-7.18
511.307	-6.78
512.08	-9.97
512.853	-8.38
513.625	-8.58
514.397	-8.38
515.17	-10.57
515.942	-6.97
516.714	-8.58
517.486	-8.57
518.258	-8.38
519.03	-8.38
519.802	-9.38
520.574	-9.18
521.346	-8.18
522.117	-10.97
522.889	-9.38
523.66	-8.97
524.432	-10.78
525.203	-9.58
525.974	-8.38
526.746	-10.38
527.517	-9.78
528.288	-10.18
529.059	-11.58
529.83	-9.78
530.601	-9.78
531.372	-10.18
532.142	-10.58
532.913	-9.17
533.684	-9.58
534.454	-9.38
535.225	-11.78
535.995	-9.57
536.765	-11.38
537.535	-12.18
538.306	-11.97
539.076	-11.78
539.846	-11.38
540.616	-10.98
541.385	-10.38
542.155	-11.18
542.925	-11.98
543.695	-11.17
544.464	-11.78
545.234	-11.97
546.003	-11.38
546.772	-10.78
547.542	-10.78
548.311	-10.78
549.08	-10.98
549.849	-11.38
550.618	-11.78
551.387	-11.38
552.156	-12.97
552.925	-10.98
553.693	-9.18
554.462	-11.38
555.231	-11.38
555.999	-9.78
556.767	-10.18
557.536	-9.38
558.304	-10.38
559.072	-7.97
559.84	-8.18
560.608	-8.18
561.376	-9.18
562.144	-7.58
562.912	-6.97
563.68	-5.97
564.448	-5.78
565.215	-6.18
565.983	-5.58
566.75	-5.97
567.518	-8.78
568.285	-6.78
569.052	-5.17
569.819	-7.18
570.587	-5.78
571.354	-7.38
572.121	-9.58
572.887	-8.58
573.654	-7.98
574.421	-8.18
575.188	-9.57
575.954	-7.78
576.721	-8.38
577.487	-9.58
578.254	-8.78
579.02	-9.18
579.786	-9.78
580.552	-9.97
581.318	-8.18
582.084	-9.78
582.85	-9.17
583.616	-7.97
584.382	-9.18
585.148	-8.38
585.913	-8.97
586.679	-7.78
587.444	-7.58
588.21	-7.57
588.975	-7.38
589.741	-5.78
590.506	-5.38
591.271	-6.57
592.036	-5.38
592.801	-5.38
593.566	-4.18
594.331	-4.78
595.096	-3.78
595.86	-2.78
596.625	-2.57
597.389	-1.78
598.154	0.22
598.918	2.22
599.683	4.03
600.447	7.83
601.211	7.62
601.975	5.22
602.739	4.43
603.503	4.03
604.267	2.22
605.031	1.42
605.795	0.43
606.558	1.62
607.322	2.02
608.086	2.82
608.849	1.03
609.612	2.82
610.376	3.42
611.139	1.22
611.902	1.82
612.665	2.43
613.428	2.42
614.191	2.62
614.954	1.62
615.717	2.03
616.48	1.03
617.242	1.62
618.005	1.03
618.767	2.22
619.53	2.03
620.292	1.62
621.054	1.22
621.817	1.83
622.579	2.82
623.341	1.43
624.103	0.62
624.865	1.82
625.626	1.22
626.388	2.42
627.15	1.22
627.912	5.43
628.673	2.42
629.435	3.02
630.196	3.42
630.957	3.62
631.719	2.62
632.48	5.62
633.241	6.62
634.002	4.62
634.763	5.62
635.524	7.02
636.285	8.03
637.045	10.22
637.806	9.42
638.567	9.42
639.327	10.22
640.087	11.62
640.848	12.43
641.608	14.42
642.368	16.62
643.129	16.82
643.889	17.83
644.649	18.82
645.409	20.22
646.168	25.42
646.928	25.42
647.688	26.22
648.448	24.62
649.207	25.82
649.967	27.22
650.726	25.22
651.485	22.43
652.245	25.62
653.004	23.82
653.763	24.22
654.522	24.42
655.281	26.22
656.04	25.02
656.799	25.42
657.557	27.42
658.316	26.82
659.075	26.62
659.833	27.62
660.592	29.62
661.35	28.62
662.108	29.82
662.866	31.03
663.625	30.22
664.383	33.22
665.141	33.42
665.899	34.62
666.656	35.03
667.414	37.42
668.172	35.62
668.93	37.82
669.687	42.22
670.445	43.62
671.202	41.62
671.959	46.43
672.717	45.82
673.474	47.82
674.231	50.62
674.988	53.02
675.745	55.42
676.502	58.82
677.259	59.43
678.015	61.62
678.772	65.62
679.529	68.62
680.285	70.82
681.042	76.03
681.798	80.22
682.554	81.62
683.31	85.62
684.067	92.22
684.823	94.03
685.579	99.22
686.335	104.22
687.09	109.42
687.846	115.62
688.602	122.43
689.358	126.62
690.113	130.82
690.869	139.22
691.624	146.82
692.379	153.22
693.135	162.83
693.89	169.62
694.645	179.62
695.4	190.03
696.155	197.62
696.91	209.42
697.665	221.82
698.419	229.62
699.174	240.03
699.929	254.02
700.683	268.03
701.437	282.82
702.192	293.62
702.946	309.62
703.7	326.02
704.454	342.62
705.208	358.22
705.962	375.43
706.716	392.03
707.47	410.42
708.224	436.22
708.978	456.03
709.731	483.62
710.485	498.62
711.238	524.43
711.992	551.62
712.745	576.62
713.498	607.62
714.251	634.22
715.004	659.22
715.757	694.82
716.51	727.82
717.263	755.22
718.016	794.62
718.769	827.62
719.521	869.22
720.274	907.02
721.026	946.02
721.779	997.22
722.531	1039.02
723.283	1091.62
724.036	1138.83
724.788	1191.02
725.54	1237.42
726.292	1305.22
727.044	1348.02
727.795	1412.62
728.547	1481.62
729.299	1540.03
730.05	1605.43
730.802	1679.22
731.553	1757.62
732.305	1822.42
733.056	1908.02
733.807	1975.82
734.558	2056.02
735.309	2137.43
736.06	2221.22
736.811	2324.62
737.562	2407.83
738.313	2505.82
739.064	2608.42
739.814	2714.22
740.565	2811.42
741.315	2926.22
742.066	3043.02
742.816	3160.83
743.566	3298.22
744.316	3421.62
745.066	3542.83
745.816	3684.62
746.566	3839.22
747.316	3981.62
748.066	4132.42
748.816	4264.82
749.565	4419.83
750.315	4578.43
751.064	4734.82
751.814	4913.23
752.563	5073.83
753.312	5240.42
754.061	5428.83
754.81	5605.82
755.559	5820.62
756.308	6012.03
757.057	6203.02
757.806	6396.43
758.555	6616.62
759.303	6848.62
760.052	7074.23
760.801	7318.43
761.549	7549.83
762.297	7793.62
763.046	8023.83
763.794	8303.23
764.542	8573.83
765.29	8822.83
766.038	9070.43
766.786	9326.42
767.534	9590.62
768.281	9880.03
769.029	10157.83
769.777	10420.62
770.524	10646.62
771.272	10915.03
772.019	11215.03
772.766	11485.23
773.513	11769.42
774.261	12020.83
775.008	12286.03
775.755	12511.83
776.501	12794.83
777.248	13083.83
777.995	13346.83
778.742	13584.42
779.488	13776.02
780.235	13992.23
780.981	14223.23
781.728	14505.62
782.474	14745.23
783.22	14987.62
783.966	15188.23
784.712	15344.82
785.458	15563.42
786.204	15800.83
786.95	16036.02
787.696	16223.42
788.442	16372.43
789.187	16477.02
789.933	16598.82
790.678	16698.22
791.424	16886.22
792.169	17041.82
792.914	17123.83
793.659	17170.62
794.404	17203.02
795.149	17217.83
795.894	17291.62
796.639	17391.62
797.384	17442.83
798.129	17457.62
798.873	17377.62
799.618	17296.82
800.362	17297.62
801.107	17308.02
801.851	17328.82
802.595	17273.42
803.339	17152.22
804.084	16975.22
804.828	16878.03
805.571	16801.62
806.315	16725.82
807.059	16631.62
807.803	16490.22
808.546	16291.03
809.29	16077.23
810.034	15902.42
810.777	15791.62
811.52	15656.63
812.263	15510.22
813.007	15329.03
813.75	15049.23
814.493	14763.62
815.236	14567.82
815.979	14430.42
816.721	14251.03
817.464	14069.02
818.207	13852.23
818.949	13554.43
819.692	13301.23
820.434	13091.42
821.177	12934.23
821.919	12753.42
822.661	12547.23
823.403	12305.42
824.145	12027.02
824.887	11772.02
825.629	11563.43
826.371	11415.62
827.112	11254.83
827.854	11083.83
828.596	10878.62
829.337	10622.42
830.079	10401.02
830.82	10208.62
831.561	10056.23
832.302	9962.23
833.043	9808.62
833.785	9636.62
834.525	9422.43
835.266	9252.62
836.007	9070.83
836.748	8948.03
837.489	8840.23
838.229	8755.22
838.97	8631.83
839.71	8478.03
840.45	8320.22
841.191	8136.03
841.931	8039.02
842.671	7965.82
843.411	7920.82
844.151	7839.03
844.891	7736.42
845.631	7590.23
846.37	7456.62
847.11	7356.82
847.849	7271.43
848.589	7244.62
849.328	7222.02
850.068	7168.63
850.807	7086.82
851.546	6987.62
852.285	6874.43
853.024	6815.42
853.763	6773.82
854.502	6753.23
855.241	6733.83
855.98	6680.03
856.718	6586.03
857.457	6497.02
858.195	6404.43
858.934	6335.03
859.672	6298.83
860.41	6277.82
861.149	6224.82
861.887	6156.82
862.625	6067.43
863.363	5955.23
864.101	5852.23
864.838	5775.82
865.576	5729.23
866.314	5670.02
867.051	5600.63
867.789	5527.82
868.526	5415.62
869.264	5292.42
870.001	5167.43
870.738	5079.63
871.475	5010.22
872.212	4946.43
872.949	4866.42
873.686	4771.82
874.423	4659.62
875.159	4550.23
875.896	4418.62
876.633	4326.03
877.369	4242.42
878.106	4165.62
878.842	4092.83
879.578	3997.62
880.314	3917.62
881.05	3793.43
881.786	3681.22
882.522	3604.62
883.258	3516.82
883.994	3459.22
884.73	3390.42
885.465	3321.02
886.201	3247.83
886.936	3168.82
887.672	3073.22
888.407	2993.63
889.142	2920.22
889.877	2866.03
890.613	2819.02
891.348	2763.43
892.083	2697.82
892.817	2639.22
893.552	2578.83
894.287	2507.63
895.021	2453.23
895.756	2407.82
896.49	2359.22
897.225	2316.43
897.959	2280.82
898.693	2239.42
899.428	2187.22
900.162	2132.42
900.896	2096.43
901.63	2062.22
902.363	2033.42
903.097	1998.03
903.831	1972.82
904.564	1955.22
905.298	1924.82
906.031	1899.43
906.765	1886.82
907.498	1849.03
908.231	1835.42
908.965	1823.22
909.698	1814.02
910.431	1801.03
911.163	1792.02
911.896	1779.42
912.629	1761.62
913.362	1752.82
914.094	1733.42
914.827	1716.82
915.559	1703.62
916.292	1694.22
917.024	1681.83
917.756	1659.03
918.488	1635.42
919.22	1598.03
919.952	1549.03
920.684	1502.22
921.416	1455.62
922.148	1409.82
922.879	1354.22
923.611	1298.62
924.343	1252.83
925.074	1199.62
925.805	1141.03
926.537	1094.22
927.268	1035.03
927.999	992.22
928.73	955.82
929.461	909.02
930.192	877.43
930.923	842.42
931.653	820.03
932.384	785.82
933.115	765.22
933.845	743.03
934.575	713.82
935.306	695.02
936.036	679.42
936.766	667.82
937.496	652.82
938.226	639.22
938.956	626.03
939.686	612.22
940.416	609.82
941.146	593.22
941.875	584.82
942.605	571.02
943.334	561.82
944.064	554.22
944.793	545.82
945.522	533.43
946.251	526.62
946.98	517.82
947.709	508.42
948.438	494.82
949.167	480.22
949.896	471.43
950.625	459.42
951.353	445.22
952.082	431.03
952.81	420.22
953.539	405.62
954.267	388.82
954.995	376.22
955.723	362.62
956.451	347.82
957.179	330.02
957.907	314.22
958.635	299.83
959.363	286.03
960.09	273.82
960.818	260.22
961.545	246.03
962.273	232.62
963	220.82
963.727	211.02
964.455	197.62
965.182	188.62
965.909	179.22
966.636	171.82
967.363	159.82
968.089	153.82
968.816	142.82
969.543	132.43
970.269	127.82
970.996	121.82
971.722	115.62
972.449	107.82
973.175	104.82
973.901	97.03
974.627	93.22
975.353	89.22
976.079	83.02
976.805	77.22
977.531	77.22
978.256	72.42
978.982	68.43
979.707	66.42
980.433	63.02
981.158	59.02
981.884	58.62
982.609	57.62
983.334	52.42
984.059	50.82
984.784	51.82
985.509	48.03
986.234	47.42
986.958	46.62
987.683	45.03
988.408	44.03
989.132	42.82
989.857	41.03
990.581	40.03
991.305	39.62
992.029	39.02
992.754	38.62
993.478	37.22
994.202	36.03
994.925	35.03
995.649	34.22
996.373	34.22
997.097	33.43
997.82	32.82
998.544	33.43
999.267	32.02
999.99	30.22
1000.713	32.22
1001.437	31.22
1002.16	30.83
1002.883	29.03
1003.606	30.22
1004.328	29.22
1005.051	28.22
1005.774	28.22
1006.497	29.42
1007.219	27.82
1007.941	28.03
1008.664	27.62
1009.386	25.43
1010.108	28.03
1010.83	28.42
1011.553	26.02
1012.274	25.82
1012.996	26.02
1013.718	25.82
1014.44	25.62
1015.162	28.22
1015.883	25.62
1016.605	24.82
1017.326	25.22
1018.047	25.22
1018.769	25.22
1019.49	27.42
1020.211	23.22
1020.932	26.43
1021.653	24.62
1022.374	25.83
1023.094	23.62
1023.815	24.03
1024.536	23.62
1025.256	25.03
1025.977	22.83
1026.697	24.62
1027.417	23.62
1028.138	23.82
1028.858	24.22
1029.578	25.03
1030.298	24.22
1031.018	22.82
1031.737	23.43
1032.457	23.22
1033.177	24.82
1033.896	24.42
1034.616	22.62
1035.335	23.42
1036.055	22.42
1036.774	21.62
1037.493	22.22
1038.212	24.22
1038.931	23.62
1039.65	22.62
1040.369	22.02
1041.088	23.22
1041.806	22.22
1042.525	23.22
1043.244	23.82
1043.962	23.03
1044.68	23.02
1045.399	23.43
1046.117	21.62
1046.835	22.03
1047.553	23.82
1048.271	23.02
1048.989	21.82
1049.707	22.42
1050.425	22.82
1051.142	21.62
1051.86	20.82
1052.577	23.42
1053.295	21.62
1054.012	22.82
1054.729	22.42
1055.446	21.83
1056.163	21.62
1056.881	22.62
1057.597	22.03
1058.314	21.83
1059.031	22.62
1059.748	23.03
1060.464	20.22
1061.181	23.62
1061.897	21.42
1062.614	20.02
1063.33	20.62
1064.046	24.02
1064.762	22.22
1065.478	21.02
1066.194	22.62
1066.91	22.62
1067.626	20.83
1068.342	22.83
1069.057	22.82
1069.773	23.22
1070.488	21.82
1071.204	23.22
1071.919	21.22
1072.634	21.22
1073.35	23.03
1074.065	21.62
1074.78	20.62
1075.495	21.22
1076.209	22.62
1076.924	21.43
1077.639	21.83
1078.353	22.82
1079.068	21.03
1079.782	21.43
1080.497	22.43
1081.211	22.22
1081.925	21.82
1082.639	21.62
1083.353	21.62
1084.067	20.22
1084.781	21.62
1085.495	22.22
1086.209	21.03
1086.922	22.03
1087.636	22.22
1088.349	21.82
1089.063	22.42
1089.776	22.02
1090.489	20.42
1091.202	21.83
1091.916	21.83
1092.628	22.03
1093.341	22.22
1094.054	21.43
1094.767	22.62
1095.48	22.22
1096.192	19.82
1096.905	20.82
1097.617	21.22
1098.329	21.62
1099.042	22.22
1099.754	21.22
1100.466	21.62
1101.178	22.62
1101.89	20.62
1102.602	21.43
1103.314	22.02
1104.025	22.42
1104.737	20.22
1105.448	22.22
1106.16	21.82
1106.871	21.22
1107.582	21.82
1108.294	21.03
1109.005	21.42
1109.716	19.43
1110.427	22.03
1111.138	21.82
1111.848	20.03
1112.559	22.22
1113.27	21.02
1113.98	21.82
1114.691	22.03
1115.401	21.42
1116.112	-0.58
1116.822	-1.38
1117.532	0.43
1118.242	1.22
1118.952	1.82
1119.662	3.22
1120.372	3.22
1121.081	3.02
1121.791	3.02
1122.501	2.62
1123.21	20.22
1123.92	21.82
1124.629	22.03
1125.338	21.82
1126.047	21.43
1126.756	22.22
1127.465	0.22
1128.174	-0.57
1128.883	0.82
1129.592	-0.18
