# Supplementary material for: Real-time monitoring polymerization degree of organic photovoltaic materials toward no batch-to-batch variations in device performance
Source: Nat Commun. 2024 Feb 10;15:1248. doi: 10.1038/s41467-024-45510-w (PMC10858892; doi:10.1038/s41467-024-45510-w)
Supplement: Supplementary file 4 — Supplementary Code 1 [file 41467_2024_45510_MOESM4_ESM.zip › Supplementary code file/Small dataset/Subt2_00035.txt]

½ÚµãSubt2_00035.txtµÄÊý¾Ý

Date: Tue Jun 27 11:41:12 CST 2023
User: 16473
Spectrometer: QEPB1887
´¥·¢Ä£Ê½: 0
»ý·ÖÊ±¼ä (Ãë): 1.000000E-1
Scans to average: 5
ÆôÓÃ°µÔëÉùÐ£Õý: true
ÆôÓÃ·ÇÏßÐÔÐ£Õý: false
»¬¶¯Æ½¾ù¿í¶È: 0
XÖáÄ£Ê½: Wavelengths
Number of Pixels in Spectrum: 1044
>>>>>Begin Spectral Data<<<<<
348.275	2.95
349.063	1.95
349.85	3.95
350.637	3.15
351.425	3.35
352.212	4.35
352.999	3.15
353.786	3.15
354.572	4.55
355.359	2.55
356.146	4.95
356.933	4.55
357.719	2.95
358.506	2.95
359.292	3.35
360.079	3.95
360.865	2.35
361.651	4.35
362.437	4.15
363.223	4.55
364.009	2.55
364.795	4.75
365.581	4.55
366.367	2.15
367.153	3.95
367.939	4.55
368.724	2.15
369.51	3.95
370.295	5.35
371.081	4.55
371.866	5.55
372.651	4.75
373.437	5.95
374.222	4.75
375.007	5.35
375.792	4.75
376.577	4.55
377.361	4.95
378.146	6.95
378.931	5.15
379.716	4.55
380.5	5.35
381.285	6.15
382.069	5.55
382.853	7.15
383.638	7.95
384.422	6.75
385.206	8.15
385.99	7.15
386.774	6.15
387.558	7.15
388.342	6.55
389.126	7.75
389.91	6.95
390.693	8.35
391.477	5.75
392.26	8.35
393.044	7.55
393.827	8.15
394.611	7.35
395.394	8.75
396.177	7.55
396.96	7.95
397.743	9.95
398.526	9.95
399.309	6.55
400.092	9.75
400.875	7.95
401.657	8.55
402.44	9.35
403.222	8.75
404.005	8.35
404.787	9.35
405.57	8.75
406.352	8.15
407.134	7.55
407.916	9.95
408.698	7.95
409.48	8.55
410.262	10.35
411.044	9.55
411.826	9.15
412.607	10.35
413.389	10.15
414.171	8.35
414.952	8.35
415.733	9.15
416.515	8.35
417.296	8.15
418.077	7.35
418.858	7.55
419.64	6.55
420.421	7.95
421.201	6.75
421.982	6.15
422.763	7.75
423.544	7.35
424.324	6.15
425.105	6.35
425.886	5.95
426.666	4.95
427.446	4.95
428.227	6.55
429.007	5.75
429.787	4.55
430.567	4.95
431.347	5.55
432.127	2.55
432.907	3.95
433.687	3.15
434.466	2.95
435.246	2.75
436.026	1.75
436.805	0.75
437.585	-0.25
438.364	-0.25
439.143	-1.45
439.922	-1.85
440.702	-2.45
441.481	-2.45
442.26	-4.05
443.039	-2.45
443.818	-3.65
444.596	-5.25
445.375	-3.85
446.154	-3.65
446.932	-7.85
447.711	-4.65
448.489	-7.85
449.268	-9.45
450.046	-8.65
450.824	-8.25
451.602	-10.25
452.381	-8.85
453.159	-8.85
453.936	-8.45
454.714	-9.45
455.492	-7.05
456.27	-6.25
457.048	-7.05
457.825	-7.05
458.603	-4.65
459.38	-6.85
460.158	-5.45
460.935	-4.65
461.712	-6.65
462.489	-5.85
463.266	-4.45
464.043	-5.05
464.82	-3.85
465.597	-2.85
466.374	-4.05
467.151	-3.85
467.928	-3.45
468.704	-3.65
469.481	-4.25
470.257	-0.65
471.034	-2.85
471.81	-2.45
472.586	-4.65
473.362	-2.45
474.138	-1.65
474.914	-4.05
475.69	-3.25
476.466	-3.05
477.242	-3.25
478.018	-2.45
478.793	-2.25
479.569	-2.25
480.345	-3.25
481.12	-1.85
481.895	-3.25
482.671	-2.45
483.446	-2.45
484.221	-2.65
484.996	-1.85
485.771	-2.45
486.546	-1.65
487.321	-3.65
488.096	-4.05
488.871	-3.05
489.645	-3.65
490.42	-4.25
491.195	-2.65
491.969	-3.45
492.743	-4.85
493.518	-3.05
494.292	-5.05
495.066	-6.25
495.84	-4.25
496.614	-5.05
497.388	-4.65
498.162	-4.85
498.936	-5.05
499.71	-6.25
500.483	-4.85
501.257	-5.85
502.031	-5.45
502.804	-5.85
503.577	-6.05
504.351	-6.25
505.124	-7.45
505.897	-7.05
506.67	-6.85
507.443	-8.45
508.216	-6.65
508.989	-8.45
509.762	-9.05
510.535	-7.05
511.307	-8.05
512.08	-9.25
512.853	-8.65
513.625	-8.05
514.397	-8.25
515.17	-10.65
515.942	-6.85
516.714	-9.85
517.486	-8.85
518.258	-7.25
519.03	-9.25
519.802	-8.65
520.574	-10.25
521.346	-8.05
522.117	-10.25
522.889	-9.65
523.66	-8.85
524.432	-10.65
525.203	-9.65
525.974	-10.25
526.746	-9.25
527.517	-9.65
528.288	-9.65
529.059	-11.45
529.83	-10.25
530.601	-9.65
531.372	-10.65
532.142	-11.45
532.913	-11.05
533.684	-8.45
534.454	-9.25
535.225	-12.45
535.995	-8.65
536.765	-11.05
537.535	-13.05
538.306	-9.25
539.076	-12.65
539.846	-10.65
540.616	-10.45
541.385	-10.45
542.155	-11.65
542.925	-11.25
543.695	-11.85
544.464	-12.25
545.234	-13.05
546.003	-11.85
546.772	-11.45
547.542	-11.05
548.311	-10.25
549.08	-11.45
549.849	-12.45
550.618	-11.25
551.387	-10.05
552.156	-13.05
552.925	-10.25
553.693	-8.05
554.462	-11.65
555.231	-10.05
555.999	-10.85
556.767	-11.25
557.536	-10.05
558.304	-11.45
559.072	-8.05
559.84	-8.25
560.608	-6.85
561.376	-8.05
562.144	-8.85
562.912	-7.45
563.68	-6.85
564.448	-6.65
565.215	-5.85
565.983	-7.05
566.75	-6.05
567.518	-8.45
568.285	-7.25
569.052	-5.85
569.819	-6.05
570.587	-5.45
571.354	-8.05
572.121	-8.65
572.887	-8.65
573.654	-7.85
574.421	-8.25
575.188	-9.05
575.954	-8.85
576.721	-7.85
577.487	-9.65
578.254	-7.45
579.02	-9.85
579.786	-10.05
580.552	-8.45
581.318	-7.65
582.084	-11.05
582.85	-7.65
583.616	-6.85
584.382	-9.25
585.148	-8.05
585.913	-9.85
586.679	-8.05
587.444	-7.45
588.21	-7.25
588.975	-8.25
589.741	-6.65
590.506	-5.45
591.271	-5.65
592.036	-6.25
592.801	-5.85
593.566	-4.45
594.331	-5.45
595.096	-2.65
595.86	-2.25
596.625	-3.85
597.389	-1.25
598.154	2.75
598.918	1.75
599.683	4.95
600.447	9.15
601.211	8.55
601.975	6.35
602.739	4.75
603.503	5.95
604.267	3.75
605.031	1.55
605.795	1.15
606.558	2.15
607.322	1.15
608.086	3.35
608.849	0.55
609.612	1.55
610.376	4.75
611.139	2.95
611.902	1.15
612.665	2.75
613.428	1.95
614.191	2.55
614.954	3.35
615.717	2.35
616.48	0.95
617.242	1.55
618.005	1.55
618.767	2.15
619.53	1.35
620.292	1.15
621.054	1.75
621.817	0.15
622.579	2.55
623.341	2.15
624.103	0.55
624.865	1.95
625.626	1.75
626.388	0.95
627.15	1.75
627.912	4.15
628.673	2.15
629.435	3.95
630.196	4.75
630.957	4.95
631.719	2.75
632.48	5.15
633.241	5.75
634.002	3.75
634.763	5.95
635.524	7.55
636.285	8.95
637.045	8.35
637.806	12.15
638.567	9.75
639.327	12.15
640.087	11.35
640.848	12.95
641.608	14.75
642.368	16.35
643.129	16.55
643.889	16.75
644.649	19.15
645.409	19.75
646.168	23.75
646.928	25.55
647.688	26.75
648.448	26.95
649.207	25.95
649.967	26.15
650.726	24.55
651.485	23.35
652.245	25.95
653.004	24.95
653.763	24.35
654.522	27.15
655.281	26.55
656.04	24.75
656.799	26.55
657.557	28.95
658.316	26.35
659.075	26.75
659.833	28.55
660.592	29.55
661.35	28.95
662.108	31.95
662.866	29.75
663.625	31.15
664.383	32.55
665.141	32.75
665.899	33.55
666.656	36.15
667.414	38.35
668.172	39.35
668.93	37.55
669.687	42.75
670.445	43.15
671.202	44.35
671.959	46.75
672.717	46.95
673.474	47.95
674.231	52.75
674.988	53.95
675.745	56.15
676.502	58.95
677.259	61.35
678.015	64.95
678.772	65.55
679.529	70.95
680.285	69.75
681.042	75.55
681.798	79.35
682.554	81.75
683.31	86.15
684.067	91.35
684.823	95.55
685.579	99.35
686.335	103.75
687.09	113.55
687.846	116.95
688.602	123.35
689.358	127.95
690.113	131.15
690.869	141.55
691.624	147.95
692.379	157.35
693.135	164.35
693.89	172.55
694.645	183.75
695.4	189.95
696.155	197.75
696.91	210.55
697.665	221.35
698.419	232.15
699.174	244.95
699.929	257.35
700.683	267.35
701.437	284.95
702.192	296.75
702.946	314.35
703.7	329.35
704.454	343.35
705.208	360.75
705.962	378.55
706.716	396.95
707.47	419.15
708.224	439.75
708.978	460.55
709.731	483.95
710.485	505.75
711.238	534.75
711.992	558.75
712.745	585.75
713.498	612.75
714.251	644.75
715.004	670.95
715.757	703.55
716.51	736.15
717.263	770.55
718.016	802.15
718.769	841.55
719.521	885.55
720.274	919.75
721.026	966.75
721.779	1007.15
722.531	1053.35
723.283	1104.35
724.036	1151.75
724.788	1203.15
725.54	1253.35
726.292	1316.55
727.044	1374.35
727.795	1435.55
728.547	1498.35
729.299	1566.95
730.05	1626.55
730.802	1701.35
731.553	1768.95
732.305	1851.95
733.056	1919.15
733.807	2002.35
734.558	2083.35
735.309	2172.35
736.06	2259.35
736.811	2349.95
737.562	2429.15
738.313	2539.75
739.064	2652.15
739.814	2744.15
740.565	2863.95
741.315	2965.35
742.066	3083.55
742.816	3217.95
743.566	3338.95
744.316	3477.75
745.066	3612.35
745.816	3755.95
746.566	3896.95
747.316	4035.55
748.066	4189.75
748.816	4329.95
749.565	4490.95
750.315	4650.75
751.064	4811.75
751.814	5003.35
752.563	5160.75
753.312	5332.95
754.061	5505.95
754.81	5698.95
755.559	5904.75
756.308	6122.95
757.057	6322.75
757.806	6512.95
758.555	6736.75
759.303	6970.75
760.052	7193.55
760.801	7435.75
761.549	7696.75
762.297	7941.15
763.046	8176.95
763.794	8453.35
764.542	8726.95
765.29	8999.75
766.038	9251.15
766.786	9497.35
767.534	9782.95
768.281	10068.55
769.029	10371.95
769.777	10624.95
770.524	10883.35
771.272	11111.55
772.019	11444.55
772.766	11721.95
773.513	12027.35
774.261	12292.55
775.008	12535.95
775.755	12814.15
776.501	13064.35
777.248	13369.95
777.995	13646.55
778.742	13910.75
779.488	14128.95
780.235	14315.55
780.981	14562.55
781.728	14847.35
782.474	15120.55
783.22	15373.75
783.966	15577.35
784.712	15733.15
785.458	15971.75
786.204	16228.55
786.95	16474.55
787.696	16660.95
788.442	16805.75
789.187	16934.55
789.933	17017.95
790.678	17192.95
791.424	17357.15
792.169	17531.95
792.914	17619.75
793.659	17678.35
794.404	17682.35
795.149	17739.55
795.894	17831.35
796.639	17911.35
797.384	17967.15
798.129	17979.55
798.873	17905.35
799.618	17837.15
800.362	17847.55
801.107	17868.15
801.851	17875.95
802.595	17830.95
803.339	17693.55
804.084	17517.15
804.828	17410.95
805.571	17325.95
806.315	17287.55
807.059	17186.75
807.803	17057.95
808.546	16809.95
809.29	16610.15
810.034	16416.35
810.777	16319.95
811.52	16205.75
812.263	16039.35
813.007	15824.15
813.75	15537.55
814.493	15277.75
815.236	15059.15
815.979	14904.35
816.721	14756.35
817.464	14582.55
818.207	14317.55
818.949	14020.15
819.692	13727.55
820.434	13534.95
821.177	13374.75
821.919	13179.15
822.661	12975.95
823.403	12720.35
824.145	12430.35
824.887	12174.35
825.629	11951.75
826.371	11775.95
827.112	11630.95
827.854	11440.55
828.596	11224.75
829.337	10995.35
830.079	10751.75
830.82	10549.55
831.561	10410.55
832.302	10247.95
833.043	10113.75
833.785	9938.95
834.525	9761.35
835.266	9553.15
836.007	9371.95
836.748	9240.95
837.489	9135.15
838.229	9040.75
838.97	8917.55
839.71	8744.75
840.45	8587.15
841.191	8405.95
841.931	8302.75
842.671	8244.15
843.411	8170.75
844.151	8101.75
844.891	7973.35
845.631	7849.55
846.37	7706.35
847.11	7599.75
847.849	7524.15
848.589	7467.55
849.328	7454.75
850.068	7391.95
850.807	7321.95
851.546	7194.55
852.285	7099.75
853.024	7040.35
853.763	7010.95
854.502	6976.35
855.241	6952.75
855.98	6907.75
856.718	6804.35
857.457	6705.55
858.195	6614.15
858.934	6539.35
859.672	6509.35
860.41	6487.55
861.149	6436.15
861.887	6370.55
862.625	6269.35
863.363	6147.95
864.101	6044.35
864.838	5982.35
865.576	5906.15
866.314	5859.95
867.051	5795.35
867.789	5713.55
868.526	5583.75
869.264	5458.75
870.001	5340.15
870.738	5261.35
871.475	5191.15
872.212	5105.35
872.949	5031.75
873.686	4939.15
874.423	4820.35
875.159	4693.35
875.896	4575.15
876.633	4468.55
877.369	4393.55
878.106	4315.75
878.842	4241.15
879.578	4138.15
880.314	4042.35
881.05	3935.75
881.786	3813.55
882.522	3725.15
883.258	3639.15
883.994	3581.15
884.73	3506.35
885.465	3434.35
886.201	3350.95
886.936	3275.75
887.672	3180.75
888.407	3094.15
889.142	3035.95
889.877	2966.55
890.613	2916.55
891.348	2858.55
892.083	2791.35
892.817	2722.35
893.552	2665.75
894.287	2591.15
895.021	2537.75
895.756	2485.15
896.49	2440.75
897.225	2397.75
897.959	2362.35
898.693	2308.95
899.428	2264.95
900.162	2210.75
900.896	2167.95
901.63	2128.55
902.363	2107.75
903.097	2077.15
903.831	2045.35
904.564	2029.35
905.298	1994.75
906.031	1977.35
906.765	1946.75
907.498	1917.75
908.231	1901.35
908.965	1890.75
909.698	1883.75
910.431	1868.15
911.163	1856.35
911.896	1846.95
912.629	1829.75
913.362	1811.95
914.094	1799.15
914.827	1782.95
915.559	1775.35
916.292	1762.95
917.024	1743.95
917.756	1716.15
918.488	1696.95
919.22	1652.35
919.952	1608.55
920.684	1559.95
921.416	1509.75
922.148	1453.35
922.879	1400.95
923.611	1345.95
924.343	1297.55
925.074	1238.95
925.805	1191.15
926.537	1133.15
927.268	1074.75
927.999	1029.75
928.73	983.55
929.461	951.55
930.192	910.35
930.923	878.75
931.653	847.35
932.384	820.75
933.115	792.95
933.845	764.75
934.575	740.35
935.306	723.75
936.036	704.55
936.766	686.35
937.496	674.15
938.226	663.75
938.956	648.15
939.686	636.35
940.416	624.35
941.146	612.95
941.875	605.95
942.605	590.95
943.334	579.75
944.064	572.15
944.793	562.95
945.522	556.15
946.251	544.15
946.98	535.55
947.709	527.15
948.438	510.55
949.167	499.95
949.896	485.95
950.625	476.15
951.353	461.55
952.082	450.15
952.81	429.55
953.539	419.55
954.267	405.75
954.995	388.55
955.723	373.55
956.451	358.55
957.179	343.75
957.907	324.55
958.635	310.95
959.363	296.15
960.09	282.55
960.818	268.95
961.545	258.55
962.273	244.35
963	229.95
963.727	216.15
964.455	205.75
965.182	194.35
965.909	187.95
966.636	175.55
967.363	164.15
968.089	156.75
968.816	148.55
969.543	139.75
970.269	132.95
970.996	126.15
971.722	117.15
972.449	110.75
973.175	108.35
973.901	100.15
974.627	93.75
975.353	92.15
976.079	85.55
976.805	81.15
977.531	79.35
978.256	75.15
978.982	68.75
979.707	71.15
980.433	66.15
981.158	61.15
981.884	58.15
982.609	58.15
983.334	55.95
984.059	53.15
984.784	51.35
985.509	49.35
986.234	48.75
986.958	46.75
987.683	46.55
988.408	44.15
989.132	42.75
989.857	42.55
990.581	40.55
991.305	42.35
992.029	42.55
992.754	39.75
993.478	38.55
994.202	36.95
994.925	35.35
995.649	36.55
996.373	34.55
997.097	33.95
997.82	34.55
998.544	33.55
999.267	31.75
999.99	31.35
1000.713	32.55
1001.437	32.75
1002.16	32.15
1002.883	29.15
1003.606	31.15
1004.328	31.15
1005.051	28.35
1005.774	29.75
1006.497	30.15
1007.219	29.35
1007.941	29.55
1008.664	28.15
1009.386	25.95
1010.108	29.55
1010.83	26.75
1011.553	28.35
1012.274	27.15
1012.996	25.95
1013.718	26.35
1014.44	26.15
1015.162	27.55
1015.883	26.95
1016.605	26.95
1017.326	25.95
1018.047	26.35
1018.769	25.55
1019.49	26.95
1020.211	26.15
1020.932	26.55
1021.653	26.35
1022.374	26.35
1023.094	24.35
1023.815	25.35
1024.536	25.55
1025.256	25.35
1025.977	24.95
1026.697	25.95
1027.417	25.15
1028.138	23.75
1028.858	25.35
1029.578	24.75
1030.298	24.75
1031.018	24.55
1031.737	24.95
1032.457	23.95
1033.177	24.95
1033.896	24.35
1034.616	24.35
1035.335	22.35
1036.055	25.15
1036.774	23.95
1037.493	24.75
1038.212	24.75
1038.931	24.15
1039.65	24.35
1040.369	23.15
1041.088	23.95
1041.806	22.95
1042.525	23.35
1043.244	25.15
1043.962	23.95
1044.68	22.95
1045.399	24.75
1046.117	24.15
1046.835	22.55
1047.553	22.55
1048.271	24.75
1048.989	23.35
1049.707	22.95
1050.425	24.35
1051.142	22.55
1051.86	21.75
1052.577	23.35
1053.295	21.95
1054.012	22.95
1054.729	23.35
1055.446	23.15
1056.163	21.95
1056.881	24.15
1057.597	22.35
1058.314	23.55
1059.031	24.75
1059.748	23.95
1060.464	22.35
1061.181	22.95
1061.897	22.35
1062.614	20.15
1063.33	21.35
1064.046	23.95
1064.762	22.75
1065.478	22.55
1066.194	23.15
1066.91	22.15
1067.626	21.35
1068.342	23.75
1069.057	22.55
1069.773	21.35
1070.488	23.15
1071.204	22.75
1071.919	22.75
1072.634	21.75
1073.35	23.15
1074.065	21.95
1074.78	21.75
1075.495	21.55
1076.209	23.55
1076.924	20.75
1077.639	23.95
1078.353	22.95
1079.068	22.15
1079.782	21.75
1080.497	23.95
1081.211	20.75
1081.925	22.75
1082.639	21.75
1083.353	21.75
1084.067	21.75
1084.781	22.15
1085.495	22.55
1086.209	21.95
1086.922	20.55
1087.636	22.75
1088.349	22.55
1089.063	22.15
1089.776	22.15
1090.489	21.95
1091.202	22.75
1091.916	22.95
1092.628	22.55
1093.341	23.95
1094.054	23.15
1094.767	22.55
1095.48	22.95
1096.192	22.75
1096.905	22.35
1097.617	22.55
1098.329	22.95
1099.042	22.95
1099.754	22.55
1100.466	20.35
1101.178	23.55
1101.89	21.75
1102.602	21.35
1103.314	23.35
1104.025	24.15
1104.737	21.95
1105.448	22.95
1106.16	22.15
1106.871	22.15
1107.582	21.75
1108.294	23.15
1109.005	20.75
1109.716	20.95
1110.427	21.95
1111.138	21.95
1111.848	22.35
1112.559	21.35
1113.27	20.55
1113.98	20.15
1114.691	21.75
1115.401	22.55
1116.112	-0.45
1116.822	-1.05
1117.532	1.75
1118.242	-0.25
1118.952	2.75
1119.662	3.55
1120.372	2.95
1121.081	3.95
1121.791	2.95
1122.501	2.55
1123.21	20.95
1123.92	22.35
1124.629	22.75
1125.338	21.55
1126.047	21.35
1126.756	23.15
1127.465	-0.85
1128.174	-1.25
1128.883	1.15
1129.592	0.95
