# Supplementary material for: Real-time monitoring polymerization degree of organic photovoltaic materials toward no batch-to-batch variations in device performance
Source: Nat Commun. 2024 Feb 10;15:1248. doi: 10.1038/s41467-024-45510-w (PMC10858892; doi:10.1038/s41467-024-45510-w)
Supplement: Supplementary file 4 — Supplementary Code 1 [file 41467_2024_45510_MOESM4_ESM.zip › Supplementary code file/Small dataset/Subt2_00036.txt]

½ÚµãSubt2_00036.txtµÄÊý¾Ý

Date: Tue Jun 27 11:42:13 CST 2023
User: 16473
Spectrometer: QEPB1887
´¥·¢Ä£Ê½: 0
»ý·ÖÊ±¼ä (Ãë): 1.000000E-1
Scans to average: 5
ÆôÓÃ°µÔëÉùÐ£Õý: true
ÆôÓÃ·ÇÏßÐÔÐ£Õý: false
»¬¶¯Æ½¾ù¿í¶È: 0
XÖáÄ£Ê½: Wavelengths
Number of Pixels in Spectrum: 1044
>>>>>Begin Spectral Data<<<<<
348.275	3.7
349.063	1.1
349.85	2.5
350.637	3.1
351.425	3.1
352.212	4.1
352.999	3.9
353.786	2.9
354.572	3.7
355.359	4.7
356.146	3.1
356.933	3.7
357.719	2.1
358.506	3.5
359.292	3.9
360.079	2.7
360.865	2.1
361.651	3.1
362.437	4.3
363.223	4.1
364.009	2.1
364.795	4.9
365.581	3.5
366.367	2.5
367.153	3.5
367.939	4.7
368.724	2.3
369.51	3.7
370.295	4.5
371.081	4.1
371.866	5.1
372.651	5.1
373.437	5.1
374.222	4.3
375.007	5.1
375.792	4.5
376.577	5.5
377.361	4.3
378.146	5.5
378.931	4.9
379.716	5.3
380.5	5.5
381.285	5.7
382.069	6.1
382.853	7.7
383.638	7.1
384.422	5.9
385.206	8.5
385.99	6.1
386.774	6.7
387.558	6.7
388.342	4.7
389.126	7.5
389.91	8.9
390.693	5.9
391.477	6.5
392.26	7.5
393.044	8.3
393.827	7.5
394.611	7.7
395.394	6.9
396.177	8.1
396.96	7.3
397.743	9.3
398.526	9.5
399.309	7.1
400.092	9.9
400.875	8.1
401.657	6.7
402.44	10.1
403.222	7.7
404.005	8.9
404.787	9.5
405.57	8.7
406.352	7.1
407.134	8.7
407.916	9.5
408.698	7.7
409.48	8.7
410.262	9.3
411.044	9.5
411.826	8.7
412.607	9.1
413.389	9.3
414.171	8.5
414.952	10.3
415.733	9.3
416.515	7.9
417.296	8.1
418.077	8.9
418.858	6.3
419.64	6.7
420.421	8.1
421.201	6.3
421.982	5.7
422.763	7.5
423.544	5.5
424.324	7.5
425.105	6.1
425.886	5.7
426.666	4.7
427.446	5.7
428.227	5.5
429.007	4.7
429.787	3.7
430.567	5.3
431.347	4.9
432.127	3.5
432.907	3.9
433.687	2.9
434.466	1.5
435.246	4.1
436.026	1.5
436.805	0.1
437.585	1.5
438.364	-0.1
439.143	-0.7
439.922	-2.3
440.702	-2.9
441.481	-1.9
442.26	-4.5
443.039	-3.3
443.818	-2.1
444.596	-4.7
445.375	-3.3
446.154	-4.5
446.932	-8.3
447.711	-6.3
448.489	-7.7
449.268	-10.5
450.046	-9.1
450.824	-7.3
451.602	-10.9
452.381	-7.7
453.159	-8.7
453.936	-8.9
454.714	-9.9
455.492	-7.7
456.27	-7.3
457.048	-6.9
457.825	-7.1
458.603	-6.1
459.38	-6.1
460.158	-6.7
460.935	-5.9
461.712	-4.9
462.489	-6.5
463.266	-3.5
464.043	-4.7
464.82	-4.9
465.597	-1.3
466.374	-4.9
467.151	-4.7
467.928	-3.7
468.704	-4.1
469.481	-4.3
470.257	-2.3
471.034	-2.5
471.81	-2.7
472.586	-4.1
473.362	-3.5
474.138	-2.7
474.914	-4.1
475.69	-3.7
476.466	-2.7
477.242	-3.1
478.018	-2.1
478.793	-1.1
479.569	-3.3
480.345	-2.1
481.12	-0.9
481.895	-3.9
482.671	-4.1
483.446	-2.3
484.221	-3.1
484.996	-1.1
485.771	-2.5
486.546	-2.3
487.321	-3.1
488.096	-2.9
488.871	-3.1
489.645	-3.3
490.42	-4.1
491.195	-4.1
491.969	-3.7
492.743	-5.1
493.518	-3.9
494.292	-4.9
495.066	-5.5
495.84	-4.3
496.614	-5.1
497.388	-5.9
498.162	-5.7
498.936	-5.7
499.71	-7.3
500.483	-5.3
501.257	-6.7
502.031	-4.3
502.804	-6.1
503.577	-5.3
504.351	-7.7
505.124	-6.3
505.897	-6.3
506.67	-6.1
507.443	-8.9
508.216	-7.1
508.989	-9.1
509.762	-9.1
510.535	-7.3
511.307	-8.3
512.08	-9.7
512.853	-8.1
513.625	-9.9
514.397	-8.1
515.17	-10.1
515.942	-8.5
516.714	-9.5
517.486	-9.7
518.258	-9.1
519.03	-8.5
519.802	-8.9
520.574	-10.7
521.346	-7.9
522.117	-9.7
522.889	-9.9
523.66	-9.3
524.432	-11.5
525.203	-9.5
525.974	-9.5
526.746	-8.7
527.517	-10.7
528.288	-9.3
529.059	-11.9
529.83	-9.9
530.601	-11.5
531.372	-12.1
532.142	-12.1
532.913	-10.9
533.684	-8.7
534.454	-11.1
535.225	-11.7
535.995	-9.9
536.765	-10.5
537.535	-13.5
538.306	-11.9
539.076	-12.1
539.846	-12.1
540.616	-10.1
541.385	-9.3
542.155	-11.1
542.925	-10.5
543.695	-12.3
544.464	-12.5
545.234	-11.3
546.003	-12.5
546.772	-10.5
547.542	-11.5
548.311	-10.1
549.08	-10.7
549.849	-11.7
550.618	-11.7
551.387	-10.1
552.156	-13.1
552.925	-9.3
553.693	-8.7
554.462	-13.1
555.231	-10.3
555.999	-9.5
556.767	-11.9
557.536	-9.9
558.304	-10.3
559.072	-7.5
559.84	-7.5
560.608	-8.1
561.376	-9.7
562.144	-8.3
562.912	-6.1
563.68	-5.3
564.448	-5.3
565.215	-6.1
565.983	-5.3
566.75	-6.5
567.518	-8.9
568.285	-7.3
569.052	-4.7
569.819	-5.5
570.587	-6.1
571.354	-8.3
572.121	-9.5
572.887	-6.7
573.654	-8.7
574.421	-9.9
575.188	-9.7
575.954	-7.9
576.721	-7.5
577.487	-10.7
578.254	-9.9
579.02	-6.9
579.786	-9.7
580.552	-11.1
581.318	-8.7
582.084	-10.7
582.85	-7.7
583.616	-8.7
584.382	-10.3
585.148	-8.1
585.913	-9.1
586.679	-8.1
587.444	-8.3
588.21	-6.3
588.975	-7.9
589.741	-5.5
590.506	-6.5
591.271	-8.1
592.036	-6.1
592.801	-5.1
593.566	-3.3
594.331	-4.3
595.096	-3.1
595.86	-1.9
596.625	-2.9
597.389	-2.5
598.154	1.5
598.918	3.1
599.683	3.9
600.447	8.7
601.211	6.3
601.975	5.9
602.739	5.5
603.503	5.5
604.267	4.1
605.031	1.5
605.795	2.5
606.558	2.9
607.322	2.7
608.086	2.1
608.849	1.3
609.612	2.3
610.376	2.3
611.139	2.3
611.902	0.9
612.665	3.5
613.428	3.5
614.191	0.1
614.954	2.3
615.717	2.7
616.48	0.7
617.242	2.9
618.005	1.9
618.767	1.7
619.53	2.1
620.292	1.7
621.054	1.1
621.817	0.5
622.579	2.7
623.341	2.1
624.103	0.3
624.865	1.9
625.626	2.1
626.388	2.1
627.15	1.3
627.912	4.9
628.673	2.7
629.435	2.5
630.196	5.3
630.957	3.1
631.719	3.1
632.48	6.3
633.241	5.7
634.002	5.1
634.763	6.9
635.524	6.7
636.285	8.3
637.045	9.7
637.806	10.5
638.567	10.9
639.327	11.5
640.087	13.1
640.848	12.1
641.608	14.9
642.368	15.7
643.129	16.5
643.889	16.5
644.649	19.9
645.409	20.1
646.168	24.5
646.928	26.1
647.688	27.3
648.448	27.5
649.207	26.5
649.967	26.7
650.726	26.1
651.485	22.9
652.245	25.3
653.004	24.9
653.763	25.3
654.522	24.1
655.281	25.9
656.04	25.3
656.799	26.1
657.557	26.9
658.316	27.7
659.075	28.5
659.833	28.1
660.592	28.3
661.35	28.1
662.108	31.3
662.866	29.7
663.625	31.7
664.383	32.3
665.141	33.9
665.899	36.1
666.656	36.9
667.414	35.5
668.172	38.3
668.93	38.5
669.687	42.7
670.445	44.1
671.202	42.7
671.959	48.7
672.717	48.5
673.474	49.1
674.231	53.5
674.988	54.9
675.745	58.5
676.502	58.9
677.259	61.7
678.015	63.1
678.772	65.9
679.529	71.9
680.285	71.9
681.042	78.1
681.798	78.3
682.554	85.1
683.31	87.3
684.067	90.9
684.823	96.9
685.579	100.3
686.335	105.5
687.09	111.1
687.846	115.7
688.602	124.1
689.358	129.1
690.113	132.3
690.869	141.5
691.624	150.5
692.379	155.5
693.135	167.9
693.89	173.5
694.645	184.1
695.4	191.3
696.155	199.7
696.91	210.5
697.665	225.7
698.419	232.9
699.174	247.9
699.929	259.1
700.683	269.5
701.437	287.1
702.192	303.5
702.946	313.3
703.7	333.7
704.454	349.9
705.208	362.9
705.962	384.9
706.716	404.1
707.47	422.3
708.224	442.5
708.978	463.1
709.731	489.5
710.485	511.3
711.238	535.5
711.992	561.7
712.745	586.3
713.498	614.3
714.251	645.7
715.004	674.5
715.757	707.9
716.51	742.1
717.263	770.7
718.016	809.7
718.769	848.9
719.521	888.9
720.274	922.5
721.026	970.9
721.779	1018.9
722.531	1051.3
723.283	1111.9
724.036	1158.3
724.788	1207.9
725.54	1265.9
726.292	1329.5
727.044	1382.1
727.795	1441.7
728.547	1507.7
729.299	1572.9
730.05	1642.9
730.802	1713.9
731.553	1785.7
732.305	1856.9
733.056	1938.3
733.807	2015.5
734.558	2101.7
735.309	2184.3
736.06	2280.5
736.811	2362.9
737.562	2453.5
738.313	2555.7
739.064	2667.1
739.814	2771.3
740.565	2875.5
741.315	2995.5
742.066	3112.3
742.816	3234.7
743.566	3368.9
744.316	3497.5
745.066	3635.7
745.816	3768.9
746.566	3911.7
747.316	4072.5
748.066	4222.9
748.816	4365.3
749.565	4514.3
750.315	4686.5
751.064	4847.3
751.814	5020.1
752.563	5198.7
753.312	5365.7
754.061	5548.5
754.81	5743.5
755.559	5945.3
756.308	6159.7
757.057	6341.9
757.806	6568.9
758.555	6774.3
759.303	7038.1
760.052	7265.1
760.801	7512.9
761.549	7745.5
762.297	7998.7
763.046	8259.3
763.794	8533.1
764.542	8823.9
765.29	9088.5
766.038	9350.9
766.786	9605.9
767.534	9872.1
768.281	10168.9
769.029	10458.7
769.777	10746.1
770.524	10976.1
771.272	11264.3
772.019	11540.5
772.766	11852.5
773.513	12159.3
774.261	12431.9
775.008	12680.3
775.755	12955.5
776.501	13232.7
777.248	13551.3
777.995	13839.7
778.742	14063.7
779.488	14298.5
780.235	14503.1
780.981	14742.5
781.728	15042.5
782.474	15321.7
783.22	15595.5
783.966	15796.1
784.712	15973.9
785.458	16185.3
786.204	16445.9
786.95	16711.5
787.696	16917.5
788.442	17079.1
789.187	17207.3
789.933	17315.7
790.678	17465.5
791.424	17628.7
792.169	17791.5
792.914	17896.9
793.659	17986.9
794.404	18000.5
795.149	18053.5
795.894	18127.3
796.639	18198.9
797.384	18309.3
798.129	18275.3
798.873	18234.1
799.618	18172.5
800.362	18160.7
801.107	18200.9
801.851	18205.7
802.595	18165.9
803.339	18028.7
804.084	17868.1
804.828	17721.7
805.571	17635.9
806.315	17601.1
807.059	17528.5
807.803	17376.3
808.546	17164.5
809.29	16913.3
810.034	16734.9
810.777	16618.7
811.52	16514.1
812.263	16378.9
813.007	16117.5
813.75	15837.5
814.493	15587.5
815.236	15356.1
815.979	15179.3
816.721	15025.9
817.464	14846.1
818.207	14567.9
818.949	14311.9
819.692	14012.3
820.434	13789.5
821.177	13615.5
821.919	13444.5
822.661	13217.5
823.403	12951.5
824.145	12684.7
824.887	12407.5
825.629	12186.1
826.371	12013.9
827.112	11837.3
827.854	11667.5
828.596	11469.3
829.337	11193.9
830.079	10961.7
830.82	10747.1
831.561	10594.9
832.302	10468.3
833.043	10320.5
833.785	10153.5
834.525	9939.3
835.266	9717.3
836.007	9535.5
836.748	9412.9
837.489	9302.3
838.229	9202.1
838.97	9066.7
839.71	8899.5
840.45	8728.7
841.191	8587.7
841.931	8461.3
842.671	8400.1
843.411	8327.9
844.151	8252.5
844.891	8126.9
845.631	8002.7
846.37	7845.3
847.11	7736.1
847.849	7672.5
848.589	7622.1
849.328	7585.9
850.068	7536.7
850.807	7459.3
851.546	7333.3
852.285	7229.9
853.024	7162.5
853.763	7133.9
854.502	7092.3
855.241	7078.7
855.98	7027.1
856.718	6935.3
857.457	6829.3
858.195	6715.3
858.934	6668.1
859.672	6633.1
860.41	6596.3
861.149	6559.5
861.887	6494.7
862.625	6385.9
863.363	6262.1
864.101	6156.7
864.838	6075.5
865.576	6038.7
866.314	5967.3
867.051	5913.7
867.789	5820.9
868.526	5709.3
869.264	5585.5
870.001	5448.9
870.738	5362.5
871.475	5278.1
872.212	5211.5
872.949	5113.5
873.686	5028.1
874.423	4902.5
875.159	4784.5
875.896	4663.1
876.633	4560.9
877.369	4473.7
878.106	4388.7
878.842	4317.7
879.578	4223.5
880.314	4135.1
881.05	4015.1
881.786	3893.1
882.522	3792.7
883.258	3717.5
883.994	3660.3
884.73	3579.7
885.465	3511.1
886.201	3436.3
886.936	3345.9
887.672	3241.1
888.407	3163.3
889.142	3089.9
889.877	3029.5
890.613	2981.5
891.348	2918.3
892.083	2860.1
892.817	2787.5
893.552	2714.1
894.287	2642.3
895.021	2586.7
895.756	2539.1
896.49	2495.5
897.225	2451.5
897.959	2407.5
898.693	2360.9
899.428	2311.7
900.162	2256.9
900.896	2211.5
901.63	2174.9
902.363	2147.7
903.097	2120.3
903.831	2090.3
904.564	2062.3
905.298	2043.3
906.031	2008.1
906.765	1982.9
907.498	1948.9
908.231	1939.9
908.965	1932.5
909.698	1910.7
910.431	1904.7
911.163	1903.5
911.896	1887.7
912.629	1869.5
913.362	1854.7
914.094	1830.5
914.827	1818.3
915.559	1807.9
916.292	1795.9
917.024	1772.5
917.756	1759.1
918.488	1727.1
919.22	1687.9
919.952	1637.3
920.684	1595.3
921.416	1533.5
922.148	1490.7
922.879	1437.5
923.611	1388.1
924.343	1323.5
925.074	1270.5
925.805	1213.7
926.537	1151.9
927.268	1094.5
927.999	1049.5
928.73	998.1
929.461	966.7
930.192	930.3
930.923	898.3
931.653	869.7
932.384	837.3
933.115	810.7
933.845	782.3
934.575	756.3
935.306	741.5
936.036	714.5
936.766	706.3
937.496	686.5
938.226	674.5
938.956	662.9
939.686	652.1
940.416	639.7
941.146	627.7
941.875	613.9
942.605	599.9
943.334	596.1
944.064	587.9
944.793	573.9
945.522	571.3
946.251	556.1
946.98	545.1
947.709	535.7
948.438	519.7
949.167	505.1
949.896	493.7
950.625	484.1
951.353	470.3
952.082	460.1
952.81	444.3
953.539	426.9
954.267	415.7
954.995	396.7
955.723	382.1
956.451	363.5
957.179	346.1
957.907	332.1
958.635	318.9
959.363	306.3
960.09	288.9
960.818	276.5
961.545	259.7
962.273	246.7
963	235.1
963.727	222.7
964.455	208.3
965.182	197.9
965.909	189.1
966.636	179.3
967.363	168.5
968.089	161.7
968.816	148.3
969.543	143.1
970.269	136.3
970.996	128.7
971.722	120.3
972.449	113.7
973.175	109.1
973.901	102.5
974.627	97.1
975.353	93.1
976.079	87.9
976.805	80.9
977.531	81.1
978.256	75.9
978.982	70.1
979.707	69.7
980.433	68.7
981.158	61.5
981.884	62.3
982.609	57.1
983.334	57.3
984.059	55.3
984.784	55.3
985.509	50.5
986.234	48.7
986.958	48.5
987.683	47.5
988.408	45.3
989.132	44.3
989.857	43.1
990.581	42.3
991.305	39.1
992.029	40.7
992.754	38.7
993.478	40.1
994.202	38.3
994.925	36.1
995.649	35.5
996.373	37.1
997.097	33.9
997.82	33.9
998.544	34.1
999.267	33.5
999.99	31.7
1000.713	33.3
1001.437	32.9
1002.16	31.5
1002.883	30.9
1003.606	30.9
1004.328	30.7
1005.051	28.1
1005.774	30.5
1006.497	30.7
1007.219	28.7
1007.941	29.5
1008.664	29.3
1009.386	25.1
1010.108	28.3
1010.83	27.3
1011.553	27.9
1012.274	29.9
1012.996	27.1
1013.718	25.5
1014.44	27.5
1015.162	27.1
1015.883	26.7
1016.605	27.1
1017.326	24.7
1018.047	26.7
1018.769	26.7
1019.49	25.9
1020.211	25.3
1020.932	26.1
1021.653	25.9
1022.374	26.9
1023.094	23.3
1023.815	26.1
1024.536	25.5
1025.256	25.3
1025.977	23.5
1026.697	26.5
1027.417	24.5
1028.138	25.7
1028.858	25.1
1029.578	25.1
1030.298	26.5
1031.018	25.1
1031.737	25.1
1032.457	23.9
1033.177	24.7
1033.896	25.7
1034.616	25.7
1035.335	23.5
1036.055	23.7
1036.774	24.5
1037.493	21.5
1038.212	24.9
1038.931	23.9
1039.65	23.9
1040.369	23.9
1041.088	23.7
1041.806	23.3
1042.525	24.3
1043.244	24.9
1043.962	23.9
1044.68	24.5
1045.399	23.7
1046.117	23.7
1046.835	24.3
1047.553	22.5
1048.271	24.5
1048.989	23.5
1049.707	23.9
1050.425	25.3
1051.142	21.7
1051.86	21.9
1052.577	24.3
1053.295	22.7
1054.012	22.5
1054.729	23.5
1055.446	20.9
1056.163	24.5
1056.881	24.7
1057.597	22.3
1058.314	23.1
1059.031	24.1
1059.748	23.9
1060.464	22.3
1061.181	23.7
1061.897	23.5
1062.614	20.5
1063.33	22.1
1064.046	23.5
1064.762	22.7
1065.478	23.3
1066.194	23.1
1066.91	23.1
1067.626	21.3
1068.342	23.7
1069.057	22.7
1069.773	21.9
1070.488	23.3
1071.204	23.3
1071.919	22.5
1072.634	23.9
1073.35	22.1
1074.065	21.7
1074.78	23.3
1075.495	22.5
1076.209	23.1
1076.924	22.3
1077.639	21.7
1078.353	23.9
1079.068	21.1
1079.782	21.7
1080.497	24.9
1081.211	22.5
1081.925	21.5
1082.639	24.1
1083.353	20.7
1084.067	22.5
1084.781	23.3
1085.495	22.3
1086.209	22.3
1086.922	21.7
1087.636	21.5
1088.349	20.1
1089.063	21.3
1089.776	22.7
1090.489	21.9
1091.202	22.5
1091.916	22.3
1092.628	22.3
1093.341	23.5
1094.054	23.7
1094.767	22.9
1095.48	21.5
1096.192	22.3
1096.905	21.3
1097.617	22.7
1098.329	22.7
1099.042	21.7
1099.754	23.1
1100.466	22.7
1101.178	21.9
1101.89	21.5
1102.602	23.1
1103.314	20.9
1104.025	23.1
1104.737	21.3
1105.448	23.1
1106.16	23.1
1106.871	22.7
1107.582	20.5
1108.294	23.7
1109.005	22.1
1109.716	21.9
1110.427	22.1
1111.138	22.1
1111.848	22.9
1112.559	23.7
1113.27	21.5
1113.98	22.3
1114.691	21.5
1115.401	22.7
1116.112	-0.9
1116.822	-0.1
1117.532	0.9
1118.242	-0.1
1118.952	1.3
1119.662	2.9
1120.372	1.7
1121.081	3.7
1121.791	2.5
1122.501	0.9
1123.21	22.3
1123.92	19.9
1124.629	23.5
1125.338	22.7
1126.047	21.5
1126.756	22.3
1127.465	-0.7
1128.174	-1.1
1128.883	1.5
1129.592	0.5
