# Supplementary material for: Real-time monitoring polymerization degree of organic photovoltaic materials toward no batch-to-batch variations in device performance
Source: Nat Commun. 2024 Feb 10;15:1248. doi: 10.1038/s41467-024-45510-w (PMC10858892; doi:10.1038/s41467-024-45510-w)
Supplement: Supplementary file 4 — Supplementary Code 1 [file 41467_2024_45510_MOESM4_ESM.zip › Supplementary code file/Small dataset/Subt2_00037.txt]

½ÚµãSubt2_00037.txtµÄÊý¾Ý

Date: Tue Jun 27 11:43:13 CST 2023
User: 16473
Spectrometer: QEPB1887
´¥·¢Ä£Ê½: 0
»ý·ÖÊ±¼ä (Ãë): 1.000000E-1
Scans to average: 5
ÆôÓÃ°µÔëÉùÐ£Õý: true
ÆôÓÃ·ÇÏßÐÔÐ£Õý: false
»¬¶¯Æ½¾ù¿í¶È: 0
XÖáÄ£Ê½: Wavelengths
Number of Pixels in Spectrum: 1044
>>>>>Begin Spectral Data<<<<<
348.275	1.42
349.063	1.43
349.85	3.62
350.637	2.22
351.425	4.02
352.212	3.82
352.999	3.42
353.786	4.22
354.572	3.82
355.359	2.62
356.146	2.82
356.933	3.82
357.719	3.02
358.506	2.03
359.292	3.82
360.079	3.22
360.865	2.82
361.651	3.03
362.437	4.62
363.223	3.82
364.009	2.22
364.795	6.22
365.581	3.22
366.367	2.82
367.153	4.02
367.939	4.03
368.724	3.62
369.51	4.43
370.295	3.82
371.081	4.62
371.866	4.02
372.651	4.62
373.437	6.62
374.222	3.02
375.007	4.82
375.792	4.22
376.577	4.42
377.361	5.22
378.146	5.82
378.931	4.62
379.716	6.22
380.5	6.22
381.285	5.22
382.069	7.22
382.853	7.62
383.638	7.82
384.422	6.02
385.206	7.22
385.99	6.42
386.774	6.42
387.558	5.42
388.342	6.62
389.126	7.22
389.91	7.82
390.693	6.62
391.477	6.22
392.26	7.22
393.044	8.42
393.827	7.22
394.611	8.22
395.394	8.42
396.177	7.62
396.96	8.43
397.743	9.82
398.526	9.62
399.309	8.22
400.092	9.02
400.875	8.03
401.657	8.62
402.44	8.42
403.222	8.82
404.005	9.03
404.787	9.62
405.57	8.82
406.352	9.22
407.134	7.62
407.916	10.03
408.698	8.02
409.48	8.82
410.262	10.22
411.044	9.42
411.826	8.42
412.607	9.22
413.389	8.82
414.171	7.62
414.952	9.62
415.733	7.82
416.515	9.03
417.296	8.62
418.077	9.02
418.858	8.02
419.64	6.62
420.421	7.03
421.201	7.62
421.982	5.62
422.763	6.43
423.544	8.02
424.324	6.62
425.105	6.43
425.886	5.02
426.666	3.82
427.446	5.42
428.227	6.62
429.007	5.22
429.787	4.42
430.567	5.42
431.347	4.42
432.127	2.82
432.907	5.42
433.687	3.42
434.466	2.82
435.246	2.43
436.026	2.62
436.805	-0.18
437.585	0.22
438.364	-0.38
439.143	-0.18
439.922	-2.78
440.702	-1.58
441.481	-2.38
442.26	-4.18
443.039	-3.57
443.818	-3.97
444.596	-4.38
445.375	-3.78
446.154	-5.38
446.932	-7.38
447.711	-7.18
448.489	-7.97
449.268	-9.18
450.046	-8.78
450.824	-9.18
451.602	-9.78
452.381	-8.38
453.159	-8.38
453.936	-7.58
454.714	-9.78
455.492	-6.58
456.27	-5.97
457.048	-6.58
457.825	-5.58
458.603	-4.78
459.38	-5.38
460.158	-6.58
460.935	-5.97
461.712	-7.18
462.489	-5.98
463.266	-3.98
464.043	-5.38
464.82	-4.38
465.597	-3.38
466.374	-4.38
467.151	-5.18
467.928	-3.58
468.704	-3.38
469.481	-4.18
470.257	-3.18
471.034	-2.58
471.81	-3.97
472.586	-3.38
473.362	-1.58
474.138	-2.98
474.914	-3.78
475.69	-3.18
476.466	-2.98
477.242	-3.58
478.018	-2.58
478.793	-3.38
479.569	-2.18
480.345	-2.78
481.12	-0.38
481.895	-2.98
482.671	-3.58
483.446	-2.18
484.221	-2.58
484.996	-3.58
485.771	-2.97
486.546	-1.78
487.321	-4.58
488.096	-2.78
488.871	-3.78
489.645	-4.18
490.42	-5.18
491.195	-4.97
491.969	-3.97
492.743	-4.98
493.518	-3.98
494.292	-4.18
495.066	-5.78
495.84	-4.98
496.614	-5.18
497.388	-6.97
498.162	-4.78
498.936	-5.38
499.71	-7.98
500.483	-5.98
501.257	-6.38
502.031	-5.98
502.804	-5.18
503.577	-6.18
504.351	-7.38
505.124	-7.38
505.897	-6.98
506.67	-7.58
507.443	-8.57
508.216	-7.98
508.989	-9.78
509.762	-8.58
510.535	-7.58
511.307	-9.18
512.08	-8.18
512.853	-8.78
513.625	-8.58
514.397	-7.38
515.17	-9.78
515.942	-7.78
516.714	-9.98
517.486	-8.97
518.258	-7.97
519.03	-8.78
519.802	-8.57
520.574	-8.38
521.346	-8.58
522.117	-10.18
522.889	-9.57
523.66	-9.98
524.432	-10.58
525.203	-10.58
525.974	-9.98
526.746	-9.18
527.517	-10.58
528.288	-10.18
529.059	-11.78
529.83	-10.97
530.601	-9.58
531.372	-11.38
532.142	-12.38
532.913	-10.78
533.684	-8.38
534.454	-9.78
535.225	-11.98
535.995	-8.97
536.765	-10.18
537.535	-13.78
538.306	-10.18
539.076	-12.78
539.846	-11.78
540.616	-10.58
541.385	-10.38
542.155	-10.98
542.925	-11.38
543.695	-11.38
544.464	-11.58
545.234	-13.18
546.003	-10.97
546.772	-11.97
547.542	-11.38
548.311	-10.78
549.08	-11.38
549.849	-11.98
550.618	-10.98
551.387	-11.78
552.156	-13.38
552.925	-10.38
553.693	-8.78
554.462	-12.78
555.231	-9.78
555.999	-10.38
556.767	-10.58
557.536	-9.78
558.304	-10.58
559.072	-7.98
559.84	-7.58
560.608	-7.78
561.376	-8.38
562.144	-8.98
562.912	-5.98
563.68	-5.78
564.448	-6.38
565.215	-5.38
565.983	-7.18
566.75	-7.38
567.518	-8.38
568.285	-8.58
569.052	-5.57
569.819	-5.97
570.587	-6.18
571.354	-7.58
572.121	-8.18
572.887	-8.58
573.654	-8.38
574.421	-8.78
575.188	-7.97
575.954	-7.78
576.721	-8.38
577.487	-10.38
578.254	-9.18
579.02	-9.78
579.786	-9.98
580.552	-10.38
581.318	-8.98
582.084	-10.18
582.85	-8.97
583.616	-8.18
584.382	-10.18
585.148	-8.38
585.913	-10.18
586.679	-7.38
587.444	-7.58
588.21	-6.38
588.975	-7.38
589.741	-6.58
590.506	-4.97
591.271	-5.18
592.036	-7.18
592.801	-5.38
593.566	-3.78
594.331	-5.58
595.096	-1.98
595.86	-3.38
596.625	-2.78
597.389	-1.98
598.154	0.62
598.918	2.02
599.683	4.43
600.447	8.43
601.211	8.82
601.975	6.02
602.739	5.22
603.503	4.03
604.267	2.03
605.031	0.22
605.795	1.82
606.558	2.02
607.322	2.42
608.086	2.42
608.849	1.43
609.612	2.42
610.376	4.22
611.139	1.22
611.902	0.02
612.665	1.22
613.428	1.42
614.191	2.82
614.954	0.82
615.717	3.62
616.48	0.82
617.242	0.02
618.005	2.03
618.767	2.22
619.53	2.22
620.292	2.02
621.054	1.62
621.817	0.43
622.579	1.82
623.341	2.03
624.103	0.22
624.865	1.62
625.626	1.02
626.388	1.62
627.15	2.02
627.912	3.62
628.673	3.22
629.435	2.62
630.196	3.62
630.957	4.03
631.719	2.22
632.48	5.62
633.241	7.22
634.002	5.03
634.763	5.82
635.524	7.62
636.285	7.82
637.045	9.22
637.806	10.62
638.567	9.22
639.327	10.62
640.087	13.03
640.848	12.03
641.608	16.02
642.368	16.22
643.129	16.82
643.889	17.03
644.649	18.22
645.409	21.22
646.168	23.02
646.928	26.82
647.688	28.43
648.448	26.42
649.207	27.22
649.967	28.02
650.726	25.42
651.485	22.22
652.245	25.02
653.004	24.22
653.763	23.82
654.522	25.82
655.281	25.22
656.04	25.02
656.799	26.82
657.557	27.42
658.316	28.62
659.075	28.43
659.833	27.62
660.592	29.82
661.35	28.82
662.108	29.02
662.866	30.43
663.625	29.62
664.383	33.03
665.141	34.42
665.899	33.02
666.656	38.02
667.414	37.02
668.172	37.22
668.93	39.02
669.687	42.62
670.445	43.82
671.202	42.62
671.959	46.82
672.717	48.22
673.474	50.62
674.231	51.62
674.988	54.62
675.745	58.22
676.502	59.02
677.259	59.82
678.015	63.62
678.772	66.82
679.529	70.02
680.285	72.02
681.042	75.22
681.798	80.42
682.554	81.42
683.31	86.62
684.067	91.82
684.823	96.43
685.579	103.22
686.335	105.42
687.09	111.62
687.846	117.42
688.602	123.62
689.358	129.82
690.113	133.82
690.869	141.82
691.624	149.22
692.379	157.82
693.135	165.82
693.89	176.62
694.645	185.62
695.4	191.82
696.155	202.22
696.91	216.02
697.665	221.62
698.419	234.62
699.174	246.82
699.929	254.42
700.683	271.82
701.437	284.42
702.192	301.02
702.946	316.62
703.7	330.82
704.454	347.22
705.208	364.02
705.962	379.62
706.716	399.82
707.47	421.62
708.224	444.22
708.978	463.43
709.731	484.82
710.485	508.02
711.238	543.62
711.992	559.03
712.745	591.22
713.498	613.22
714.251	642.43
715.004	676.02
715.757	707.82
716.51	745.42
717.263	778.02
718.016	809.02
718.769	849.62
719.521	886.03
720.274	930.42
721.026	974.42
721.779	1017.42
722.531	1064.42
723.283	1114.82
724.036	1160.22
724.788	1210.02
725.54	1273.02
726.292	1326.43
727.044	1392.42
727.795	1449.82
728.547	1508.42
729.299	1578.03
730.05	1646.03
730.802	1720.22
731.553	1789.82
732.305	1864.22
733.056	1941.03
733.807	2023.03
734.558	2107.42
735.309	2199.03
736.06	2275.62
736.811	2374.22
737.562	2471.43
738.313	2567.03
739.064	2679.43
739.814	2777.62
740.565	2892.62
741.315	3001.62
742.066	3119.22
742.816	3245.43
743.566	3384.43
744.316	3510.62
745.066	3648.02
745.816	3789.42
746.566	3926.82
747.316	4095.82
748.066	4238.22
748.816	4384.62
749.565	4541.23
750.315	4714.02
751.064	4875.42
751.814	5047.83
752.563	5227.62
753.312	5395.02
754.061	5585.62
754.81	5765.43
755.559	5982.62
756.308	6177.22
757.057	6395.23
757.806	6612.22
758.555	6828.43
759.303	7059.82
760.052	7314.02
760.801	7554.22
761.549	7807.43
762.297	8051.82
763.046	8310.03
763.794	8589.22
764.542	8869.02
765.29	9145.83
766.038	9408.42
766.786	9669.02
767.534	9935.62
768.281	10251.83
769.029	10549.43
769.777	10832.83
770.524	11077.43
771.272	11340.23
772.019	11642.42
772.766	11943.83
773.513	12268.42
774.261	12530.82
775.008	12794.62
775.755	13072.83
776.501	13368.02
777.248	13682.23
777.995	13955.83
778.742	14237.83
779.488	14446.03
780.235	14673.83
780.981	14896.03
781.728	15207.43
782.474	15494.02
783.22	15771.63
783.966	15965.03
784.712	16143.03
785.458	16363.02
786.204	16625.03
786.95	16868.62
787.696	17100.23
788.442	17275.03
789.187	17384.42
789.933	17503.22
790.678	17687.62
791.424	17871.03
792.169	18014.42
792.914	18126.62
793.659	18207.83
794.404	18246.03
795.149	18267.62
795.894	18362.63
796.639	18448.63
797.384	18522.83
798.129	18556.03
798.873	18492.83
799.618	18407.62
800.362	18409.63
801.107	18457.22
801.851	18445.42
802.595	18419.02
803.339	18268.03
804.084	18119.43
804.828	17977.83
805.571	17874.43
806.315	17870.62
807.059	17787.43
807.803	17630.03
808.546	17421.42
809.29	17161.42
810.034	17017.83
810.777	16889.43
811.52	16760.42
812.263	16595.83
813.007	16392.83
813.75	16091.83
814.493	15787.82
815.236	15609.23
815.979	15425.62
816.721	15270.62
817.464	15064.63
818.207	14796.83
818.949	14498.03
819.692	14198.83
820.434	13988.23
821.177	13824.03
821.919	13643.02
822.661	13408.02
823.403	13151.83
824.145	12855.22
824.887	12580.03
825.629	12386.02
826.371	12185.23
827.112	12009.63
827.854	11836.42
828.596	11629.22
829.337	11355.83
830.079	11108.42
830.82	10879.02
831.561	10729.42
832.302	10592.63
833.043	10462.03
833.785	10268.83
834.525	10078.03
835.266	9848.02
836.007	9688.42
836.748	9534.23
837.489	9428.83
838.229	9322.62
838.97	9195.23
839.71	9029.02
840.45	8856.62
841.191	8681.83
841.931	8577.43
842.671	8487.62
843.411	8426.83
844.151	8338.82
844.891	8241.23
845.631	8097.23
846.37	7936.62
847.11	7831.42
847.849	7766.02
848.589	7726.22
849.328	7672.82
850.068	7614.23
850.807	7550.23
851.546	7424.02
852.285	7322.62
853.024	7257.02
853.763	7211.02
854.502	7207.42
855.241	7172.43
855.98	7115.22
856.718	7034.62
857.457	6913.82
858.195	6833.42
858.934	6758.83
859.672	6718.22
860.41	6679.62
861.149	6652.62
861.887	6581.02
862.625	6464.03
863.363	6352.22
864.101	6246.82
864.838	6165.23
865.576	6113.02
866.314	6062.02
867.051	5974.02
867.789	5894.42
868.526	5771.42
869.264	5648.62
870.001	5516.23
870.738	5432.02
871.475	5353.23
872.212	5270.62
872.949	5192.02
873.686	5091.82
874.423	4969.02
875.159	4837.62
875.896	4724.82
876.633	4631.22
877.369	4536.82
878.106	4454.82
878.842	4382.43
879.578	4287.62
880.314	4180.42
881.05	4063.22
881.786	3951.23
882.522	3848.82
883.258	3781.22
883.994	3703.82
884.73	3633.02
885.465	3563.62
886.201	3475.62
886.936	3387.03
887.672	3297.03
888.407	3202.02
889.142	3130.62
889.877	3083.82
890.613	3014.03
891.348	2951.03
892.083	2900.42
892.817	2833.82
893.552	2758.43
894.287	2686.62
895.021	2621.83
895.756	2579.22
896.49	2528.42
897.225	2480.82
897.959	2443.82
898.693	2391.62
899.428	2340.42
900.162	2296.82
900.896	2241.42
901.63	2212.62
902.363	2176.62
903.097	2154.22
903.831	2122.62
904.564	2098.02
905.298	2064.42
906.031	2042.83
906.765	2010.42
907.498	1981.22
908.231	1970.43
908.965	1959.23
909.698	1942.62
910.431	1939.62
911.163	1919.82
911.896	1913.43
912.629	1900.62
913.362	1883.03
914.094	1856.42
914.827	1842.83
915.559	1833.82
916.292	1825.22
917.024	1801.03
917.756	1790.62
918.488	1753.82
919.22	1709.22
919.952	1671.82
920.684	1613.62
921.416	1561.22
922.148	1508.03
922.879	1460.02
923.611	1397.82
924.343	1344.43
925.074	1279.42
925.805	1229.03
926.537	1174.22
927.268	1114.22
927.999	1066.62
928.73	1019.22
929.461	977.42
930.192	942.03
930.923	915.42
931.653	876.62
932.384	847.02
933.115	818.42
933.845	790.42
934.575	771.42
935.306	751.42
936.036	728.82
936.766	715.22
937.496	695.82
938.226	687.22
938.956	672.22
939.686	663.22
940.416	651.22
941.146	631.82
941.875	623.62
942.605	613.22
943.334	603.02
944.064	593.82
944.793	589.42
945.522	577.62
946.251	565.42
946.98	554.02
947.709	541.02
948.438	529.02
949.167	516.03
949.896	502.82
950.625	487.22
951.353	474.82
952.082	461.62
952.81	448.02
953.539	431.62
954.267	419.22
954.995	399.82
955.723	387.62
956.451	370.02
957.179	354.62
957.907	337.82
958.635	321.62
959.363	307.62
960.09	290.82
960.818	278.82
961.545	265.03
962.273	250.82
963	238.22
963.727	226.02
964.455	212.42
965.182	202.82
965.909	192.22
966.636	182.22
967.363	167.82
968.089	162.42
968.816	151.62
969.543	144.22
970.269	136.62
970.996	129.42
971.722	121.43
972.449	115.42
973.175	110.82
973.901	102.62
974.627	97.62
975.353	95.03
976.079	89.02
976.805	82.82
977.531	82.22
978.256	76.42
978.982	74.03
979.707	71.42
980.433	66.22
981.158	65.22
981.884	61.22
982.609	59.62
983.334	56.02
984.059	54.03
984.784	55.62
985.509	52.42
986.234	48.82
986.958	49.22
987.683	46.43
988.408	45.62
989.132	45.42
989.857	44.42
990.581	43.03
991.305	41.42
992.029	41.82
992.754	41.02
993.478	40.22
994.202	37.42
994.925	37.42
995.649	37.02
996.373	36.62
997.097	36.03
997.82	35.42
998.544	35.82
999.267	33.02
999.99	32.02
1000.713	32.22
1001.437	33.42
1002.16	31.62
1002.883	31.42
1003.606	31.42
1004.328	30.82
1005.051	29.82
1005.774	30.62
1006.497	31.62
1007.219	29.03
1007.941	29.22
1008.664	27.62
1009.386	26.22
1010.108	29.03
1010.83	29.02
1011.553	27.42
1012.274	28.82
1012.996	27.82
1013.718	27.02
1014.44	26.42
1015.162	28.42
1015.883	26.82
1016.605	26.42
1017.326	26.22
1018.047	25.62
1018.769	24.82
1019.49	27.22
1020.211	26.02
1020.932	26.03
1021.653	26.02
1022.374	26.22
1023.094	24.82
1023.815	25.22
1024.536	25.22
1025.256	26.82
1025.977	25.43
1026.697	25.62
1027.417	24.43
1028.138	24.42
1028.858	25.22
1029.578	24.82
1030.298	25.82
1031.018	25.22
1031.737	26.03
1032.457	23.82
1033.177	26.62
1033.896	24.62
1034.616	24.42
1035.335	23.42
1036.055	22.42
1036.774	23.82
1037.493	24.62
1038.212	23.82
1038.931	25.42
1039.65	24.03
1040.369	23.62
1041.088	23.42
1041.806	23.02
1042.525	23.82
1043.244	25.82
1043.962	24.43
1044.68	23.42
1045.399	25.03
1046.117	24.02
1046.835	23.02
1047.553	23.22
1048.271	23.42
1048.989	24.62
1049.707	23.02
1050.425	24.22
1051.142	22.03
1051.86	22.82
1052.577	23.02
1053.295	22.82
1054.012	23.82
1054.729	22.62
1055.446	22.22
1056.163	21.22
1056.881	24.62
1057.597	22.62
1058.314	20.82
1059.031	25.03
1059.748	23.42
1060.464	22.42
1061.181	22.62
1061.897	23.22
1062.614	21.22
1063.33	22.42
1064.046	23.22
1064.762	22.82
1065.478	23.42
1066.194	24.02
1066.91	23.03
1067.626	22.43
1068.342	22.22
1069.057	23.22
1069.773	22.02
1070.488	23.42
1071.204	24.82
1071.919	22.43
1072.634	22.42
1073.35	25.42
1074.065	22.42
1074.78	23.62
1075.495	22.62
1076.209	22.82
1076.924	21.42
1077.639	23.43
1078.353	22.62
1079.068	21.82
1079.782	22.42
1080.497	24.22
1081.211	22.82
1081.925	21.62
1082.639	23.22
1083.353	22.82
1084.067	20.82
1084.781	24.22
1085.495	23.03
1086.209	21.42
1086.922	22.62
1087.636	22.62
1088.349	21.62
1089.063	23.02
1089.776	22.62
1090.489	21.82
1091.202	22.82
1091.916	23.62
1092.628	24.03
1093.341	21.82
1094.054	24.62
1094.767	23.22
1095.48	21.82
1096.192	21.82
1096.905	22.42
1097.617	22.03
1098.329	21.82
1099.042	23.62
1099.754	21.42
1100.466	22.42
1101.178	23.82
1101.89	21.42
1102.602	22.22
1103.314	21.82
1104.025	21.62
1104.737	23.62
1105.448	23.02
1106.16	23.42
1106.871	23.02
1107.582	22.02
1108.294	21.62
1109.005	21.62
1109.716	21.03
1110.427	22.43
1111.138	22.62
1111.848	20.82
1112.559	24.02
1113.27	22.22
1113.98	21.42
1114.691	22.42
1115.401	21.02
1116.112	0.22
1116.822	-1.58
1117.532	1.22
1118.242	0.42
1118.952	1.42
1119.662	2.62
1120.372	2.62
1121.081	2.82
1121.791	3.42
1122.501	2.42
1123.21	20.82
1123.92	21.62
1124.629	23.62
1125.338	21.02
1126.047	21.62
1126.756	21.62
1127.465	-0.78
1128.174	0.22
1128.883	0.02
1129.592	0.22
