# Supplementary material for: Real-time monitoring polymerization degree of organic photovoltaic materials toward no batch-to-batch variations in device performance
Source: Nat Commun. 2024 Feb 10;15:1248. doi: 10.1038/s41467-024-45510-w (PMC10858892; doi:10.1038/s41467-024-45510-w)
Supplement: Supplementary file 4 — Supplementary Code 1 [file 41467_2024_45510_MOESM4_ESM.zip › Supplementary code file/Small dataset/Subt2_00038.txt]

½ÚµãSubt2_00038.txtµÄÊý¾Ý

Date: Tue Jun 27 11:44:14 CST 2023
User: 16473
Spectrometer: QEPB1887
´¥·¢Ä£Ê½: 0
»ý·ÖÊ±¼ä (Ãë): 1.000000E-1
Scans to average: 5
ÆôÓÃ°µÔëÉùÐ£Õý: true
ÆôÓÃ·ÇÏßÐÔÐ£Õý: false
»¬¶¯Æ½¾ù¿í¶È: 0
XÖáÄ£Ê½: Wavelengths
Number of Pixels in Spectrum: 1044
>>>>>Begin Spectral Data<<<<<
348.275	3.17
349.063	1.38
349.85	3.97
350.637	3.38
351.425	3.97
352.212	6.38
352.999	2.18
353.786	3.58
354.572	3.38
355.359	3.58
356.146	3.78
356.933	3.57
357.719	2.38
358.506	3.18
359.292	3.57
360.079	3.18
360.865	3.78
361.651	4.18
362.437	4.97
363.223	3.58
364.009	2.18
364.795	4.58
365.581	3.78
366.367	2.78
367.153	3.97
367.939	3.38
368.724	2.18
369.51	3.18
370.295	4.57
371.081	5.18
371.866	4.78
372.651	3.38
373.437	4.58
374.222	4.38
375.007	3.97
375.792	5.57
376.577	4.97
377.361	5.98
378.146	4.58
378.931	4.97
379.716	5.57
380.5	6.18
381.285	5.97
382.069	7.17
382.853	5.78
383.638	6.58
384.422	6.58
385.206	8.58
385.99	6.57
386.774	7.38
387.558	5.78
388.342	7.58
389.126	7.78
389.91	7.98
390.693	6.38
391.477	7.17
392.26	6.58
393.044	8.97
393.827	7.58
394.611	6.78
395.394	8.57
396.177	5.97
396.96	7.58
397.743	10.98
398.526	8.18
399.309	7.97
400.092	8.57
400.875	7.38
401.657	8.97
402.44	10.57
403.222	7.38
404.005	8.98
404.787	9.38
405.57	9.18
406.352	8.58
407.134	8.58
407.916	9.38
408.698	8.38
409.48	8.38
410.262	10.58
411.044	8.38
411.826	8.18
412.607	10.58
413.389	10.38
414.171	8.97
414.952	9.17
415.733	9.98
416.515	8.58
417.296	7.38
418.077	8.78
418.858	6.78
419.64	7.98
420.421	8.18
421.201	5.78
421.982	5.17
422.763	6.38
423.544	7.38
424.324	6.18
425.105	5.78
425.886	6.58
426.666	5.78
427.446	5.18
428.227	5.78
429.007	4.58
429.787	4.57
430.567	5.78
431.347	4.17
432.127	3.38
432.907	4.18
433.687	2.58
434.466	3.38
435.246	3.18
436.026	0.58
436.805	0.17
437.585	0.98
438.364	-0.22
439.143	-0.22
439.922	-2.62
440.702	-1.43
441.481	-2.43
442.26	-4.22
443.039	-2.62
443.818	-3.02
444.596	-5.43
445.375	-3.43
446.154	-3.62
446.932	-8.03
447.711	-5.43
448.489	-8.82
449.268	-8.22
450.046	-8.02
450.824	-8.22
451.602	-9.03
452.381	-8.62
453.159	-9.62
453.936	-7.02
454.714	-10.42
455.492	-7.03
456.27	-7.62
457.048	-7.62
457.825	-7.22
458.603	-3.82
459.38	-7.43
460.158	-5.42
460.935	-5.82
461.712	-6.42
462.489	-5.83
463.266	-3.42
464.043	-5.02
464.82	-6.03
465.597	-3.02
466.374	-3.22
467.151	-5.03
467.928	-3.82
468.704	-4.03
469.481	-4.22
470.257	-3.03
471.034	-2.22
471.81	-2.22
472.586	-5.03
473.362	-2.22
474.138	-2.43
474.914	-4.22
475.69	-3.43
476.466	-2.82
477.242	-2.42
478.018	-3.22
478.793	-2.62
479.569	-1.03
480.345	-2.62
481.12	-2.02
481.895	-1.22
482.671	-3.42
483.446	-2.02
484.221	-3.62
484.996	-3.22
485.771	-3.22
486.546	-1.43
487.321	-3.83
488.096	-2.82
488.871	-3.82
489.645	-4.42
490.42	-4.42
491.195	-3.42
491.969	-4.42
492.743	-3.82
493.518	-3.83
494.292	-4.22
495.066	-5.82
495.84	-4.62
496.614	-5.22
497.388	-4.82
498.162	-7.02
498.936	-5.82
499.71	-6.62
500.483	-5.82
501.257	-6.22
502.031	-5.22
502.804	-5.62
503.577	-6.02
504.351	-6.62
505.124	-7.22
505.897	-6.43
506.67	-5.62
507.443	-9.02
508.216	-6.62
508.989	-9.22
509.762	-8.22
510.535	-8.02
511.307	-8.22
512.08	-9.42
512.853	-7.82
513.625	-9.83
514.397	-8.22
515.17	-8.82
515.942	-7.42
516.714	-9.43
517.486	-10.22
518.258	-8.62
519.03	-8.42
519.802	-9.02
520.574	-9.22
521.346	-8.03
522.117	-9.42
522.889	-9.42
523.66	-9.03
524.432	-10.03
525.203	-9.22
525.974	-10.43
526.746	-8.22
527.517	-10.03
528.288	-10.22
529.059	-10.82
529.83	-10.02
530.601	-10.22
531.372	-10.83
532.142	-11.83
532.913	-10.82
533.684	-8.62
534.454	-11.03
535.225	-12.62
535.995	-7.62
536.765	-10.82
537.535	-12.83
538.306	-10.42
539.076	-13.02
539.846	-10.42
540.616	-9.43
541.385	-10.82
542.155	-10.42
542.925	-12.22
543.695	-11.02
544.464	-12.82
545.234	-13.22
546.003	-11.82
546.772	-11.82
547.542	-12.82
548.311	-10.83
549.08	-11.83
549.849	-12.62
550.618	-12.03
551.387	-11.43
552.156	-12.62
552.925	-10.03
553.693	-8.22
554.462	-12.02
555.231	-9.82
555.999	-11.42
556.767	-10.03
557.536	-10.43
558.304	-10.83
559.072	-7.62
559.84	-9.03
560.608	-8.62
561.376	-8.62
562.144	-8.42
562.912	-7.03
563.68	-5.42
564.448	-5.03
565.215	-6.02
565.983	-5.83
566.75	-6.02
567.518	-8.62
568.285	-6.82
569.052	-5.62
569.819	-5.62
570.587	-6.62
571.354	-7.62
572.121	-8.22
572.887	-9.22
573.654	-9.22
574.421	-8.03
575.188	-9.62
575.954	-7.03
576.721	-8.83
577.487	-10.42
578.254	-9.02
579.02	-7.62
579.786	-10.22
580.552	-8.42
581.318	-8.03
582.084	-10.43
582.85	-7.02
583.616	-8.22
584.382	-9.62
585.148	-7.82
585.913	-9.42
586.679	-8.03
587.444	-6.62
588.21	-7.42
588.975	-8.03
589.741	-6.03
590.506	-6.42
591.271	-6.82
592.036	-6.82
592.801	-4.42
593.566	-3.43
594.331	-5.22
595.096	-2.22
595.86	-1.62
596.625	-4.02
597.389	-2.03
598.154	1.17
598.918	2.57
599.683	5.98
600.447	8.18
601.211	6.78
601.975	6.18
602.739	4.98
603.503	6.38
604.267	2.78
605.031	1.57
605.795	2.98
606.558	2.38
607.322	2.97
608.086	3.78
608.849	0.98
609.612	1.78
610.376	3.97
611.139	1.98
611.902	2.18
612.665	3.38
613.428	2.18
614.191	2.57
614.954	1.57
615.717	2.58
616.48	1.58
617.242	2.18
618.005	1.98
618.767	3.18
619.53	1.18
620.292	2.78
621.054	1.58
621.817	1.38
622.579	1.78
623.341	1.58
624.103	0.18
624.865	1.78
625.626	2.38
626.388	1.97
627.15	2.38
627.912	3.98
628.673	3.18
629.435	3.57
630.196	6.17
630.957	5.78
631.719	2.97
632.48	4.97
633.241	6.78
634.002	5.38
634.763	5.78
635.524	8.97
636.285	7.58
637.045	8.38
637.806	10.38
638.567	10.58
639.327	10.58
640.087	12.98
640.848	12.38
641.608	14.18
642.368	16.17
643.129	17.18
643.889	17.18
644.649	19.18
645.409	21.97
646.168	24.38
646.928	26.97
647.688	27.78
648.448	28.97
649.207	26.18
649.967	27.57
650.726	25.18
651.485	23.98
652.245	25.57
653.004	23.78
653.763	24.78
654.522	24.97
655.281	26.78
656.04	25.18
656.799	26.78
657.557	28.58
658.316	29.38
659.075	28.78
659.833	28.18
660.592	30.97
661.35	29.78
662.108	30.78
662.866	30.38
663.625	33.18
664.383	32.58
665.141	34.57
665.899	35.58
666.656	34.78
667.414	36.97
668.172	38.57
668.93	37.58
669.687	43.97
670.445	43.97
671.202	43.17
671.959	48.78
672.717	49.98
673.474	50.58
674.231	53.78
674.988	55.97
675.745	58.97
676.502	59.57
677.259	60.58
678.015	65.78
678.772	68.38
679.529	73.18
680.285	72.18
681.042	78.18
681.798	81.97
682.554	88.18
683.31	88.17
684.067	93.97
684.823	98.38
685.579	102.58
686.335	107.38
687.09	113.97
687.846	119.97
688.602	124.38
689.358	131.98
690.113	137.38
690.869	145.38
691.624	152.57
692.379	160.78
693.135	167.78
693.89	176.57
694.645	184.98
695.4	196.98
696.155	204.38
696.91	213.38
697.665	228.38
698.419	238.17
699.174	251.58
699.929	264.78
700.683	277.97
701.437	289.97
702.192	307.78
702.946	322.18
703.7	338.57
704.454	354.78
705.208	369.38
705.962	388.58
706.716	412.78
707.47	429.78
708.224	448.78
708.978	470.38
709.731	498.38
710.485	517.97
711.238	550.58
711.992	572.18
712.745	596.17
713.498	625.78
714.251	657.58
715.004	684.57
715.757	720.58
716.51	757.17
717.263	790.38
718.016	825.57
718.769	858.97
719.521	907.18
720.274	944.17
721.026	988.38
721.779	1032.38
722.531	1078.57
723.283	1135.97
724.036	1177.38
724.788	1237.97
725.54	1286.58
726.292	1347.58
727.044	1410.57
727.795	1472.38
728.547	1532.38
729.299	1606.38
730.05	1682.38
730.802	1737.97
731.553	1824.97
732.305	1892.58
733.056	1972.77
733.807	2051.98
734.558	2137.77
735.309	2223.38
736.06	2314.98
736.811	2414.38
737.562	2503.78
738.313	2606.57
739.064	2714.18
739.814	2825.97
740.565	2932.58
741.315	3042.97
742.066	3170.78
742.816	3302.58
743.566	3442.97
744.316	3573.17
745.066	3705.38
745.816	3862.98
746.566	3982.37
747.316	4166.38
748.066	4308.38
748.816	4442.38
749.565	4616.98
750.315	4769.97
751.064	4948.18
751.814	5125.98
752.563	5313.38
753.312	5487.58
754.061	5673.98
754.81	5841.38
755.559	6083.57
756.308	6290.58
757.057	6497.97
757.806	6713.38
758.555	6950.57
759.303	7197.98
760.052	7460.78
760.801	7692.57
761.549	7946.57
762.297	8202.17
763.046	8451.57
763.794	8753.58
764.542	9019.78
765.29	9317.97
766.038	9583.98
766.786	9844.17
767.534	10125.38
768.281	10431.58
769.029	10755.77
769.777	11014.17
770.524	11318.77
771.272	11553.17
772.019	11868.78
772.766	12181.58
773.513	12507.97
774.261	12794.17
775.008	13044.17
775.755	13316.58
776.501	13624.77
777.248	13953.77
777.995	14275.38
778.742	14512.38
779.488	14719.98
780.235	14985.17
780.981	15235.98
781.728	15513.17
782.474	15831.97
783.22	16087.38
783.966	16310.98
784.712	16516.38
785.458	16737.98
786.204	16988.98
786.95	17278.18
787.696	17493.98
788.442	17685.98
789.187	17822.38
789.933	17957.78
790.678	18102.58
791.424	18276.78
792.169	18471.17
792.914	18545.18
793.659	18650.78
794.404	18679.58
795.149	18746.38
795.894	18827.18
796.639	18963.38
797.384	19032.58
798.129	19005.38
798.873	18951.58
799.618	18901.18
800.362	18874.38
801.107	18956.17
801.851	18934.38
802.595	18913.17
803.339	18774.78
804.084	18603.98
804.828	18473.78
805.571	18417.18
806.315	18347.38
807.059	18260.38
807.803	18123.58
808.546	17886.78
809.29	17665.58
810.034	17473.78
810.777	17359.18
811.52	17225.58
812.263	17053.18
813.007	16847.58
813.75	16538.38
814.493	16236.38
815.236	16021.18
815.979	15841.77
816.721	15663.98
817.464	15483.38
818.207	15220.18
818.949	14913.37
819.692	14624.98
820.434	14402.97
821.177	14222.77
821.919	14046.97
822.661	13774.17
823.403	13505.38
824.145	13232.17
824.887	12932.98
825.629	12730.58
826.371	12527.97
827.112	12333.17
827.854	12157.17
828.596	11936.17
829.337	11640.38
830.079	11429.17
830.82	11194.58
831.561	11017.77
832.302	10903.77
833.043	10749.17
833.785	10567.98
834.525	10355.38
835.266	10140.17
836.007	9951.98
836.748	9811.58
837.489	9705.38
838.229	9592.38
838.97	9447.58
839.71	9274.38
840.45	9098.58
841.191	8929.58
841.931	8822.77
842.671	8727.38
843.411	8667.17
844.151	8585.98
844.891	8476.57
845.631	8330.97
846.37	8173.17
847.11	8043.18
847.849	7974.57
848.589	7935.98
849.328	7905.57
850.068	7828.57
850.807	7772.37
851.546	7648.17
852.285	7520.97
853.024	7473.38
853.763	7416.77
854.502	7377.98
855.241	7373.98
855.98	7320.58
856.718	7233.58
857.457	7110.77
858.195	7007.17
858.934	6938.37
859.672	6898.77
860.41	6882.57
861.149	6819.57
861.887	6759.57
862.625	6655.98
863.363	6527.58
864.101	6407.57
864.838	6343.38
865.576	6275.57
866.314	6219.38
867.051	6143.97
867.789	6049.57
868.526	5930.17
869.264	5798.57
870.001	5667.18
870.738	5583.18
871.475	5504.78
872.212	5419.97
872.949	5348.98
873.686	5255.37
874.423	5117.98
875.159	4975.57
875.896	4856.78
876.633	4756.97
877.369	4671.17
878.106	4592.38
878.842	4514.17
879.578	4408.58
880.314	4302.98
881.05	4194.98
881.786	4065.58
882.522	3965.37
883.258	3878.57
883.994	3822.78
884.73	3741.58
885.465	3671.77
886.201	3578.58
886.936	3484.38
887.672	3382.38
888.407	3301.97
889.142	3231.17
889.877	3165.78
890.613	3108.38
891.348	3043.98
892.083	2992.58
892.817	2916.38
893.552	2845.18
894.287	2763.38
895.021	2708.98
895.756	2652.17
896.49	2604.58
897.225	2562.57
897.959	2516.37
898.693	2476.97
899.428	2424.78
900.162	2363.18
900.896	2313.18
901.63	2281.98
902.363	2238.97
903.097	2212.17
903.831	2177.38
904.564	2164.78
905.298	2137.78
906.031	2103.38
906.765	2069.57
907.498	2049.58
908.231	2025.78
908.965	2020.18
909.698	2005.37
910.431	2002.18
911.163	1984.77
911.896	1970.38
912.629	1952.38
913.362	1946.38
914.094	1914.78
914.827	1898.38
915.559	1894.98
916.292	1877.57
917.024	1856.58
917.756	1842.58
918.488	1801.97
919.22	1763.78
919.952	1718.78
920.684	1666.97
921.416	1609.98
922.148	1554.98
922.879	1508.18
923.611	1445.78
924.343	1381.98
925.074	1323.38
925.805	1265.58
926.537	1206.98
927.268	1151.38
927.999	1095.78
928.73	1053.18
929.461	1006.38
930.192	972.58
930.923	935.57
931.653	903.78
932.384	871.78
933.115	847.38
933.845	816.78
934.575	794.78
935.306	770.78
936.036	752.78
936.766	736.38
937.496	724.97
938.226	706.98
938.956	692.98
939.686	685.78
940.416	671.38
941.146	653.38
941.875	637.18
942.605	628.78
943.334	620.18
944.064	612.97
944.793	600.38
945.522	592.58
946.251	580.78
946.98	568.78
947.709	556.97
948.438	545.78
949.167	534.18
949.896	520.38
950.625	502.17
951.353	491.78
952.082	477.18
952.81	463.57
953.539	444.38
954.267	425.98
954.995	414.38
955.723	400.17
956.451	380.97
957.179	365.57
957.907	344.98
958.635	335.78
959.363	313.78
960.09	300.78
960.818	283.78
961.545	270.58
962.273	255.78
963	241.78
963.727	228.97
964.455	215.38
965.182	205.78
965.909	198.38
966.636	182.38
967.363	174.38
968.089	166.78
968.816	158.98
969.543	148.38
970.269	140.58
970.996	134.38
971.722	125.38
972.449	117.97
973.175	114.38
973.901	107.58
974.627	100.57
975.353	97.38
976.079	89.97
976.805	86.57
977.531	85.17
978.256	77.58
978.982	75.98
979.707	73.38
980.433	69.97
981.158	67.18
981.884	64.38
982.609	61.97
983.334	61.78
984.059	55.78
984.784	55.57
985.509	52.38
986.234	51.17
986.958	50.38
987.683	49.18
988.408	45.58
989.132	48.18
989.857	44.97
990.581	41.98
991.305	43.58
992.029	41.57
992.754	41.18
993.478	40.97
994.202	37.98
994.925	37.38
995.649	36.78
996.373	37.18
997.097	36.38
997.82	36.78
998.544	33.78
999.267	34.78
999.99	32.97
1000.713	34.18
1001.437	32.97
1002.16	34.58
1002.883	31.97
1003.606	31.97
1004.328	31.57
1005.051	29.58
1005.774	31.58
1006.497	29.97
1007.219	29.98
1007.941	29.38
1008.664	28.18
1009.386	28.58
1010.108	30.18
1010.83	29.97
1011.553	27.18
1012.274	30.38
1012.996	28.57
1013.718	27.18
1014.44	29.18
1015.162	28.38
1015.883	29.38
1016.605	26.78
1017.326	27.78
1018.047	28.18
1018.769	25.58
1019.49	28.57
1020.211	25.78
1020.932	26.18
1021.653	28.17
1022.374	28.58
1023.094	25.58
1023.815	25.18
1024.536	25.18
1025.256	27.58
1025.977	24.58
1026.697	26.38
1027.417	24.78
1028.138	27.58
1028.858	25.58
1029.578	26.38
1030.298	25.57
1031.018	24.57
1031.737	26.58
1032.457	25.17
1033.177	26.18
1033.896	26.17
1034.616	25.57
1035.335	24.17
1036.055	24.78
1036.774	24.58
1037.493	25.38
1038.212	24.38
1038.931	25.78
1039.65	24.98
1040.369	24.38
1041.088	25.38
1041.806	24.18
1042.525	24.38
1043.244	25.78
1043.962	25.98
1044.68	23.57
1045.399	24.58
1046.117	24.97
1046.835	25.78
1047.553	23.57
1048.271	25.57
1048.989	23.57
1049.707	24.57
1050.425	25.57
1051.142	23.18
1051.86	21.17
1052.577	23.97
1053.295	23.97
1054.012	23.38
1054.729	24.38
1055.446	24.18
1056.163	21.58
1056.881	24.38
1057.597	23.78
1058.314	23.38
1059.031	24.78
1059.748	23.78
1060.464	22.78
1061.181	23.98
1061.897	23.78
1062.614	20.78
1063.33	21.97
1064.046	24.97
1064.762	24.18
1065.478	25.57
1066.194	23.58
1066.91	22.98
1067.626	22.38
1068.342	23.98
1069.057	22.58
1069.773	23.38
1070.488	23.38
1071.204	24.57
1071.919	21.58
1072.634	20.98
1073.35	23.58
1074.065	22.97
1074.78	22.18
1075.495	24.18
1076.209	24.17
1076.924	21.18
1077.639	24.58
1078.353	22.78
1079.068	22.18
1079.782	24.18
1080.497	24.38
1081.211	23.38
1081.925	24.38
1082.639	21.98
1083.353	23.18
1084.067	22.58
1084.781	23.18
1085.495	24.18
1086.209	22.18
1086.922	22.97
1087.636	23.58
1088.349	21.18
1089.063	24.18
1089.776	23.78
1090.489	22.17
1091.202	24.58
1091.916	23.18
1092.628	22.58
1093.341	22.97
1094.054	23.38
1094.767	23.38
1095.48	23.38
1096.192	21.38
1096.905	23.18
1097.617	24.18
1098.329	22.38
1099.042	23.17
1099.754	22.38
1100.466	21.38
1101.178	24.97
1101.89	21.78
1102.602	21.98
1103.314	24.57
1104.025	24.38
1104.737	22.97
1105.448	24.78
1106.16	21.78
1106.871	23.57
1107.582	23.18
1108.294	23.98
1109.005	22.57
1109.716	22.58
1110.427	22.18
1111.138	22.58
1111.848	21.58
1112.559	23.78
1113.27	22.17
1113.98	21.18
1114.691	21.97
1115.401	24.17
1116.112	-0.43
1116.822	-0.62
1117.532	0.78
1118.242	0.38
1118.952	1.78
1119.662	1.38
1120.372	3.38
1121.081	2.97
1121.791	0.97
1122.501	2.18
1123.21	21.97
1123.92	21.78
1124.629	23.38
1125.338	20.97
1126.047	21.98
1126.756	24.18
1127.465	-0.42
1128.174	-0.02
1128.883	0.58
1129.592	-0.22
