# Supplementary material for: Real-time monitoring polymerization degree of organic photovoltaic materials toward no batch-to-batch variations in device performance
Source: Nat Commun. 2024 Feb 10;15:1248. doi: 10.1038/s41467-024-45510-w (PMC10858892; doi:10.1038/s41467-024-45510-w)
Supplement: Supplementary file 4 — Supplementary Code 1 [file 41467_2024_45510_MOESM4_ESM.zip › Supplementary code file/Small dataset/Subt2_00039.txt]

½ÚµãSubt2_00039.txtµÄÊý¾Ý

Date: Tue Jun 27 11:45:14 CST 2023
User: 16473
Spectrometer: QEPB1887
´¥·¢Ä£Ê½: 0
»ý·ÖÊ±¼ä (Ãë): 1.000000E-1
Scans to average: 5
ÆôÓÃ°µÔëÉùÐ£Õý: true
ÆôÓÃ·ÇÏßÐÔÐ£Õý: false
»¬¶¯Æ½¾ù¿í¶È: 0
XÖáÄ£Ê½: Wavelengths
Number of Pixels in Spectrum: 1044
>>>>>Begin Spectral Data<<<<<
348.275	3.12
349.063	2.53
349.85	4.12
350.637	2.52
351.425	4.72
352.212	4.93
352.999	2.12
353.786	4.32
354.572	5.32
355.359	3.72
356.146	3.53
356.933	4.32
357.719	3.12
358.506	4.92
359.292	3.52
360.079	3.72
360.865	2.52
361.651	3.72
362.437	5.12
363.223	4.32
364.009	1.93
364.795	5.72
365.581	4.12
366.367	2.92
367.153	5.12
367.939	4.92
368.724	3.32
369.51	3.72
370.295	4.92
371.081	5.72
371.866	3.72
372.651	5.32
373.437	5.53
374.222	4.32
375.007	6.32
375.792	6.52
376.577	3.72
377.361	5.92
378.146	5.93
378.931	4.12
379.716	5.92
380.5	6.32
381.285	6.32
382.069	7.72
382.853	6.92
383.638	7.52
384.422	6.92
385.206	9.53
385.99	7.12
386.774	7.12
387.558	6.12
388.342	7.53
389.126	7.52
389.91	7.72
390.693	7.12
391.477	7.12
392.26	8.32
393.044	9.52
393.827	8.93
394.611	7.93
395.394	9.32
396.177	7.92
396.96	8.93
397.743	10.53
398.526	8.12
399.309	7.12
400.092	9.52
400.875	8.12
401.657	8.72
402.44	9.72
403.222	8.92
404.005	10.32
404.787	9.92
405.57	10.12
406.352	8.92
407.134	8.72
407.916	10.32
408.698	8.92
409.48	8.53
410.262	9.72
411.044	9.72
411.826	7.92
412.607	9.53
413.389	9.93
414.171	9.72
414.952	9.72
415.733	10.53
416.515	9.53
417.296	8.72
418.077	8.52
418.858	7.72
419.64	7.72
420.421	7.72
421.201	7.32
421.982	6.52
422.763	7.32
423.544	8.12
424.324	6.32
425.105	6.12
425.886	6.12
426.666	6.12
427.446	6.32
428.227	5.92
429.007	6.12
429.787	5.92
430.567	6.12
431.347	5.92
432.127	2.72
432.907	5.72
433.687	3.92
434.466	3.32
435.246	3.32
436.026	1.32
436.805	1.12
437.585	2.32
438.364	1.12
439.143	-1.08
439.922	-1.48
440.702	-1.08
441.481	-2.68
442.26	-3.88
443.039	-1.88
443.818	-1.68
444.596	-3.48
445.375	-2.88
446.154	-3.68
446.932	-5.88
447.711	-6.28
448.489	-7.47
449.268	-8.08
450.046	-8.07
450.824	-8.28
451.602	-10.28
452.381	-8.28
453.159	-7.88
453.936	-7.68
454.714	-9.08
455.492	-6.88
456.27	-5.07
457.048	-5.28
457.825	-6.08
458.603	-4.88
459.38	-4.68
460.158	-4.48
460.935	-4.28
461.712	-5.48
462.489	-4.28
463.266	-2.88
464.043	-3.47
464.82	-3.28
465.597	-3.08
466.374	-4.08
467.151	-2.88
467.928	-4.08
468.704	-3.28
469.481	-4.08
470.257	-1.68
471.034	-1.88
471.81	-2.47
472.586	-3.88
473.362	-0.88
474.138	-2.88
474.914	-3.08
475.69	-2.08
476.466	-3.08
477.242	-1.48
478.018	-2.47
478.793	-1.48
479.569	-1.08
480.345	-2.08
481.12	0.53
481.895	-3.48
482.671	-3.47
483.446	-1.88
484.221	-1.88
484.996	-2.68
485.771	-0.88
486.546	-1.28
487.321	-4.08
488.096	-2.47
488.871	-2.28
489.645	-4.08
490.42	-3.88
491.195	-2.47
491.969	-4.28
492.743	-4.08
493.518	-3.68
494.292	-3.68
495.066	-4.08
495.84	-4.28
496.614	-5.28
497.388	-4.47
498.162	-4.47
498.936	-4.47
499.71	-7.08
500.483	-4.08
501.257	-4.68
502.031	-6.08
502.804	-4.28
503.577	-6.28
504.351	-6.88
505.124	-5.48
505.897	-5.68
506.67	-6.88
507.443	-7.28
508.216	-6.68
508.989	-8.08
509.762	-9.08
510.535	-6.88
511.307	-6.28
512.08	-8.47
512.853	-8.08
513.625	-8.08
514.397	-6.68
515.17	-7.88
515.942	-6.68
516.714	-8.48
517.486	-9.28
518.258	-8.08
519.03	-7.48
519.802	-9.07
520.574	-8.47
521.346	-7.68
522.117	-9.07
522.889	-9.28
523.66	-9.28
524.432	-9.88
525.203	-9.08
525.974	-10.08
526.746	-8.68
527.517	-8.68
528.288	-9.47
529.059	-11.48
529.83	-10.07
530.601	-9.08
531.372	-9.88
532.142	-10.68
532.913	-9.47
533.684	-8.08
534.454	-9.08
535.225	-10.28
535.995	-8.88
536.765	-10.28
537.535	-12.08
538.306	-10.48
539.076	-12.28
539.846	-11.47
540.616	-11.88
541.385	-9.48
542.155	-10.88
542.925	-10.88
543.695	-10.68
544.464	-11.28
545.234	-12.08
546.003	-12.08
546.772	-10.07
547.542	-11.08
548.311	-9.08
549.08	-10.28
549.849	-11.28
550.618	-10.68
551.387	-10.88
552.156	-11.47
552.925	-8.88
553.693	-7.68
554.462	-11.47
555.231	-9.68
555.999	-10.28
556.767	-10.28
557.536	-9.28
558.304	-10.28
559.072	-6.28
559.84	-8.08
560.608	-7.68
561.376	-8.68
562.144	-7.28
562.912	-6.48
563.68	-5.48
564.448	-5.08
565.215	-4.28
565.983	-5.08
566.75	-4.88
567.518	-8.08
568.285	-6.68
569.052	-4.07
569.819	-5.68
570.587	-6.28
571.354	-6.08
572.121	-8.48
572.887	-7.08
573.654	-7.28
574.421	-9.28
575.188	-8.07
575.954	-7.08
576.721	-7.08
577.487	-8.88
578.254	-7.68
579.02	-8.08
579.786	-9.68
580.552	-8.08
581.318	-7.28
582.084	-9.28
582.85	-7.28
583.616	-7.08
584.382	-8.88
585.148	-7.28
585.913	-8.07
586.679	-7.48
587.444	-7.48
588.21	-6.08
588.975	-6.88
589.741	-6.28
590.506	-5.08
591.271	-5.28
592.036	-4.28
592.801	-4.88
593.566	-3.68
594.331	-4.88
595.096	-2.28
595.86	-2.28
596.625	-3.68
597.389	-0.28
598.154	1.32
598.918	3.52
599.683	5.72
600.447	8.72
601.211	7.92
601.975	6.52
602.739	4.72
603.503	6.72
604.267	4.53
605.031	2.32
605.795	3.72
606.558	1.72
607.322	2.92
608.086	3.92
608.849	0.93
609.612	2.32
610.376	5.12
611.139	3.12
611.902	1.92
612.665	3.53
613.428	3.92
614.191	2.32
614.954	3.72
615.717	3.12
616.48	1.92
617.242	2.32
618.005	2.53
618.767	4.32
619.53	1.92
620.292	3.52
621.054	2.53
621.817	0.93
622.579	3.12
623.341	2.12
624.103	1.12
624.865	2.72
625.626	2.52
626.388	3.12
627.15	3.12
627.912	4.12
628.673	3.92
629.435	3.32
630.196	5.12
630.957	5.12
631.719	4.52
632.48	6.52
633.241	7.32
634.002	3.92
634.763	6.93
635.524	7.72
636.285	7.72
637.045	10.12
637.806	11.52
638.567	11.92
639.327	10.93
640.087	13.53
640.848	12.53
641.608	15.32
642.368	17.12
643.129	18.12
643.889	17.72
644.649	20.32
645.409	22.32
646.168	24.32
646.928	24.32
647.688	28.32
648.448	27.52
649.207	26.92
649.967	28.92
650.726	25.12
651.485	24.12
652.245	27.52
653.004	24.52
653.763	24.53
654.522	27.52
655.281	27.52
656.04	25.72
656.799	27.72
657.557	30.12
658.316	28.72
659.075	29.32
659.833	27.53
660.592	31.12
661.35	29.72
662.108	31.72
662.866	31.53
663.625	30.72
664.383	33.72
665.141	35.92
665.899	37.12
666.656	37.52
667.414	37.92
668.172	39.32
668.93	39.92
669.687	43.52
670.445	43.72
671.202	45.52
671.959	47.92
672.717	48.72
673.474	50.12
674.231	53.12
674.988	57.12
675.745	59.12
676.502	61.12
677.259	62.32
678.015	63.72
678.772	67.92
679.529	70.92
680.285	72.52
681.042	78.32
681.798	82.92
682.554	83.72
683.31	87.92
684.067	93.12
684.823	98.12
685.579	104.32
686.335	108.32
687.09	111.92
687.846	120.12
688.602	125.12
689.358	131.32
690.113	134.12
690.869	145.32
691.624	152.32
692.379	159.72
693.135	167.72
693.89	174.72
694.645	184.93
695.4	193.12
696.155	204.93
696.91	216.52
697.665	226.12
698.419	236.92
699.174	249.72
699.929	258.72
700.683	275.72
701.437	293.52
702.192	304.72
702.946	316.92
703.7	338.12
704.454	352.12
705.208	370.72
705.962	391.32
706.716	405.12
707.47	423.72
708.224	449.12
708.978	470.53
709.731	489.12
710.485	513.12
711.238	548.12
711.992	569.92
712.745	595.72
713.498	623.32
714.251	655.32
715.004	682.12
715.757	713.12
716.51	748.52
717.263	784.52
718.016	821.92
718.769	858.12
719.521	896.93
720.274	941.72
721.026	985.32
721.779	1021.52
722.531	1074.32
723.283	1122.92
724.036	1170.93
724.788	1223.12
725.54	1279.32
726.292	1336.53
727.044	1396.72
727.795	1452.92
728.547	1528.32
729.299	1593.93
730.05	1657.32
730.802	1732.92
731.553	1804.72
732.305	1886.12
733.056	1961.32
733.807	2047.32
734.558	2126.32
735.309	2205.92
736.06	2300.12
736.811	2382.52
737.562	2493.52
738.313	2584.32
739.064	2699.12
739.814	2799.12
740.565	2908.93
741.315	3024.92
742.066	3136.92
742.816	3273.52
743.566	3405.72
744.316	3541.72
745.066	3665.93
745.816	3813.53
746.566	3965.72
747.316	4118.52
748.066	4272.93
748.816	4418.12
749.565	4574.32
750.315	4743.32
751.064	4919.12
751.814	5102.52
752.563	5272.52
753.312	5451.72
754.061	5633.12
754.81	5829.12
755.559	6056.93
756.308	6264.92
757.057	6453.12
757.806	6672.32
758.555	6903.72
759.303	7133.53
760.052	7396.12
760.801	7631.12
761.549	7873.93
762.297	8131.32
763.046	8403.33
763.794	8687.92
764.542	8978.92
765.29	9244.33
766.038	9518.12
766.786	9779.73
767.534	10058.73
768.281	10364.12
769.029	10691.73
769.777	10957.33
770.524	11206.12
771.272	11492.53
772.019	11791.52
772.766	12106.33
773.513	12429.52
774.261	12721.73
775.008	12990.33
775.755	13235.12
776.501	13559.73
777.248	13870.12
777.995	14186.33
778.742	14439.53
779.488	14659.33
780.235	14895.33
780.981	15152.33
781.728	15443.93
782.474	15769.33
783.22	16032.32
783.966	16254.73
784.712	16421.92
785.458	16647.33
786.204	16938.33
786.95	17214.33
787.696	17439.73
788.442	17594.53
789.187	17708.72
789.933	17850.12
790.678	18041.33
791.424	18204.33
792.169	18369.33
792.914	18494.73
793.659	18574.72
794.404	18635.73
795.149	18663.93
795.894	18751.93
796.639	18870.53
797.384	18947.33
798.129	18930.53
798.873	18878.52
799.618	18823.73
800.362	18819.33
801.107	18875.12
801.851	18879.12
802.595	18837.52
803.339	18717.73
804.084	18570.73
804.828	18433.73
805.571	18327.53
806.315	18277.72
807.059	18198.53
807.803	18038.73
808.546	17835.12
809.29	17578.12
810.034	17383.53
810.777	17295.73
811.52	17168.33
812.263	17015.12
813.007	16764.53
813.75	16486.73
814.493	16200.13
815.236	15942.73
815.979	15810.73
816.721	15614.12
817.464	15425.13
818.207	15178.92
818.949	14846.92
819.692	14562.53
820.434	14324.93
821.177	14167.33
821.919	13981.93
822.661	13727.52
823.403	13459.73
824.145	13168.92
824.887	12887.92
825.629	12673.52
826.371	12472.12
827.112	12308.13
827.854	12125.33
828.596	11879.53
829.337	11607.33
830.079	11374.53
830.82	11161.52
831.561	10984.92
832.302	10844.93
833.043	10691.12
833.785	10543.33
834.525	10306.33
835.266	10086.52
836.007	9901.53
836.748	9774.33
837.489	9641.92
838.229	9543.73
838.97	9433.52
839.71	9241.72
840.45	9043.73
841.191	8881.33
841.931	8766.73
842.671	8693.12
843.411	8627.92
844.151	8542.93
844.891	8436.73
845.631	8268.33
846.37	8129.72
847.11	8036.52
847.849	7934.73
848.589	7879.53
849.328	7838.93
850.068	7798.92
850.807	7726.32
851.546	7597.92
852.285	7481.92
853.024	7417.12
853.763	7387.73
854.502	7371.92
855.241	7328.32
855.98	7277.12
856.718	7180.52
857.457	7063.32
858.195	6981.52
858.934	6906.33
859.672	6871.92
860.41	6838.12
861.149	6784.73
861.887	6720.12
862.625	6617.72
863.363	6486.72
864.101	6389.93
864.838	6310.12
865.576	6245.12
866.314	6197.12
867.051	6128.52
867.789	6034.52
868.526	5915.93
869.264	5765.52
870.001	5653.73
870.738	5550.93
871.475	5476.32
872.212	5402.73
872.949	5307.12
873.686	5210.92
874.423	5092.32
875.159	4967.92
875.896	4854.52
876.633	4736.32
877.369	4657.12
878.106	4562.32
878.842	4486.12
879.578	4392.12
880.314	4296.92
881.05	4168.92
881.786	4055.32
882.522	3953.32
883.258	3872.33
883.994	3794.93
884.73	3716.93
885.465	3652.92
886.201	3563.32
886.936	3470.12
887.672	3384.32
888.407	3284.52
889.142	3221.52
889.877	3155.52
890.613	3090.92
891.348	3043.92
892.083	2970.52
892.817	2906.73
893.552	2827.93
894.287	2758.32
895.021	2699.72
895.756	2641.32
896.49	2602.92
897.225	2558.12
897.959	2501.92
898.693	2448.32
899.428	2413.72
900.162	2354.12
900.896	2310.53
901.63	2267.72
902.363	2237.32
903.097	2207.32
903.831	2178.72
904.564	2148.52
905.298	2124.72
906.031	2088.92
906.765	2070.53
907.498	2037.32
908.231	2023.93
908.965	2005.12
909.698	2001.12
910.431	1985.33
911.163	1974.72
911.896	1967.72
912.629	1944.12
913.362	1931.53
914.094	1909.92
914.827	1889.33
915.559	1890.92
916.292	1871.92
917.024	1849.73
917.756	1827.93
918.488	1803.12
919.22	1762.32
919.952	1705.32
920.684	1661.92
921.416	1605.92
922.148	1552.72
922.879	1492.92
923.611	1435.32
924.343	1375.53
925.074	1325.32
925.805	1265.12
926.537	1200.53
927.268	1145.12
927.999	1089.72
928.73	1041.32
929.461	1005.52
930.192	967.32
930.923	931.12
931.653	898.52
932.384	871.12
933.115	842.32
933.845	811.32
934.575	788.52
935.306	767.12
936.036	751.52
936.766	733.32
937.496	723.32
938.226	706.72
938.956	694.72
939.686	677.92
940.416	666.92
941.146	652.93
941.875	645.32
942.605	626.52
943.334	617.32
944.064	610.12
944.793	599.12
945.522	587.32
946.251	578.32
946.98	572.72
947.709	554.72
948.438	540.92
949.167	531.53
949.896	514.32
950.625	499.52
951.353	486.32
952.082	467.53
952.81	459.32
953.539	441.12
954.267	431.12
954.995	411.52
955.723	396.52
956.451	381.92
957.179	361.32
957.907	344.32
958.635	329.53
959.363	311.93
960.09	300.32
960.818	285.32
961.545	270.12
962.273	256.12
963	244.32
963.727	229.52
964.455	217.12
965.182	204.52
965.909	196.52
966.636	185.72
967.363	174.92
968.089	163.92
968.816	152.32
969.543	148.72
970.269	139.92
970.996	134.32
971.722	125.32
972.449	117.92
973.175	114.52
973.901	109.53
974.627	101.12
975.353	98.12
976.079	90.32
976.805	87.12
977.531	83.12
978.256	79.92
978.982	75.32
979.707	75.32
980.433	70.12
981.158	65.92
981.884	63.53
982.609	60.12
983.334	58.52
984.059	54.92
984.784	56.32
985.509	53.53
986.234	50.52
986.958	50.53
987.683	49.93
988.408	46.12
989.132	46.12
989.857	44.72
990.581	42.12
991.305	43.32
992.029	42.52
992.754	40.92
993.478	39.32
994.202	38.72
994.925	37.52
995.649	37.92
996.373	36.72
997.097	36.72
997.82	37.52
998.544	36.53
999.267	34.52
999.99	33.12
1000.713	35.32
1001.437	31.72
1002.16	33.53
1002.883	32.12
1003.606	34.12
1004.328	32.52
1005.051	29.72
1005.774	31.32
1006.497	30.72
1007.219	30.92
1007.941	32.32
1008.664	29.32
1009.386	28.53
1010.108	30.32
1010.83	29.12
1011.553	29.52
1012.274	28.72
1012.996	28.32
1013.718	28.12
1014.44	28.92
1015.162	27.72
1015.883	27.12
1016.605	27.53
1017.326	27.32
1018.047	28.12
1018.769	24.53
1019.49	28.72
1020.211	27.72
1020.932	26.92
1021.653	28.12
1022.374	27.72
1023.094	26.32
1023.815	25.92
1024.536	26.53
1025.256	26.72
1025.977	26.12
1026.697	27.72
1027.417	26.53
1028.138	26.72
1028.858	26.53
1029.578	26.93
1030.298	27.72
1031.018	23.12
1031.737	27.12
1032.457	25.92
1033.177	26.53
1033.896	26.92
1034.616	26.32
1035.335	23.92
1036.055	26.52
1036.774	24.72
1037.493	26.32
1038.212	26.52
1038.931	24.52
1039.65	25.92
1040.369	25.72
1041.088	25.72
1041.806	24.92
1042.525	25.12
1043.244	26.32
1043.962	25.12
1044.68	25.12
1045.399	24.53
1046.117	24.32
1046.835	24.52
1047.553	24.32
1048.271	25.32
1048.989	25.32
1049.707	23.72
1050.425	25.72
1051.142	23.72
1051.86	23.52
1052.577	24.52
1053.295	25.72
1054.012	24.72
1054.729	25.52
1055.446	22.32
1056.163	24.72
1056.881	25.32
1057.597	24.53
1058.314	23.72
1059.031	23.53
1059.748	26.52
1060.464	23.12
1061.181	25.93
1061.897	24.52
1062.614	21.52
1063.33	22.52
1064.046	24.32
1064.762	23.32
1065.478	23.12
1066.194	24.12
1066.91	23.53
1067.626	23.12
1068.342	23.32
1069.057	24.72
1069.773	22.52
1070.488	23.92
1071.204	24.72
1071.919	23.12
1072.634	22.72
1073.35	25.72
1074.065	23.52
1074.78	23.52
1075.495	22.92
1076.209	24.12
1076.924	22.92
1077.639	23.53
1078.353	23.72
1079.068	23.12
1079.782	22.53
1080.497	24.72
1081.211	24.53
1081.925	23.52
1082.639	22.92
1083.353	23.52
1084.067	22.12
1084.781	23.72
1085.495	23.53
1086.209	23.32
1086.922	22.92
1087.636	24.53
1088.349	21.92
1089.063	23.52
1089.776	25.72
1090.489	22.12
1091.202	22.93
1091.916	24.12
1092.628	22.92
1093.341	23.92
1094.054	24.53
1094.767	25.32
1095.48	22.32
1096.192	22.92
1096.905	22.32
1097.617	23.32
1098.329	22.52
1099.042	24.32
1099.754	23.32
1100.466	22.12
1101.178	26.72
1101.89	23.12
1102.602	22.92
1103.314	22.92
1104.025	23.72
1104.737	22.72
1105.448	24.12
1106.16	23.72
1106.871	24.12
1107.582	23.52
1108.294	23.32
1109.005	22.72
1109.716	21.93
1110.427	22.93
1111.138	21.92
1111.848	21.92
1112.559	23.12
1113.27	22.32
1113.98	22.72
1114.691	23.92
1115.401	22.52
1116.112	-0.08
1116.822	-0.08
1117.532	0.93
1118.242	0.12
1118.952	1.12
1119.662	2.12
1120.372	3.32
1121.081	2.12
1121.791	3.52
1122.501	2.32
1123.21	22.92
1123.92	23.32
1124.629	23.52
1125.338	22.32
1126.047	21.92
1126.756	23.12
1127.465	-1.07
1128.174	0.32
1128.883	0.92
1129.592	-1.08
