# Supplementary material for: Real-time monitoring polymerization degree of organic photovoltaic materials toward no batch-to-batch variations in device performance
Source: Nat Commun. 2024 Feb 10;15:1248. doi: 10.1038/s41467-024-45510-w (PMC10858892; doi:10.1038/s41467-024-45510-w)
Supplement: Supplementary file 4 — Supplementary Code 1 [file 41467_2024_45510_MOESM4_ESM.zip › Supplementary code file/Small dataset/Subt2_00040.txt]

½ÚµãSubt2_00040.txtµÄÊý¾Ý

Date: Tue Jun 27 11:46:15 CST 2023
User: 16473
Spectrometer: QEPB1887
´¥·¢Ä£Ê½: 0
»ý·ÖÊ±¼ä (Ãë): 1.000000E-1
Scans to average: 5
ÆôÓÃ°µÔëÉùÐ£Õý: true
ÆôÓÃ·ÇÏßÐÔÐ£Õý: false
»¬¶¯Æ½¾ù¿í¶È: 0
XÖáÄ£Ê½: Wavelengths
Number of Pixels in Spectrum: 1044
>>>>>Begin Spectral Data<<<<<
348.275	2.8
349.063	2
349.85	3.2
350.637	2.8
351.425	4.6
352.212	5.6
352.999	3
353.786	3.8
354.572	5.2
355.359	2.8
356.146	3.8
356.933	3.4
357.719	2.2
358.506	4.8
359.292	4.4
360.079	3.4
360.865	3.4
361.651	4
362.437	5
363.223	4.6
364.009	2.2
364.795	6
365.581	4
366.367	3.4
367.153	3.8
367.939	4.6
368.724	3.2
369.51	4
370.295	4
371.081	5.4
371.866	5.4
372.651	5.2
373.437	5.6
374.222	3.6
375.007	5.6
375.792	7
376.577	4.6
377.361	5.6
378.146	6.4
378.931	4.4
379.716	6
380.5	6
381.285	4.6
382.069	7
382.853	7.6
383.638	7.8
384.422	7.2
385.206	8.6
385.99	7
386.774	7
387.558	7.4
388.342	7.2
389.126	7.2
389.91	9.4
390.693	7
391.477	6.8
392.26	7.2
393.044	9.8
393.827	8.6
394.611	7.4
395.394	7.4
396.177	8.8
396.96	8.6
397.743	11
398.526	9
399.309	7.8
400.092	10
400.875	7.8
401.657	9.6
402.44	10.2
403.222	9
404.005	9.4
404.787	10.4
405.57	9.2
406.352	8.4
407.134	9
407.916	10
408.698	9.6
409.48	8
410.262	9.8
411.044	10
411.826	9
412.607	10.6
413.389	10
414.171	9.2
414.952	10.2
415.733	9.2
416.515	8.8
417.296	8.4
418.077	8.4
418.858	7.6
419.64	7
420.421	7.8
421.201	6.6
421.982	6.8
422.763	7.8
423.544	8.4
424.324	6.4
425.105	7.4
425.886	6.8
426.666	5.2
427.446	6
428.227	6.8
429.007	5.2
429.787	5
430.567	5.2
431.347	4.4
432.127	4.4
432.907	4.8
433.687	4
434.466	3.4
435.246	2.8
436.026	1.8
436.805	1.4
437.585	1
438.364	1.2
439.143	0.2
439.922	-1.4
440.702	-1.6
441.481	-1.8
442.26	-3.4
443.039	-2.2
443.818	-2.6
444.596	-4.8
445.375	-3.2
446.154	-4.8
446.932	-6.8
447.711	-5.2
448.489	-8
449.268	-9.6
450.046	-8.4
450.824	-7.2
451.602	-10
452.381	-9.2
453.159	-9.4
453.936	-7.2
454.714	-9
455.492	-5.6
456.27	-6.8
457.048	-6.2
457.825	-5
458.603	-4.8
459.38	-6.4
460.158	-5.2
460.935	-4.8
461.712	-6.4
462.489	-4.4
463.266	-3.4
464.043	-4
464.82	-4.2
465.597	-3
466.374	-4
467.151	-4.4
467.928	-2.2
468.704	-1.8
469.481	-4.8
470.257	-3.4
471.034	-1.4
471.81	-2
472.586	-3.6
473.362	-3.2
474.138	-1.6
474.914	-3.4
475.69	-2.2
476.466	-3.6
477.242	-1.8
478.018	-3.2
478.793	-2
479.569	-1.2
480.345	-2.2
481.12	-1
481.895	-3.6
482.671	-3.4
483.446	-2.8
484.221	-2.6
484.996	-3.2
485.771	-2.2
486.546	-0.4
487.321	-2.8
488.096	-3.2
488.871	-3.2
489.645	-4
490.42	-3.6
491.195	-3.6
491.969	-3.6
492.743	-4.2
493.518	-4.6
494.292	-4
495.066	-5
495.84	-4.2
496.614	-5.2
497.388	-5
498.162	-6.8
498.936	-4.8
499.71	-7.4
500.483	-5.6
501.257	-6.2
502.031	-5.6
502.804	-6
503.577	-4.4
504.351	-6.2
505.124	-6.8
505.897	-5.6
506.67	-7
507.443	-9.2
508.216	-6.4
508.989	-7.4
509.762	-9
510.535	-7.6
511.307	-8.2
512.08	-9.2
512.853	-8
513.625	-7.6
514.397	-7.8
515.17	-9
515.942	-6.8
516.714	-9.2
517.486	-8.4
518.258	-7
519.03	-8.8
519.802	-9
520.574	-8.2
521.346	-7.2
522.117	-9.6
522.889	-8.8
523.66	-10.2
524.432	-11.2
525.203	-9.2
525.974	-9
526.746	-8.6
527.517	-9.4
528.288	-10
529.059	-11.8
529.83	-10
530.601	-10.6
531.372	-9.6
532.142	-10
532.913	-9.8
533.684	-9.6
534.454	-10.6
535.225	-12.2
535.995	-9
536.765	-11
537.535	-12
538.306	-10.4
539.076	-12
539.846	-10.8
540.616	-8.8
541.385	-10.2
542.155	-10.2
542.925	-12.8
543.695	-9.2
544.464	-12.4
545.234	-10.6
546.003	-11.6
546.772	-11.2
547.542	-12.4
548.311	-9
549.08	-10.8
549.849	-10.8
550.618	-10.8
551.387	-11.2
552.156	-12.2
552.925	-8.4
553.693	-9.4
554.462	-12.6
555.231	-10.4
555.999	-9.8
556.767	-10.2
557.536	-9.2
558.304	-9.8
559.072	-6.4
559.84	-9.2
560.608	-8
561.376	-8.8
562.144	-7.2
562.912	-5.6
563.68	-4.6
564.448	-5.2
565.215	-4
565.983	-5.4
566.75	-6
567.518	-7.2
568.285	-6.2
569.052	-4.8
569.819	-4.2
570.587	-5
571.354	-8.2
572.121	-8.4
572.887	-8.6
573.654	-8.2
574.421	-7.6
575.188	-9.4
575.954	-7.8
576.721	-8
577.487	-8.4
578.254	-7.2
579.02	-7.8
579.786	-10.8
580.552	-9
581.318	-7.8
582.084	-8.8
582.85	-7.2
583.616	-7.2
584.382	-9
585.148	-7.2
585.913	-8.2
586.679	-6.6
587.444	-7.6
588.21	-6.8
588.975	-7
589.741	-5.6
590.506	-5.6
591.271	-6
592.036	-4.8
592.801	-3.8
593.566	-3.8
594.331	-4
595.096	-3.2
595.86	-1.4
596.625	-1.8
597.389	-1.2
598.154	1.2
598.918	3.6
599.683	5.8
600.447	8.8
601.211	8.2
601.975	7.4
602.739	5.6
603.503	6.2
604.267	3.6
605.031	2.6
605.795	1.6
606.558	3.8
607.322	3.8
608.086	4.8
608.849	2
609.612	2
610.376	4.4
611.139	3
611.902	1.4
612.665	3.4
613.428	3
614.191	2.2
614.954	3
615.717	3.6
616.48	1.4
617.242	1.8
618.005	3.6
618.767	3
619.53	2.2
620.292	3.2
621.054	1.2
621.817	1.2
622.579	3.2
623.341	3.4
624.103	1.8
624.865	2.4
625.626	2.4
626.388	3
627.15	2.2
627.912	4.8
628.673	3.6
629.435	3.8
630.196	3.8
630.957	5.4
631.719	4.2
632.48	6.4
633.241	7.2
634.002	6.2
634.763	7
635.524	9.4
636.285	7.8
637.045	10.2
637.806	12
638.567	10.6
639.327	12.6
640.087	13.4
640.848	13.6
641.608	16.4
642.368	17.6
643.129	17.8
643.889	19.8
644.649	20.6
645.409	21.8
646.168	26.4
646.928	25
647.688	28.4
648.448	29.2
649.207	26.8
649.967	29.6
650.726	26.6
651.485	23.2
652.245	26.6
653.004	24.6
653.763	25.2
654.522	25.8
655.281	28.2
656.04	25.8
656.799	28
657.557	28.6
658.316	30
659.075	29.4
659.833	29.8
660.592	32
661.35	31
662.108	31.2
662.866	30.6
663.625	32.6
664.383	33.4
665.141	34.2
665.899	36
666.656	38.8
667.414	39.2
668.172	40
668.93	40.6
669.687	44.4
670.445	44.4
671.202	46.2
671.959	48.8
672.717	49.6
673.474	50.6
674.231	54
674.988	57
675.745	59.8
676.502	61.6
677.259	64.2
678.015	67.2
678.772	69.8
679.529	72.8
680.285	75.4
681.042	80.2
681.798	82.2
682.554	86.2
683.31	89
684.067	96.2
684.823	98.8
685.579	106.2
686.335	110.6
687.09	114.6
687.846	121.8
688.602	128.6
689.358	133.6
690.113	142.6
690.869	146.8
691.624	156.6
692.379	162.2
693.135	172.6
693.89	181
694.645	188.8
695.4	197.6
696.155	206.8
696.91	221
697.665	233
698.419	241.6
699.174	258.4
699.929	267.6
700.683	281.8
701.437	297.4
702.192	310.8
702.946	327.8
703.7	344.8
704.454	364
705.208	378.4
705.962	394.6
706.716	415.8
707.47	441.6
708.224	459.2
708.978	484
709.731	505.6
710.485	526.6
711.238	558
711.992	589.2
712.745	611
713.498	638.6
714.251	663.6
715.004	700.4
715.757	735
716.51	764.4
717.263	804
718.016	836.8
718.769	882.6
719.521	918.8
720.274	960.4
721.026	1003.6
721.779	1045.8
722.531	1095.6
723.283	1146.2
724.036	1195.2
724.788	1256
725.54	1311.4
726.292	1366.8
727.044	1428.8
727.795	1489.2
728.547	1562.6
729.299	1625.4
730.05	1693.8
730.802	1771.6
731.553	1850.2
732.305	1927
733.056	2003.2
733.807	2081.2
734.558	2167.6
735.309	2266.2
736.06	2356.6
736.811	2453.6
737.562	2548
738.313	2653.2
739.064	2757.6
739.814	2872.4
740.565	2990
741.315	3099.2
742.066	3225.2
742.816	3359
743.566	3481.6
744.316	3636.6
745.066	3775.8
745.816	3920
746.566	4063
747.316	4231.4
748.066	4382.4
748.816	4538.8
749.565	4691.8
750.315	4851.2
751.064	5040.6
751.814	5227.6
752.563	5388
753.312	5593.2
754.061	5778
754.81	5971.6
755.559	6197.2
756.308	6425
757.057	6628
757.806	6843.2
758.555	7072.2
759.303	7313.4
760.052	7573.8
760.801	7844.2
761.549	8103.6
762.297	8366.6
763.046	8645.4
763.794	8921.8
764.542	9212
765.29	9510.2
766.038	9764.4
766.786	10070.2
767.534	10349.6
768.281	10673.6
769.029	10972.2
769.777	11271.6
770.524	11542.8
771.272	11853.8
772.019	12140.4
772.766	12475.6
773.513	12804.4
774.261	13086.8
775.008	13373.2
775.755	13640.4
776.501	13987
777.248	14319.8
777.995	14615.8
778.742	14878.8
779.488	15126.2
780.235	15349.2
780.981	15608
781.728	15928.8
782.474	16264.4
783.22	16515.4
783.966	16761.2
784.712	16980.8
785.458	17196.8
786.204	17488.4
786.95	17780
787.696	18013.2
788.442	18167
789.187	18330.4
789.933	18476.6
790.678	18631.8
791.424	18806.4
792.169	19011.6
792.914	19119.4
793.659	19187.6
794.404	19265.4
795.149	19310.4
795.894	19413.2
796.639	19545.8
797.384	19625
798.129	19587.4
798.873	19557
799.618	19490.6
800.362	19489.2
801.107	19543.4
801.851	19556.6
802.595	19498.2
803.339	19411
804.084	19233
804.828	19076.6
805.571	18996.4
806.315	18951.8
807.059	18873.4
807.803	18714.2
808.546	18472.2
809.29	18226.8
810.034	18060.4
810.777	17914.4
811.52	17833.4
812.263	17650.6
813.007	17394.2
813.75	17104.2
814.493	16797
815.236	16558
815.979	16380.4
816.721	16231.6
817.464	16000.8
818.207	15723.6
818.949	15408.2
819.692	15099.6
820.434	14862.8
821.177	14688.6
821.919	14499.8
822.661	14262
823.403	13961.4
824.145	13655.8
824.887	13348.6
825.629	13137
826.371	12940.2
827.112	12748.2
827.854	12556.2
828.596	12326.8
829.337	12047.6
830.079	11784.8
830.82	11570.4
831.561	11406.4
832.302	11258.8
833.043	11088.8
833.785	10930.8
834.525	10691
835.266	10452
836.007	10266
836.748	10109.2
837.489	10003.6
838.229	9886.6
838.97	9745.4
839.71	9574.2
840.45	9393.6
841.191	9208.6
841.931	9075.2
842.671	9022
843.411	8949.6
844.151	8861.8
844.891	8741.4
845.631	8571.6
846.37	8433.8
847.11	8308.8
847.849	8222.2
848.589	8184.6
849.328	8149.2
850.068	8066
850.807	8002.6
851.546	7874
852.285	7772.4
853.024	7697
853.763	7663.2
854.502	7650.8
855.241	7615.2
855.98	7547.2
856.718	7459
857.457	7318.2
858.195	7227
858.934	7168.4
859.672	7119
860.41	7085.8
861.149	7047.2
861.887	6988.4
862.625	6850.6
863.363	6725.8
864.101	6615
864.838	6541.6
865.576	6480.2
866.314	6429.8
867.051	6347.8
867.789	6258.6
868.526	6130.2
869.264	5978.8
870.001	5857.4
870.738	5761.4
871.475	5670.4
872.212	5592.6
872.949	5513.2
873.686	5417.4
874.423	5285
875.159	5145.6
875.896	5017.4
876.633	4919.6
877.369	4826
878.106	4742.4
878.842	4648
879.578	4559
880.314	4461.4
881.05	4331.2
881.786	4204.2
882.522	4103
883.258	4011.2
883.994	3945
884.73	3860.4
885.465	3783.2
886.201	3707.4
886.936	3605.6
887.672	3501.2
888.407	3414
889.142	3342.8
889.877	3261.8
890.613	3214.8
891.348	3152
892.083	3091
892.817	3008.2
893.552	2924.8
894.287	2857.4
895.021	2796
895.756	2747.4
896.49	2704.6
897.225	2658.8
897.959	2604.2
898.693	2556.6
899.428	2501
900.162	2437.4
900.896	2394.4
901.63	2356.2
902.363	2315.2
903.097	2291.8
903.831	2256.4
904.564	2240.6
905.298	2200.4
906.031	2174.6
906.765	2146.2
907.498	2114.2
908.231	2098.6
908.965	2092.6
909.698	2075.2
910.431	2060.4
911.163	2055.8
911.896	2046.8
912.629	2030
913.362	2002.2
914.094	1988
914.827	1963
915.559	1958.4
916.292	1938.6
917.024	1923.6
917.756	1899.4
918.488	1868.2
919.22	1817.8
919.952	1777.8
920.684	1726.8
921.416	1661.6
922.148	1608
922.879	1553.4
923.611	1490.6
924.343	1430.6
925.074	1367
925.805	1314.2
926.537	1257.6
927.268	1185.6
927.999	1134
928.73	1086
929.461	1047.8
930.192	1006.6
930.923	966
931.653	930
932.384	907.4
933.115	873
933.845	841.6
934.575	821.4
935.306	795.4
936.036	775.2
936.766	760.6
937.496	746.4
938.226	728
938.956	715.4
939.686	702.6
940.416	696.2
941.146	679.6
941.875	663.2
942.605	649.8
943.334	637.2
944.064	633
944.793	623.4
945.522	610.4
946.251	599.2
946.98	590.2
947.709	577.2
948.438	562.6
949.167	547
949.896	533.4
950.625	515.6
951.353	508.2
952.082	491.6
952.81	472.6
953.539	456
954.267	445.2
954.995	425.4
955.723	411.2
956.451	394.4
957.179	376
957.907	357
958.635	344.6
959.363	327.6
960.09	310.2
960.818	292
961.545	279
962.273	263.6
963	250.4
963.727	238.8
964.455	223.2
965.182	213.2
965.909	203.6
966.636	190.8
967.363	179.6
968.089	173.2
968.816	161.2
969.543	151.4
970.269	147
970.996	138.8
971.722	128.8
972.449	122.6
973.175	117.4
973.901	110.4
974.627	105
975.353	100.8
976.079	92.6
976.805	91
977.531	86.6
978.256	82.6
978.982	76.2
979.707	75.8
980.433	71.8
981.158	68.6
981.884	65.4
982.609	61.8
983.334	59.8
984.059	56.6
984.784	58.8
985.509	54.6
986.234	52.4
986.958	52
987.683	49.4
988.408	48.8
989.132	48
989.857	46.6
990.581	44
991.305	46
992.029	44.6
992.754	42.2
993.478	40.8
994.202	40.2
994.925	39.2
995.649	39.2
996.373	38
997.097	37
997.82	36.6
998.544	36.6
999.267	35.8
999.99	35
1000.713	35.4
1001.437	34.6
1002.16	33.4
1002.883	33.2
1003.606	34.8
1004.328	32
1005.051	31.6
1005.774	32.8
1006.497	32
1007.219	31.4
1007.941	31.2
1008.664	30.4
1009.386	28.4
1010.108	29.4
1010.83	30.2
1011.553	30.8
1012.274	29.8
1012.996	29
1013.718	29.2
1014.44	28.8
1015.162	30.8
1015.883	28.6
1016.605	27.6
1017.326	28.6
1018.047	28
1018.769	27.8
1019.49	28.4
1020.211	28.2
1020.932	28.8
1021.653	29.4
1022.374	29.2
1023.094	27
1023.815	25.4
1024.536	26
1025.256	27.6
1025.977	25.6
1026.697	29.6
1027.417	27
1028.138	27.8
1028.858	26.6
1029.578	26.2
1030.298	27
1031.018	27.8
1031.737	28.6
1032.457	25.2
1033.177	27.4
1033.896	27
1034.616	27.8
1035.335	25.2
1036.055	25
1036.774	25.6
1037.493	26
1038.212	26.6
1038.931	25.6
1039.65	26.6
1040.369	24.6
1041.088	25.8
1041.806	24.4
1042.525	25.2
1043.244	26.2
1043.962	25.6
1044.68	24.6
1045.399	26
1046.117	23
1046.835	25
1047.553	26.2
1048.271	25.8
1048.989	24.6
1049.707	24
1050.425	24.6
1051.142	26.4
1051.86	23
1052.577	25.6
1053.295	24.2
1054.012	25
1054.729	24.6
1055.446	24.8
1056.163	23.8
1056.881	27
1057.597	24.8
1058.314	23.2
1059.031	24.8
1059.748	25.6
1060.464	22.4
1061.181	24.4
1061.897	26
1062.614	23.2
1063.33	22.4
1064.046	24.6
1064.762	25.2
1065.478	26
1066.194	24
1066.91	25.8
1067.626	24.4
1068.342	24.4
1069.057	25.2
1069.773	24.4
1070.488	23.2
1071.204	24.2
1071.919	23.2
1072.634	25
1073.35	24.2
1074.065	23.4
1074.78	23
1075.495	24.8
1076.209	24
1076.924	22.2
1077.639	24.2
1078.353	24.6
1079.068	21.8
1079.782	23.2
1080.497	24.6
1081.211	24.8
1081.925	23
1082.639	23.6
1083.353	23.2
1084.067	24
1084.781	23.4
1085.495	23.8
1086.209	22.6
1086.922	23.4
1087.636	25
1088.349	23.2
1089.063	25.4
1089.776	23.8
1090.489	24.4
1091.202	23.8
1091.916	23.4
1092.628	24.6
1093.341	23.6
1094.054	25.2
1094.767	24.8
1095.48	22.8
1096.192	22.4
1096.905	23.8
1097.617	24
1098.329	23.8
1099.042	26.2
1099.754	23.6
1100.466	22.6
1101.178	24.4
1101.89	23
1102.602	23.2
1103.314	25
1104.025	23.6
1104.737	24
1105.448	25.6
1106.16	22
1106.871	24
1107.582	24.4
1108.294	23.4
1109.005	23.2
1109.716	22.4
1110.427	22
1111.138	25
1111.848	23.2
1112.559	25.2
1113.27	22.6
1113.98	22
1114.691	23.2
1115.401	24
1116.112	-0.6
1116.822	-0.2
1117.532	0.2
1118.242	0.4
1118.952	1.6
1119.662	2.6
1120.372	2.2
1121.081	3.6
1121.791	2.4
1122.501	2
1123.21	22
1123.92	23.8
1124.629	23.8
1125.338	22.8
1126.047	23.4
1126.756	23
1127.465	-0.6
1128.174	-0.2
1128.883	0.2
1129.592	0.8
