# Supplementary material for: Real-time monitoring polymerization degree of organic photovoltaic materials toward no batch-to-batch variations in device performance
Source: Nat Commun. 2024 Feb 10;15:1248. doi: 10.1038/s41467-024-45510-w (PMC10858892; doi:10.1038/s41467-024-45510-w)
Supplement: Supplementary file 4 — Supplementary Code 1 [file 41467_2024_45510_MOESM4_ESM.zip › Supplementary code file/Small dataset/Subt2_00041.txt]

½ÚµãSubt2_00041.txtµÄÊý¾Ý

Date: Tue Jun 27 11:47:15 CST 2023
User: 16473
Spectrometer: QEPB1887
´¥·¢Ä£Ê½: 0
»ý·ÖÊ±¼ä (Ãë): 1.000000E-1
Scans to average: 5
ÆôÓÃ°µÔëÉùÐ£Õý: true
ÆôÓÃ·ÇÏßÐÔÐ£Õý: false
»¬¶¯Æ½¾ù¿í¶È: 0
XÖáÄ£Ê½: Wavelengths
Number of Pixels in Spectrum: 1044
>>>>>Begin Spectral Data<<<<<
348.275	2.3
349.063	2.1
349.85	3.9
350.637	3.3
351.425	4.7
352.212	4.5
352.999	3.3
353.786	3.5
354.572	4.7
355.359	2.9
356.146	3.1
356.933	5.7
357.719	3.1
358.506	3.7
359.292	3.3
360.079	3.3
360.865	1.9
361.651	3.3
362.437	5.1
363.223	4.3
364.009	2.3
364.795	4.7
365.581	2.9
366.367	2.3
367.153	4.7
367.939	4.7
368.724	2.3
369.51	3.9
370.295	5.1
371.081	4.9
371.866	3.7
372.651	5.3
373.437	5.9
374.222	4.9
375.007	5.5
375.792	5.3
376.577	5.1
377.361	6.3
378.146	5.3
378.931	4.1
379.716	5.5
380.5	6.3
381.285	5.7
382.069	7.1
382.853	6.1
383.638	7.5
384.422	7.3
385.206	7.9
385.99	6.5
386.774	6.9
387.558	7.3
388.342	6.1
389.126	6.3
389.91	8.1
390.693	6.5
391.477	7.7
392.26	8.1
393.044	8.3
393.827	8.7
394.611	8.7
395.394	7.5
396.177	7.5
396.96	9.1
397.743	10.1
398.526	8.7
399.309	7.1
400.092	8.7
400.875	8.1
401.657	9.1
402.44	9.9
403.222	8.7
404.005	9.1
404.787	10.1
405.57	9.1
406.352	8.9
407.134	8.7
407.916	10.5
408.698	8.5
409.48	8.7
410.262	10.3
411.044	10.9
411.826	9.3
412.607	9.5
413.389	9.3
414.171	9.1
414.952	10.1
415.733	8.9
416.515	8.3
417.296	8.9
418.077	8.9
418.858	7.3
419.64	7.9
420.421	7.3
421.201	7.9
421.982	6.5
422.763	8.1
423.544	7.3
424.324	7.1
425.105	7.5
425.886	5.9
426.666	5.1
427.446	5.5
428.227	6.9
429.007	5.3
429.787	4.1
430.567	5.7
431.347	5.3
432.127	4.9
432.907	6.1
433.687	1.9
434.466	3.7
435.246	3.3
436.026	0.9
436.805	1.1
437.585	0.9
438.364	1.1
439.143	-0.1
439.922	-1.7
440.702	-1.9
441.481	-2.5
442.26	-3.5
443.039	-3.5
443.818	-3.3
444.596	-3.7
445.375	-2.9
446.154	-4.5
446.932	-7.1
447.711	-5.3
448.489	-7.9
449.268	-9.3
450.046	-7.7
450.824	-8.3
451.602	-9.5
452.381	-6.9
453.159	-8.7
453.936	-8.5
454.714	-9.5
455.492	-6.3
456.27	-6.7
457.048	-7.1
457.825	-6.7
458.603	-4.5
459.38	-5.7
460.158	-6.3
460.935	-3.7
461.712	-5.9
462.489	-4.5
463.266	-3.3
464.043	-3.5
464.82	-5.1
465.597	-2.1
466.374	-4.1
467.151	-4.7
467.928	-4.3
468.704	-4.5
469.481	-3.5
470.257	-1.9
471.034	-2.3
471.81	-2.9
472.586	-2.9
473.362	-1.9
474.138	-3.1
474.914	-3.9
475.69	-2.7
476.466	-3.1
477.242	-2.7
478.018	-3.9
478.793	-2.1
479.569	-1.3
480.345	-3.5
481.12	-2.1
481.895	-3.3
482.671	-2.7
483.446	-3.9
484.221	-2.5
484.996	-3.7
485.771	-2.1
486.546	-0.9
487.321	-4.1
488.096	-2.9
488.871	-2.3
489.645	-4.9
490.42	-2.7
491.195	-4.1
491.969	-3.1
492.743	-4.5
493.518	-3.1
494.292	-4.3
495.066	-6.3
495.84	-3.5
496.614	-4.5
497.388	-6.5
498.162	-5.3
498.936	-4.9
499.71	-6.1
500.483	-5.9
501.257	-5.3
502.031	-5.7
502.804	-5.9
503.577	-4.7
504.351	-6.7
505.124	-6.9
505.897	-5.3
506.67	-6.9
507.443	-7.9
508.216	-5.9
508.989	-7.9
509.762	-8.1
510.535	-7.1
511.307	-8.1
512.08	-8.5
512.853	-8.1
513.625	-8.7
514.397	-7.7
515.17	-9.1
515.942	-6.7
516.714	-8.3
517.486	-9.1
518.258	-7.3
519.03	-9.1
519.802	-8.5
520.574	-9.7
521.346	-7.5
522.117	-9.5
522.889	-8.9
523.66	-8.9
524.432	-10.9
525.203	-9.1
525.974	-8.3
526.746	-8.7
527.517	-9.5
528.288	-10.5
529.059	-11.9
529.83	-9.3
530.601	-9.7
531.372	-11.5
532.142	-9.5
532.913	-10.3
533.684	-8.9
534.454	-10.1
535.225	-11.9
535.995	-8.5
536.765	-10.3
537.535	-12.1
538.306	-12.1
539.076	-12.7
539.846	-9.9
540.616	-9.5
541.385	-9.3
542.155	-11.9
542.925	-11.5
543.695	-10.5
544.464	-11.3
545.234	-10.9
546.003	-11.9
546.772	-10.3
547.542	-11.7
548.311	-9.5
549.08	-11.7
549.849	-10.9
550.618	-10.9
551.387	-10.9
552.156	-10.9
552.925	-9.3
553.693	-9.1
554.462	-11.1
555.231	-11.1
555.999	-9.5
556.767	-9.7
557.536	-9.3
558.304	-10.5
559.072	-7.1
559.84	-8.3
560.608	-7.5
561.376	-9.7
562.144	-9.3
562.912	-6.1
563.68	-5.3
564.448	-4.1
565.215	-5.9
565.983	-5.7
566.75	-6.5
567.518	-8.1
568.285	-7.1
569.052	-6.9
569.819	-4.7
570.587	-5.7
571.354	-6.9
572.121	-9.1
572.887	-7.9
573.654	-8.5
574.421	-8.5
575.188	-8.5
575.954	-7.9
576.721	-6.7
577.487	-10.5
578.254	-7.9
579.02	-7.3
579.786	-9.9
580.552	-8.9
581.318	-8.5
582.084	-9.5
582.85	-7.9
583.616	-8.3
584.382	-8.9
585.148	-8.1
585.913	-9.5
586.679	-7.7
587.444	-6.7
588.21	-6.7
588.975	-7.1
589.741	-6.3
590.506	-4.7
591.271	-6.7
592.036	-4.9
592.801	-5.1
593.566	-3.3
594.331	-5.5
595.096	-2.9
595.86	-1.9
596.625	-3.7
597.389	-1.3
598.154	1.5
598.918	3.3
599.683	5.5
600.447	9.5
601.211	8.1
601.975	6.1
602.739	2.9
603.503	6.3
604.267	3.1
605.031	1.5
605.795	2.3
606.558	3.1
607.322	3.7
608.086	2.7
608.849	1.5
609.612	2.1
610.376	4.1
611.139	0.9
611.902	1.7
612.665	3.1
613.428	4.1
614.191	3.3
614.954	3.3
615.717	2.7
616.48	2.1
617.242	2.7
618.005	2.3
618.767	4.3
619.53	1.3
620.292	2.3
621.054	1.7
621.817	-0.1
622.579	1.9
623.341	2.3
624.103	1.1
624.865	2.5
625.626	2.9
626.388	2.3
627.15	2.3
627.912	5.1
628.673	3.3
629.435	4.5
630.196	5.9
630.957	6.3
631.719	2.9
632.48	6.3
633.241	6.5
634.002	6.1
634.763	7.1
635.524	8.3
636.285	8.3
637.045	10.1
637.806	11.9
638.567	11.7
639.327	11.7
640.087	12.7
640.848	11.9
641.608	14.7
642.368	16.7
643.129	17.3
643.889	18.9
644.649	19.3
645.409	22.1
646.168	26.5
646.928	25.5
647.688	28.7
648.448	27.9
649.207	25.9
649.967	27.3
650.726	25.5
651.485	24.7
652.245	26.1
653.004	24.7
653.763	23.9
654.522	25.5
655.281	26.5
656.04	26.5
656.799	27.3
657.557	27.7
658.316	30.3
659.075	29.7
659.833	28.7
660.592	31.3
661.35	29.3
662.108	31.9
662.866	31.1
663.625	32.1
664.383	33.5
665.141	36.9
665.899	36.1
666.656	38.5
667.414	38.3
668.172	36.7
668.93	39.7
669.687	43.5
670.445	46.5
671.202	44.7
671.959	48.9
672.717	49.7
673.474	51.3
674.231	53.3
674.988	56.9
675.745	58.9
676.502	61.9
677.259	61.9
678.015	64.7
678.772	69.1
679.529	74.5
680.285	73.1
681.042	79.7
681.798	83.1
682.554	88.3
683.31	90.3
684.067	94.7
684.823	99.5
685.579	102.3
686.335	108.5
687.09	114.9
687.846	119.3
688.602	126.3
689.358	135.1
690.113	137.9
690.869	146.5
691.624	154.5
692.379	158.9
693.135	171.5
693.89	177.5
694.645	187.3
695.4	195.3
696.155	211.3
696.91	220.3
697.665	227.7
698.419	241.9
699.174	250.7
699.929	266.9
700.683	278.1
701.437	295.5
702.192	310.1
702.946	325.5
703.7	340.3
704.454	359.3
705.208	375.1
705.962	391.5
706.716	413.7
707.47	432.5
708.224	458.1
708.978	478.1
709.731	499.1
710.485	525.3
711.238	551.7
711.992	579.5
712.745	608.5
713.498	632.3
714.251	663.3
715.004	691.9
715.757	726.9
716.51	759.9
717.263	793.5
718.016	829.5
718.769	873.5
719.521	912.1
720.274	954.1
721.026	995.7
721.779	1040.5
722.531	1088.1
723.283	1140.3
724.036	1188.7
724.788	1245.9
725.54	1297.7
726.292	1354.1
727.044	1413.5
727.795	1477.1
728.547	1545.1
729.299	1613.5
730.05	1687.1
730.802	1753.7
731.553	1831.7
732.305	1909.9
733.056	1990.3
733.807	2063.5
734.558	2151.5
735.309	2246.9
736.06	2331.5
736.811	2423.9
737.562	2523.9
738.313	2627.9
739.064	2734.5
739.814	2850.1
740.565	2949.1
741.315	3064.5
742.066	3183.7
742.816	3319.3
743.566	3451.5
744.316	3579.9
745.066	3727.1
745.816	3872.5
746.566	4018.1
747.316	4178.9
748.066	4333.1
748.816	4479.1
749.565	4647.1
750.315	4800.1
751.064	4979.7
751.814	5176.1
752.563	5341.5
753.312	5526.7
754.061	5706.3
754.81	5903.1
755.559	6126.1
756.308	6336.9
757.057	6552.9
757.806	6750.3
758.555	6990.7
759.303	7247.7
760.052	7476.9
760.801	7754.9
761.549	8010.5
762.297	8260.5
763.046	8503.5
763.794	8818.1
764.542	9128.1
765.29	9367.5
766.038	9659.5
766.786	9922.3
767.534	10209.7
768.281	10550.3
769.029	10824.7
769.777	11128.5
770.524	11388.3
771.272	11685.5
772.019	12017.9
772.766	12298.5
773.513	12617.1
774.261	12912.3
775.008	13199.1
775.755	13480.7
776.501	13769.3
777.248	14102.9
777.995	14401.7
778.742	14675.5
779.488	14921.5
780.235	15138.9
780.981	15404.5
781.728	15729.5
782.474	16034.3
783.22	16315.1
783.966	16530.3
784.712	16724.1
785.458	16947.3
786.204	17256.9
786.95	17519.7
787.696	17753.3
788.442	17935.1
789.187	18061.7
789.933	18212.3
790.678	18371.9
791.424	18565.5
792.169	18773.9
792.914	18872.1
793.659	18947.1
794.404	18980.1
795.149	19033.5
795.894	19144.9
796.639	19246.1
797.384	19354.5
798.129	19302.9
798.873	19265.1
799.618	19207.3
800.362	19201.7
801.107	19265.3
801.851	19285.5
802.595	19225.3
803.339	19106.5
804.084	18960.9
804.828	18805.1
805.571	18713.7
806.315	18700.3
807.059	18620.1
807.803	18458.9
808.546	18229.7
809.29	17979.9
810.034	17776.5
810.777	17660.9
811.52	17550.7
812.263	17376.5
813.007	17169.5
813.75	16872.9
814.493	16553.9
815.236	16321.9
815.979	16142.3
816.721	15987.9
817.464	15774.1
818.207	15489.5
818.949	15179.7
819.692	14898.1
820.434	14665.3
821.177	14474.9
821.919	14287.7
822.661	14041.1
823.403	13775.3
824.145	13461.5
824.887	13191.1
825.629	12926.9
826.371	12765.3
827.112	12546.7
827.854	12370.5
828.596	12144.1
829.337	11862.7
830.079	11619.7
830.82	11376.1
831.561	11214.3
832.302	11078.5
833.043	10927.5
833.785	10735.3
834.525	10521.3
835.266	10300.3
836.007	10110.9
836.748	9966.9
837.489	9850.3
838.229	9744.1
838.97	9601.7
839.71	9432.5
840.45	9238.7
841.191	9068.3
841.931	8959.1
842.671	8843.5
843.411	8800.1
844.151	8715.9
844.891	8598.1
845.631	8451.7
846.37	8304.9
847.11	8177.1
847.849	8098.3
848.589	8045.5
849.328	8018.5
850.068	7944.9
850.807	7870.9
851.546	7758.7
852.285	7632.5
853.024	7574.9
853.763	7527.3
854.502	7505.7
855.241	7491.5
855.98	7411.5
856.718	7339.1
857.457	7214.1
858.195	7120.9
858.934	7064.1
859.672	6998.5
860.41	6977.9
861.149	6937.7
861.887	6863.1
862.625	6750.1
863.363	6634.1
864.101	6517.9
864.838	6440.9
865.576	6375.3
866.314	6330.1
867.051	6243.7
867.789	6149.1
868.526	6036.9
869.264	5895.1
870.001	5786.5
870.738	5679.7
871.475	5592.5
872.212	5516.7
872.949	5428.1
873.686	5327.1
874.423	5205.1
875.159	5074.7
875.896	4946.9
876.633	4830.3
877.369	4754.5
878.106	4664.7
878.842	4586.1
879.578	4496.9
880.314	4385.9
881.05	4259.5
881.786	4132.3
882.522	4035.1
883.258	3949.7
883.994	3894.7
884.73	3808.7
885.465	3727.1
886.201	3633.1
886.936	3547.7
887.672	3445.5
888.407	3361.1
889.142	3281.3
889.877	3220.5
890.613	3165.7
891.348	3106.7
892.083	3032.5
892.817	2960.3
893.552	2898.3
894.287	2818.9
895.021	2753.5
895.756	2709.1
896.49	2653.7
897.225	2616.3
897.959	2556.1
898.693	2514.7
899.428	2456.5
900.162	2410.7
900.896	2360.9
901.63	2313.5
902.363	2282.1
903.097	2262.5
903.831	2229.5
904.564	2201.1
905.298	2171.9
906.031	2148.1
906.765	2110.7
907.498	2081.1
908.231	2063.5
908.965	2055.1
909.698	2042.3
910.431	2035.9
911.163	2025.5
911.896	2001.1
912.629	1994.7
913.362	1972.5
914.094	1955.1
914.827	1939.3
915.559	1923.5
916.292	1912.9
917.024	1891.3
917.756	1866.3
918.488	1840.9
919.22	1802.3
919.952	1747.9
920.684	1698.1
921.416	1636.9
922.148	1575.1
922.879	1527.7
923.611	1468.9
924.343	1408.9
925.074	1348.3
925.805	1287.9
926.537	1227.1
927.268	1167.7
927.999	1116.5
928.73	1067.9
929.461	1026.9
930.192	986.7
930.923	955.1
931.653	921.5
932.384	895.1
933.115	859.7
933.845	831.1
934.575	803.9
935.306	784.5
936.036	765.5
936.766	751.1
937.496	730.5
938.226	716.1
938.956	705.9
939.686	695.5
940.416	678.7
941.146	670.3
941.875	651.1
942.605	642.9
943.334	630.3
944.064	623.9
944.793	607.9
945.522	599.9
946.251	586.5
946.98	578.3
947.709	566.5
948.438	553.9
949.167	539.7
949.896	525.1
950.625	511.9
951.353	498.9
952.082	479.1
952.81	471.9
953.539	450.7
954.267	437.1
954.995	417.3
955.723	404.1
956.451	387.7
957.179	369.3
957.907	351.1
958.635	338.5
959.363	320.1
960.09	302.5
960.818	287.9
961.545	276.3
962.273	260.7
963	248.1
963.727	238.5
964.455	221.1
965.182	209.1
965.909	199.5
966.636	189.5
967.363	179.1
968.089	167.7
968.816	158.3
969.543	150.1
970.269	142.7
970.996	136.1
971.722	126.5
972.449	120.1
973.175	115.9
973.901	110.3
974.627	101.1
975.353	99.5
976.079	91.1
976.805	86.1
977.531	84.5
978.256	80.5
978.982	77.1
979.707	72.7
980.433	72.1
981.158	66.3
981.884	64.9
982.609	62.5
983.334	59.3
984.059	57.3
984.784	58.1
985.509	54.1
986.234	50.5
986.958	50.9
987.683	50.1
988.408	46.3
989.132	46.7
989.857	45.5
990.581	45.9
991.305	44.5
992.029	41.5
992.754	42.5
993.478	40.9
994.202	39.1
994.925	38.3
995.649	37.7
996.373	38.7
997.097	36.3
997.82	36.5
998.544	36.5
999.267	36.1
999.99	34.3
1000.713	34.1
1001.437	34.7
1002.16	33.7
1002.883	31.7
1003.606	34.7
1004.328	30.3
1005.051	29.7
1005.774	32.1
1006.497	32.1
1007.219	29.7
1007.941	29.9
1008.664	30.1
1009.386	28.7
1010.108	30.5
1010.83	28.7
1011.553	29.3
1012.274	29.5
1012.996	27.5
1013.718	28.1
1014.44	27.1
1015.162	29.5
1015.883	29.7
1016.605	27.3
1017.326	26.9
1018.047	26.9
1018.769	26.9
1019.49	30.3
1020.211	26.3
1020.932	27.3
1021.653	28.1
1022.374	28.3
1023.094	26.5
1023.815	26.9
1024.536	27.1
1025.256	26.1
1025.977	25.7
1026.697	27.3
1027.417	26.5
1028.138	26.7
1028.858	26.5
1029.578	26.3
1030.298	26.9
1031.018	25.7
1031.737	27.3
1032.457	24.5
1033.177	27.3
1033.896	26.7
1034.616	25.1
1035.335	23.9
1036.055	24.3
1036.774	25.1
1037.493	26.9
1038.212	27.9
1038.931	26.9
1039.65	26.5
1040.369	23.7
1041.088	24.1
1041.806	24.7
1042.525	24.5
1043.244	25.1
1043.962	23.9
1044.68	25.3
1045.399	24.9
1046.117	24.5
1046.835	24.3
1047.553	25.3
1048.271	25.7
1048.989	25.1
1049.707	25.1
1050.425	25.7
1051.142	22.9
1051.86	24.1
1052.577	25.7
1053.295	23.5
1054.012	24.7
1054.729	23.1
1055.446	23.7
1056.163	23.7
1056.881	25.3
1057.597	24.5
1058.314	23.3
1059.031	25.1
1059.748	24.9
1060.464	22.9
1061.181	22.7
1061.897	24.3
1062.614	21.3
1063.33	23.3
1064.046	25.9
1064.762	24.5
1065.478	23.9
1066.194	24.5
1066.91	21.9
1067.626	22.3
1068.342	24.9
1069.057	24.1
1069.773	22.7
1070.488	24.9
1071.204	24.7
1071.919	23.5
1072.634	22.7
1073.35	24.7
1074.065	23.3
1074.78	23.5
1075.495	24.1
1076.209	24.1
1076.924	21.5
1077.639	23.5
1078.353	24.9
1079.068	24.1
1079.782	23.5
1080.497	25.5
1081.211	23.1
1081.925	23.3
1082.639	23.5
1083.353	24.1
1084.067	22.3
1084.781	23.1
1085.495	24.7
1086.209	23.1
1086.922	21.7
1087.636	24.3
1088.349	23.3
1089.063	23.3
1089.776	24.3
1090.489	22.7
1091.202	23.5
1091.916	24.3
1092.628	24.5
1093.341	24.9
1094.054	23.7
1094.767	23.5
1095.48	23.3
1096.192	23.1
1096.905	24.1
1097.617	21.3
1098.329	21.9
1099.042	24.1
1099.754	23.1
1100.466	23.3
1101.178	24.3
1101.89	22.1
1102.602	22.9
1103.314	23.9
1104.025	23.1
1104.737	23.9
1105.448	23.3
1106.16	23.9
1106.871	24.1
1107.582	24.3
1108.294	22.5
1109.005	23.1
1109.716	22.7
1110.427	22.9
1111.138	23.3
1111.848	22.5
1112.559	23.5
1113.27	22.5
1113.98	21.3
1114.691	25.3
1115.401	23.1
1116.112	-0.5
1116.822	-0.5
1117.532	0.7
1118.242	0.7
1118.952	1.7
1119.662	1.7
1120.372	3.3
1121.081	2.9
1121.791	3.1
1122.501	1.5
1123.21	23.1
1123.92	23.7
1124.629	23.3
1125.338	22.7
1126.047	23.7
1126.756	23.5
1127.465	-0.7
1128.174	0.5
1128.883	0.1
1129.592	-0.3
