# Supplementary material for: Real-time monitoring polymerization degree of organic photovoltaic materials toward no batch-to-batch variations in device performance
Source: Nat Commun. 2024 Feb 10;15:1248. doi: 10.1038/s41467-024-45510-w (PMC10858892; doi:10.1038/s41467-024-45510-w)
Supplement: Supplementary file 4 — Supplementary Code 1 [file 41467_2024_45510_MOESM4_ESM.zip › Supplementary code file/Small dataset/Subt2_00042.txt]

½ÚµãSubt2_00042.txtµÄÊý¾Ý

Date: Tue Jun 27 11:48:16 CST 2023
User: 16473
Spectrometer: QEPB1887
´¥·¢Ä£Ê½: 0
»ý·ÖÊ±¼ä (Ãë): 1.000000E-1
Scans to average: 5
ÆôÓÃ°µÔëÉùÐ£Õý: true
ÆôÓÃ·ÇÏßÐÔÐ£Õý: false
»¬¶¯Æ½¾ù¿í¶È: 0
XÖáÄ£Ê½: Wavelengths
Number of Pixels in Spectrum: 1044
>>>>>Begin Spectral Data<<<<<
348.275	1.62
349.063	1.62
349.85	3.02
350.637	3.02
351.425	4.42
352.212	4.62
352.999	2.82
353.786	4.42
354.572	4.22
355.359	4.22
356.146	3.22
356.933	5.02
357.719	4.42
358.506	3.62
359.292	3.22
360.079	3.22
360.865	3.82
361.651	4.62
362.437	5.42
363.223	5.42
364.009	2.62
364.795	5.42
365.581	2.82
366.367	4.02
367.153	4.22
367.939	4.22
368.724	3.82
369.51	5.22
370.295	3.82
371.081	6.02
371.866	5.62
372.651	4.62
373.437	5.82
374.222	4.42
375.007	5.82
375.792	6.82
376.577	4.62
377.361	6.42
378.146	4.62
378.931	5.42
379.716	5.22
380.5	6.82
381.285	5.02
382.069	6.22
382.853	6.02
383.638	8.42
384.422	6.62
385.206	8.02
385.99	6.42
386.774	7.42
387.558	6.82
388.342	6.02
389.126	7.02
389.91	7.62
390.693	7.82
391.477	6.22
392.26	7.62
393.044	9.62
393.827	7.62
394.611	8.02
395.394	8.42
396.177	7.22
396.96	7.62
397.743	10.22
398.526	9.62
399.309	8.82
400.092	10.22
400.875	7.22
401.657	9.42
402.44	10.22
403.222	8.82
404.005	10.02
404.787	10.62
405.57	9.42
406.352	9.42
407.134	8.42
407.916	11.22
408.698	9.02
409.48	9.02
410.262	9.62
411.044	10.22
411.826	9.02
412.607	9.62
413.389	9.82
414.171	10.22
414.952	9.42
415.733	9.42
416.515	10.42
417.296	7.62
418.077	9.82
418.858	8.02
419.64	8.22
420.421	8.42
421.201	7.62
421.982	6.22
422.763	7.42
423.544	7.42
424.324	6.62
425.105	7.02
425.886	6.62
426.666	4.42
427.446	6.82
428.227	6.62
429.007	4.62
429.787	4.82
430.567	5.02
431.347	6.42
432.127	4.62
432.907	4.62
433.687	4.42
434.466	2.62
435.246	3.02
436.026	3.22
436.805	0.22
437.585	0.62
438.364	0.62
439.143	0.42
439.922	-1.58
440.702	-1.38
441.481	-2.38
442.26	-4.58
443.039	-1.18
443.818	-2.78
444.596	-4.38
445.375	-3.18
446.154	-4.38
446.932	-6.98
447.711	-5.38
448.489	-7.98
449.268	-6.78
450.046	-7.58
450.824	-7.18
451.602	-10.58
452.381	-8.78
453.159	-8.58
453.936	-8.18
454.714	-9.58
455.492	-6.38
456.27	-5.38
457.048	-5.98
457.825	-6.98
458.603	-4.78
459.38	-6.38
460.158	-4.38
460.935	-5.58
461.712	-5.38
462.489	-4.78
463.266	-3.18
464.043	-2.98
464.82	-3.58
465.597	-2.38
466.374	-3.58
467.151	-4.38
467.928	-2.38
468.704	-2.78
469.481	-4.38
470.257	-2.38
471.034	-1.18
471.81	-3.18
472.586	-2.98
473.362	-2.78
474.138	-0.58
474.914	-3.18
475.69	-2.78
476.466	-3.38
477.242	-2.18
478.018	-1.98
478.793	-1.38
479.569	-1.18
480.345	-2.38
481.12	-0.38
481.895	-3.78
482.671	-3.58
483.446	-0.98
484.221	-2.38
484.996	-3.18
485.771	-1.98
486.546	-1.58
487.321	-3.18
488.096	-2.98
488.871	-3.58
489.645	-3.18
490.42	-3.58
491.195	-3.18
491.969	-1.98
492.743	-3.38
493.518	-3.38
494.292	-4.78
495.066	-4.98
495.84	-4.78
496.614	-3.38
497.388	-4.98
498.162	-5.38
498.936	-3.98
499.71	-6.58
500.483	-4.38
501.257	-5.18
502.031	-4.98
502.804	-5.38
503.577	-4.78
504.351	-5.98
505.124	-6.18
505.897	-5.78
506.67	-5.98
507.443	-6.18
508.216	-7.78
508.989	-7.98
509.762	-7.38
510.535	-7.38
511.307	-6.58
512.08	-9.98
512.853	-7.58
513.625	-6.18
514.397	-8.58
515.17	-10.18
515.942	-6.58
516.714	-8.98
517.486	-9.58
518.258	-7.18
519.03	-7.98
519.802	-7.58
520.574	-7.98
521.346	-7.98
522.117	-9.38
522.889	-9.38
523.66	-9.18
524.432	-10.38
525.203	-9.38
525.974	-8.18
526.746	-8.18
527.517	-8.78
528.288	-7.98
529.059	-11.58
529.83	-10.78
530.601	-9.58
531.372	-9.98
532.142	-11.18
532.913	-10.18
533.684	-7.98
534.454	-9.58
535.225	-10.38
535.995	-8.38
536.765	-11.18
537.535	-11.58
538.306	-10.58
539.076	-11.78
539.846	-10.18
540.616	-9.78
541.385	-8.58
542.155	-9.38
542.925	-10.78
543.695	-9.38
544.464	-10.78
545.234	-12.18
546.003	-10.78
546.772	-10.78
547.542	-10.58
548.311	-9.18
549.08	-10.98
549.849	-11.58
550.618	-10.38
551.387	-10.38
552.156	-11.18
552.925	-9.78
553.693	-8.78
554.462	-11.38
555.231	-10.58
555.999	-10.38
556.767	-9.98
557.536	-9.98
558.304	-9.78
559.072	-6.78
559.84	-7.78
560.608	-5.58
561.376	-8.98
562.144	-8.38
562.912	-5.78
563.68	-4.58
564.448	-4.58
565.215	-4.18
565.983	-5.78
566.75	-6.38
567.518	-8.18
568.285	-6.18
569.052	-4.78
569.819	-5.58
570.587	-5.18
571.354	-7.18
572.121	-8.78
572.887	-8.18
573.654	-7.78
574.421	-8.38
575.188	-7.98
575.954	-6.18
576.721	-8.58
577.487	-9.98
578.254	-7.78
579.02	-7.58
579.786	-9.78
580.552	-9.38
581.318	-8.98
582.084	-9.38
582.85	-7.98
583.616	-6.98
584.382	-7.98
585.148	-9.18
585.913	-8.38
586.679	-7.38
587.444	-8.78
588.21	-6.58
588.975	-6.98
589.741	-6.18
590.506	-3.18
591.271	-5.78
592.036	-4.98
592.801	-4.98
593.566	-3.18
594.331	-3.38
595.096	-1.78
595.86	-2.58
596.625	-2.58
597.389	0.22
598.154	2.02
598.918	3.82
599.683	5.82
600.447	8.02
601.211	7.42
601.975	6.22
602.739	4.02
603.503	8.02
604.267	4.02
605.031	2.62
605.795	2.62
606.558	1.22
607.322	4.62
608.086	4.22
608.849	1.62
609.612	2.02
610.376	4.62
611.139	3.02
611.902	2.62
612.665	3.42
613.428	2.22
614.191	3.22
614.954	2.42
615.717	3.02
616.48	2.02
617.242	1.62
618.005	2.02
618.767	2.42
619.53	0.42
620.292	2.82
621.054	1.62
621.817	0.82
622.579	3.62
623.341	2.22
624.103	2.42
624.865	2.42
625.626	1.42
626.388	2.62
627.15	2.42
627.912	5.22
628.673	5.42
629.435	3.42
630.196	4.02
630.957	5.02
631.719	3.02
632.48	6.82
633.241	7.02
634.002	4.82
634.763	7.62
635.524	9.22
636.285	7.22
637.045	10.62
637.806	11.42
638.567	12.02
639.327	11.42
640.087	13.42
640.848	14.42
641.608	16.62
642.368	16.02
643.129	18.82
643.889	18.42
644.649	20.42
645.409	22.22
646.168	27.02
646.928	24.62
647.688	29.42
648.448	30.42
649.207	27.62
649.967	28.62
650.726	26.02
651.485	24.42
652.245	27.42
653.004	24.82
653.763	25.02
654.522	26.62
655.281	27.82
656.04	26.62
656.799	28.02
657.557	28.22
658.316	30.82
659.075	29.02
659.833	29.82
660.592	31.42
661.35	29.62
662.108	32.02
662.866	32.22
663.625	31.02
664.383	35.62
665.141	34.42
665.899	35.82
666.656	38.02
667.414	40.22
668.172	39.02
668.93	41.02
669.687	42.02
670.445	44.42
671.202	45.62
671.959	49.02
672.717	49.62
673.474	52.22
674.231	55.62
674.988	57.02
675.745	58.82
676.502	62.02
677.259	65.42
678.015	66.62
678.772	69.82
679.529	72.62
680.285	75.82
681.042	79.02
681.798	83.22
682.554	84.82
683.31	89.02
684.067	95.62
684.823	98.22
685.579	103.42
686.335	107.42
687.09	116.02
687.846	119.82
688.602	126.82
689.358	134.22
690.113	141.42
690.869	147.42
691.624	154.22
692.379	161.02
693.135	172.82
693.89	180.42
694.645	189.82
695.4	199.62
696.155	208.42
696.91	217.82
697.665	230.42
698.419	246.02
699.174	258.42
699.929	264.02
700.683	279.82
701.437	292.22
702.192	311.02
702.946	325.22
703.7	344.42
704.454	361.62
705.208	377.02
705.962	392.42
706.716	417.42
707.47	434.02
708.224	454.22
708.978	477.62
709.731	498.22
710.485	527.62
711.238	554.22
711.992	576.22
712.745	608.82
713.498	638.22
714.251	667.42
715.004	692.62
715.757	728.62
716.51	764.42
717.263	798.02
718.016	831.82
718.769	873.82
719.521	912.42
720.274	955.82
721.026	994.82
721.779	1044.22
722.531	1083.42
723.283	1136.42
724.036	1187.22
724.788	1248.02
725.54	1305.42
726.292	1361.62
727.044	1420.82
727.795	1490.22
728.547	1546.02
729.299	1621.82
730.05	1686.42
730.802	1761.82
731.553	1836.22
732.305	1907.02
733.056	1988.42
733.807	2078.82
734.558	2155.02
735.309	2240.22
736.06	2342.62
736.811	2432.62
737.562	2536.02
738.313	2631.02
739.064	2736.82
739.814	2849.82
740.565	2966.62
741.315	3083.82
742.066	3201.42
742.816	3323.43
743.566	3470.02
744.316	3604.82
745.066	3746.62
745.816	3887.03
746.566	4026.82
747.316	4204.82
748.066	4366.62
748.816	4504.23
749.565	4666.42
750.315	4836.82
751.064	5002.62
751.814	5191.62
752.563	5375.42
753.312	5548.42
754.061	5731.82
754.81	5937.62
755.559	6167.42
756.308	6379.23
757.057	6593.42
757.806	6802.83
758.555	7046.42
759.303	7296.62
760.052	7565.82
760.801	7816.42
761.549	8060.22
762.297	8330.23
763.046	8603.62
763.794	8891.62
764.542	9183.22
765.29	9482.03
766.038	9749.02
766.786	10033.62
767.534	10309.42
768.281	10623.42
769.029	10935.82
769.777	11265.42
770.524	11504.82
771.272	11795.22
772.019	12121.03
772.766	12447.42
773.513	12794.83
774.261	13093.83
775.008	13364.02
775.755	13654.03
776.501	13968.02
777.248	14322.62
777.995	14649.02
778.742	14892.03
779.488	15141.23
780.235	15369.42
780.981	15650.23
781.728	15972.62
782.474	16293.42
783.22	16554.22
783.966	16779.82
784.712	17015.82
785.458	17262.43
786.204	17538.23
786.95	17835.03
787.696	18096.62
788.442	18270.83
789.187	18419.62
789.933	18571.02
790.678	18739.62
791.424	18938.62
792.169	19112.42
792.914	19266.42
793.659	19334.42
794.404	19389.43
795.149	19453.02
795.894	19572.22
796.639	19702.83
797.384	19785.83
798.129	19792.83
798.873	19736.22
799.618	19652.43
800.362	19667.22
801.107	19711.82
801.851	19765.82
802.595	19689.82
803.339	19580.43
804.084	19394.62
804.828	19278.62
805.571	19184.42
806.315	19129.03
807.059	19055.22
807.803	18917.62
808.546	18662.42
809.29	18443.23
810.034	18236.22
810.777	18103.62
811.52	17998.82
812.263	17822.83
813.007	17593.23
813.75	17268.82
814.493	16987.62
815.236	16729.43
815.979	16552.83
816.721	16378.42
817.464	16183.42
818.207	15894.62
818.949	15573.62
819.692	15263.23
820.434	15060.62
821.177	14858.02
821.919	14674.02
822.661	14395.83
823.403	14117.62
824.145	13806.02
824.887	13531.02
825.629	13272.83
826.371	13079.42
827.112	12885.62
827.854	12693.03
828.596	12458.23
829.337	12168.02
830.079	11893.62
830.82	11689.62
831.561	11503.42
832.302	11343.42
833.043	11217.42
833.785	11011.02
834.525	10789.62
835.266	10551.82
836.007	10381.02
836.748	10226.83
837.489	10096.83
838.229	9989.22
838.97	9839.02
839.71	9673.22
840.45	9472.83
841.191	9281.62
841.931	9174.02
842.671	9102.83
843.411	9026.42
844.151	8934.83
844.891	8819.62
845.631	8671.83
846.37	8501.42
847.11	8382.83
847.849	8280.02
848.589	8259.82
849.328	8202.82
850.068	8137.62
850.807	8075.62
851.546	7938.42
852.285	7848.22
853.024	7760.62
853.763	7724.43
854.502	7696.62
855.241	7663.23
855.98	7602.23
856.718	7505.23
857.457	7402.23
858.195	7291.23
858.934	7221.22
859.672	7178.23
860.41	7149.43
861.149	7110.43
861.887	7026.62
862.625	6917.23
863.363	6786.62
864.101	6698.02
864.838	6604.62
865.576	6555.82
866.314	6484.22
867.051	6418.22
867.789	6307.02
868.526	6196.42
869.264	6058.82
870.001	5921.62
870.738	5810.02
871.475	5728.62
872.212	5661.82
872.949	5575.23
873.686	5478.82
874.423	5336.02
875.159	5191.82
875.896	5074.02
876.633	4956.62
877.369	4871.82
878.106	4784.62
878.842	4694.82
879.578	4608.82
880.314	4486.62
881.05	4366.02
881.786	4254.02
882.522	4151.42
883.258	4067.22
883.994	3987.62
884.73	3912.22
885.465	3829.82
886.201	3745.22
886.936	3652.62
887.672	3537.42
888.407	3457.62
889.142	3389.02
889.877	3308.02
890.613	3254.42
891.348	3184.22
892.083	3127.02
892.817	3055.82
893.552	2983.22
894.287	2898.62
895.021	2831.82
895.756	2781.82
896.49	2724.62
897.225	2682.62
897.959	2644.82
898.693	2585.62
899.428	2532.22
900.162	2476.02
900.896	2420.22
901.63	2388.22
902.363	2347.62
903.097	2320.42
903.831	2294.22
904.564	2257.62
905.298	2229.62
906.031	2207.62
906.765	2173.42
907.498	2140.62
908.231	2128.42
908.965	2109.82
909.698	2101.62
910.431	2092.03
911.163	2072.02
911.896	2062.62
912.629	2048.03
913.362	2028.62
914.094	2011.42
914.827	1989.62
915.559	1981.82
916.292	1971.62
917.024	1945.43
917.756	1926.82
918.488	1887.22
919.22	1852.22
919.952	1793.62
920.684	1743.02
921.416	1684.82
922.148	1626.22
922.879	1568.22
923.611	1511.02
924.343	1446.42
925.074	1383.62
925.805	1325.42
926.537	1263.22
927.268	1206.02
927.999	1151.02
928.73	1093.62
929.461	1057.82
930.192	1013.02
930.923	970.62
931.653	950.22
932.384	910.02
933.115	878.82
933.845	853.42
934.575	826.62
935.306	807.02
936.036	784.62
936.766	768.62
937.496	753.82
938.226	738.62
938.956	723.82
939.686	712.02
940.416	693.82
941.146	685.22
941.875	663.62
942.605	659.82
943.334	640.82
944.064	638.62
944.793	626.62
945.522	615.42
946.251	608.02
946.98	593.82
947.709	583.42
948.438	571.22
949.167	554.62
949.896	540.82
950.625	527.02
951.353	508.02
952.082	498.62
952.81	482.82
953.539	461.42
954.267	446.82
954.995	428.02
955.723	415.62
956.451	397.02
957.179	373.62
957.907	361.62
958.635	351.22
959.363	328.42
960.09	314.62
960.818	297.62
961.545	286.02
962.273	267.42
963	255.62
963.727	242.22
964.455	226.42
965.182	215.22
965.909	205.82
966.636	193.22
967.363	181.22
968.089	175.62
968.816	166.82
969.543	152.62
970.269	148.82
970.996	140.42
971.722	131.02
972.449	123.42
973.175	119.82
973.901	112.62
974.627	106.22
975.353	101.62
976.079	94.22
976.805	93.42
977.531	87.62
978.256	84.62
978.982	77.82
979.707	77.02
980.433	72.42
981.158	67.02
981.884	67.02
982.609	64.42
983.334	61.82
984.059	58.22
984.784	56.22
985.509	53.82
986.234	55.02
986.958	53.62
987.683	50.62
988.408	49.42
989.132	47.82
989.857	45.42
990.581	45.22
991.305	43.42
992.029	43.62
992.754	42.62
993.478	41.62
994.202	39.62
994.925	38.22
995.649	38.02
996.373	39.82
997.097	36.22
997.82	38.82
998.544	36.82
999.267	36.82
999.99	35.42
1000.713	36.22
1001.437	34.82
1002.16	35.02
1002.883	34.62
1003.606	34.02
1004.328	33.22
1005.051	30.62
1005.774	32.62
1006.497	32.82
1007.219	30.82
1007.941	31.82
1008.664	32.02
1009.386	29.62
1010.108	31.62
1010.83	31.82
1011.553	29.02
1012.274	30.62
1012.996	28.82
1013.718	28.22
1014.44	28.42
1015.162	29.42
1015.883	28.62
1016.605	28.22
1017.326	28.62
1018.047	28.22
1018.769	27.02
1019.49	28.82
1020.211	28.42
1020.932	28.62
1021.653	29.42
1022.374	29.62
1023.094	26.62
1023.815	24.62
1024.536	27.82
1025.256	27.62
1025.977	26.62
1026.697	27.82
1027.417	26.42
1028.138	27.42
1028.858	27.82
1029.578	28.62
1030.298	27.82
1031.018	25.62
1031.737	26.82
1032.457	26.82
1033.177	26.22
1033.896	26.02
1034.616	27.22
1035.335	23.82
1036.055	25.42
1036.774	25.42
1037.493	25.02
1038.212	27.22
1038.931	24.62
1039.65	25.82
1040.369	24.82
1041.088	27.22
1041.806	25.02
1042.525	25.62
1043.244	26.22
1043.962	24.82
1044.68	26.02
1045.399	25.82
1046.117	24.42
1046.835	24.82
1047.553	24.42
1048.271	25.42
1048.989	25.02
1049.707	24.42
1050.425	26.42
1051.142	24.62
1051.86	23.42
1052.577	25.42
1053.295	23.82
1054.012	24.82
1054.729	25.42
1055.446	23.62
1056.163	23.82
1056.881	26.22
1057.597	23.62
1058.314	23.62
1059.031	25.22
1059.748	25.22
1060.464	23.82
1061.181	25.02
1061.897	23.82
1062.614	24.02
1063.33	23.42
1064.046	25.02
1064.762	24.62
1065.478	26.02
1066.194	25.42
1066.91	25.22
1067.626	21.82
1068.342	25.02
1069.057	24.42
1069.773	23.62
1070.488	24.82
1071.204	25.02
1071.919	24.22
1072.634	23.62
1073.35	23.42
1074.065	24.02
1074.78	24.62
1075.495	25.42
1076.209	24.82
1076.924	22.62
1077.639	25.42
1078.353	26.02
1079.068	24.62
1079.782	23.82
1080.497	25.82
1081.211	23.82
1081.925	24.22
1082.639	24.42
1083.353	24.22
1084.067	23.62
1084.781	25.62
1085.495	24.22
1086.209	23.62
1086.922	24.22
1087.636	23.82
1088.349	22.82
1089.063	24.02
1089.776	24.02
1090.489	24.02
1091.202	23.22
1091.916	24.62
1092.628	24.62
1093.341	23.82
1094.054	24.42
1094.767	24.62
1095.48	23.62
1096.192	24.22
1096.905	23.82
1097.617	23.42
1098.329	24.02
1099.042	24.22
1099.754	23.22
1100.466	23.42
1101.178	25.42
1101.89	21.82
1102.602	24.22
1103.314	25.42
1104.025	25.62
1104.737	22.62
1105.448	23.42
1106.16	25.22
1106.871	23.62
1107.582	24.02
1108.294	24.42
1109.005	23.42
1109.716	22.42
1110.427	23.22
1111.138	24.62
1111.848	22.82
1112.559	24.22
1113.27	23.42
1113.98	23.62
1114.691	24.42
1115.401	23.62
1116.112	-0.58
1116.822	-0.18
1117.532	0.62
1118.242	0.82
1118.952	1.62
1119.662	2.02
1120.372	3.42
1121.081	2.82
1121.791	2.02
1122.501	3.02
1123.21	23.62
1123.92	22.82
1124.629	24.62
1125.338	23.82
1126.047	23.42
1126.756	23.42
1127.465	-0.38
1128.174	-0.58
1128.883	1.02
1129.592	-0.78
