# Supplementary material for: Real-time monitoring polymerization degree of organic photovoltaic materials toward no batch-to-batch variations in device performance
Source: Nat Commun. 2024 Feb 10;15:1248. doi: 10.1038/s41467-024-45510-w (PMC10858892; doi:10.1038/s41467-024-45510-w)
Supplement: Supplementary file 4 — Supplementary Code 1 [file 41467_2024_45510_MOESM4_ESM.zip › Supplementary code file/Small dataset/Subt2_00043.txt]

½ÚµãSubt2_00043.txtµÄÊý¾Ý

Date: Tue Jun 27 11:49:16 CST 2023
User: 16473
Spectrometer: QEPB1887
´¥·¢Ä£Ê½: 0
»ý·ÖÊ±¼ä (Ãë): 1.000000E-1
Scans to average: 5
ÆôÓÃ°µÔëÉùÐ£Õý: true
ÆôÓÃ·ÇÏßÐÔÐ£Õý: false
»¬¶¯Æ½¾ù¿í¶È: 0
XÖáÄ£Ê½: Wavelengths
Number of Pixels in Spectrum: 1044
>>>>>Begin Spectral Data<<<<<
348.275	4.22
349.063	2.22
349.85	4.03
350.637	2.62
351.425	3.62
352.212	4.03
352.999	3.62
353.786	4.62
354.572	4.43
355.359	3.22
356.146	4.22
356.933	5.22
357.719	4.42
358.506	4.43
359.292	4.02
360.079	3.82
360.865	3.62
361.651	5.43
362.437	5.62
363.223	4.43
364.009	3.62
364.795	4.62
365.581	4.62
366.367	4.03
367.153	4.03
367.939	4.62
368.724	3.82
369.51	4.62
370.295	5.02
371.081	5.03
371.866	5.22
372.651	4.62
373.437	5.62
374.222	5.03
375.007	6.22
375.792	6.02
376.577	4.82
377.361	5.82
378.146	6.43
378.931	5.42
379.716	6.22
380.5	5.62
381.285	7.42
382.069	7.02
382.853	8.02
383.638	7.62
384.422	8.62
385.206	8.43
385.99	5.82
386.774	7.22
387.558	7.62
388.342	7.03
389.126	8.62
389.91	8.83
390.693	7.43
391.477	6.62
392.26	8.43
393.044	9.62
393.827	8.03
394.611	8.62
395.394	8.42
396.177	8.42
396.96	8.83
397.743	11.03
398.526	10.43
399.309	8.03
400.092	10.62
400.875	8.43
401.657	9.02
402.44	9.42
403.222	9.42
404.005	9.62
404.787	10.62
405.57	8.82
406.352	8.82
407.134	8.42
407.916	9.43
408.698	9.82
409.48	10.43
410.262	11.22
411.044	10.62
411.826	10.03
412.607	10.83
413.389	11.43
414.171	9.62
414.952	11.22
415.733	9.82
416.515	9.03
417.296	8.43
418.077	10.22
418.858	6.82
419.64	7.03
420.421	8.83
421.201	7.62
421.982	8.62
422.763	7.62
423.544	8.22
424.324	7.22
425.105	7.43
425.886	6.42
426.666	4.82
427.446	6.03
428.227	6.62
429.007	5.62
429.787	6.22
430.567	6.02
431.347	6.42
432.127	3.82
432.907	6.43
433.687	4.43
434.466	3.82
435.246	3.22
436.026	2.43
436.805	1.62
437.585	2.62
438.364	1.02
439.143	1.03
439.922	0.02
440.702	0.02
441.481	-1.98
442.26	-3.78
443.039	-1.17
443.818	-1.57
444.596	-4.18
445.375	-2.58
446.154	-3.38
446.932	-5.97
447.711	-5.38
448.489	-6.17
449.268	-8.18
450.046	-7.17
450.824	-6.98
451.602	-10.18
452.381	-7.38
453.159	-8.17
453.936	-7.97
454.714	-8.38
455.492	-5.18
456.27	-5.57
457.048	-5.18
457.825	-6.38
458.603	-4.78
459.38	-5.18
460.158	-4.97
460.935	-3.97
461.712	-4.38
462.489	-3.78
463.266	-3.78
464.043	-3.97
464.82	-4.38
465.597	-2.38
466.374	-3.18
467.151	-4.18
467.928	-1.97
468.704	-4.38
469.481	-3.57
470.257	-2.18
471.034	-0.97
471.81	-1.38
472.586	-1.97
473.362	-1.57
474.138	-0.18
474.914	-2.78
475.69	-2.38
476.466	-1.78
477.242	-2.38
478.018	-2.78
478.793	-1.78
479.569	-1.78
480.345	-0.98
481.12	0.03
481.895	-3.38
482.671	-3.57
483.446	-3.17
484.221	-1.78
484.996	-0.98
485.771	-0.97
486.546	-1.58
487.321	-2.58
488.096	-3.38
488.871	-1.97
489.645	-3.38
490.42	-3.38
491.195	-3.57
491.969	-3.57
492.743	-4.18
493.518	-2.58
494.292	-4.18
495.066	-4.58
495.84	-3.58
496.614	-3.97
497.388	-4.97
498.162	-5.97
498.936	-4.38
499.71	-6.38
500.483	-4.18
501.257	-4.38
502.031	-3.18
502.804	-5.57
503.577	-5.38
504.351	-5.57
505.124	-6.38
505.897	-5.58
506.67	-5.97
507.443	-7.78
508.216	-6.38
508.989	-8.18
509.762	-7.78
510.535	-6.97
511.307	-7.57
512.08	-8.57
512.853	-7.97
513.625	-7.18
514.397	-8.18
515.17	-7.57
515.942	-6.18
516.714	-8.18
517.486	-8.38
518.258	-7.78
519.03	-8.58
519.802	-8.97
520.574	-8.18
521.346	-5.78
522.117	-9.38
522.889	-7.97
523.66	-8.58
524.432	-9.78
525.203	-9.38
525.974	-7.78
526.746	-8.78
527.517	-9.38
528.288	-8.78
529.059	-11.18
529.83	-9.38
530.601	-9.18
531.372	-10.78
532.142	-10.38
532.913	-8.97
533.684	-9.18
534.454	-9.38
535.225	-10.98
535.995	-7.78
536.765	-9.78
537.535	-11.38
538.306	-8.97
539.076	-12.17
539.846	-10.78
540.616	-10.38
541.385	-8.18
542.155	-10.78
542.925	-9.78
543.695	-10.17
544.464	-10.78
545.234	-10.18
546.003	-11.18
546.772	-9.17
547.542	-11.78
548.311	-9.58
549.08	-8.78
549.849	-9.97
550.618	-9.58
551.387	-9.38
552.156	-11.78
552.925	-9.18
553.693	-7.38
554.462	-12.57
555.231	-9.38
555.999	-9.78
556.767	-9.18
557.536	-9.18
558.304	-8.98
559.072	-6.58
559.84	-6.38
560.608	-6.18
561.376	-8.97
562.144	-6.97
562.912	-5.38
563.68	-4.38
564.448	-3.58
565.215	-6.38
565.983	-4.78
566.75	-5.97
567.518	-6.78
568.285	-6.38
569.052	-5.38
569.819	-4.78
570.587	-4.98
571.354	-7.38
572.121	-7.38
572.887	-6.38
573.654	-7.38
574.421	-8.18
575.188	-7.78
575.954	-7.18
576.721	-6.58
577.487	-8.97
578.254	-6.57
579.02	-6.78
579.786	-9.18
580.552	-8.97
581.318	-6.98
582.084	-8.58
582.85	-8.57
583.616	-5.97
584.382	-8.78
585.148	-5.98
585.913	-6.97
586.679	-7.38
587.444	-6.38
588.21	-6.57
588.975	-6.18
589.741	-4.38
590.506	-3.97
591.271	-5.78
592.036	-4.78
592.801	-4.57
593.566	-1.38
594.331	-3.78
595.096	-2.98
595.86	-0.38
596.625	-1.38
597.389	-0.78
598.154	2.42
598.918	2.82
599.683	6.43
600.447	10.22
601.211	8.42
601.975	7.42
602.739	5.03
603.503	6.43
604.267	4.82
605.031	1.22
605.795	2.62
606.558	4.82
607.322	3.22
608.086	4.62
608.849	2.62
609.612	2.22
610.376	5.22
611.139	3.82
611.902	2.82
612.665	4.82
613.428	3.62
614.191	3.22
614.954	4.82
615.717	2.82
616.48	1.42
617.242	3.62
618.005	2.03
618.767	3.03
619.53	3.03
620.292	3.82
621.054	3.43
621.817	2.22
622.579	3.03
623.341	3.62
624.103	2.22
624.865	2.42
625.626	4.62
626.388	2.22
627.15	3.62
627.912	6.43
628.673	4.22
629.435	4.62
630.196	6.22
630.957	4.03
631.719	5.62
632.48	7.22
633.241	7.42
634.002	7.22
634.763	6.62
635.524	9.62
636.285	10.03
637.045	9.62
637.806	12.82
638.567	12.62
639.327	11.43
640.087	13.43
640.848	15.03
641.608	16.22
642.368	18.82
643.129	18.62
643.889	18.83
644.649	22.43
645.409	22.03
646.168	25.22
646.928	27.42
647.688	28.22
648.448	29.22
649.207	28.22
649.967	28.82
650.726	28.03
651.485	24.43
652.245	26.82
653.004	25.02
653.763	25.22
654.522	27.82
655.281	29.02
656.04	27.42
656.799	28.02
657.557	30.22
658.316	30.22
659.075	30.62
659.833	31.03
660.592	31.62
661.35	30.22
662.108	33.62
662.866	33.03
663.625	34.22
664.383	35.03
665.141	36.82
665.899	37.22
666.656	39.82
667.414	39.82
668.172	40.82
668.93	40.82
669.687	45.03
670.445	46.42
671.202	45.22
671.959	49.03
672.717	50.62
673.474	54.03
674.231	57.03
674.988	58.02
675.745	59.62
676.502	61.62
677.259	63.03
678.015	67.43
678.772	72.42
679.529	73.03
680.285	75.03
681.042	82.03
681.798	82.42
682.554	88.42
683.31	91.82
684.067	96.82
684.823	103.03
685.579	105.62
686.335	111.82
687.09	119.62
687.846	120.22
688.602	129.03
689.358	138.03
690.113	142.62
690.869	150.82
691.624	157.02
692.379	165.82
693.135	174.62
693.89	184.62
694.645	192.22
695.4	201.43
696.155	210.62
696.91	223.62
697.665	233.03
698.419	249.02
699.174	257.83
699.929	265.82
700.683	282.82
701.437	300.42
702.192	313.62
702.946	327.62
703.7	348.02
704.454	364.03
705.208	383.62
705.962	400.82
706.716	423.82
707.47	441.62
708.224	467.22
708.978	486.22
709.731	513.62
710.485	535.42
711.238	564.62
711.992	589.03
712.745	615.22
713.498	644.22
714.251	675.43
715.004	705.82
715.757	745.62
716.51	777.82
717.263	812.42
718.016	842.02
718.769	887.42
719.521	926.62
720.274	972.82
721.026	1014.22
721.779	1066.82
722.531	1103.22
723.283	1159.82
724.036	1216.83
724.788	1261.82
725.54	1317.22
726.292	1381.83
727.044	1446.42
727.795	1511.82
728.547	1581.62
729.299	1648.03
730.05	1715.03
730.802	1796.82
731.553	1867.83
732.305	1960.03
733.056	2029.22
733.807	2102.62
734.558	2188.22
735.309	2289.02
736.06	2379.62
736.811	2471.22
737.562	2573.83
738.313	2687.02
739.064	2783.83
739.814	2897.03
740.565	3017.03
741.315	3135.22
742.066	3259.43
742.816	3401.63
743.566	3536.22
744.316	3663.22
745.066	3810.83
745.816	3955.82
746.566	4112.03
747.316	4281.02
748.066	4440.42
748.816	4589.02
749.565	4759.62
750.315	4925.03
751.064	5106.82
751.814	5278.82
752.563	5477.83
753.312	5660.42
754.061	5849.23
754.81	6039.82
755.559	6288.23
756.308	6495.23
757.057	6714.23
757.806	6938.43
758.555	7180.02
759.303	7437.62
760.052	7695.82
760.801	7958.02
761.549	8238.83
762.297	8491.43
763.046	8779.02
763.794	9078.03
764.542	9378.03
765.29	9677.23
766.038	9930.62
766.786	10226.02
767.534	10531.42
768.281	10860.83
769.029	11194.42
769.777	11471.23
770.524	11781.42
771.272	12040.83
772.019	12391.03
772.766	12709.62
773.513	13051.62
774.261	13359.43
775.008	13657.83
775.755	13971.03
776.501	14254.42
777.248	14616.42
777.995	14943.42
778.742	15248.62
779.488	15471.63
780.235	15718.03
780.981	16021.43
781.728	16333.23
782.474	16669.42
783.22	16965.22
783.966	17230.22
784.712	17442.82
785.458	17663.83
786.204	17990.02
786.95	18271.22
787.696	18535.22
788.442	18714.42
789.187	18888.02
789.933	19028.02
790.678	19224.82
791.424	19408.42
792.169	19611.62
792.914	19743.42
793.659	19836.02
794.404	19888.02
795.149	19963.22
795.894	20064.42
796.639	20203.62
797.384	20283.02
798.129	20294.42
798.873	20256.62
799.618	20180.82
800.362	20205.22
801.107	20275.02
801.851	20289.62
802.595	20244.82
803.339	20101.22
804.084	19947.83
804.828	19805.03
805.571	19713.02
806.315	19695.02
807.059	19600.03
807.803	19448.62
808.546	19218.62
809.29	18942.82
810.034	18761.62
810.777	18642.22
811.52	18513.22
812.263	18345.83
813.007	18099.02
813.75	17794.02
814.493	17454.22
815.236	17226.62
815.979	17044.83
816.721	16850.42
817.464	16651.42
818.207	16351.82
818.949	16014.02
819.692	15706.02
820.434	15486.22
821.177	15274.23
821.919	15085.03
822.661	14813.22
823.403	14510.62
824.145	14220.02
824.887	13920.23
825.629	13655.83
826.371	13446.83
827.112	13258.23
827.854	13066.42
828.596	12825.23
829.337	12520.03
830.079	12245.83
830.82	12017.03
831.561	11839.23
832.302	11697.03
833.043	11542.42
833.785	11331.62
834.525	11097.62
835.266	10850.83
836.007	10637.23
836.748	10497.22
837.489	10382.62
838.229	10272.22
838.97	10128.43
839.71	9929.03
840.45	9738.22
841.191	9532.22
841.931	9420.02
842.671	9349.83
843.411	9285.42
844.151	9181.83
844.891	9058.42
845.631	8899.03
846.37	8749.02
847.11	8632.03
847.849	8519.42
848.589	8480.02
849.328	8433.23
850.068	8376.83
850.807	8280.83
851.546	8169.43
852.285	8058.03
853.024	7959.83
853.763	7931.03
854.502	7910.03
855.241	7882.02
855.98	7815.43
856.718	7722.83
857.457	7593.23
858.195	7494.62
858.934	7426.03
859.672	7382.23
860.41	7343.43
861.149	7286.82
861.887	7239.82
862.625	7114.23
863.363	7000.03
864.101	6867.23
864.838	6785.62
865.576	6720.42
866.314	6669.42
867.051	6579.03
867.789	6481.62
868.526	6362.62
869.264	6221.23
870.001	6086.63
870.738	5970.43
871.475	5905.82
872.212	5814.22
872.949	5729.42
873.686	5620.62
874.423	5487.83
875.159	5351.42
875.896	5213.22
876.633	5093.22
877.369	5014.02
878.106	4928.43
878.842	4844.02
879.578	4734.43
880.314	4630.42
881.05	4502.43
881.786	4378.82
882.522	4272.62
883.258	4169.62
883.994	4103.02
884.73	4023.63
885.465	3937.43
886.201	3842.83
886.936	3746.82
887.672	3640.02
888.407	3556.63
889.142	3468.22
889.877	3420.42
890.613	3332.23
891.348	3274.43
892.083	3201.62
892.817	3136.83
893.552	3063.63
894.287	2976.63
895.021	2919.23
895.756	2850.42
896.49	2806.82
897.225	2760.02
897.959	2715.62
898.693	2660.82
899.428	2605.82
900.162	2548.22
900.896	2496.22
901.63	2450.82
902.363	2415.03
903.097	2379.03
903.831	2359.23
904.564	2330.83
905.298	2294.22
906.031	2277.82
906.765	2246.43
907.498	2204.83
908.231	2188.03
908.965	2175.22
909.698	2161.03
910.431	2153.02
911.163	2137.62
911.896	2131.22
912.629	2109.23
913.362	2094.02
914.094	2069.22
914.827	2047.82
915.559	2043.02
916.292	2025.82
917.024	2004.42
917.756	1976.83
918.488	1948.62
919.22	1906.42
919.952	1859.02
920.684	1795.82
921.416	1734.62
922.148	1680.82
922.879	1609.42
923.611	1551.22
924.343	1488.83
925.074	1425.62
925.805	1363.83
926.537	1298.62
927.268	1239.42
927.999	1178.22
928.73	1135.02
929.461	1085.62
930.192	1052.43
930.923	1007.02
931.653	974.22
932.384	943.62
933.115	906.82
933.845	884.62
934.575	852.62
935.306	827.02
936.036	807.82
936.766	789.22
937.496	780.02
938.226	762.43
938.956	743.43
939.686	730.62
940.416	714.02
941.146	707.62
941.875	693.22
942.605	679.82
943.334	662.62
944.064	655.62
944.793	646.42
945.522	636.83
946.251	622.22
946.98	612.02
947.709	597.03
948.438	588.22
949.167	568.43
949.896	550.62
950.625	542.42
951.353	525.02
952.082	508.43
952.81	498.82
953.539	477.22
954.267	459.62
954.995	444.62
955.723	428.82
956.451	404.82
957.179	389.22
957.907	369.43
958.635	356.83
959.363	336.22
960.09	320.62
960.818	307.62
961.545	290.62
962.273	276.82
963	265.82
963.727	250.22
964.455	232.43
965.182	223.02
965.909	210.82
966.636	199.42
967.363	186.62
968.089	177.22
968.816	166.62
969.543	158.22
970.269	150.82
970.996	145.22
971.722	136.03
972.449	127.22
973.175	123.22
973.901	116.22
974.627	110.42
975.353	106.62
976.079	97.82
976.805	91.82
977.531	90.42
978.256	85.62
978.982	81.43
979.707	79.22
980.433	74.42
981.158	70.02
981.884	68.62
982.609	64.82
983.334	63.42
984.059	59.43
984.784	60.22
985.509	57.03
986.234	56.02
986.958	55.43
987.683	52.62
988.408	50.22
989.132	50.22
989.857	46.03
990.581	46.62
991.305	46.22
992.029	44.82
992.754	44.22
993.478	43.42
994.202	42.03
994.925	40.42
995.649	39.82
996.373	38.62
997.097	39.43
997.82	39.42
998.544	37.83
999.267	37.62
999.99	36.62
1000.713	36.83
1001.437	35.82
1002.16	34.43
1002.883	35.42
1003.606	35.22
1004.328	33.22
1005.051	30.42
1005.774	34.03
1006.497	33.02
1007.219	34.62
1007.941	32.62
1008.664	31.82
1009.386	30.22
1010.108	31.62
1010.83	31.82
1011.553	31.62
1012.274	31.03
1012.996	31.62
1013.718	29.82
1014.44	29.62
1015.162	32.22
1015.883	30.62
1016.605	28.82
1017.326	30.02
1018.047	28.82
1018.769	28.43
1019.49	30.62
1020.211	29.42
1020.932	29.62
1021.653	30.22
1022.374	29.03
1023.094	27.22
1023.815	29.03
1024.536	27.03
1025.256	28.03
1025.977	27.62
1026.697	28.62
1027.417	28.03
1028.138	28.62
1028.858	27.83
1029.578	29.43
1030.298	28.02
1031.018	27.42
1031.737	27.82
1032.457	26.82
1033.177	27.62
1033.896	29.02
1034.616	27.42
1035.335	27.62
1036.055	26.82
1036.774	25.83
1037.493	27.22
1038.212	27.62
1038.931	27.22
1039.65	26.43
1040.369	26.22
1041.088	26.22
1041.806	26.62
1042.525	26.62
1043.244	28.03
1043.962	27.43
1044.68	26.02
1045.399	26.43
1046.117	26.03
1046.835	25.42
1047.553	27.22
1048.271	27.62
1048.989	25.62
1049.707	24.82
1050.425	27.62
1051.142	26.03
1051.86	25.62
1052.577	26.22
1053.295	25.22
1054.012	26.43
1054.729	25.62
1055.446	25.43
1056.163	24.43
1056.881	26.22
1057.597	25.22
1058.314	25.03
1059.031	27.62
1059.748	27.22
1060.464	23.82
1061.181	25.22
1061.897	26.02
1062.614	23.62
1063.33	24.82
1064.046	26.02
1064.762	26.62
1065.478	26.22
1066.194	25.82
1066.91	24.22
1067.626	25.22
1068.342	26.43
1069.057	26.62
1069.773	24.22
1070.488	24.82
1071.204	27.22
1071.919	23.43
1072.634	24.82
1073.35	26.82
1074.065	25.22
1074.78	24.82
1075.495	25.22
1076.209	26.82
1076.924	23.82
1077.639	25.03
1078.353	25.82
1079.068	25.62
1079.782	24.62
1080.497	26.62
1081.211	24.62
1081.925	25.42
1082.639	23.82
1083.353	25.03
1084.067	24.22
1084.781	25.82
1085.495	25.22
1086.209	24.22
1086.922	24.62
1087.636	24.83
1088.349	24.42
1089.063	26.22
1089.776	25.22
1090.489	24.82
1091.202	25.83
1091.916	25.43
1092.628	24.62
1093.341	25.82
1094.054	25.62
1094.767	26.42
1095.48	24.82
1096.192	23.82
1096.905	24.03
1097.617	25.82
1098.329	24.62
1099.042	26.02
1099.754	24.82
1100.466	23.82
1101.178	25.42
1101.89	22.82
1102.602	24.22
1103.314	25.22
1104.025	25.42
1104.737	23.82
1105.448	26.02
1106.16	24.82
1106.871	25.22
1107.582	23.82
1108.294	23.22
1109.005	24.82
1109.716	22.83
1110.427	25.03
1111.138	25.03
1111.848	23.22
1112.559	26.02
1113.27	23.62
1113.98	22.03
1114.691	26.82
1115.401	25.02
1116.112	0.82
1116.822	-0.78
1117.532	0.62
1118.242	-0.57
1118.952	1.43
1119.662	2.22
1120.372	2.42
1121.081	3.22
1121.791	2.62
1122.501	3.42
1123.21	23.62
1123.92	23.82
1124.629	23.82
1125.338	24.22
1126.047	25.03
1126.756	24.22
1127.465	-0.57
1128.174	-0.17
1128.883	0.62
1129.592	0.03
