# Supplementary material for: Real-time monitoring polymerization degree of organic photovoltaic materials toward no batch-to-batch variations in device performance
Source: Nat Commun. 2024 Feb 10;15:1248. doi: 10.1038/s41467-024-45510-w (PMC10858892; doi:10.1038/s41467-024-45510-w)
Supplement: Supplementary file 4 — Supplementary Code 1 [file 41467_2024_45510_MOESM4_ESM.zip › Supplementary code file/Small dataset/Subt2_00044.txt]

½ÚµãSubt2_00044.txtµÄÊý¾Ý

Date: Tue Jun 27 11:50:17 CST 2023
User: 16473
Spectrometer: QEPB1887
´¥·¢Ä£Ê½: 0
»ý·ÖÊ±¼ä (Ãë): 1.000000E-1
Scans to average: 5
ÆôÓÃ°µÔëÉùÐ£Õý: true
ÆôÓÃ·ÇÏßÐÔÐ£Õý: false
»¬¶¯Æ½¾ù¿í¶È: 0
XÖáÄ£Ê½: Wavelengths
Number of Pixels in Spectrum: 1044
>>>>>Begin Spectral Data<<<<<
348.275	3.1
349.063	2.1
349.85	3.5
350.637	3.7
351.425	4.1
352.212	5.1
352.999	3.7
353.786	4.1
354.572	4.7
355.359	5.1
356.146	4.3
356.933	4.7
357.719	3.7
358.506	4.5
359.292	4.3
360.079	3.7
360.865	2.5
361.651	5.1
362.437	5.7
363.223	4.5
364.009	2.9
364.795	4.9
365.581	4.3
366.367	4.5
367.153	4.9
367.939	5.9
368.724	3.3
369.51	4.3
370.295	6.1
371.081	5.1
371.866	5.7
372.651	6.1
373.437	6.1
374.222	5.1
375.007	5.7
375.792	6.3
376.577	5.9
377.361	5.9
378.146	5.5
378.931	5.9
379.716	5.9
380.5	7.3
381.285	7.1
382.069	7.7
382.853	8.5
383.638	8.7
384.422	7.7
385.206	9.7
385.99	8.1
386.774	7.7
387.558	7.9
388.342	7.7
389.126	7.5
389.91	10.1
390.693	7.7
391.477	6.5
392.26	7.1
393.044	9.3
393.827	9.1
394.611	8.7
395.394	7.9
396.177	9.1
396.96	10.7
397.743	10.9
398.526	10.1
399.309	8.7
400.092	9.7
400.875	9.5
401.657	8.5
402.44	9.5
403.222	9.1
404.005	9.1
404.787	11.3
405.57	10.1
406.352	8.5
407.134	10.5
407.916	11.3
408.698	8.3
409.48	10.1
410.262	11.1
411.044	10.5
411.826	8.5
412.607	11.1
413.389	11.1
414.171	8.7
414.952	9.7
415.733	10.5
416.515	10.3
417.296	7.9
418.077	11.1
418.858	7.9
419.64	8.9
420.421	7.5
421.201	8.3
421.982	7.1
422.763	9.3
423.544	7.9
424.324	7.9
425.105	8.1
425.886	6.1
426.666	5.5
427.446	6.7
428.227	7.5
429.007	6.1
429.787	7.1
430.567	7.1
431.347	5.1
432.127	3.9
432.907	4.5
433.687	4.7
434.466	3.5
435.246	3.9
436.026	2.7
436.805	1.5
437.585	1.3
438.364	1.5
439.143	1.3
439.922	-0.9
440.702	-1.5
441.481	-2.1
442.26	-2.1
443.039	-0.9
443.818	-1.9
444.596	-4.7
445.375	-3.5
446.154	-3.7
446.932	-7.9
447.711	-4.9
448.489	-7.7
449.268	-8.3
450.046	-6.9
450.824	-7.5
451.602	-9.1
452.381	-6.9
453.159	-8.1
453.936	-7.5
454.714	-9.1
455.492	-7.1
456.27	-7.1
457.048	-5.3
457.825	-6.3
458.603	-3.9
459.38	-5.5
460.158	-6.1
460.935	-4.3
461.712	-5.9
462.489	-5.5
463.266	-3.7
464.043	-3.3
464.82	-3.5
465.597	-2.9
466.374	-3.5
467.151	-4.3
467.928	-3.3
468.704	-3.1
469.481	-4.1
470.257	-1.9
471.034	-1.9
471.81	-1.7
472.586	-2.1
473.362	-1.1
474.138	-1.1
474.914	-2.5
475.69	-2.5
476.466	-2.1
477.242	-3.1
478.018	-2.9
478.793	-1.7
479.569	-1.9
480.345	-1.5
481.12	-0.3
481.895	-3.3
482.671	-3.3
483.446	-1.5
484.221	-1.5
484.996	-1.9
485.771	-2.5
486.546	-0.9
487.321	-3.9
488.096	-3.1
488.871	-2.3
489.645	-3.1
490.42	-3.5
491.195	-2.5
491.969	-3.7
492.743	-4.9
493.518	-2.9
494.292	-3.7
495.066	-5.9
495.84	-3.7
496.614	-4.3
497.388	-6.1
498.162	-5.1
498.936	-4.7
499.71	-6.1
500.483	-4.3
501.257	-4.7
502.031	-5.1
502.804	-5.7
503.577	-3.5
504.351	-6.9
505.124	-5.7
505.897	-6.1
506.67	-6.3
507.443	-8.3
508.216	-5.9
508.989	-8.1
509.762	-8.5
510.535	-7.3
511.307	-7.3
512.08	-8.5
512.853	-7.9
513.625	-6.7
514.397	-7.9
515.17	-10.1
515.942	-7.5
516.714	-8.7
517.486	-8.7
518.258	-7.5
519.03	-7.3
519.802	-8.1
520.574	-8.5
521.346	-7.3
522.117	-10.1
522.889	-8.7
523.66	-8.7
524.432	-10.1
525.203	-9.3
525.974	-8.1
526.746	-8.5
527.517	-8.7
528.288	-8.5
529.059	-12.1
529.83	-8.9
530.601	-9.7
531.372	-10.9
532.142	-10.7
532.913	-9.7
533.684	-7.7
534.454	-9.1
535.225	-10.9
535.995	-8.5
536.765	-11.1
537.535	-12.7
538.306	-9.3
539.076	-11.3
539.846	-9.7
540.616	-9.1
541.385	-9.5
542.155	-9.7
542.925	-10.9
543.695	-10.9
544.464	-10.9
545.234	-10.9
546.003	-11.1
546.772	-9.1
547.542	-10.3
548.311	-9.3
549.08	-10.1
549.849	-10.3
550.618	-10.5
551.387	-7.7
552.156	-12.1
552.925	-9.1
553.693	-8.1
554.462	-10.5
555.231	-9.5
555.999	-9.9
556.767	-9.5
557.536	-7.9
558.304	-9.7
559.072	-4.7
559.84	-7.3
560.608	-7.7
561.376	-8.9
562.144	-6.3
562.912	-6.1
563.68	-5.1
564.448	-5.1
565.215	-4.1
565.983	-4.9
566.75	-4.5
567.518	-7.1
568.285	-5.1
569.052	-5.9
569.819	-5.3
570.587	-4.5
571.354	-6.5
572.121	-9.1
572.887	-6.3
573.654	-7.5
574.421	-8.1
575.188	-8.5
575.954	-6.7
576.721	-7.9
577.487	-8.3
578.254	-8.7
579.02	-7.1
579.786	-8.3
580.552	-9.7
581.318	-7.9
582.084	-9.3
582.85	-7.7
583.616	-6.5
584.382	-8.3
585.148	-8.1
585.913	-8.9
586.679	-7.1
587.444	-7.1
588.21	-6.3
588.975	-7.1
589.741	-4.5
590.506	-5.3
591.271	-5.3
592.036	-5.3
592.801	-4.5
593.566	-3.1
594.331	-3.5
595.096	-2.3
595.86	-1.7
596.625	-2.3
597.389	-1.9
598.154	3.3
598.918	1.9
599.683	5.7
600.447	8.9
601.211	7.1
601.975	9.1
602.739	6.5
603.503	7.7
604.267	3.7
605.031	2.1
605.795	1.9
606.558	3.3
607.322	3.9
608.086	4.7
608.849	2.1
609.612	4.5
610.376	3.7
611.139	2.7
611.902	1.3
612.665	3.7
613.428	2.7
614.191	4.3
614.954	4.1
615.717	3.1
616.48	0.9
617.242	4.7
618.005	3.1
618.767	2.3
619.53	3.1
620.292	2.7
621.054	3.1
621.817	1.9
622.579	3.3
623.341	2.7
624.103	1.9
624.865	3.7
625.626	2.1
626.388	3.9
627.15	2.5
627.912	4.9
628.673	4.9
629.435	4.9
630.196	5.5
630.957	5.7
631.719	4.5
632.48	7.1
633.241	7.9
634.002	6.3
634.763	8.1
635.524	8.5
636.285	8.9
637.045	10.3
637.806	12.3
638.567	11.9
639.327	12.3
640.087	14.1
640.848	12.9
641.608	17.1
642.368	16.9
643.129	18.9
643.889	18.5
644.649	21.1
645.409	24.3
646.168	25.5
646.928	26.9
647.688	29.9
648.448	29.1
649.207	27.5
649.967	29.3
650.726	28.1
651.485	25.1
652.245	27.1
653.004	26.5
653.763	26.7
654.522	26.9
655.281	29.1
656.04	28.3
656.799	29.3
657.557	29.7
658.316	30.1
659.075	31.1
659.833	30.9
660.592	30.5
661.35	31.9
662.108	32.9
662.866	32.3
663.625	33.5
664.383	34.3
665.141	37.5
665.899	38.3
666.656	37.7
667.414	41.5
668.172	42.1
668.93	41.7
669.687	45.7
670.445	45.1
671.202	46.9
671.959	50.3
672.717	52.3
673.474	51.7
674.231	56.7
674.988	58.9
675.745	60.7
676.502	62.3
677.259	63.3
678.015	67.3
678.772	71.3
679.529	76.5
680.285	77.3
681.042	81.3
681.798	83.3
682.554	90.1
683.31	93.1
684.067	97.5
684.823	103.5
685.579	107.9
686.335	110.9
687.09	118.1
687.846	123.7
688.602	129.9
689.358	138.1
690.113	143.1
690.869	152.7
691.624	162.3
692.379	166.5
693.135	175.5
693.89	184.1
694.645	195.1
695.4	203.9
696.155	212.3
696.91	226.5
697.665	232.9
698.419	248.7
699.174	262.1
699.929	274.3
700.683	286.7
701.437	304.7
702.192	318.1
702.946	334.1
703.7	353.7
704.454	371.5
705.208	384.1
705.962	399.7
706.716	424.3
707.47	444.5
708.224	470.5
708.978	493.3
709.731	514.9
710.485	539.1
711.238	566.9
711.992	595.3
712.745	619.7
713.498	647.5
714.251	682.9
715.004	709.9
715.757	743.9
716.51	787.5
717.263	815.5
718.016	851.5
718.769	897.5
719.521	944.9
720.274	978.9
721.026	1020.9
721.779	1065.9
722.531	1114.1
723.283	1167.7
724.036	1219.5
724.788	1277.3
725.54	1341.3
726.292	1387.1
727.044	1455.3
727.795	1516.7
728.547	1591.1
729.299	1658.3
730.05	1733.9
730.802	1807.1
731.553	1887.5
732.305	1962.3
733.056	2043.3
733.807	2129.7
734.558	2213.9
735.309	2299.3
736.06	2405.3
736.811	2494.7
737.562	2596.3
738.313	2703.1
739.064	2805.1
739.814	2928.7
740.565	3037.5
741.315	3168.3
742.066	3290.7
742.816	3415.9
743.566	3562.3
744.316	3680.5
745.066	3847.9
745.816	4000.1
746.566	4142.5
747.316	4301.7
748.066	4477.3
748.816	4628.3
749.565	4796.9
750.315	4973.1
751.064	5143.7
751.814	5349.7
752.563	5517.7
753.312	5710.9
754.061	5897.9
754.81	6121.5
755.559	6345.9
756.308	6574.3
757.057	6791.5
757.806	7008.9
758.555	7257.1
759.303	7517.1
760.052	7775.5
760.801	8052.3
761.549	8313.9
762.297	8566.9
763.046	8867.5
763.794	9175.1
764.542	9490.1
765.29	9771.3
766.038	10077.3
766.786	10367.3
767.534	10669.7
768.281	11001.5
769.029	11336.1
769.777	11627.7
770.524	11940.7
771.272	12235.1
772.019	12584.1
772.766	12887.5
773.513	13253.7
774.261	13550.1
775.008	13839.5
775.755	14127.7
776.501	14459.9
777.248	14857.3
777.995	15184.1
778.742	15470.3
779.488	15709.5
780.235	15976.5
780.981	16273.1
781.728	16619.5
782.474	16937.9
783.22	17261.9
783.966	17483.5
784.712	17729.7
785.458	18015.5
786.204	18323.7
786.95	18614.3
787.696	18881.9
788.442	19055.3
789.187	19236.3
789.933	19359.1
790.678	19574.5
791.424	19790.5
792.169	19982.9
792.914	20127.5
793.659	20233.1
794.404	20295.1
795.149	20369.5
795.894	20474.7
796.639	20625.1
797.384	20715.3
798.129	20722.7
798.873	20667.3
799.618	20598.5
800.362	20631.9
801.107	20712.5
801.851	20732.7
802.595	20699.9
803.339	20554.5
804.084	20381.9
804.828	20235.5
805.571	20166.3
806.315	20110.9
807.059	20047.3
807.803	19884.5
808.546	19639.5
809.29	19410.9
810.034	19202.5
810.777	19080.3
811.52	18959.7
812.263	18753.3
813.007	18514.3
813.75	18166.9
814.493	17892.9
815.236	17639.3
815.979	17458.3
816.721	17286.7
817.464	17054.5
818.207	16756.3
818.949	16407.7
819.692	16087.1
820.434	15841.7
821.177	15630.5
821.919	15424.5
822.661	15161.9
823.403	14853.3
824.145	14548.7
824.887	14259.3
825.629	13982.1
826.371	13776.5
827.112	13588.7
827.854	13370.7
828.596	13128.1
829.337	12811.1
830.079	12521.3
830.82	12302.7
831.561	12100.3
832.302	11956.5
833.043	11816.5
833.785	11584.3
834.525	11343.1
835.266	11112.3
836.007	10903.1
836.748	10756.5
837.489	10623.1
838.229	10506.7
838.97	10359.3
839.71	10146.1
840.45	9973.7
841.191	9788.5
841.931	9643.3
842.671	9555.7
843.411	9483.5
844.151	9390.9
844.891	9261.7
845.631	9106.9
846.37	8925.1
847.11	8807.1
847.849	8711.3
848.589	8684.1
849.328	8640.1
850.068	8571.3
850.807	8467.7
851.546	8352.9
852.285	8226.5
853.024	8127.9
853.763	8112.1
854.502	8082.3
855.241	8073.3
855.98	8000.7
856.718	7896.9
857.457	7772.5
858.195	7671.1
858.934	7585.3
859.672	7551.9
860.41	7514.7
861.149	7479.5
861.887	7399.5
862.625	7275.3
863.363	7155.5
864.101	7025.3
864.838	6931.9
865.576	6867.7
866.314	6824.3
867.051	6734.1
867.789	6644.5
868.526	6489.9
869.264	6354.5
870.001	6241.3
870.738	6131.1
871.475	6031.1
872.212	5949.5
872.949	5873.5
873.686	5754.5
874.423	5615.3
875.159	5484.5
875.896	5340.9
876.633	5207.1
877.369	5125.3
878.106	5049.9
878.842	4948.7
879.578	4850.9
880.314	4727.5
881.05	4604.7
881.786	4469.5
882.522	4370.9
883.258	4270.5
883.994	4204.1
884.73	4116.3
885.465	4036.5
886.201	3947.1
886.936	3844.5
887.672	3734.3
888.407	3636.1
889.142	3563.3
889.877	3488.9
890.613	3425.1
891.348	3357.7
892.083	3292.1
892.817	3217.1
893.552	3136.3
894.287	3063.9
895.021	2987.5
895.756	2935.3
896.49	2881.1
897.225	2829.5
897.959	2778.1
898.693	2730.3
899.428	2678.5
900.162	2612.3
900.896	2553.3
901.63	2514.1
902.363	2476.7
903.097	2449.1
903.831	2419.7
904.564	2388.9
905.298	2357.5
906.031	2327.5
906.765	2299.9
907.498	2266.3
908.231	2251.7
908.965	2230.1
909.698	2209.7
910.431	2205.3
911.163	2199.3
911.896	2175.1
912.629	2164.3
913.362	2145.7
914.094	2122.7
914.827	2114.1
915.559	2093.3
916.292	2079.7
917.024	2046.5
917.756	2032.9
918.488	1998.5
919.22	1958.1
919.952	1902.9
920.684	1845.9
921.416	1782.1
922.148	1717.9
922.879	1655.9
923.611	1593.1
924.343	1524.7
925.074	1462.9
925.805	1397.3
926.537	1336.1
927.268	1269.9
927.999	1205.9
928.73	1159.7
929.461	1112.3
930.192	1076.1
930.923	1034.1
931.653	994.5
932.384	964.5
933.115	928.5
933.845	896.9
934.575	874.1
935.306	855.5
936.036	829.9
936.766	810.7
937.496	798.5
938.226	780.9
938.956	768.3
939.686	751.5
940.416	735.7
941.146	726.9
941.875	709.1
942.605	694.5
943.334	680.5
944.064	674.7
944.793	658.9
945.522	652.7
946.251	642.7
946.98	630.3
947.709	614.3
948.438	599.7
949.167	587.1
949.896	568.7
950.625	555.5
951.353	540.1
952.082	523.3
952.81	509.1
953.539	488.5
954.267	472.7
954.995	455.1
955.723	434.3
956.451	420.3
957.179	398.5
957.907	380.7
958.635	361.5
959.363	347.3
960.09	324.5
960.818	315.3
961.545	299.7
962.273	280.9
963	270.3
963.727	255.7
964.455	239.7
965.182	225.9
965.909	216.3
966.636	202.5
967.363	192.3
968.089	181.5
968.816	172.5
969.543	164.1
970.269	153.7
970.996	147.7
971.722	138.1
972.449	128.7
973.175	123.7
973.901	119.3
974.627	109.9
975.353	107.1
976.079	99.9
976.805	94.5
977.531	92.9
978.256	85.1
978.982	82.9
979.707	81.3
980.433	75.5
981.158	72.9
981.884	69.9
982.609	67.5
983.334	64.9
984.059	61.7
984.784	61.9
985.509	58.5
986.234	56.9
986.958	55.7
987.683	54.3
988.408	50.7
989.132	50.9
989.857	50.7
990.581	46.5
991.305	47.3
992.029	47.5
992.754	45.7
993.478	43.5
994.202	43.1
994.925	42.5
995.649	41.5
996.373	41.7
997.097	39.7
997.82	38.5
998.544	38.9
999.267	37.1
999.99	35.3
1000.713	37.5
1001.437	36.9
1002.16	35.9
1002.883	35.1
1003.606	36.1
1004.328	34.7
1005.051	32.7
1005.774	33.7
1006.497	34.1
1007.219	33.7
1007.941	34.3
1008.664	32.1
1009.386	31.1
1010.108	31.7
1010.83	32.1
1011.553	31.9
1012.274	32.7
1012.996	29.3
1013.718	31.1
1014.44	30.3
1015.162	31.7
1015.883	29.7
1016.605	29.7
1017.326	30.3
1018.047	30.1
1018.769	29.1
1019.49	31.1
1020.211	29.9
1020.932	29.1
1021.653	29.3
1022.374	30.9
1023.094	26.9
1023.815	27.7
1024.536	28.7
1025.256	30.3
1025.977	27.1
1026.697	28.7
1027.417	27.5
1028.138	28.7
1028.858	28.7
1029.578	29.7
1030.298	28.7
1031.018	27.1
1031.737	28.1
1032.457	27.7
1033.177	30.5
1033.896	29.1
1034.616	28.5
1035.335	27.7
1036.055	27.1
1036.774	26.1
1037.493	27.7
1038.212	27.9
1038.931	27.9
1039.65	27.9
1040.369	26.5
1041.088	28.3
1041.806	27.9
1042.525	25.9
1043.244	26.1
1043.962	26.5
1044.68	26.1
1045.399	27.5
1046.117	26.5
1046.835	26.3
1047.553	26.5
1048.271	27.5
1048.989	26.3
1049.707	26.3
1050.425	27.1
1051.142	26.3
1051.86	25.1
1052.577	26.3
1053.295	26.1
1054.012	26.7
1054.729	26.9
1055.446	25.9
1056.163	25.3
1056.881	28.5
1057.597	25.5
1058.314	25.1
1059.031	27.7
1059.748	27.3
1060.464	24.5
1061.181	27.3
1061.897	25.3
1062.614	22.7
1063.33	24.3
1064.046	28.3
1064.762	26.1
1065.478	25.5
1066.194	26.9
1066.91	25.5
1067.626	24.9
1068.342	27.1
1069.057	25.9
1069.773	25.3
1070.488	25.3
1071.204	27.3
1071.919	25.1
1072.634	25.5
1073.35	27.7
1074.065	26.9
1074.78	25.3
1075.495	25.9
1076.209	25.9
1076.924	25.5
1077.639	26.9
1078.353	26.9
1079.068	25.7
1079.782	24.7
1080.497	27.3
1081.211	25.1
1081.925	26.3
1082.639	26.1
1083.353	25.3
1084.067	24.9
1084.781	25.1
1085.495	26.1
1086.209	24.1
1086.922	24.5
1087.636	23.9
1088.349	24.7
1089.063	25.3
1089.776	25.1
1090.489	24.1
1091.202	26.1
1091.916	26.5
1092.628	25.1
1093.341	25.5
1094.054	25.7
1094.767	26.1
1095.48	24.9
1096.192	24.9
1096.905	24.7
1097.617	24.5
1098.329	24.1
1099.042	25.7
1099.754	24.5
1100.466	23.7
1101.178	26.1
1101.89	23.7
1102.602	25.3
1103.314	24.3
1104.025	25.7
1104.737	24.9
1105.448	25.7
1106.16	24.3
1106.871	24.3
1107.582	25.3
1108.294	24.9
1109.005	24.9
1109.716	24.5
1110.427	24.7
1111.138	25.1
1111.848	23.5
1112.559	25.3
1113.27	24.5
1113.98	23.1
1114.691	25.1
1115.401	24.9
1116.112	-0.1
1116.822	0.3
1117.532	0.7
1118.242	-0.1
1118.952	2.5
1119.662	3.3
1120.372	3.5
1121.081	3.3
1121.791	2.5
1122.501	1.5
1123.21	23.5
1123.92	24.7
1124.629	26.3
1125.338	24.3
1126.047	25.7
1126.756	25.3
1127.465	-0.9
1128.174	-0.3
1128.883	-0.1
1129.592	0.5
