# Supplementary material for: Real-time monitoring polymerization degree of organic photovoltaic materials toward no batch-to-batch variations in device performance
Source: Nat Commun. 2024 Feb 10;15:1248. doi: 10.1038/s41467-024-45510-w (PMC10858892; doi:10.1038/s41467-024-45510-w)
Supplement: Supplementary file 4 — Supplementary Code 1 [file 41467_2024_45510_MOESM4_ESM.zip › Supplementary code file/Small dataset/Subt2_00045.txt]

½ÚµãSubt2_00045.txtµÄÊý¾Ý

Date: Tue Jun 27 11:51:17 CST 2023
User: 16473
Spectrometer: QEPB1887
´¥·¢Ä£Ê½: 0
»ý·ÖÊ±¼ä (Ãë): 1.000000E-1
Scans to average: 5
ÆôÓÃ°µÔëÉùÐ£Õý: true
ÆôÓÃ·ÇÏßÐÔÐ£Õý: false
»¬¶¯Æ½¾ù¿í¶È: 0
XÖáÄ£Ê½: Wavelengths
Number of Pixels in Spectrum: 1044
>>>>>Begin Spectral Data<<<<<
348.275	2.9
349.063	2.3
349.85	4.5
350.637	2.9
351.425	4.7
352.212	4.1
352.999	4.9
353.786	3.9
354.572	4.9
355.359	2.7
356.146	4.3
356.933	5.3
357.719	4.1
358.506	4.1
359.292	3.5
360.079	4.9
360.865	4.5
361.651	4.5
362.437	6.3
363.223	5.9
364.009	4.1
364.795	6.3
365.581	4.5
366.367	3.5
367.153	6.3
367.939	5.5
368.724	2.9
369.51	4.7
370.295	5.7
371.081	6.9
371.866	5.9
372.651	4.9
373.437	6.9
374.222	5.7
375.007	5.5
375.792	6.1
376.577	5.7
377.361	6.3
378.146	6.7
378.931	4.7
379.716	7.5
380.5	6.9
381.285	7.7
382.069	7.3
382.853	7.7
383.638	8.7
384.422	7.5
385.206	8.9
385.99	6.1
386.774	8.1
387.558	7.9
388.342	7.1
389.126	9.3
389.91	9.7
390.693	8.5
391.477	7.3
392.26	8.3
393.044	10.5
393.827	10.3
394.611	8.7
395.394	9.3
396.177	8.5
396.96	8.5
397.743	11.1
398.526	9.7
399.309	8.9
400.092	11.3
400.875	9.3
401.657	10.5
402.44	10.5
403.222	8.3
404.005	10.5
404.787	10.5
405.57	9.7
406.352	9.1
407.134	10.5
407.916	11.5
408.698	9.7
409.48	9.9
410.262	11.7
411.044	11.3
411.826	9.3
412.607	11.7
413.389	11.3
414.171	10.1
414.952	10.3
415.733	10.5
416.515	10.3
417.296	9.3
418.077	10.1
418.858	9.3
419.64	7.3
420.421	8.7
421.201	9.1
421.982	7.5
422.763	8.3
423.544	8.9
424.324	8.5
425.105	8.7
425.886	8.1
426.666	5.7
427.446	7.1
428.227	7.3
429.007	4.9
429.787	6.5
430.567	6.9
431.347	6.9
432.127	4.5
432.907	5.9
433.687	3.5
434.466	4.1
435.246	4.5
436.026	3.1
436.805	1.5
437.585	2.1
438.364	1.9
439.143	0.9
439.922	-2.3
440.702	1.5
441.481	-0.3
442.26	-3.7
443.039	-0.1
443.818	-1.5
444.596	-4.5
445.375	-0.7
446.154	-4.3
446.932	-6.7
447.711	-3.7
448.489	-6.1
449.268	-7.1
450.046	-6.9
450.824	-8.1
451.602	-7.5
452.381	-7.5
453.159	-7.9
453.936	-7.9
454.714	-8.3
455.492	-6.1
456.27	-5.1
457.048	-6.3
457.825	-4.1
458.603	-4.1
459.38	-4.5
460.158	-4.5
460.935	-4.9
461.712	-4.3
462.489	-4.1
463.266	-2.5
464.043	-3.1
464.82	-2.7
465.597	-2.5
466.374	-1.3
467.151	-3.5
467.928	-3.7
468.704	-1.5
469.481	-3.3
470.257	-1.3
471.034	-1.1
471.81	-2.1
472.586	-2.1
473.362	0.7
474.138	-0.9
474.914	-2.9
475.69	-1.9
476.466	-2.5
477.242	-1.3
478.018	-1.7
478.793	-0.3
479.569	-0.5
480.345	-2.1
481.12	-1.3
481.895	-2.1
482.671	-2.7
483.446	-0.9
484.221	-1.9
484.996	-1.5
485.771	-1.1
486.546	-0.3
487.321	-3.7
488.096	-1.9
488.871	-1.9
489.645	-2.7
490.42	-1.5
491.195	-2.9
491.969	-3.1
492.743	-2.7
493.518	-2.9
494.292	-3.3
495.066	-4.3
495.84	-3.1
496.614	-3.7
497.388	-5.9
498.162	-4.3
498.936	-2.7
499.71	-5.7
500.483	-4.9
501.257	-4.7
502.031	-4.1
502.804	-4.9
503.577	-4.5
504.351	-5.7
505.124	-6.1
505.897	-5.5
506.67	-5.7
507.443	-6.5
508.216	-6.5
508.989	-8.1
509.762	-7.9
510.535	-7.1
511.307	-6.5
512.08	-8.5
512.853	-6.5
513.625	-6.9
514.397	-7.5
515.17	-8.7
515.942	-5.9
516.714	-8.3
517.486	-9.1
518.258	-6.5
519.03	-7.3
519.802	-6.9
520.574	-7.9
521.346	-7.7
522.117	-8.9
522.889	-8.7
523.66	-8.3
524.432	-9.1
525.203	-9.1
525.974	-7.5
526.746	-8.3
527.517	-8.5
528.288	-7.7
529.059	-9.3
529.83	-9.1
530.601	-9.5
531.372	-10.1
532.142	-10.9
532.913	-8.1
533.684	-7.9
534.454	-9.5
535.225	-10.3
535.995	-7.9
536.765	-9.7
537.535	-10.3
538.306	-9.5
539.076	-10.3
539.846	-9.1
540.616	-9.5
541.385	-8.5
542.155	-10.1
542.925	-9.9
543.695	-8.7
544.464	-10.9
545.234	-11.5
546.003	-9.5
546.772	-9.3
547.542	-9.9
548.311	-9.9
549.08	-10.3
549.849	-9.7
550.618	-10.3
551.387	-10.9
552.156	-11.5
552.925	-8.7
553.693	-7.1
554.462	-10.5
555.231	-10.1
555.999	-8.9
556.767	-7.1
557.536	-8.1
558.304	-9.3
559.072	-8.3
559.84	-6.9
560.608	-7.1
561.376	-8.3
562.144	-7.3
562.912	-4.5
563.68	-5.1
564.448	-5.1
565.215	-3.3
565.983	-4.3
566.75	-4.7
567.518	-8.3
568.285	-7.1
569.052	-4.1
569.819	-4.3
570.587	-4.9
571.354	-5.9
572.121	-7.9
572.887	-8.1
573.654	-5.9
574.421	-6.7
575.188	-7.1
575.954	-6.3
576.721	-6.7
577.487	-8.5
578.254	-6.7
579.02	-7.9
579.786	-8.9
580.552	-7.7
581.318	-7.3
582.084	-8.7
582.85	-6.7
583.616	-6.7
584.382	-7.1
585.148	-7.5
585.913	-7.9
586.679	-5.5
587.444	-6.7
588.21	-4.5
588.975	-5.9
589.741	-4.9
590.506	-3.5
591.271	-5.5
592.036	-5.7
592.801	-3.5
593.566	-2.7
594.331	-3.5
595.096	-2.5
595.86	-2.5
596.625	-0.3
597.389	-0.9
598.154	3.5
598.918	3.7
599.683	7.3
600.447	9.5
601.211	10.7
601.975	6.9
602.739	6.1
603.503	7.7
604.267	4.9
605.031	2.5
605.795	5.1
606.558	3.9
607.322	3.9
608.086	4.1
608.849	3.1
609.612	3.7
610.376	4.7
611.139	3.3
611.902	3.3
612.665	4.5
613.428	5.7
614.191	3.5
614.954	3.3
615.717	4.7
616.48	2.5
617.242	2.7
618.005	3.5
618.767	3.7
619.53	3.5
620.292	4.7
621.054	2.1
621.817	1.9
622.579	4.9
623.341	3.7
624.103	2.1
624.865	2.9
625.626	2.7
626.388	4.7
627.15	2.9
627.912	5.1
628.673	4.5
629.435	5.3
630.196	6.5
630.957	7.1
631.719	5.1
632.48	7.3
633.241	8.5
634.002	6.3
634.763	8.1
635.524	10.3
636.285	9.1
637.045	11.5
637.806	12.9
638.567	10.7
639.327	14.1
640.087	14.7
640.848	13.9
641.608	17.7
642.368	18.3
643.129	19.9
643.889	18.9
644.649	21.3
645.409	23.7
646.168	27.3
646.928	28.3
647.688	29.9
648.448	29.5
649.207	29.3
649.967	30.5
650.726	26.9
651.485	25.9
652.245	28.5
653.004	26.3
653.763	27.3
654.522	27.7
655.281	28.3
656.04	29.3
656.799	29.1
657.557	30.9
658.316	29.1
659.075	31.1
659.833	30.7
660.592	33.9
661.35	30.7
662.108	33.5
662.866	32.7
663.625	32.3
664.383	36.5
665.141	37.5
665.899	38.3
666.656	40.9
667.414	40.7
668.172	40.7
668.93	41.9
669.687	44.3
670.445	46.9
671.202	46.5
671.959	50.5
672.717	53.3
673.474	53.3
674.231	56.3
674.988	60.5
675.745	61.1
676.502	63.9
677.259	65.9
678.015	67.5
678.772	72.9
679.529	75.9
680.285	78.1
681.042	82.5
681.798	86.5
682.554	89.1
683.31	94.5
684.067	97.1
684.823	101.5
685.579	110.3
686.335	113.7
687.09	120.3
687.846	126.3
688.602	130.1
689.358	138.9
690.113	143.9
690.869	152.5
691.624	160.9
692.379	169.1
693.135	176.5
693.89	184.3
694.645	195.3
695.4	202.7
696.155	214.1
696.91	226.7
697.665	238.5
698.419	251.7
699.174	263.5
699.929	274.7
700.683	291.3
701.437	307.1
702.192	319.1
702.946	336.9
703.7	352.9
704.454	371.3
705.208	388.3
705.962	404.3
706.716	427.7
707.47	449.5
708.224	476.5
708.978	495.7
709.731	520.9
710.485	542.5
711.238	570.1
711.992	594.5
712.745	623.9
713.498	657.1
714.251	681.7
715.004	721.7
715.757	748.7
716.51	789.5
717.263	819.9
718.016	860.3
718.769	903.5
719.521	947.5
720.274	989.7
721.026	1035.5
721.779	1078.9
722.531	1130.5
723.283	1183.1
724.036	1237.5
724.788	1286.1
725.54	1347.1
726.292	1413.9
727.044	1469.5
727.795	1533.9
728.547	1599.7
729.299	1671.1
730.05	1744.7
730.802	1817.5
731.553	1897.7
732.305	1977.3
733.056	2060.5
733.807	2146.9
734.558	2231.9
735.309	2323.7
736.06	2423.3
736.811	2508.1
737.562	2613.7
738.313	2727.5
739.064	2833.3
739.814	2947.1
740.565	3062.5
741.315	3173.5
742.066	3308.7
742.816	3447.1
743.566	3581.9
744.316	3736.9
745.066	3863.7
745.816	4029.5
746.566	4186.9
747.316	4346.9
748.066	4511.7
748.816	4668.3
749.565	4820.7
750.315	5000.5
751.064	5187.7
751.814	5376.3
752.563	5566.3
753.312	5757.3
754.061	5962.5
754.81	6160.7
755.559	6389.1
756.308	6626.1
757.057	6832.3
757.806	7056.1
758.555	7303.3
759.303	7578.3
760.052	7842.7
760.801	8108.7
761.549	8386.9
762.297	8671.5
763.046	8936.9
763.794	9253.7
764.542	9561.5
765.29	9866.3
766.038	10150.3
766.786	10446.3
767.534	10762.5
768.281	11082.9
769.029	11406.5
769.777	11768.7
770.524	12016.7
771.272	12334.3
772.019	12676.1
772.766	13014.7
773.513	13357.1
774.261	13676.9
775.008	13978.3
775.755	14278.7
776.501	14631.9
777.248	14985.1
777.995	15328.1
778.742	15629.3
779.488	15873.3
780.235	16134.7
780.981	16453.7
781.728	16784.9
782.474	17150.1
783.22	17442.5
783.966	17691.1
784.712	17913.3
785.458	18179.7
786.204	18517.3
786.95	18820.9
787.696	19084.5
788.442	19281.5
789.187	19461.1
789.933	19625.7
790.678	19806.9
791.424	20036.1
792.169	20255.7
792.914	20395.1
793.659	20490.5
794.404	20564.9
795.149	20656.5
795.894	20756.5
796.639	20905.3
797.384	21006.1
798.129	21020.5
798.873	20960.1
799.618	20897.3
800.362	20944.7
801.107	20997.5
801.851	21022.7
802.595	21000.9
803.339	20886.5
804.084	20716.1
804.828	20562.7
805.571	20494.9
806.315	20448.3
807.059	20396.3
807.803	20211.5
808.546	19968.3
809.29	19716.7
810.034	19529.5
810.777	19396.3
811.52	19266.9
812.263	19081.1
813.007	18833.9
813.75	18514.1
814.493	18167.5
815.236	17950.5
815.979	17768.3
816.721	17558.9
817.464	17352.1
818.207	17057.5
818.949	16690.7
819.692	16350.1
820.434	16107.1
821.177	15906.9
821.919	15704.7
822.661	15425.9
823.403	15132.3
824.145	14809.9
824.887	14460.7
825.629	14199.7
826.371	14019.5
827.112	13800.7
827.854	13596.9
828.596	13319.5
829.337	13033.3
830.079	12745.5
830.82	12518.1
831.561	12329.1
832.302	12188.7
833.043	12004.7
833.785	11787.5
834.525	11542.5
835.266	11312.7
836.007	11099.1
836.748	10941.9
837.489	10814.7
838.229	10696.5
838.97	10531.9
839.71	10346.7
840.45	10139.9
841.191	9932.9
841.931	9823.5
842.671	9725.5
843.411	9655.5
844.151	9557.7
844.891	9429.5
845.631	9261.3
846.37	9088.3
847.11	8961.7
847.849	8869.7
848.589	8816.3
849.328	8771.7
850.068	8700.7
850.807	8610.9
851.546	8490.5
852.285	8369.1
853.024	8296.3
853.763	8249.3
854.502	8230.1
855.241	8198.7
855.98	8155.1
856.718	8021.7
857.457	7913.7
858.195	7827.9
858.934	7737.3
859.672	7661.5
860.41	7653.9
861.149	7589.5
861.887	7514.5
862.625	7401.9
863.363	7274.9
864.101	7141.1
864.838	7052.1
865.576	7000.9
866.314	6935.1
867.051	6849.7
867.789	6756.3
868.526	6637.1
869.264	6473.7
870.001	6344.3
870.738	6228.3
871.475	6150.5
872.212	6055.1
872.949	5967.3
873.686	5852.9
874.423	5708.1
875.159	5571.3
875.896	5421.7
876.633	5310.3
877.369	5231.1
878.106	5139.5
878.842	5039.9
879.578	4942.3
880.314	4815.9
881.05	4685.9
881.786	4553.9
882.522	4444.9
883.258	4349.7
883.994	4281.7
884.73	4202.1
885.465	4099.1
886.201	4012.5
886.936	3905.3
887.672	3805.5
888.407	3722.1
889.142	3628.9
889.877	3557.1
890.613	3494.3
891.348	3421.3
892.083	3340.3
892.817	3266.1
893.552	3190.1
894.287	3108.7
895.021	3044.1
895.756	2980.3
896.49	2926.1
897.225	2882.5
897.959	2833.3
898.693	2780.9
899.428	2718.3
900.162	2657.3
900.896	2602.5
901.63	2562.7
902.363	2521.7
903.097	2489.5
903.831	2455.3
904.564	2429.1
905.298	2396.3
906.031	2374.9
906.765	2330.5
907.498	2305.1
908.231	2289.1
908.965	2275.3
909.698	2251.1
910.431	2255.5
911.163	2239.1
911.896	2218.9
912.629	2203.1
913.362	2184.7
914.094	2156.3
914.827	2148.5
915.559	2127.7
916.292	2119.5
917.024	2098.3
917.756	2063.9
918.488	2037.9
919.22	1995.1
919.952	1937.5
920.684	1875.7
921.416	1812.1
922.148	1750.9
922.879	1686.7
923.611	1627.3
924.343	1565.1
925.074	1489.5
925.805	1424.5
926.537	1359.3
927.268	1295.7
927.999	1236.1
928.73	1187.3
929.461	1132.3
930.192	1093.7
930.923	1050.9
931.653	1013.9
932.384	977.1
933.115	949.3
933.845	921.1
934.575	887.9
935.306	865.1
936.036	844.1
936.766	829.9
937.496	807.9
938.226	795.9
938.956	780.7
939.686	763.1
940.416	747.9
941.146	735.9
941.875	725.1
942.605	705.3
943.334	695.3
944.064	685.3
944.793	672.5
945.522	664.9
946.251	651.1
946.98	637.5
947.709	623.9
948.438	617.3
949.167	595.5
949.896	578.3
950.625	565.5
951.353	548.5
952.082	533.9
952.81	517.1
953.539	496.1
954.267	482.9
954.995	462.7
955.723	444.9
956.451	425.7
957.179	405.5
957.907	387.9
958.635	373.7
959.363	352.9
960.09	335.3
960.818	319.5
961.545	303.3
962.273	288.5
963	271.5
963.727	262.5
964.455	241.3
965.182	227.9
965.909	220.9
966.636	209.9
967.363	195.9
968.089	184.1
968.816	175.3
969.543	166.7
970.269	159.1
970.996	152.3
971.722	140.5
972.449	133.1
973.175	127.3
973.901	120.3
974.627	113.7
975.353	109.7
976.079	101.3
976.805	95.9
977.531	93.7
978.256	89.9
978.982	83.7
979.707	82.3
980.433	77.5
981.158	73.3
981.884	71.9
982.609	68.1
983.334	66.1
984.059	63.3
984.784	61.3
985.509	58.5
986.234	58.5
986.958	54.7
987.683	54.7
988.408	52.9
989.132	50.9
989.857	49.5
990.581	48.7
991.305	48.7
992.029	45.7
992.754	44.9
993.478	45.1
994.202	44.3
994.925	42.1
995.649	42.9
996.373	41.3
997.097	39.9
997.82	41.1
998.544	39.3
999.267	39.1
999.99	36.1
1000.713	37.7
1001.437	37.1
1002.16	36.5
1002.883	35.5
1003.606	36.9
1004.328	36.9
1005.051	34.1
1005.774	33.9
1006.497	34.5
1007.219	34.5
1007.941	35.7
1008.664	33.3
1009.386	31.5
1010.108	33.3
1010.83	32.3
1011.553	31.9
1012.274	31.7
1012.996	29.9
1013.718	32.3
1014.44	30.7
1015.162	31.1
1015.883	31.1
1016.605	30.9
1017.326	31.1
1018.047	30.9
1018.769	30.1
1019.49	30.3
1020.211	29.5
1020.932	30.7
1021.653	29.3
1022.374	30.7
1023.094	28.3
1023.815	29.9
1024.536	30.1
1025.256	29.5
1025.977	27.9
1026.697	30.1
1027.417	28.7
1028.138	28.5
1028.858	29.9
1029.578	29.1
1030.298	30.9
1031.018	29.3
1031.737	28.9
1032.457	28.7
1033.177	29.7
1033.896	29.1
1034.616	28.3
1035.335	25.5
1036.055	28.5
1036.774	27.7
1037.493	27.1
1038.212	29.1
1038.931	28.3
1039.65	27.1
1040.369	28.5
1041.088	27.5
1041.806	26.5
1042.525	28.7
1043.244	28.9
1043.962	29.1
1044.68	25.5
1045.399	27.7
1046.117	27.9
1046.835	25.7
1047.553	26.5
1048.271	28.1
1048.989	27.1
1049.707	27.1
1050.425	27.3
1051.142	26.9
1051.86	25.9
1052.577	29.1
1053.295	26.3
1054.012	25.7
1054.729	27.9
1055.446	25.9
1056.163	25.5
1056.881	26.7
1057.597	26.3
1058.314	26.1
1059.031	28.1
1059.748	27.9
1060.464	26.3
1061.181	26.5
1061.897	28.1
1062.614	24.9
1063.33	25.5
1064.046	29.3
1064.762	26.9
1065.478	26.1
1066.194	26.5
1066.91	25.9
1067.626	26.7
1068.342	26.9
1069.057	25.3
1069.773	26.1
1070.488	26.7
1071.204	27.3
1071.919	26.3
1072.634	27.5
1073.35	26.9
1074.065	26.5
1074.78	26.3
1075.495	25.7
1076.209	26.3
1076.924	25.7
1077.639	25.9
1078.353	26.5
1079.068	24.5
1079.782	25.5
1080.497	27.9
1081.211	26.1
1081.925	25.5
1082.639	25.7
1083.353	26.5
1084.067	24.5
1084.781	26.3
1085.495	27.1
1086.209	25.3
1086.922	24.1
1087.636	26.1
1088.349	25.3
1089.063	26.9
1089.776	26.3
1090.489	25.7
1091.202	26.3
1091.916	26.5
1092.628	26.1
1093.341	25.5
1094.054	28.3
1094.767	26.3
1095.48	24.9
1096.192	26.1
1096.905	25.7
1097.617	25.9
1098.329	24.9
1099.042	25.5
1099.754	25.5
1100.466	25.5
1101.178	26.9
1101.89	24.5
1102.602	24.7
1103.314	25.9
1104.025	27.3
1104.737	25.9
1105.448	26.9
1106.16	26.1
1106.871	26.3
1107.582	26.7
1108.294	26.3
1109.005	24.9
1109.716	24.9
1110.427	26.5
1111.138	27.3
1111.848	25.3
1112.559	27.1
1113.27	25.1
1113.98	25.3
1114.691	25.7
1115.401	25.1
1116.112	-0.3
1116.822	-0.9
1117.532	0.1
1118.242	-0.1
1118.952	2.7
1119.662	2.9
1120.372	3.5
1121.081	4.1
1121.791	4.3
1122.501	2.5
1123.21	24.5
1123.92	24.9
1124.629	25.5
1125.338	25.3
1126.047	24.7
1126.756	25.9
1127.465	-0.5
1128.174	-0.5
1128.883	1.1
1129.592	1.1
