# Supplementary material for: Real-time monitoring polymerization degree of organic photovoltaic materials toward no batch-to-batch variations in device performance
Source: Nat Commun. 2024 Feb 10;15:1248. doi: 10.1038/s41467-024-45510-w (PMC10858892; doi:10.1038/s41467-024-45510-w)
Supplement: Supplementary file 4 — Supplementary Code 1 [file 41467_2024_45510_MOESM4_ESM.zip › Supplementary code file/Small dataset/Subt2_00046.txt]

½ÚµãSubt2_00046.txtµÄÊý¾Ý

Date: Tue Jun 27 11:52:18 CST 2023
User: 16473
Spectrometer: QEPB1887
´¥·¢Ä£Ê½: 0
»ý·ÖÊ±¼ä (Ãë): 1.000000E-1
Scans to average: 5
ÆôÓÃ°µÔëÉùÐ£Õý: true
ÆôÓÃ·ÇÏßÐÔÐ£Õý: false
»¬¶¯Æ½¾ù¿í¶È: 0
XÖáÄ£Ê½: Wavelengths
Number of Pixels in Spectrum: 1044
>>>>>Begin Spectral Data<<<<<
348.275	2.62
349.063	2.03
349.85	3.63
350.637	4.03
351.425	4.03
352.212	3.83
352.999	3.23
353.786	3.63
354.572	4.03
355.359	4.03
356.146	2.63
356.933	5.03
357.719	3.62
358.506	4.43
359.292	3.43
360.079	2.83
360.865	2.83
361.651	4.43
362.437	4.62
363.223	4.03
364.009	2.83
364.795	5.83
365.581	3.62
366.367	3.03
367.153	4.83
367.939	5.23
368.724	4.23
369.51	4.23
370.295	5.22
371.081	5.83
371.866	6.23
372.651	4.63
373.437	5.83
374.222	5.03
375.007	6.22
375.792	5.43
376.577	4.63
377.361	6.63
378.146	6.03
378.931	5.43
379.716	5.43
380.5	6.03
381.285	6.03
382.069	6.43
382.853	7.83
383.638	8.23
384.422	7.03
385.206	8.23
385.99	7.23
386.774	6.83
387.558	7.03
388.342	7.83
389.126	7.23
389.91	8.83
390.693	8.03
391.477	5.62
392.26	9.03
393.044	10.23
393.827	7.83
394.611	9.03
395.394	7.83
396.177	9.03
396.96	9.03
397.743	10.43
398.526	9.43
399.309	7.43
400.092	10.03
400.875	6.63
401.657	9.22
402.44	10.03
403.222	8.83
404.005	9.03
404.787	10.62
405.57	9.83
406.352	8.83
407.134	9.23
407.916	10.43
408.698	8.63
409.48	8.43
410.262	11.83
411.044	11.23
411.826	9.03
412.607	9.83
413.389	11.03
414.171	9.03
414.952	9.43
415.733	8.83
416.515	11.03
417.296	8.23
418.077	9.43
418.858	8.43
419.64	8.43
420.421	9.43
421.201	6.63
421.982	7.03
422.763	8.63
423.544	7.03
424.324	7.23
425.105	7.43
425.886	6.83
426.666	6.03
427.446	6.63
428.227	6.03
429.007	5.63
429.787	5.03
430.567	7.62
431.347	5.22
432.127	3.43
432.907	5.63
433.687	4.83
434.466	2.43
435.246	4.23
436.026	2.03
436.805	2.03
437.585	1.23
438.364	1.43
439.143	0.63
439.922	-1.38
440.702	-0.57
441.481	-0.57
442.26	-2.97
443.039	-1.57
443.818	-2.37
444.596	-4.77
445.375	-3.97
446.154	-2.77
446.932	-6.57
447.711	-4.78
448.489	-7.57
449.268	-8.38
450.046	-7.77
450.824	-7.57
451.602	-10.17
452.381	-7.57
453.159	-8.57
453.936	-8.17
454.714	-7.17
455.492	-6.17
456.27	-6.77
457.048	-5.97
457.825	-6.17
458.603	-3.97
459.38	-5.97
460.158	-4.77
460.935	-4.37
461.712	-5.77
462.489	-4.78
463.266	-2.57
464.043	-3.37
464.82	-2.77
465.597	-3.37
466.374	-2.17
467.151	-2.97
467.928	-1.97
468.704	-2.57
469.481	-3.57
470.257	-3.78
471.034	-1.57
471.81	-1.97
472.586	-2.97
473.362	-2.77
474.138	-1.38
474.914	-2.97
475.69	-2.57
476.466	-3.38
477.242	-2.37
478.018	-1.77
478.793	-1.37
479.569	-2.38
480.345	-1.57
481.12	-0.57
481.895	-2.38
482.671	-3.37
483.446	-1.97
484.221	-2.17
484.996	-1.97
485.771	-1.37
486.546	-1.57
487.321	-3.97
488.096	-2.57
488.871	-2.97
489.645	-4.77
490.42	-3.17
491.195	-3.37
491.969	-3.97
492.743	-4.57
493.518	-3.78
494.292	-2.38
495.066	-6.57
495.84	-3.17
496.614	-4.57
497.388	-5.37
498.162	-5.17
498.936	-3.77
499.71	-6.37
500.483	-5.17
501.257	-4.77
502.031	-4.38
502.804	-6.17
503.577	-4.97
504.351	-6.37
505.124	-7.17
505.897	-5.38
506.67	-7.17
507.443	-8.17
508.216	-5.77
508.989	-8.57
509.762	-7.97
510.535	-7.77
511.307	-6.97
512.08	-9.77
512.853	-8.37
513.625	-6.57
514.397	-6.97
515.17	-8.97
515.942	-6.77
516.714	-8.77
517.486	-8.77
518.258	-7.77
519.03	-7.17
519.802	-9.97
520.574	-7.97
521.346	-6.97
522.117	-9.57
522.889	-9.57
523.66	-8.97
524.432	-8.97
525.203	-10.17
525.974	-8.78
526.746	-8.37
527.517	-9.97
528.288	-9.97
529.059	-12.77
529.83	-10.37
530.601	-9.37
531.372	-10.17
532.142	-11.17
532.913	-10.77
533.684	-9.17
534.454	-10.38
535.225	-10.78
535.995	-8.37
536.765	-10.17
537.535	-11.78
538.306	-10.17
539.076	-10.57
539.846	-9.97
540.616	-10.38
541.385	-10.17
542.155	-10.37
542.925	-12.17
543.695	-10.57
544.464	-11.17
545.234	-11.57
546.003	-11.57
546.772	-9.17
547.542	-10.37
548.311	-9.57
549.08	-11.57
549.849	-10.77
550.618	-10.17
551.387	-10.78
552.156	-11.57
552.925	-8.78
553.693	-9.38
554.462	-9.97
555.231	-9.97
555.999	-10.17
556.767	-9.37
557.536	-8.38
558.304	-9.97
559.072	-6.37
559.84	-6.57
560.608	-6.17
561.376	-7.97
562.144	-7.37
562.912	-5.17
563.68	-4.37
564.448	-4.77
565.215	-3.77
565.983	-4.97
566.75	-5.97
567.518	-6.37
568.285	-6.17
569.052	-5.57
569.819	-4.97
570.587	-4.97
571.354	-7.78
572.121	-8.38
572.887	-6.57
573.654	-7.17
574.421	-7.37
575.188	-7.97
575.954	-6.97
576.721	-7.57
577.487	-7.97
578.254	-7.97
579.02	-8.17
579.786	-9.57
580.552	-8.57
581.318	-8.97
582.084	-8.78
582.85	-7.97
583.616	-7.77
584.382	-8.78
585.148	-7.38
585.913	-8.57
586.679	-6.77
587.444	-7.38
588.21	-4.57
588.975	-7.38
589.741	-4.77
590.506	-4.37
591.271	-4.17
592.036	-4.77
592.801	-3.97
593.566	-4.38
594.331	-4.77
595.096	-2.17
595.86	-0.17
596.625	-2.77
597.389	-0.97
598.154	3.03
598.918	4.62
599.683	6.03
600.447	7.63
601.211	8.03
601.975	7.83
602.739	6.43
603.503	6.43
604.267	2.83
605.031	2.03
605.795	2.83
606.558	2.63
607.322	3.23
608.086	3.03
608.849	3.43
609.612	3.03
610.376	3.23
611.139	3.23
611.902	2.23
612.665	4.03
613.428	3.23
614.191	3.23
614.954	4.23
615.717	1.83
616.48	2.43
617.242	2.62
618.005	2.63
618.767	3.23
619.53	3.03
620.292	2.23
621.054	1.43
621.817	2.03
622.579	4.43
623.341	2.83
624.103	1.03
624.865	3.43
625.626	3.23
626.388	4.03
627.15	3.23
627.912	4.23
628.673	5.23
629.435	5.62
630.196	5.22
630.957	6.03
631.719	4.03
632.48	7.22
633.241	6.83
634.002	6.03
634.763	7.43
635.524	9.43
636.285	9.03
637.045	11.03
637.806	12.62
638.567	11.43
639.327	11.43
640.087	14.83
640.848	14.43
641.608	16.83
642.368	18.83
643.129	17.62
643.889	19.23
644.649	20.83
645.409	22.83
646.168	27.83
646.928	27.23
647.688	30.63
648.448	29.03
649.207	28.43
649.967	29.43
650.726	26.83
651.485	24.03
652.245	29.22
653.004	24.62
653.763	26.03
654.522	28.62
655.281	28.83
656.04	27.83
656.799	28.62
657.557	29.23
658.316	30.83
659.075	31.23
659.833	30.83
660.592	32.22
661.35	31.23
662.108	33.03
662.866	33.63
663.625	34.03
664.383	36.23
665.141	36.22
665.899	36.83
666.656	38.23
667.414	39.43
668.172	41.03
668.93	42.03
669.687	45.43
670.445	46.43
671.202	48.03
671.959	50.03
672.717	52.23
673.474	54.23
674.231	56.83
674.988	58.23
675.745	62.43
676.502	61.83
677.259	66.23
678.015	68.23
678.772	71.83
679.529	75.43
680.285	79.23
681.042	82.23
681.798	85.43
682.554	89.43
683.31	92.03
684.067	99.22
684.823	101.23
685.579	108.03
686.335	113.23
687.09	118.62
687.846	125.22
688.602	129.43
689.358	136.43
690.113	143.03
690.869	152.62
691.624	160.43
692.379	164.83
693.135	175.23
693.89	182.62
694.645	195.43
695.4	204.23
696.155	210.03
696.91	223.23
697.665	235.03
698.419	251.83
699.174	259.63
699.929	272.83
700.683	283.83
701.437	305.62
702.192	314.63
702.946	331.43
703.7	352.03
704.454	366.83
705.208	386.03
705.962	403.03
706.716	424.03
707.47	445.43
708.224	465.63
708.978	490.23
709.731	517.03
710.485	540.62
711.238	566.03
711.992	595.03
712.745	621.22
713.498	646.03
714.251	684.63
715.004	711.22
715.757	748.63
716.51	782.62
717.263	818.83
718.016	850.43
718.769	895.03
719.521	934.63
720.274	978.43
721.026	1022.03
721.779	1070.43
722.531	1119.83
723.283	1171.03
724.036	1221.23
724.788	1274.43
725.54	1334.83
726.292	1394.43
727.044	1452.23
727.795	1523.83
728.547	1589.03
729.299	1659.83
730.05	1729.03
730.802	1802.03
731.553	1880.22
732.305	1960.63
733.056	2044.62
733.807	2132.62
734.558	2218.03
735.309	2298.62
736.06	2402.23
736.811	2499.83
737.562	2593.83
738.313	2698.03
739.064	2814.23
739.814	2925.43
740.565	3042.22
741.315	3154.63
742.066	3294.62
742.816	3412.43
743.566	3574.03
744.316	3692.83
745.066	3851.43
745.816	3999.03
746.566	4153.82
747.316	4311.43
748.066	4478.83
748.816	4637.23
749.565	4786.83
750.315	4976.63
751.064	5152.82
751.814	5340.83
752.563	5518.23
753.312	5723.43
754.061	5931.83
754.81	6111.83
755.559	6360.03
756.308	6592.43
757.057	6802.83
757.806	7021.43
758.555	7263.23
759.303	7545.23
760.052	7804.23
760.801	8070.83
761.549	8339.23
762.297	8630.23
763.046	8903.23
763.794	9202.83
764.542	9521.62
765.29	9826.42
766.038	10104.62
766.786	10392.02
767.534	10700.02
768.281	11043.62
769.029	11370.43
769.777	11691.23
770.524	11974.83
771.272	12296.03
772.019	12619.03
772.766	12963.83
773.513	13316.42
774.261	13638.43
775.008	13942.83
775.755	14258.03
776.501	14601.43
777.248	14948.23
777.995	15322.83
778.742	15613.83
779.488	15858.23
780.235	16130.83
780.981	16413.83
781.728	16750.02
782.474	17127.83
783.22	17432.03
783.966	17656.03
784.712	17920.23
785.458	18180.43
786.204	18523.03
786.95	18828.83
787.696	19094.63
788.442	19262.22
789.187	19456.42
789.933	19653.42
790.678	19831.22
791.424	20061.83
792.169	20264.42
792.914	20431.43
793.659	20509.42
794.404	20583.62
795.149	20664.23
795.894	20795.23
796.639	20965.43
797.384	21053.43
798.129	21057.03
798.873	21026.22
799.618	20975.62
800.362	20993.23
801.107	21063.83
801.851	21083.22
802.595	21060.42
803.339	20935.83
804.084	20750.83
804.828	20596.23
805.571	20545.62
806.315	20511.83
807.059	20416.63
807.803	20293.83
808.546	20044.83
809.29	19771.03
810.034	19565.63
810.777	19414.83
811.52	19315.03
812.263	19145.23
813.007	18858.03
813.75	18560.83
814.493	18233.23
815.236	17996.83
815.979	17812.62
816.721	17601.22
817.464	17387.03
818.207	17101.62
818.949	16733.23
819.692	16415.83
820.434	16168.23
821.177	15940.83
821.919	15748.02
822.661	15488.02
823.403	15192.03
824.145	14841.03
824.887	14520.03
825.629	14261.63
826.371	14053.62
827.112	13841.03
827.854	13652.03
828.596	13389.62
829.337	13083.23
830.079	12780.43
830.82	12532.03
831.561	12367.43
832.302	12217.43
833.043	12037.23
833.785	11812.03
834.525	11585.83
835.266	11332.23
836.007	11092.43
836.748	10984.62
837.489	10830.42
838.229	10722.23
838.97	10541.03
839.71	10355.23
840.45	10162.42
841.191	9952.42
841.931	9819.62
842.671	9746.62
843.411	9672.83
844.151	9581.63
844.891	9452.23
845.631	9267.23
846.37	9117.03
847.11	8975.23
847.849	8887.03
848.589	8830.62
849.328	8782.83
850.068	8714.83
850.807	8637.42
851.546	8507.83
852.285	8402.42
853.024	8308.83
853.763	8263.83
854.502	8231.03
855.241	8212.83
855.98	8164.23
856.718	8035.23
857.457	7927.62
858.195	7807.63
858.934	7737.43
859.672	7692.03
860.41	7665.82
861.149	7616.43
861.887	7531.82
862.625	7400.43
863.363	7288.03
864.101	7173.23
864.838	7068.23
865.576	7015.43
866.314	6952.62
867.051	6871.63
867.789	6766.83
868.526	6629.62
869.264	6498.83
870.001	6349.23
870.738	6242.63
871.475	6159.43
872.212	6069.43
872.949	5982.43
873.686	5861.82
874.423	5739.62
875.159	5576.62
875.896	5458.22
876.633	5317.22
877.369	5232.02
878.106	5157.23
878.842	5053.02
879.578	4947.43
880.314	4830.02
881.05	4712.43
881.786	4586.43
882.522	4464.43
883.258	4367.42
883.994	4289.02
884.73	4208.63
885.465	4107.43
886.201	4016.63
886.936	3925.03
887.672	3813.23
888.407	3717.43
889.142	3644.63
889.877	3575.03
890.613	3496.03
891.348	3434.43
892.083	3358.03
892.817	3282.03
893.552	3202.23
894.287	3119.83
895.021	3050.03
895.756	2990.63
896.49	2941.03
897.225	2889.03
897.959	2837.83
898.693	2788.83
899.428	2728.42
900.162	2672.23
900.896	2619.03
901.63	2570.43
902.363	2529.63
903.097	2504.03
903.831	2467.43
904.564	2442.43
905.298	2416.03
906.031	2381.23
906.765	2347.03
907.498	2312.63
908.231	2299.43
908.965	2280.43
909.698	2257.63
910.431	2249.03
911.163	2243.43
911.896	2234.83
912.629	2214.83
913.362	2191.83
914.094	2171.42
914.827	2150.83
915.559	2144.23
916.292	2120.83
917.024	2099.83
917.756	2072.43
918.488	2047.22
919.22	2000.83
919.952	1940.03
920.684	1884.63
921.416	1812.23
922.148	1754.23
922.879	1693.23
923.611	1628.83
924.343	1560.03
925.074	1502.43
925.805	1433.83
926.537	1359.63
927.268	1299.43
927.999	1241.03
928.73	1191.03
929.461	1136.83
930.192	1093.63
930.923	1055.62
931.653	1022.03
932.384	985.43
933.115	951.03
933.845	926.03
934.575	895.83
935.306	869.62
936.036	845.83
936.766	823.83
937.496	810.23
938.226	795.63
938.956	775.63
939.686	768.63
940.416	754.62
941.146	735.83
941.875	719.43
942.605	710.83
943.334	699.83
944.064	685.83
944.793	677.62
945.522	662.23
946.251	653.83
946.98	643.83
947.709	622.83
948.438	611.83
949.167	596.43
949.896	579.23
950.625	566.03
951.353	553.43
952.082	535.43
952.81	518.62
953.539	496.03
954.267	480.23
954.995	462.03
955.723	443.83
956.451	427.03
957.179	407.83
957.907	389.23
958.635	369.23
959.363	355.43
960.09	335.23
960.818	318.22
961.545	303.43
962.273	289.62
963	271.23
963.727	257.83
964.455	241.03
965.182	228.83
965.909	220.03
966.636	207.23
967.363	195.63
968.089	185.63
968.816	175.43
969.543	166.43
970.269	161.03
970.996	147.83
971.722	139.83
972.449	131.43
973.175	128.23
973.901	119.23
974.627	113.83
975.353	110.23
976.079	100.43
976.805	96.83
977.531	93.62
978.256	88.03
978.982	84.23
979.707	80.63
980.433	80.03
981.158	73.03
981.884	70.03
982.609	68.62
983.334	63.63
984.059	62.23
984.784	63.83
985.509	58.43
986.234	57.43
986.958	55.63
987.683	54.83
988.408	51.43
989.132	52.23
989.857	48.63
990.581	49.03
991.305	46.83
992.029	47.43
992.754	45.03
993.478	43.63
994.202	42.43
994.925	43.03
995.649	42.03
996.373	42.23
997.097	40.23
997.82	39.62
998.544	39.63
999.267	38.83
999.99	37.22
1000.713	37.63
1001.437	37.83
1002.16	36.03
1002.883	34.43
1003.606	35.83
1004.328	35.03
1005.051	32.83
1005.774	34.83
1006.497	34.03
1007.219	32.23
1007.941	33.03
1008.664	32.23
1009.386	33.23
1010.108	32.23
1010.83	32.23
1011.553	32.62
1012.274	33.63
1012.996	31.83
1013.718	30.03
1014.44	31.03
1015.162	32.03
1015.883	29.43
1016.605	29.83
1017.326	28.23
1018.047	29.23
1018.769	30.43
1019.49	31.03
1020.211	29.03
1020.932	32.43
1021.653	30.62
1022.374	29.83
1023.094	28.83
1023.815	27.03
1024.536	29.23
1025.256	28.43
1025.977	27.83
1026.697	28.83
1027.417	27.83
1028.138	28.43
1028.858	29.83
1029.578	28.23
1030.298	29.62
1031.018	28.03
1031.737	27.43
1032.457	28.03
1033.177	28.83
1033.896	27.22
1034.616	28.62
1035.335	27.62
1036.055	26.43
1036.774	28.23
1037.493	27.03
1038.212	29.43
1038.931	27.23
1039.65	26.63
1040.369	26.03
1041.088	27.43
1041.806	26.23
1042.525	26.83
1043.244	28.23
1043.962	26.63
1044.68	27.03
1045.399	26.43
1046.117	25.83
1046.835	27.43
1047.553	26.62
1048.271	26.22
1048.989	26.62
1049.707	25.22
1050.425	27.22
1051.142	25.83
1051.86	23.22
1052.577	26.62
1053.295	27.43
1054.012	26.83
1054.729	26.63
1055.446	25.83
1056.163	26.63
1056.881	28.63
1057.597	24.63
1058.314	26.43
1059.031	28.03
1059.748	25.23
1060.464	25.22
1061.181	27.63
1061.897	26.03
1062.614	24.83
1063.33	24.83
1064.046	26.62
1064.762	27.03
1065.478	26.43
1066.194	27.03
1066.91	25.63
1067.626	23.83
1068.342	25.83
1069.057	26.23
1069.773	24.03
1070.488	26.62
1071.204	26.83
1071.919	24.03
1072.634	27.43
1073.35	24.43
1074.065	26.62
1074.78	24.43
1075.495	25.83
1076.209	27.22
1076.924	23.43
1077.639	26.23
1078.353	26.22
1079.068	25.63
1079.782	24.63
1080.497	27.23
1081.211	25.63
1081.925	24.83
1082.639	26.03
1083.353	25.63
1084.067	25.43
1084.781	26.63
1085.495	26.03
1086.209	24.83
1086.922	24.23
1087.636	25.43
1088.349	24.83
1089.063	25.43
1089.776	27.03
1090.489	25.62
1091.202	25.43
1091.916	26.03
1092.628	24.43
1093.341	24.83
1094.054	28.03
1094.767	25.63
1095.48	24.63
1096.192	25.62
1096.905	24.23
1097.617	25.63
1098.329	25.43
1099.042	24.83
1099.754	25.03
1100.466	24.63
1101.178	26.63
1101.89	24.23
1102.602	25.03
1103.314	25.23
1104.025	27.03
1104.737	25.23
1105.448	25.03
1106.16	25.62
1106.871	26.03
1107.582	24.43
1108.294	25.63
1109.005	25.83
1109.716	24.23
1110.427	24.43
1111.138	25.43
1111.848	24.43
1112.559	27.23
1113.27	23.83
1113.98	24.03
1114.691	25.03
1115.401	25.83
1116.112	-0.77
1116.822	0.62
1117.532	0.03
1118.242	0.43
1118.952	0.63
1119.662	2.83
1120.372	2.63
1121.081	2.83
1121.791	2.43
1122.501	2.03
1123.21	24.83
1123.92	23.03
1124.629	26.43
1125.338	25.43
1126.047	24.23
1126.756	26.83
1127.465	-0.57
1128.174	-0.97
1128.883	1.03
1129.592	0.23
