# Supplementary material for: Real-time monitoring polymerization degree of organic photovoltaic materials toward no batch-to-batch variations in device performance
Source: Nat Commun. 2024 Feb 10;15:1248. doi: 10.1038/s41467-024-45510-w (PMC10858892; doi:10.1038/s41467-024-45510-w)
Supplement: Supplementary file 4 — Supplementary Code 1 [file 41467_2024_45510_MOESM4_ESM.zip › Supplementary code file/Small dataset/Subt2_00047.txt]

½ÚµãSubt2_00047.txtµÄÊý¾Ý

Date: Tue Jun 27 11:53:18 CST 2023
User: 16473
Spectrometer: QEPB1887
´¥·¢Ä£Ê½: 0
»ý·ÖÊ±¼ä (Ãë): 1.000000E-1
Scans to average: 5
ÆôÓÃ°µÔëÉùÐ£Õý: true
ÆôÓÃ·ÇÏßÐÔÐ£Õý: false
»¬¶¯Æ½¾ù¿í¶È: 0
XÖáÄ£Ê½: Wavelengths
Number of Pixels in Spectrum: 1044
>>>>>Begin Spectral Data<<<<<
348.275	2.22
349.063	3.62
349.85	3.82
350.637	1.42
351.425	4.42
352.212	4.62
352.999	3.82
353.786	4.03
354.572	4.03
355.359	4.23
356.146	4.43
356.933	3.62
357.719	3.22
358.506	3.62
359.292	4.62
360.079	4.03
360.865	3.22
361.651	3.83
362.437	5.22
363.223	5.03
364.009	3.43
364.795	4.22
365.581	3.82
366.367	3.62
367.153	5.43
367.939	4.22
368.724	3.42
369.51	4.23
370.295	4.62
371.081	5.43
371.866	5.82
372.651	5.62
373.437	6.03
374.222	3.82
375.007	5.82
375.792	6.02
376.577	3.62
377.361	6.43
378.146	5.62
378.931	4.82
379.716	6.42
380.5	6.22
381.285	6.62
382.069	7.22
382.853	7.42
383.638	7.62
384.422	7.82
385.206	8.03
385.99	7.03
386.774	7.43
387.558	8.03
388.342	7.62
389.126	8.42
389.91	9.62
390.693	8.83
391.477	6.22
392.26	7.03
393.044	9.22
393.827	8.83
394.611	8.83
395.394	9.03
396.177	7.62
396.96	9.83
397.743	10.43
398.526	9.03
399.309	8.22
400.092	10.02
400.875	8.43
401.657	10.22
402.44	9.42
403.222	9.62
404.005	9.03
404.787	11.03
405.57	10.22
406.352	9.22
407.134	8.43
407.916	12.03
408.698	9.22
409.48	10.03
410.262	11.03
411.044	10.83
411.826	8.03
412.607	10.03
413.389	9.83
414.171	9.03
414.952	10.02
415.733	9.22
416.515	9.62
417.296	8.83
418.077	8.82
418.858	8.22
419.64	7.83
420.421	7.83
421.201	8.43
421.982	6.02
422.763	7.43
423.544	8.43
424.324	7.42
425.105	8.23
425.886	6.82
426.666	6.03
427.446	6.83
428.227	7.22
429.007	5.03
429.787	5.82
430.567	6.62
431.347	5.82
432.127	4.22
432.907	4.03
433.687	4.83
434.466	4.62
435.246	4.03
436.026	2.83
436.805	1.42
437.585	1.43
438.364	0.82
439.143	0.22
439.922	-1.38
440.702	0.22
441.481	-2.18
442.26	-2.78
443.039	-2.38
443.818	-2.57
444.596	-2.78
445.375	-3.58
446.154	-4.38
446.932	-6.18
447.711	-5.18
448.489	-7.77
449.268	-7.18
450.046	-9.17
450.824	-7.58
451.602	-9.98
452.381	-7.57
453.159	-8.57
453.936	-6.78
454.714	-7.78
455.492	-5.57
456.27	-5.97
457.048	-5.97
457.825	-5.58
458.603	-4.78
459.38	-4.97
460.158	-5.18
460.935	-4.97
461.712	-4.97
462.489	-4.38
463.266	-3.18
464.043	-4.17
464.82	-4.38
465.597	-2.78
466.374	-3.97
467.151	-3.57
467.928	-1.97
468.704	-1.57
469.481	-3.78
470.257	-1.98
471.034	-1.57
471.81	-1.97
472.586	-3.78
473.362	-1.78
474.138	-2.38
474.914	-1.78
475.69	-1.98
476.466	-3.38
477.242	-1.18
478.018	-1.17
478.793	-0.78
479.569	-1.58
480.345	-1.97
481.12	0.43
481.895	-2.78
482.671	-3.97
483.446	-2.17
484.221	-2.38
484.996	-1.98
485.771	-1.57
486.546	-1.98
487.321	-3.18
488.096	-2.57
488.871	-2.57
489.645	-4.18
490.42	-3.57
491.195	-3.57
491.969	-2.38
492.743	-4.57
493.518	-3.78
494.292	-3.18
495.066	-4.58
495.84	-3.18
496.614	-4.38
497.388	-5.17
498.162	-4.57
498.936	-5.38
499.71	-6.97
500.483	-4.97
501.257	-5.18
502.031	-3.78
502.804	-4.78
503.577	-5.97
504.351	-6.97
505.124	-6.18
505.897	-5.97
506.67	-7.78
507.443	-7.57
508.216	-7.18
508.989	-8.98
509.762	-8.97
510.535	-6.97
511.307	-6.17
512.08	-7.97
512.853	-6.78
513.625	-8.18
514.397	-8.57
515.17	-9.57
515.942	-6.17
516.714	-8.97
517.486	-8.97
518.258	-7.38
519.03	-7.38
519.802	-7.38
520.574	-8.97
521.346	-7.38
522.117	-9.38
522.889	-9.77
523.66	-7.78
524.432	-10.18
525.203	-9.78
525.974	-9.18
526.746	-8.78
527.517	-10.18
528.288	-7.38
529.059	-10.58
529.83	-10.38
530.601	-10.18
531.372	-9.98
532.142	-9.58
532.913	-9.57
533.684	-8.97
534.454	-9.18
535.225	-9.38
535.995	-8.77
536.765	-10.57
537.535	-12.38
538.306	-9.97
539.076	-11.57
539.846	-10.77
540.616	-9.97
541.385	-9.57
542.155	-10.38
542.925	-11.98
543.695	-10.77
544.464	-10.57
545.234	-11.57
546.003	-10.17
546.772	-10.77
547.542	-10.78
548.311	-9.18
549.08	-9.98
549.849	-11.18
550.618	-9.78
551.387	-10.58
552.156	-11.17
552.925	-9.18
553.693	-7.38
554.462	-10.97
555.231	-10.78
555.999	-10.18
556.767	-8.78
557.536	-9.18
558.304	-8.78
559.072	-6.18
559.84	-7.78
560.608	-6.58
561.376	-8.97
562.144	-7.57
562.912	-5.18
563.68	-4.18
564.448	-3.78
565.215	-3.97
565.983	-5.18
566.75	-5.97
567.518	-7.57
568.285	-6.57
569.052	-4.17
569.819	-5.17
570.587	-4.78
571.354	-6.38
572.121	-7.58
572.887	-8.78
573.654	-5.98
574.421	-8.18
575.188	-8.38
575.954	-6.78
576.721	-6.38
577.487	-8.18
578.254	-6.97
579.02	-6.78
579.786	-8.38
580.552	-8.78
581.318	-7.38
582.084	-8.18
582.85	-6.38
583.616	-7.38
584.382	-7.78
585.148	-6.78
585.913	-8.38
586.679	-7.78
587.444	-6.58
588.21	-5.97
588.975	-4.97
589.741	-5.97
590.506	-3.57
591.271	-6.17
592.036	-4.57
592.801	-4.17
593.566	-2.98
594.331	-4.38
595.096	-1.38
595.86	-1.18
596.625	-1.57
597.389	0.03
598.154	2.82
598.918	3.22
599.683	6.03
600.447	10.23
601.211	8.82
601.975	8.82
602.739	6.62
603.503	6.43
604.267	4.83
605.031	3.03
605.795	4.22
606.558	1.82
607.322	4.42
608.086	4.03
608.849	2.23
609.612	2.62
610.376	4.22
611.139	3.43
611.902	3.82
612.665	3.62
613.428	4.82
614.191	3.03
614.954	3.22
615.717	4.22
616.48	2.62
617.242	2.42
618.005	3.83
618.767	4.03
619.53	4.22
620.292	3.62
621.054	3.43
621.817	2.43
622.579	4.03
623.341	2.83
624.103	2.42
624.865	3.22
625.626	2.03
626.388	3.42
627.15	2.62
627.912	5.03
628.673	5.22
629.435	5.42
630.196	5.02
630.957	5.03
631.719	4.42
632.48	7.42
633.241	8.22
634.002	6.43
634.763	8.03
635.524	8.62
636.285	8.62
637.045	10.62
637.806	13.42
638.567	11.43
639.327	13.43
640.087	14.43
640.848	14.62
641.608	15.22
642.368	18.02
643.129	17.82
643.889	18.23
644.649	22.03
645.409	22.22
646.168	26.42
646.928	26.82
647.688	29.23
648.448	29.62
649.207	30.03
649.967	28.82
650.726	28.22
651.485	25.03
652.245	29.02
653.004	26.82
653.763	26.43
654.522	27.62
655.281	28.22
656.04	29.03
656.799	29.03
657.557	31.22
658.316	30.43
659.075	31.03
659.833	31.62
660.592	32.42
661.35	30.62
662.108	34.62
662.866	32.03
663.625	33.82
664.383	35.23
665.141	36.62
665.899	37.62
666.656	38.03
667.414	40.42
668.172	39.82
668.93	42.22
669.687	46.62
670.445	45.62
671.202	45.42
671.959	50.62
672.717	51.83
673.474	52.82
674.231	57.62
674.988	59.82
675.745	63.22
676.502	63.02
677.259	64.62
678.015	69.83
678.772	73.62
679.529	77.03
680.285	77.03
681.042	83.62
681.798	87.42
682.554	90.22
683.31	93.02
684.067	99.02
684.823	104.03
685.579	108.62
686.335	112.03
687.09	119.62
687.846	126.42
688.602	131.62
689.358	138.83
690.113	145.82
690.869	153.82
691.624	161.82
692.379	168.43
693.135	175.03
693.89	184.42
694.645	196.83
695.4	206.03
696.155	215.62
696.91	226.42
697.665	237.83
698.419	251.82
699.174	263.23
699.929	275.03
700.683	292.22
701.437	308.03
702.192	318.22
702.946	338.03
703.7	350.22
704.454	372.03
705.208	387.02
705.962	410.03
706.716	427.43
707.47	447.42
708.224	471.83
708.978	495.83
709.731	522.22
710.485	546.82
711.238	571.43
711.992	603.43
712.745	625.42
713.498	655.82
714.251	684.83
715.004	716.42
715.757	751.03
716.51	792.22
717.263	818.22
718.016	862.62
718.769	907.62
719.521	946.03
720.274	988.42
721.026	1036.42
721.779	1078.62
722.531	1123.62
723.283	1179.22
724.036	1229.23
724.788	1278.22
725.54	1347.62
726.292	1411.83
727.044	1466.03
727.795	1531.83
728.547	1594.62
729.299	1677.03
730.05	1749.83
730.802	1827.62
731.553	1909.23
732.305	1982.43
733.056	2056.83
733.807	2149.83
734.558	2239.22
735.309	2332.63
736.06	2428.62
736.811	2515.43
737.562	2622.23
738.313	2735.83
739.064	2836.82
739.814	2951.03
740.565	3075.82
741.315	3198.02
742.066	3326.83
742.816	3472.03
743.566	3600.23
744.316	3744.62
745.066	3886.02
745.816	4048.63
746.566	4195.82
747.316	4372.62
748.066	4525.43
748.816	4689.42
749.565	4863.23
750.315	5042.22
751.064	5232.62
751.814	5422.02
752.563	5610.23
753.312	5803.82
754.061	6005.62
754.81	6220.03
755.559	6447.62
756.308	6682.02
757.057	6914.82
757.806	7139.23
758.555	7392.83
759.303	7678.62
760.052	7939.03
760.801	8214.62
761.549	8468.42
762.297	8760.23
763.046	9063.42
763.794	9372.22
764.542	9706.42
765.29	9993.42
766.038	10303.02
766.786	10615.82
767.534	10922.02
768.281	11269.83
769.029	11610.02
769.777	11937.22
770.524	12230.62
771.272	12545.42
772.019	12908.83
772.766	13259.62
773.513	13625.03
774.261	13961.83
775.008	14283.83
775.755	14573.83
776.501	14940.43
777.248	15344.83
777.995	15682.42
778.742	16011.83
779.488	16272.62
780.235	16557.02
780.981	16845.02
781.728	17207.62
782.474	17591.62
783.22	17928.62
783.966	18187.03
784.712	18434.83
785.458	18738.62
786.204	19062.83
786.95	19412.62
787.696	19701.23
788.442	19878.62
789.187	20110.02
789.933	20260.42
790.678	20506.62
791.424	20734.83
792.169	20968.42
792.914	21087.83
793.659	21227.42
794.404	21315.22
795.149	21414.42
795.894	21550.23
796.639	21717.23
797.384	21829.83
798.129	21828.62
798.873	21834.42
799.618	21774.03
800.362	21807.03
801.107	21887.62
801.851	21921.82
802.595	21879.62
803.339	21784.62
804.084	21560.83
804.828	21462.03
805.571	21416.62
806.315	21330.62
807.059	21281.62
807.803	21106.42
808.546	20867.02
809.29	20600.42
810.034	20402.83
810.777	20268.03
811.52	20121.42
812.263	19973.42
813.007	19660.83
813.75	19356.42
814.493	19012.23
815.236	18794.22
815.979	18587.83
816.721	18356.22
817.464	18141.03
818.207	17840.42
818.949	17489.03
819.692	17120.03
820.434	16882.62
821.177	16673.42
821.919	16432.23
822.661	16165.82
823.403	15836.62
824.145	15487.42
824.887	15146.62
825.629	14880.82
826.371	14674.02
827.112	14467.23
827.854	14248.42
828.596	13948.62
829.337	13647.83
830.079	13326.02
830.82	13091.42
831.561	12906.62
832.302	12733.02
833.043	12555.22
833.785	12313.62
834.525	12071.83
835.266	11819.82
836.007	11601.62
836.748	11442.83
837.489	11303.22
838.229	11158.83
838.97	11013.02
839.71	10795.42
840.45	10588.42
841.191	10385.62
841.931	10260.62
842.671	10155.03
843.411	10096.03
844.151	9982.23
844.891	9844.23
845.631	9677.03
846.37	9503.23
847.11	9367.22
847.849	9271.42
848.589	9221.62
849.328	9165.23
850.068	9097.62
850.807	8997.42
851.546	8871.23
852.285	8733.42
853.024	8662.23
853.763	8633.83
854.502	8601.83
855.241	8568.42
855.98	8498.43
856.718	8380.23
857.457	8247.83
858.195	8143.02
858.934	8077.63
859.672	8021.02
860.41	7987.43
861.149	7954.43
861.887	7858.22
862.625	7735.23
863.363	7594.23
864.101	7471.02
864.838	7387.02
865.576	7316.02
866.314	7259.42
867.051	7168.22
867.789	7070.42
868.526	6923.62
869.264	6776.23
870.001	6619.82
870.738	6516.63
871.475	6433.82
872.212	6338.22
872.949	6247.02
873.686	6123.82
874.423	5978.02
875.159	5832.02
875.896	5692.62
876.633	5559.62
877.369	5461.02
878.106	5373.42
878.842	5269.62
879.578	5177.02
880.314	5046.42
881.05	4916.23
881.786	4780.82
882.522	4667.02
883.258	4575.62
883.994	4486.02
884.73	4387.82
885.465	4305.02
886.201	4203.62
886.936	4106.02
887.672	3992.62
888.407	3890.23
889.142	3808.82
889.877	3720.62
890.613	3656.83
891.348	3585.42
892.083	3524.22
892.817	3434.62
893.552	3358.62
894.287	3255.62
895.021	3186.22
895.756	3135.22
896.49	3083.82
897.225	3021.22
897.959	2964.62
898.693	2911.02
899.428	2855.02
900.162	2796.82
900.896	2732.83
901.63	2693.62
902.363	2648.03
903.097	2611.22
903.831	2595.03
904.564	2561.02
905.298	2526.62
906.031	2494.42
906.765	2456.83
907.498	2425.23
908.231	2397.43
908.965	2390.62
909.698	2373.22
910.431	2364.42
911.163	2357.22
911.896	2340.43
912.629	2310.83
913.362	2286.03
914.094	2279.43
914.827	2254.22
915.559	2236.62
916.292	2215.03
917.024	2192.62
917.756	2172.23
918.488	2137.43
919.22	2093.23
919.952	2029.83
920.684	1969.62
921.416	1905.42
922.148	1848.63
922.879	1776.42
923.611	1713.43
924.343	1637.83
925.074	1565.62
925.805	1503.62
926.537	1429.43
927.268	1370.43
927.999	1298.62
928.73	1237.82
929.461	1190.82
930.192	1143.03
930.923	1107.02
931.653	1070.62
932.384	1034.62
933.115	1000.62
933.845	967.22
934.575	929.22
935.306	911.82
936.036	893.02
936.766	865.62
937.496	848.42
938.226	832.23
938.956	817.22
939.686	804.43
940.416	788.82
941.146	774.23
941.875	758.03
942.605	742.82
943.334	735.42
944.064	721.43
944.793	712.42
945.522	695.83
946.251	678.03
946.98	670.42
947.709	653.62
948.438	641.42
949.167	624.03
949.896	609.22
950.625	586.22
951.353	573.42
952.082	557.43
952.81	540.02
953.539	523.83
954.267	504.62
954.995	490.03
955.723	463.02
956.451	446.82
957.179	426.02
957.907	405.22
958.635	390.43
959.363	368.62
960.09	351.42
960.818	334.82
961.545	320.62
962.273	303.22
963	286.62
963.727	270.62
964.455	253.62
965.182	243.82
965.909	230.22
966.636	214.62
967.363	202.03
968.089	192.43
968.816	182.22
969.543	173.22
970.269	164.03
970.996	157.03
971.722	146.83
972.449	138.22
973.175	132.03
973.901	124.22
974.627	118.62
975.353	114.83
976.079	106.42
976.805	102.03
977.531	97.62
978.256	92.62
978.982	88.43
979.707	84.62
980.433	81.02
981.158	75.82
981.884	74.03
982.609	69.62
983.334	68.22
984.059	65.22
984.784	64.42
985.509	63.03
986.234	58.42
986.958	58.43
987.683	56.03
988.408	53.62
989.132	53.22
989.857	51.62
990.581	49.83
991.305	50.22
992.029	48.22
992.754	46.82
993.478	47.82
994.202	44.83
994.925	42.82
995.649	42.82
996.373	43.43
997.097	41.83
997.82	42.42
998.544	41.03
999.267	39.22
999.99	38.42
1000.713	39.23
1001.437	39.62
1002.16	37.23
1002.883	37.43
1003.606	36.62
1004.328	36.82
1005.051	33.62
1005.774	35.83
1006.497	34.82
1007.219	33.43
1007.941	35.23
1008.664	34.22
1009.386	34.03
1010.108	34.43
1010.83	33.22
1011.553	33.22
1012.274	32.62
1012.996	34.22
1013.718	32.43
1014.44	31.22
1015.162	32.03
1015.883	32.62
1016.605	31.03
1017.326	30.82
1018.047	32.03
1018.769	30.83
1019.49	31.62
1020.211	30.82
1020.932	31.03
1021.653	31.42
1022.374	31.23
1023.094	31.03
1023.815	30.22
1024.536	29.62
1025.256	31.03
1025.977	28.83
1026.697	29.43
1027.417	28.83
1028.138	30.03
1028.858	30.62
1029.578	29.03
1030.298	30.42
1031.018	28.62
1031.737	31.22
1032.457	27.82
1033.177	29.43
1033.896	29.62
1034.616	31.03
1035.335	28.42
1036.055	27.42
1036.774	28.03
1037.493	29.03
1038.212	29.82
1038.931	28.62
1039.65	27.43
1040.369	29.02
1041.088	30.22
1041.806	27.43
1042.525	27.43
1043.244	29.62
1043.962	29.62
1044.68	27.62
1045.399	27.62
1046.117	27.43
1046.835	27.43
1047.553	27.82
1048.271	27.22
1048.989	27.82
1049.707	26.42
1050.425	27.82
1051.142	26.03
1051.86	26.42
1052.577	29.62
1053.295	26.03
1054.012	25.83
1054.729	28.22
1055.446	27.43
1056.163	25.43
1056.881	29.23
1057.597	27.43
1058.314	25.43
1059.031	26.62
1059.748	28.43
1060.464	25.42
1061.181	27.03
1061.897	26.22
1062.614	24.62
1063.33	25.82
1064.046	27.62
1064.762	27.22
1065.478	26.03
1066.194	28.43
1066.91	26.62
1067.626	26.83
1068.342	26.83
1069.057	27.62
1069.773	25.03
1070.488	26.42
1071.204	27.82
1071.919	26.43
1072.634	27.03
1073.35	27.62
1074.065	25.82
1074.78	27.62
1075.495	27.03
1076.209	27.82
1076.924	25.43
1077.639	27.23
1078.353	27.22
1079.068	26.22
1079.782	26.22
1080.497	29.03
1081.211	27.22
1081.925	26.03
1082.639	25.43
1083.353	26.03
1084.067	24.62
1084.781	27.22
1085.495	26.03
1086.209	25.43
1086.922	25.43
1087.636	28.03
1088.349	26.22
1089.063	26.03
1089.776	26.82
1090.489	25.02
1091.202	26.83
1091.916	26.62
1092.628	25.22
1093.341	26.42
1094.054	26.62
1094.767	27.43
1095.48	25.22
1096.192	25.22
1096.905	26.43
1097.617	26.43
1098.329	25.02
1099.042	26.62
1099.754	27.03
1100.466	25.22
1101.178	26.03
1101.89	24.22
1102.602	26.22
1103.314	28.22
1104.025	26.22
1104.737	26.03
1105.448	27.42
1106.16	25.62
1106.871	26.03
1107.582	26.82
1108.294	25.83
1109.005	26.62
1109.716	23.62
1110.427	25.03
1111.138	26.62
1111.848	25.22
1112.559	26.82
1113.27	25.82
1113.98	24.22
1114.691	26.82
1115.401	26.82
1116.112	-0.38
1116.822	-0.58
1117.532	1.62
1118.242	0.22
1118.952	1.43
1119.662	1.42
1120.372	3.43
1121.081	4.02
1121.791	3.22
1122.501	2.62
1123.21	24.82
1123.92	25.62
1124.629	27.03
1125.338	24.02
1126.047	26.62
1126.756	25.83
1127.465	-0.97
1128.174	-0.77
1128.883	1.03
1129.592	-0.17
