# Supplementary material for: Real-time monitoring polymerization degree of organic photovoltaic materials toward no batch-to-batch variations in device performance
Source: Nat Commun. 2024 Feb 10;15:1248. doi: 10.1038/s41467-024-45510-w (PMC10858892; doi:10.1038/s41467-024-45510-w)
Supplement: Supplementary file 4 — Supplementary Code 1 [file 41467_2024_45510_MOESM4_ESM.zip › Supplementary code file/Small dataset/Subt2_00048.txt]

½ÚµãSubt2_00048.txtµÄÊý¾Ý

Date: Tue Jun 27 11:54:19 CST 2023
User: 16473
Spectrometer: QEPB1887
´¥·¢Ä£Ê½: 0
»ý·ÖÊ±¼ä (Ãë): 1.000000E-1
Scans to average: 5
ÆôÓÃ°µÔëÉùÐ£Õý: true
ÆôÓÃ·ÇÏßÐÔÐ£Õý: false
»¬¶¯Æ½¾ù¿í¶È: 0
XÖáÄ£Ê½: Wavelengths
Number of Pixels in Spectrum: 1044
>>>>>Begin Spectral Data<<<<<
348.275	1.25
349.063	1.85
349.85	2.65
350.637	2.85
351.425	4.85
352.212	5.05
352.999	3.85
353.786	3.85
354.572	3.25
355.359	3.85
356.146	2.65
356.933	4.05
357.719	3.45
358.506	3.45
359.292	3.05
360.079	4.25
360.865	1.65
361.651	3.05
362.437	5.05
363.223	3.65
364.009	3.05
364.795	5.25
365.581	2.25
366.367	4.05
367.153	5.25
367.939	5.25
368.724	4.25
369.51	4.85
370.295	5.45
371.081	4.25
371.866	4.65
372.651	5.85
373.437	5.45
374.222	3.65
375.007	5.05
375.792	5.85
376.577	4.05
377.361	6.05
378.146	5.85
378.931	5.05
379.716	5.65
380.5	5.85
381.285	6.85
382.069	5.25
382.853	6.45
383.638	8.05
384.422	7.45
385.206	7.85
385.99	6.65
386.774	6.45
387.558	7.25
388.342	7.85
389.126	8.65
389.91	9.45
390.693	7.05
391.477	5.45
392.26	8.05
393.044	8.85
393.827	7.45
394.611	9.05
395.394	8.65
396.177	7.25
396.96	8.65
397.743	10.25
398.526	9.25
399.309	9.25
400.092	10.65
400.875	8.45
401.657	9.05
402.44	8.85
403.222	9.65
404.005	9.45
404.787	10.25
405.57	9.25
406.352	8.05
407.134	9.05
407.916	11.25
408.698	8.65
409.48	9.45
410.262	11.25
411.044	10.05
411.826	9.65
412.607	10.05
413.389	9.85
414.171	9.25
414.952	9.25
415.733	9.45
416.515	9.25
417.296	7.65
418.077	10.05
418.858	7.85
419.64	7.65
420.421	8.25
421.201	7.85
421.982	5.25
422.763	7.45
423.544	6.25
424.324	6.25
425.105	6.65
425.886	5.45
426.666	6.45
427.446	6.85
428.227	4.85
429.007	6.45
429.787	5.45
430.567	6.65
431.347	6.45
432.127	3.25
432.907	4.85
433.687	5.65
434.466	3.05
435.246	3.45
436.026	2.65
436.805	0.25
437.585	1.45
438.364	1.25
439.143	-0.95
439.922	-0.95
440.702	-0.15
441.481	-3.75
442.26	-3.35
443.039	-2.35
443.818	-2.15
444.596	-4.55
445.375	-3.95
446.154	-3.75
446.932	-7.15
447.711	-5.55
448.489	-6.35
449.268	-7.35
450.046	-8.95
450.824	-7.75
451.602	-8.95
452.381	-7.95
453.159	-7.75
453.936	-8.15
454.714	-8.55
455.492	-5.55
456.27	-5.95
457.048	-6.95
457.825	-5.95
458.603	-4.75
459.38	-5.75
460.158	-4.75
460.935	-4.75
461.712	-4.95
462.489	-5.55
463.266	-4.15
464.043	-3.15
464.82	-4.95
465.597	-1.55
466.374	-3.75
467.151	-4.55
467.928	-2.35
468.704	-3.35
469.481	-4.35
470.257	-1.75
471.034	-1.35
471.81	-2.95
472.586	-2.35
473.362	-2.35
474.138	-1.55
474.914	-2.75
475.69	-3.15
476.466	-2.55
477.242	-1.55
478.018	-2.15
478.793	-1.55
479.569	-2.35
480.345	-2.15
481.12	0.45
481.895	-3.75
482.671	-2.55
483.446	-0.75
484.221	-2.15
484.996	-2.55
485.771	-1.75
486.546	-2.55
487.321	-2.55
488.096	-2.75
488.871	-2.95
489.645	-3.15
490.42	-4.75
491.195	-3.35
491.969	-2.95
492.743	-4.75
493.518	-3.15
494.292	-3.75
495.066	-5.35
495.84	-3.15
496.614	-5.55
497.388	-4.75
498.162	-5.15
498.936	-5.15
499.71	-6.95
500.483	-4.95
501.257	-6.15
502.031	-5.15
502.804	-5.15
503.577	-5.75
504.351	-6.95
505.124	-6.75
505.897	-5.95
506.67	-5.35
507.443	-7.75
508.216	-6.95
508.989	-8.95
509.762	-8.55
510.535	-8.15
511.307	-8.35
512.08	-10.75
512.853	-7.15
513.625	-8.55
514.397	-8.75
515.17	-9.95
515.942	-7.55
516.714	-9.15
517.486	-7.95
518.258	-8.95
519.03	-6.95
519.802	-8.55
520.574	-9.75
521.346	-7.75
522.117	-8.35
522.889	-10.15
523.66	-9.55
524.432	-9.55
525.203	-11.35
525.974	-8.55
526.746	-8.95
527.517	-9.95
528.288	-8.75
529.059	-11.75
529.83	-9.15
530.601	-9.95
531.372	-9.75
532.142	-10.35
532.913	-9.95
533.684	-9.55
534.454	-8.95
535.225	-11.35
535.995	-8.95
536.765	-10.75
537.535	-12.35
538.306	-11.15
539.076	-10.95
539.846	-11.35
540.616	-8.55
541.385	-10.75
542.155	-9.35
542.925	-10.75
543.695	-10.75
544.464	-11.75
545.234	-10.15
546.003	-11.35
546.772	-10.55
547.542	-11.35
548.311	-9.15
549.08	-10.55
549.849	-11.15
550.618	-11.15
551.387	-10.35
552.156	-11.75
552.925	-10.35
553.693	-7.15
554.462	-11.55
555.231	-10.55
555.999	-9.75
556.767	-9.55
557.536	-9.15
558.304	-10.75
559.072	-6.55
559.84	-7.15
560.608	-7.75
561.376	-9.75
562.144	-7.55
562.912	-6.35
563.68	-5.15
564.448	-4.75
565.215	-5.75
565.983	-5.75
566.75	-4.75
567.518	-8.75
568.285	-7.15
569.052	-5.15
569.819	-5.75
570.587	-4.95
571.354	-6.75
572.121	-7.75
572.887	-6.95
573.654	-8.55
574.421	-7.95
575.188	-8.15
575.954	-7.55
576.721	-7.35
577.487	-9.15
578.254	-9.75
579.02	-6.95
579.786	-10.15
580.552	-9.35
581.318	-8.95
582.084	-10.15
582.85	-7.55
583.616	-7.35
584.382	-9.35
585.148	-7.35
585.913	-7.75
586.679	-7.55
587.444	-8.15
588.21	-5.95
588.975	-8.55
589.741	-4.55
590.506	-3.75
591.271	-6.15
592.036	-4.35
592.801	-4.15
593.566	-3.15
594.331	-3.95
595.096	-3.55
595.86	-1.55
596.625	-2.35
597.389	-2.15
598.154	1.85
598.918	3.05
599.683	5.45
600.447	10.45
601.211	8.05
601.975	6.85
602.739	6.45
603.503	6.45
604.267	3.65
605.031	3.65
605.795	2.85
606.558	3.45
607.322	4.25
608.086	2.25
608.849	2.45
609.612	2.85
610.376	3.85
611.139	2.25
611.902	2.05
612.665	3.65
613.428	4.45
614.191	2.05
614.954	3.45
615.717	3.65
616.48	1.85
617.242	1.85
618.005	2.25
618.767	2.45
619.53	3.25
620.292	3.25
621.054	1.05
621.817	3.45
622.579	4.25
623.341	3.85
624.103	1.25
624.865	3.05
625.626	3.05
626.388	3.05
627.15	1.85
627.912	5.65
628.673	3.45
629.435	4.45
630.196	5.85
630.957	4.25
631.719	4.45
632.48	6.65
633.241	7.45
634.002	7.05
634.763	6.65
635.524	8.25
636.285	10.05
637.045	10.05
637.806	12.05
638.567	13.05
639.327	11.25
640.087	14.25
640.848	14.25
641.608	15.45
642.368	19.05
643.129	18.85
643.889	17.85
644.649	22.85
645.409	21.25
646.168	26.85
646.928	28.45
647.688	30.25
648.448	30.45
649.207	29.25
649.967	29.25
650.726	27.05
651.485	25.45
652.245	26.05
653.004	26.25
653.763	26.85
654.522	25.85
655.281	29.25
656.04	26.45
656.799	28.85
657.557	29.85
658.316	28.85
659.075	30.05
659.833	30.65
660.592	30.45
661.35	30.65
662.108	33.65
662.866	32.25
663.625	33.25
664.383	34.25
665.141	36.05
665.899	38.45
666.656	37.65
667.414	39.25
668.172	40.05
668.93	41.45
669.687	45.65
670.445	45.65
671.202	44.85
671.959	50.05
672.717	52.05
673.474	51.45
674.231	54.25
674.988	58.05
675.745	59.25
676.502	63.45
677.259	63.25
678.015	67.85
678.772	70.05
679.529	75.25
680.285	75.45
681.042	82.25
681.798	84.85
682.554	89.25
683.31	91.45
684.067	98.45
684.823	101.85
685.579	107.85
686.335	111.65
687.09	118.25
687.846	124.85
688.602	130.45
689.358	136.85
690.113	140.65
690.869	150.45
691.624	160.45
692.379	167.05
693.135	176.65
693.89	179.45
694.645	190.45
695.4	204.05
696.155	211.65
696.91	222.65
697.665	234.85
698.419	246.25
699.174	263.25
699.929	272.45
700.683	282.25
701.437	298.45
702.192	318.25
702.946	333.45
703.7	350.85
704.454	365.05
705.208	386.25
705.962	404.65
706.716	422.85
707.47	442.45
708.224	468.25
708.978	493.05
709.731	509.85
710.485	535.05
711.238	567.65
711.992	594.25
712.745	623.25
713.498	646.05
714.251	676.45
715.004	708.05
715.757	748.05
716.51	779.25
717.263	814.85
718.016	851.05
718.769	894.25
719.521	932.45
720.274	977.65
721.026	1018.25
721.779	1070.45
722.531	1112.45
723.283	1167.65
724.036	1219.25
724.788	1268.25
725.54	1332.25
726.292	1394.65
727.044	1451.45
727.795	1518.65
728.547	1591.25
729.299	1657.45
730.05	1732.25
730.802	1806.45
731.553	1878.25
732.305	1965.45
733.056	2043.65
733.807	2123.45
734.558	2218.25
735.309	2307.25
736.06	2393.45
736.811	2496.25
737.562	2589.65
738.313	2700.65
739.064	2814.05
739.814	2926.65
740.565	3035.85
741.315	3162.05
742.066	3283.05
742.816	3422.65
743.566	3560.05
744.316	3696.25
745.066	3842.05
745.816	3990.65
746.566	4155.65
747.316	4310.65
748.066	4471.05
748.816	4629.25
749.565	4799.45
750.315	4963.45
751.064	5169.25
751.814	5337.05
752.563	5532.85
753.312	5727.45
754.061	5912.45
754.81	6128.45
755.559	6376.45
756.308	6605.05
757.057	6814.45
757.806	7043.65
758.555	7291.85
759.303	7551.25
760.052	7823.25
760.801	8108.25
761.549	8385.05
762.297	8649.85
763.046	8938.85
763.794	9240.85
764.542	9569.25
765.29	9858.25
766.038	10172.45
766.786	10457.85
767.534	10774.05
768.281	11091.65
769.029	11436.05
769.777	11757.25
770.524	12052.05
771.272	12370.65
772.019	12712.85
772.766	13073.25
773.513	13415.25
774.261	13735.25
775.008	14033.25
775.755	14360.05
776.501	14727.25
777.248	15080.85
777.995	15434.65
778.742	15743.85
779.488	16017.85
780.235	16281.65
780.981	16612.45
781.728	16992.45
782.474	17317.05
783.22	17590.85
783.966	17869.65
784.712	18139.45
785.458	18408.45
786.204	18734.45
786.95	19065.45
787.696	19362.05
788.442	19548.85
789.187	19750.25
789.933	19912.45
790.678	20148.45
791.424	20382.05
792.169	20591.85
792.914	20753.05
793.659	20878.05
794.404	20910.05
795.149	21026.85
795.894	21158.65
796.639	21344.25
797.384	21402.85
798.129	21448.85
798.873	21414.05
799.618	21382.45
800.362	21404.65
801.107	21453.85
801.851	21533.05
802.595	21495.65
803.339	21366.45
804.084	21212.45
804.828	21064.05
805.571	20984.05
806.315	20946.65
807.059	20874.45
807.803	20727.65
808.546	20472.65
809.29	20213.45
810.034	20013.25
810.777	19867.25
811.52	19774.85
812.263	19573.25
813.007	19309.25
813.75	18978.65
814.493	18655.45
815.236	18430.85
815.979	18223.45
816.721	17999.05
817.464	17819.85
818.207	17490.25
818.949	17149.85
819.692	16817.65
820.434	16518.65
821.177	16336.05
821.919	16131.25
822.661	15834.45
823.403	15520.45
824.145	15184.65
824.887	14877.45
825.629	14585.65
826.371	14394.45
827.112	14188.85
827.854	13951.65
828.596	13687.25
829.337	13360.05
830.079	13060.05
830.82	12822.05
831.561	12635.65
832.302	12493.05
833.043	12303.05
833.785	12073.65
834.525	11822.85
835.266	11574.65
836.007	11389.05
836.748	11197.05
837.489	11069.65
838.229	10952.25
838.97	10779.25
839.71	10592.85
840.45	10370.85
841.191	10188.45
841.931	10033.45
842.671	9954.45
843.411	9888.65
844.151	9781.45
844.891	9662.45
845.631	9481.45
846.37	9316.05
847.11	9171.05
847.849	9094.85
848.589	9016.65
849.328	8979.05
850.068	8906.25
850.807	8813.45
851.546	8685.85
852.285	8564.45
853.024	8501.25
853.763	8437.05
854.502	8411.25
855.241	8396.85
855.98	8327.45
856.718	8219.85
857.457	8098.65
858.195	7973.45
858.934	7912.85
859.672	7866.25
860.41	7824.45
861.149	7770.05
861.887	7694.05
862.625	7576.25
863.363	7433.65
864.101	7308.65
864.838	7227.45
865.576	7164.85
866.314	7105.05
867.051	7008.25
867.789	6909.05
868.526	6778.25
869.264	6646.25
870.001	6509.85
870.738	6396.45
871.475	6304.25
872.212	6196.25
872.949	6116.25
873.686	5995.25
874.423	5859.65
875.159	5720.65
875.896	5575.05
876.633	5442.45
877.369	5352.05
878.106	5265.85
878.842	5175.85
879.578	5066.05
880.314	4954.85
881.05	4795.85
881.786	4680.25
882.522	4558.85
883.258	4475.65
883.994	4397.65
884.73	4297.45
885.465	4220.25
886.201	4123.45
886.936	4024.85
887.672	3909.45
888.407	3808.25
889.142	3711.45
889.877	3663.65
890.613	3594.85
891.348	3528.85
892.083	3439.25
892.817	3357.85
893.552	3293.85
894.287	3202.45
895.021	3122.25
895.756	3079.65
896.49	3017.25
897.225	2966.45
897.959	2918.25
898.693	2863.85
899.428	2798.85
900.162	2732.65
900.896	2676.45
901.63	2628.85
902.363	2612.65
903.097	2554.85
903.831	2533.05
904.564	2515.45
905.298	2476.85
906.031	2435.25
906.765	2405.85
907.498	2380.85
908.231	2344.85
908.965	2343.05
909.698	2326.85
910.431	2315.25
911.163	2299.05
911.896	2293.05
912.629	2266.25
913.362	2242.85
914.094	2227.25
914.827	2218.25
915.559	2197.05
916.292	2177.25
917.024	2158.85
917.756	2131.25
918.488	2093.25
919.22	2049.05
919.952	1990.85
920.684	1932.45
921.416	1863.65
922.148	1806.05
922.879	1743.65
923.611	1676.05
924.343	1602.85
925.074	1532.65
925.805	1468.05
926.537	1396.85
927.268	1327.85
927.999	1273.85
928.73	1212.85
929.461	1166.25
930.192	1125.85
930.923	1084.05
931.653	1042.85
932.384	1012.65
933.115	978.65
933.845	939.85
934.575	916.05
935.306	890.85
936.036	868.25
936.766	848.65
937.496	834.45
938.226	815.25
938.956	803.45
939.686	789.25
940.416	770.65
941.146	755.85
941.875	741.05
942.605	726.45
943.334	711.05
944.064	703.25
944.793	693.85
945.522	678.45
946.251	668.65
946.98	656.65
947.709	642.85
948.438	625.85
949.167	616.45
949.896	590.45
950.625	579.65
951.353	564.45
952.082	545.45
952.81	531.25
953.539	509.65
954.267	494.45
954.995	473.05
955.723	454.85
956.451	437.45
957.179	417.25
957.907	397.25
958.635	382.05
959.363	362.45
960.09	343.25
960.818	329.65
961.545	307.65
962.273	293.25
963	281.45
963.727	264.85
964.455	247.25
965.182	234.65
965.909	227.45
966.636	212.65
967.363	199.85
968.089	192.85
968.816	179.05
969.543	170.85
970.269	162.05
970.996	153.45
971.722	141.85
972.449	136.25
973.175	131.85
973.901	121.45
974.627	117.05
975.353	112.25
976.079	103.05
976.805	97.05
977.531	94.65
978.256	88.65
978.982	86.05
979.707	82.45
980.433	78.05
981.158	73.65
981.884	73.25
982.609	69.45
983.334	66.05
984.059	62.85
984.784	64.65
985.509	60.85
986.234	57.45
986.958	56.05
987.683	55.45
988.408	52.45
989.132	53.05
989.857	49.85
990.581	48.45
991.305	47.85
992.029	48.45
992.754	45.65
993.478	45.65
994.202	41.85
994.925	43.05
995.649	42.25
996.373	40.25
997.097	41.65
997.82	40.45
998.544	38.85
999.267	39.45
999.99	36.65
1000.713	37.85
1001.437	36.05
1002.16	37.25
1002.883	36.25
1003.606	36.25
1004.328	35.25
1005.051	32.45
1005.774	33.25
1006.497	34.05
1007.219	35.05
1007.941	33.25
1008.664	31.65
1009.386	31.25
1010.108	33.05
1010.83	32.65
1011.553	32.05
1012.274	32.65
1012.996	32.45
1013.718	31.05
1014.44	29.05
1015.162	32.85
1015.883	30.45
1016.605	30.25
1017.326	29.85
1018.047	29.25
1018.769	28.05
1019.49	31.45
1020.211	29.05
1020.932	30.85
1021.653	31.25
1022.374	30.25
1023.094	29.05
1023.815	28.85
1024.536	28.65
1025.256	29.45
1025.977	28.85
1026.697	29.25
1027.417	28.45
1028.138	28.05
1028.858	29.65
1029.578	30.05
1030.298	28.45
1031.018	28.85
1031.737	30.65
1032.457	27.25
1033.177	29.85
1033.896	28.65
1034.616	28.45
1035.335	27.25
1036.055	27.05
1036.774	27.45
1037.493	28.85
1038.212	28.85
1038.931	27.65
1039.65	27.25
1040.369	26.45
1041.088	29.85
1041.806	26.65
1042.525	27.05
1043.244	31.05
1043.962	26.05
1044.68	27.25
1045.399	28.45
1046.117	26.65
1046.835	26.65
1047.553	27.25
1048.271	27.85
1048.989	27.05
1049.707	26.85
1050.425	26.25
1051.142	26.45
1051.86	25.25
1052.577	26.65
1053.295	26.85
1054.012	26.45
1054.729	27.25
1055.446	25.65
1056.163	24.25
1056.881	28.05
1057.597	27.05
1058.314	24.05
1059.031	27.45
1059.748	26.85
1060.464	24.65
1061.181	26.25
1061.897	25.85
1062.614	24.45
1063.33	26.25
1064.046	26.45
1064.762	25.85
1065.478	26.65
1066.194	27.45
1066.91	27.05
1067.626	25.25
1068.342	25.65
1069.057	25.85
1069.773	23.25
1070.488	25.05
1071.204	27.45
1071.919	25.05
1072.634	25.05
1073.35	27.45
1074.065	24.85
1074.78	26.85
1075.495	25.45
1076.209	26.05
1076.924	25.05
1077.639	26.85
1078.353	26.85
1079.068	25.85
1079.782	25.65
1080.497	25.85
1081.211	25.85
1081.925	24.85
1082.639	25.45
1083.353	26.85
1084.067	24.45
1084.781	27.05
1085.495	26.85
1086.209	25.25
1086.922	25.85
1087.636	25.05
1088.349	24.45
1089.063	26.25
1089.776	26.05
1090.489	24.65
1091.202	26.05
1091.916	24.25
1092.628	25.65
1093.341	25.85
1094.054	26.85
1094.767	27.05
1095.48	25.25
1096.192	25.05
1096.905	25.65
1097.617	24.85
1098.329	26.45
1099.042	26.25
1099.754	23.85
1100.466	25.25
1101.178	27.25
1101.89	24.25
1102.602	26.85
1103.314	24.85
1104.025	25.25
1104.737	24.65
1105.448	25.25
1106.16	25.25
1106.871	25.85
1107.582	24.05
1108.294	25.45
1109.005	23.45
1109.716	24.05
1110.427	24.25
1111.138	26.05
1111.848	23.25
1112.559	27.65
1113.27	24.05
1113.98	25.25
1114.691	24.65
1115.401	25.25
1116.112	-0.55
1116.822	-0.55
1117.532	0.25
1118.242	0.85
1118.952	1.05
1119.662	1.85
1120.372	3.45
1121.081	2.65
1121.791	2.05
1122.501	1.85
1123.21	24.85
1123.92	25.45
1124.629	25.45
1125.338	24.85
1126.047	25.85
1126.756	25.65
1127.465	-0.15
1128.174	-1.55
1128.883	0.45
1129.592	1.25
