# Supplementary material for: Real-time monitoring polymerization degree of organic photovoltaic materials toward no batch-to-batch variations in device performance
Source: Nat Commun. 2024 Feb 10;15:1248. doi: 10.1038/s41467-024-45510-w (PMC10858892; doi:10.1038/s41467-024-45510-w)
Supplement: Supplementary file 4 — Supplementary Code 1 [file 41467_2024_45510_MOESM4_ESM.zip › Supplementary code file/Small dataset/Subt2_00049.txt]

½ÚµãSubt2_00049.txtµÄÊý¾Ý

Date: Tue Jun 27 11:55:19 CST 2023
User: 16473
Spectrometer: QEPB1887
´¥·¢Ä£Ê½: 0
»ý·ÖÊ±¼ä (Ãë): 1.000000E-1
Scans to average: 5
ÆôÓÃ°µÔëÉùÐ£Õý: true
ÆôÓÃ·ÇÏßÐÔÐ£Õý: false
»¬¶¯Æ½¾ù¿í¶È: 0
XÖáÄ£Ê½: Wavelengths
Number of Pixels in Spectrum: 1044
>>>>>Begin Spectral Data<<<<<
348.275	1.88
349.063	0.88
349.85	3.48
350.637	3.07
351.425	5.07
352.212	4.48
352.999	2.88
353.786	3.68
354.572	3.68
355.359	3.68
356.146	4.08
356.933	4.47
357.719	3.28
358.506	4.68
359.292	4.28
360.079	3.88
360.865	2.68
361.651	3.68
362.437	5.68
363.223	4.88
364.009	2.68
364.795	5.48
365.581	3.68
366.367	3.48
367.153	4.08
367.939	5.28
368.724	3.28
369.51	4.28
370.295	4.47
371.081	5.08
371.866	5.48
372.651	4.88
373.437	5.48
374.222	5.28
375.007	5.68
375.792	5.47
376.577	5.08
377.361	6.68
378.146	6.08
378.931	4.88
379.716	6.47
380.5	7.28
381.285	6.88
382.069	8.28
382.853	7.28
383.638	8.48
384.422	7.68
385.206	9.48
385.99	7.28
386.774	7.08
387.558	7.08
388.342	7.88
389.126	8.47
389.91	8.28
390.693	8.48
391.477	6.47
392.26	8.68
393.044	10.08
393.827	8.88
394.611	8.68
395.394	9.68
396.177	7.07
396.96	10.88
397.743	10.68
398.526	9.48
399.309	9.08
400.092	9.68
400.875	7.28
401.657	9.07
402.44	11.28
403.222	7.68
404.005	9.08
404.787	11.28
405.57	9.08
406.352	9.88
407.134	8.88
407.916	10.28
408.698	10.08
409.48	9.28
410.262	11.88
411.044	10.88
411.826	10.28
412.607	11.48
413.389	11.28
414.171	9.68
414.952	10.28
415.733	10.08
416.515	9.68
417.296	8.48
418.077	8.47
418.858	8.28
419.64	9.08
420.421	7.88
421.201	8.28
421.982	8.68
422.763	8.48
423.544	8.48
424.324	6.88
425.105	6.88
425.886	6.08
426.666	4.88
427.446	8.08
428.227	6.47
429.007	5.88
429.787	5.68
430.567	7.28
431.347	6.28
432.127	3.68
432.907	6.28
433.687	2.88
434.466	4.08
435.246	2.48
436.026	4.68
436.805	0.07
437.585	1.28
438.364	1.68
439.143	0.28
439.922	0.07
440.702	-0.12
441.481	-1.92
442.26	-2.53
443.039	-1.12
443.818	-2.52
444.596	-5.12
445.375	-2.12
446.154	-3.52
446.932	-6.72
447.711	-5.72
448.489	-7.32
449.268	-7.32
450.046	-6.92
450.824	-6.93
451.602	-9.53
452.381	-7.72
453.159	-6.92
453.936	-8.12
454.714	-8.92
455.492	-5.12
456.27	-6.52
457.048	-5.92
457.825	-6.53
458.603	-4.52
459.38	-5.53
460.158	-4.12
460.935	-3.72
461.712	-5.92
462.489	-4.72
463.266	-3.52
464.043	-3.12
464.82	-4.72
465.597	-2.32
466.374	-2.52
467.151	-4.32
467.928	-1.92
468.704	-2.92
469.481	-3.72
470.257	-0.93
471.034	-1.72
471.81	-3.12
472.586	-2.72
473.362	-0.32
474.138	-2.32
474.914	-3.32
475.69	-0.93
476.466	-2.32
477.242	-1.92
478.018	-2.32
478.793	-0.72
479.569	-1.53
480.345	-0.72
481.12	-0.92
481.895	-2.92
482.671	-3.32
483.446	-0.52
484.221	-1.72
484.996	-2.53
485.771	-1.52
486.546	-0.12
487.321	-2.93
488.096	-3.32
488.871	-2.52
489.645	-3.32
490.42	-3.52
491.195	-2.92
491.969	-2.92
492.743	-4.32
493.518	-3.53
494.292	-4.12
495.066	-4.32
495.84	-4.32
496.614	-4.52
497.388	-5.92
498.162	-4.92
498.936	-4.72
499.71	-6.92
500.483	-3.32
501.257	-5.12
502.031	-4.92
502.804	-4.32
503.577	-4.92
504.351	-6.12
505.124	-5.92
505.897	-6.32
506.67	-6.72
507.443	-7.12
508.216	-7.32
508.989	-7.72
509.762	-7.72
510.535	-5.92
511.307	-7.12
512.08	-8.12
512.853	-7.72
513.625	-7.32
514.397	-7.32
515.17	-9.32
515.942	-6.92
516.714	-7.92
517.486	-8.52
518.258	-6.72
519.03	-8.32
519.802	-7.92
520.574	-8.72
521.346	-6.93
522.117	-8.92
522.889	-8.92
523.66	-8.12
524.432	-10.32
525.203	-9.72
525.974	-8.93
526.746	-7.72
527.517	-9.32
528.288	-9.52
529.059	-10.32
529.83	-9.92
530.601	-9.12
531.372	-10.72
532.142	-11.72
532.913	-9.92
533.684	-7.92
534.454	-9.12
535.225	-10.93
535.995	-9.72
536.765	-10.52
537.535	-11.53
538.306	-9.12
539.076	-11.72
539.846	-11.12
540.616	-9.92
541.385	-9.32
542.155	-10.72
542.925	-9.93
543.695	-9.92
544.464	-10.12
545.234	-10.52
546.003	-11.12
546.772	-9.92
547.542	-8.92
548.311	-9.53
549.08	-10.93
549.849	-10.32
550.618	-10.32
551.387	-11.12
552.156	-11.52
552.925	-9.72
553.693	-7.32
554.462	-11.72
555.231	-10.12
555.999	-9.32
556.767	-8.52
557.536	-8.92
558.304	-9.53
559.072	-7.32
559.84	-6.52
560.608	-6.32
561.376	-7.12
562.144	-7.32
562.912	-4.52
563.68	-4.92
564.448	-3.72
565.215	-4.92
565.983	-6.53
566.75	-5.52
567.518	-6.52
568.285	-7.12
569.052	-2.72
569.819	-4.52
570.587	-5.53
571.354	-5.53
572.121	-9.72
572.887	-7.12
573.654	-6.32
574.421	-8.52
575.188	-8.12
575.954	-7.72
576.721	-7.12
577.487	-8.32
578.254	-6.72
579.02	-7.32
579.786	-9.72
580.552	-9.12
581.318	-7.53
582.084	-9.93
582.85	-7.32
583.616	-4.92
584.382	-8.32
585.148	-7.32
585.913	-7.32
586.679	-7.32
587.444	-6.53
588.21	-6.12
588.975	-6.53
589.741	-5.32
590.506	-3.92
591.271	-5.12
592.036	-4.52
592.801	-5.72
593.566	-4.32
594.331	-3.92
595.096	-2.12
595.86	-1.53
596.625	-1.52
597.389	-0.72
598.154	4.07
598.918	3.28
599.683	5.08
600.447	10.68
601.211	8.88
601.975	8.48
602.739	7.68
603.503	7.08
604.267	4.48
605.031	2.47
605.795	2.08
606.558	3.08
607.322	4.88
608.086	4.28
608.849	2.68
609.612	3.68
610.376	4.68
611.139	3.68
611.902	3.28
612.665	3.48
613.428	3.47
614.191	4.28
614.954	2.68
615.717	5.08
616.48	3.08
617.242	3.68
618.005	3.88
618.767	3.28
619.53	4.08
620.292	2.88
621.054	2.28
621.817	2.88
622.579	2.88
623.341	4.08
624.103	3.28
624.865	3.47
625.626	2.88
626.388	4.47
627.15	3.28
627.912	5.48
628.673	5.47
629.435	4.88
630.196	6.28
630.957	4.88
631.719	4.68
632.48	7.07
633.241	8.28
634.002	7.08
634.763	8.48
635.524	8.68
636.285	9.68
637.045	10.47
637.806	12.88
638.567	12.48
639.327	11.88
640.087	14.28
640.848	14.88
641.608	16.08
642.368	18.68
643.129	17.88
643.889	18.68
644.649	20.88
645.409	23.88
646.168	26.28
646.928	29.47
647.688	29.88
648.448	30.28
649.207	28.88
649.967	29.28
650.726	26.48
651.485	25.68
652.245	27.68
653.004	26.08
653.763	27.28
654.522	27.07
655.281	28.88
656.04	26.68
656.799	29.08
657.557	30.28
658.316	30.48
659.075	28.88
659.833	31.28
660.592	32.88
661.35	30.28
662.108	33.88
662.866	32.48
663.625	33.28
664.383	35.68
665.141	36.47
665.899	38.68
666.656	39.28
667.414	38.88
668.172	41.68
668.93	41.48
669.687	46.08
670.445	47.88
671.202	45.28
671.959	50.48
672.717	52.28
673.474	52.08
674.231	56.28
674.988	59.88
675.745	61.68
676.502	63.07
677.259	65.88
678.015	68.28
678.772	70.88
679.529	74.88
680.285	77.48
681.042	81.48
681.798	85.47
682.554	89.08
683.31	92.68
684.067	98.07
684.823	103.08
685.579	106.28
686.335	110.28
687.09	118.68
687.846	125.07
688.602	128.48
689.358	136.48
690.113	144.28
690.869	151.68
691.624	160.47
692.379	167.88
693.135	176.48
693.89	184.68
694.645	194.28
695.4	204.28
696.155	217.28
696.91	227.08
697.665	235.88
698.419	249.07
699.174	265.08
699.929	274.68
700.683	287.68
701.437	307.68
702.192	320.08
702.946	336.28
703.7	354.08
704.454	369.28
705.208	388.47
705.962	409.08
706.716	429.28
707.47	444.68
708.224	467.08
708.978	496.48
709.731	516.08
710.485	542.08
711.238	568.88
711.992	595.48
712.745	623.68
713.498	654.88
714.251	683.68
715.004	712.28
715.757	749.08
716.51	789.68
717.263	821.28
718.016	855.28
718.769	903.48
719.521	942.68
720.274	983.07
721.026	1028.88
721.779	1077.28
722.531	1120.88
723.283	1180.88
724.036	1229.88
724.788	1278.28
725.54	1340.28
726.292	1401.08
727.044	1467.47
727.795	1533.28
728.547	1602.07
729.299	1670.68
730.05	1745.48
730.802	1828.47
731.553	1896.48
732.305	1974.28
733.056	2060.28
733.807	2128.88
734.558	2225.67
735.309	2314.88
736.06	2412.28
736.811	2515.48
737.562	2615.28
738.313	2709.67
739.064	2830.48
739.814	2947.88
740.565	3064.07
741.315	3187.88
742.066	3308.08
742.816	3450.88
743.566	3593.88
744.316	3726.48
745.066	3864.28
745.816	4021.28
746.566	4175.68
747.316	4355.27
748.066	4517.07
748.816	4677.68
749.565	4834.08
750.315	5004.27
751.064	5206.48
751.814	5396.88
752.563	5584.48
753.312	5795.07
754.061	5977.28
754.81	6191.68
755.559	6430.47
756.308	6650.48
757.057	6881.28
757.806	7098.67
758.555	7345.88
759.303	7620.68
760.052	7903.48
760.801	8176.88
761.549	8448.07
762.297	8730.88
763.046	9031.47
763.794	9339.67
764.542	9665.88
765.29	9979.47
766.038	10256.67
766.786	10548.68
767.534	10883.07
768.281	11228.48
769.029	11554.68
769.777	11894.27
770.524	12186.07
771.272	12507.88
772.019	12858.08
772.766	13207.67
773.513	13572.67
774.261	13914.68
775.008	14238.08
775.755	14530.67
776.501	14895.87
777.248	15284.88
777.995	15637.08
778.742	15968.88
779.488	16256.27
780.235	16501.47
780.981	16824.27
781.728	17197.27
782.474	17550.67
783.22	17869.28
783.966	18154.67
784.712	18400.67
785.458	18689.67
786.204	19019.07
786.95	19387.67
787.696	19689.48
788.442	19899.07
789.187	20088.27
789.933	20251.07
790.678	20483.67
791.424	20700.28
792.169	20930.27
792.914	21118.08
793.659	21215.87
794.404	21298.67
795.149	21409.88
795.894	21579.28
796.639	21725.88
797.384	21839.28
798.129	21864.67
798.873	21837.27
799.618	21789.47
800.362	21810.48
801.107	21898.67
801.851	21979.67
802.595	21906.67
803.339	21809.88
804.084	21640.08
804.828	21502.67
805.571	21386.88
806.315	21384.27
807.059	21331.48
807.803	21156.27
808.546	20914.67
809.29	20663.88
810.034	20440.08
810.777	20333.08
811.52	20225.47
812.263	20027.88
813.007	19752.47
813.75	19430.27
814.493	19079.08
815.236	18828.08
815.979	18634.47
816.721	18454.07
817.464	18215.67
818.207	17893.08
818.949	17527.27
819.692	17182.88
820.434	16916.48
821.177	16701.47
821.919	16469.67
822.661	16207.67
823.403	15908.28
824.145	15530.47
824.887	15187.67
825.629	14919.07
826.371	14711.87
827.112	14491.87
827.854	14264.27
828.596	14011.88
829.337	13675.08
830.079	13384.47
830.82	13115.27
831.561	12934.08
832.302	12768.48
833.043	12577.28
833.785	12370.47
834.525	12086.28
835.266	11849.07
836.007	11631.08
836.748	11453.28
837.489	11325.67
838.229	11180.48
838.97	11040.07
839.71	10828.88
840.45	10619.88
841.191	10417.48
841.931	10261.48
842.671	10183.28
843.411	10101.27
844.151	10002.48
844.891	9881.27
845.631	9689.67
846.37	9522.08
847.11	9371.08
847.849	9283.08
848.589	9234.08
849.328	9191.28
850.068	9108.67
850.807	9002.48
851.546	8864.48
852.285	8743.48
853.024	8676.27
853.763	8636.48
854.502	8605.07
855.241	8580.08
855.98	8511.48
856.718	8399.07
857.457	8273.28
858.195	8152.07
858.934	8078.88
859.672	8031.07
860.41	7999.88
861.149	7948.67
861.887	7879.88
862.625	7753.07
863.363	7621.27
864.101	7479.07
864.838	7393.08
865.576	7326.68
866.314	7274.28
867.051	7172.88
867.789	7072.68
868.526	6941.28
869.264	6797.48
870.001	6639.68
870.738	6534.48
871.475	6432.48
872.212	6362.27
872.949	6242.08
873.686	6144.08
874.423	6002.88
875.159	5827.88
875.896	5692.27
876.633	5581.88
877.369	5474.68
878.106	5398.48
878.842	5290.28
879.578	5178.27
880.314	5054.48
881.05	4918.67
881.786	4794.28
882.522	4660.07
883.258	4572.88
883.994	4507.28
884.73	4408.88
885.465	4324.88
886.201	4220.08
886.936	4109.88
887.672	4000.28
888.407	3896.88
889.142	3817.88
889.877	3739.88
890.613	3673.08
891.348	3603.88
892.083	3522.27
892.817	3449.48
893.552	3366.68
894.287	3276.48
895.021	3201.08
895.756	3138.48
896.49	3087.48
897.225	3035.28
897.959	2987.07
898.693	2930.68
899.428	2866.27
900.162	2801.28
900.896	2745.67
901.63	2689.88
902.363	2657.88
903.097	2624.48
903.831	2596.88
904.564	2581.48
905.298	2527.68
906.031	2498.08
906.765	2463.08
907.498	2439.68
908.231	2414.07
908.965	2395.68
909.698	2386.68
910.431	2376.08
911.163	2355.28
911.896	2344.48
912.629	2320.88
913.362	2298.08
914.094	2281.27
914.827	2261.88
915.559	2255.28
916.292	2234.28
917.024	2204.48
917.756	2179.28
918.488	2153.28
919.22	2102.88
919.952	2042.08
920.684	1978.88
921.416	1909.68
922.148	1850.47
922.879	1785.08
923.611	1711.08
924.343	1646.28
925.074	1573.28
925.805	1509.48
926.537	1432.08
927.268	1360.08
927.999	1304.88
928.73	1245.08
929.461	1190.68
930.192	1145.68
930.923	1110.28
931.653	1075.08
932.384	1036.68
933.115	1000.88
933.845	970.08
934.575	940.08
935.306	909.88
936.036	881.28
936.766	868.47
937.496	850.47
938.226	834.48
938.956	823.08
939.686	806.88
940.416	789.68
941.146	779.88
941.875	759.08
942.605	744.68
943.334	734.47
944.064	719.48
944.793	713.68
945.522	696.88
946.251	685.88
946.98	674.28
947.709	654.88
948.438	646.07
949.167	626.88
949.896	606.68
950.625	592.28
951.353	576.68
952.082	562.48
952.81	541.07
953.539	519.68
954.267	506.88
954.995	488.28
955.723	465.07
956.451	448.88
957.179	428.07
957.907	406.48
958.635	390.88
959.363	369.68
960.09	352.08
960.818	339.47
961.545	318.48
962.273	301.88
963	286.88
963.727	268.88
964.455	250.28
965.182	238.28
965.909	228.28
966.636	218.68
967.363	205.88
968.089	195.68
968.816	184.88
969.543	172.68
970.269	162.88
970.996	156.48
971.722	146.68
972.449	140.68
973.175	131.68
973.901	126.48
974.627	118.68
975.353	114.48
976.079	107.07
976.805	102.08
977.531	98.47
978.256	92.68
978.982	87.08
979.707	86.48
980.433	82.68
981.158	76.88
981.884	73.08
982.609	71.07
983.334	68.28
984.059	64.08
984.784	65.08
985.509	62.28
986.234	59.07
986.958	58.48
987.683	55.88
988.408	53.68
989.132	54.28
989.857	50.48
990.581	49.68
991.305	50.08
992.029	48.47
992.754	48.28
993.478	45.68
994.202	45.28
994.925	43.88
995.649	44.28
996.373	43.08
997.097	42.28
997.82	42.47
998.544	40.88
999.267	40.68
999.99	38.47
1000.713	40.88
1001.437	39.47
1002.16	37.08
1002.883	36.08
1003.606	38.47
1004.328	34.88
1005.051	36.08
1005.774	35.68
1006.497	34.68
1007.219	35.88
1007.941	33.88
1008.664	35.08
1009.386	32.08
1010.108	33.48
1010.83	33.08
1011.553	33.88
1012.274	33.68
1012.996	33.07
1013.718	31.68
1014.44	30.88
1015.162	32.28
1015.883	31.28
1016.605	30.68
1017.326	33.08
1018.047	30.68
1018.769	30.68
1019.49	32.28
1020.211	30.68
1020.932	31.28
1021.653	31.47
1022.374	29.88
1023.094	29.68
1023.815	29.88
1024.536	29.28
1025.256	30.88
1025.977	28.68
1026.697	30.48
1027.417	29.88
1028.138	29.68
1028.858	29.88
1029.578	30.48
1030.298	29.88
1031.018	30.47
1031.737	30.48
1032.457	27.28
1033.177	30.68
1033.896	29.47
1034.616	28.88
1035.335	28.07
1036.055	28.28
1036.774	28.08
1037.493	27.68
1038.212	28.47
1038.931	29.08
1039.65	29.48
1040.369	28.07
1041.088	29.08
1041.806	26.68
1042.525	28.08
1043.244	29.88
1043.962	28.48
1044.68	27.88
1045.399	28.68
1046.117	27.08
1046.835	27.48
1047.553	28.88
1048.271	28.28
1048.989	29.08
1049.707	27.68
1050.425	28.68
1051.142	27.68
1051.86	27.47
1052.577	28.68
1053.295	27.08
1054.012	27.88
1054.729	28.48
1055.446	26.48
1056.163	26.28
1056.881	30.48
1057.597	27.68
1058.314	25.68
1059.031	30.08
1059.748	27.48
1060.464	26.07
1061.181	26.48
1061.897	26.07
1062.614	24.28
1063.33	25.47
1064.046	28.47
1064.762	26.68
1065.478	26.68
1066.194	27.28
1066.91	27.88
1067.626	26.68
1068.342	26.08
1069.057	27.68
1069.773	25.47
1070.488	26.68
1071.204	27.88
1071.919	24.88
1072.634	26.88
1073.35	28.08
1074.065	26.07
1074.78	25.08
1075.495	27.08
1076.209	28.07
1076.924	26.28
1077.639	27.88
1078.353	25.28
1079.068	25.88
1079.782	26.28
1080.497	28.08
1081.211	25.88
1081.925	26.28
1082.639	27.28
1083.353	24.88
1084.067	24.48
1084.781	27.68
1085.495	26.88
1086.209	26.68
1086.922	25.68
1087.636	26.08
1088.349	23.68
1089.063	27.28
1089.776	27.07
1090.489	25.88
1091.202	26.68
1091.916	26.28
1092.628	27.88
1093.341	26.28
1094.054	25.88
1094.767	26.28
1095.48	25.48
1096.192	25.68
1096.905	25.68
1097.617	25.88
1098.329	25.88
1099.042	26.28
1099.754	25.68
1100.466	23.68
1101.178	27.28
1101.89	25.48
1102.602	24.88
1103.314	26.08
1104.025	26.88
1104.737	26.08
1105.448	26.68
1106.16	25.88
1106.871	26.08
1107.582	27.28
1108.294	25.88
1109.005	25.47
1109.716	25.28
1110.427	26.08
1111.138	26.28
1111.848	25.08
1112.559	27.08
1113.27	25.28
1113.98	24.88
1114.691	25.68
1115.401	24.47
1116.112	-0.32
1116.822	-0.72
1117.532	-0.12
1118.242	-0.12
1118.952	1.88
1119.662	2.68
1120.372	3.08
1121.081	2.28
1121.791	2.08
1122.501	3.08
1123.21	24.88
1123.92	24.88
1124.629	25.28
1125.338	24.28
1126.047	26.48
1126.756	26.88
1127.465	0.68
1128.174	-1.12
1128.883	0.68
1129.592	1.08
