# Supplementary material for: Real-time monitoring polymerization degree of organic photovoltaic materials toward no batch-to-batch variations in device performance
Source: Nat Commun. 2024 Feb 10;15:1248. doi: 10.1038/s41467-024-45510-w (PMC10858892; doi:10.1038/s41467-024-45510-w)
Supplement: Supplementary file 4 — Supplementary Code 1 [file 41467_2024_45510_MOESM4_ESM.zip › Supplementary code file/Small dataset/Subt2_00050.txt]

½ÚµãSubt2_00050.txtµÄÊý¾Ý

Date: Tue Jun 27 11:56:20 CST 2023
User: 16473
Spectrometer: QEPB1887
´¥·¢Ä£Ê½: 0
»ý·ÖÊ±¼ä (Ãë): 1.000000E-1
Scans to average: 5
ÆôÓÃ°µÔëÉùÐ£Õý: true
ÆôÓÃ·ÇÏßÐÔÐ£Õý: false
»¬¶¯Æ½¾ù¿í¶È: 0
XÖáÄ£Ê½: Wavelengths
Number of Pixels in Spectrum: 1044
>>>>>Begin Spectral Data<<<<<
348.275	3.15
349.063	2.35
349.85	3.15
350.637	3.95
351.425	3.35
352.212	4.55
352.999	3.75
353.786	3.55
354.572	4.15
355.359	4.35
356.146	4.15
356.933	5.35
357.719	3.35
358.506	3.75
359.292	5.55
360.079	3.55
360.865	3.15
361.651	4.55
362.437	5.35
363.223	4.95
364.009	3.55
364.795	5.55
365.581	5.15
366.367	4.15
367.153	4.75
367.939	5.35
368.724	3.55
369.51	5.35
370.295	6.35
371.081	4.95
371.866	4.15
372.651	6.35
373.437	5.15
374.222	5.55
375.007	5.55
375.792	7.35
376.577	6.55
377.361	6.55
378.146	5.75
378.931	6.95
379.716	5.35
380.5	8.75
381.285	6.55
382.069	7.35
382.853	8.15
383.638	8.35
384.422	7.95
385.206	10.75
385.99	6.55
386.774	7.75
387.558	7.95
388.342	7.95
389.126	8.15
389.91	10.15
390.693	8.95
391.477	6.75
392.26	8.95
393.044	11.15
393.827	9.95
394.611	9.75
395.394	9.15
396.177	9.15
396.96	8.95
397.743	10.75
398.526	10.35
399.309	9.75
400.092	11.15
400.875	8.35
401.657	8.95
402.44	11.15
403.222	9.75
404.005	10.35
404.787	11.55
405.57	10.75
406.352	10.75
407.134	10.15
407.916	10.95
408.698	9.35
409.48	11.15
410.262	12.35
411.044	12.15
411.826	8.35
412.607	10.35
413.389	10.55
414.171	10.55
414.952	9.95
415.733	9.95
416.515	10.95
417.296	9.35
418.077	10.75
418.858	7.75
419.64	8.35
420.421	9.35
421.201	7.35
421.982	6.95
422.763	7.75
423.544	8.55
424.324	8.55
425.105	7.95
425.886	6.55
426.666	6.95
427.446	8.15
428.227	7.55
429.007	5.75
429.787	5.35
430.567	7.15
431.347	5.55
432.127	5.75
432.907	4.75
433.687	5.75
434.466	3.15
435.246	4.15
436.026	2.15
436.805	1.55
437.585	2.95
438.364	1.15
439.143	0.75
439.922	-0.65
440.702	-0.25
441.481	-0.45
442.26	-3.85
443.039	-1.85
443.818	-0.85
444.596	-3.25
445.375	-3.45
446.154	-4.05
446.932	-5.65
447.711	-4.45
448.489	-6.05
449.268	-7.65
450.046	-7.05
450.824	-6.65
451.602	-8.25
452.381	-6.65
453.159	-7.05
453.936	-5.45
454.714	-8.25
455.492	-5.25
456.27	-5.45
457.048	-5.45
457.825	-4.85
458.603	-3.85
459.38	-5.65
460.158	-3.85
460.935	-3.85
461.712	-4.45
462.489	-4.65
463.266	-2.85
464.043	-4.05
464.82	-2.65
465.597	-2.05
466.374	-4.25
467.151	-3.05
467.928	-1.85
468.704	-2.45
469.481	-2.25
470.257	-0.85
471.034	-1.05
471.81	-1.65
472.586	-2.45
473.362	-1.05
474.138	-0.45
474.914	-2.25
475.69	-1.65
476.466	-2.45
477.242	-0.85
478.018	-0.65
478.793	-0.65
479.569	-1.45
480.345	-0.45
481.12	-1.45
481.895	-3.45
482.671	-2.45
483.446	-1.65
484.221	-1.05
484.996	-2.25
485.771	-1.85
486.546	-0.85
487.321	-1.45
488.096	-2.25
488.871	-2.45
489.645	-3.65
490.42	-4.25
491.195	-2.25
491.969	-1.85
492.743	-3.85
493.518	-2.65
494.292	-1.85
495.066	-5.05
495.84	-4.05
496.614	-4.65
497.388	-4.65
498.162	-3.85
498.936	-4.65
499.71	-7.05
500.483	-4.65
501.257	-5.65
502.031	-4.05
502.804	-5.25
503.577	-4.45
504.351	-5.45
505.124	-5.05
505.897	-5.45
506.67	-5.85
507.443	-7.85
508.216	-6.25
508.989	-7.25
509.762	-7.45
510.535	-5.85
511.307	-7.25
512.08	-7.85
512.853	-6.85
513.625	-6.85
514.397	-6.25
515.17	-9.05
515.942	-6.85
516.714	-8.05
517.486	-7.45
518.258	-8.05
519.03	-6.85
519.802	-7.85
520.574	-8.05
521.346	-6.25
522.117	-8.45
522.889	-9.45
523.66	-8.65
524.432	-10.05
525.203	-9.05
525.974	-6.85
526.746	-8.25
527.517	-8.85
528.288	-9.25
529.059	-9.45
529.83	-9.05
530.601	-9.05
531.372	-9.65
532.142	-8.45
532.913	-9.85
533.684	-8.25
534.454	-9.25
535.225	-9.65
535.995	-8.65
536.765	-9.45
537.535	-11.85
538.306	-8.65
539.076	-11.25
539.846	-10.25
540.616	-9.65
541.385	-9.05
542.155	-9.05
542.925	-11.05
543.695	-10.05
544.464	-10.65
545.234	-10.65
546.003	-9.25
546.772	-10.85
547.542	-10.45
548.311	-8.05
549.08	-9.45
549.849	-10.45
550.618	-9.85
551.387	-9.65
552.156	-10.45
552.925	-8.25
553.693	-9.45
554.462	-11.05
555.231	-9.85
555.999	-9.45
556.767	-9.85
557.536	-7.65
558.304	-10.25
559.072	-4.65
559.84	-7.65
560.608	-7.25
561.376	-7.05
562.144	-7.85
562.912	-4.65
563.68	-3.25
564.448	-4.05
565.215	-4.45
565.983	-4.85
566.75	-5.05
567.518	-7.05
568.285	-6.05
569.052	-4.05
569.819	-3.45
570.587	-5.65
571.354	-6.25
572.121	-6.45
572.887	-6.25
573.654	-7.05
574.421	-7.05
575.188	-7.65
575.954	-6.65
576.721	-7.45
577.487	-8.25
578.254	-6.85
579.02	-7.45
579.786	-9.25
580.552	-7.65
581.318	-7.25
582.084	-8.05
582.85	-6.85
583.616	-6.85
584.382	-8.45
585.148	-5.45
585.913	-7.05
586.679	-6.45
587.444	-7.45
588.21	-4.85
588.975	-4.65
589.741	-5.05
590.506	-4.85
591.271	-3.65
592.036	-4.25
592.801	-2.65
593.566	-4.65
594.331	-1.65
595.096	-0.65
595.86	-0.45
596.625	-2.45
597.389	-0.65
598.154	2.75
598.918	4.35
599.683	6.95
600.447	11.15
601.211	9.55
601.975	8.95
602.739	5.55
603.503	7.95
604.267	4.15
605.031	1.95
605.795	2.55
606.558	4.55
607.322	4.75
608.086	5.15
608.849	2.55
609.612	3.35
610.376	5.15
611.139	3.35
611.902	4.35
612.665	4.95
613.428	4.55
614.191	4.55
614.954	3.55
615.717	4.15
616.48	2.15
617.242	3.35
618.005	4.55
618.767	4.35
619.53	2.75
620.292	2.75
621.054	2.75
621.817	2.35
622.579	3.55
623.341	3.95
624.103	3.15
624.865	3.95
625.626	3.75
626.388	3.75
627.15	3.15
627.912	5.75
628.673	4.55
629.435	6.35
630.196	7.35
630.957	7.15
631.719	6.95
632.48	7.35
633.241	7.35
634.002	6.35
634.763	8.35
635.524	10.15
636.285	9.35
637.045	11.15
637.806	13.95
638.567	11.55
639.327	12.55
640.087	14.55
640.848	13.95
641.608	17.15
642.368	17.75
643.129	19.35
643.889	18.15
644.649	20.95
645.409	22.95
646.168	26.95
646.928	27.75
647.688	30.95
648.448	29.75
649.207	28.35
649.967	29.55
650.726	27.75
651.485	27.35
652.245	28.95
653.004	25.35
653.763	26.75
654.522	28.55
655.281	28.75
656.04	26.95
656.799	29.35
657.557	30.95
658.316	30.75
659.075	31.75
659.833	30.55
660.592	31.75
661.35	30.55
662.108	32.55
662.866	33.35
663.625	33.55
664.383	35.55
665.141	37.55
665.899	37.75
666.656	38.55
667.414	38.75
668.172	39.95
668.93	42.15
669.687	45.75
670.445	44.55
671.202	47.95
671.959	50.75
672.717	51.15
673.474	52.95
674.231	56.75
674.988	59.15
675.745	60.75
676.502	64.75
677.259	67.55
678.015	69.15
678.772	70.15
679.529	73.75
680.285	77.35
681.042	81.95
681.798	84.95
682.554	88.35
683.31	93.75
684.067	98.95
684.823	103.15
685.579	108.55
686.335	111.95
687.09	117.35
687.846	123.55
688.602	129.55
689.358	136.15
690.113	142.75
690.869	151.35
691.624	158.55
692.379	165.35
693.135	175.35
693.89	185.15
694.645	194.15
695.4	200.95
696.155	212.55
696.91	225.15
697.665	238.95
698.419	246.35
699.174	263.15
699.929	269.35
700.683	287.55
701.437	301.95
702.192	317.15
702.946	330.15
703.7	350.75
704.454	367.75
705.208	381.75
705.962	402.15
706.716	421.75
707.47	439.95
708.224	466.15
708.978	486.95
709.731	511.35
710.485	535.55
711.238	565.95
711.992	590.75
712.745	617.75
713.498	648.15
714.251	683.95
715.004	709.35
715.757	742.15
716.51	779.35
717.263	813.75
718.016	845.75
718.769	887.95
719.521	938.35
720.274	979.55
721.026	1021.35
721.779	1065.15
722.531	1111.55
723.283	1165.55
724.036	1222.35
724.788	1273.35
725.54	1328.15
726.292	1390.95
727.044	1450.15
727.795	1510.75
728.547	1582.55
729.299	1656.95
730.05	1727.95
730.802	1799.35
731.553	1872.35
732.305	1965.55
733.056	2034.95
733.807	2115.75
734.558	2207.75
735.309	2303.55
736.06	2391.35
736.811	2487.15
737.562	2588.55
738.313	2697.15
739.064	2793.15
739.814	2919.35
740.565	3041.55
741.315	3150.15
742.066	3281.95
742.816	3411.75
743.566	3552.15
744.316	3700.35
745.066	3839.55
745.816	3974.55
746.566	4145.55
747.316	4310.55
748.066	4468.75
748.816	4616.95
749.565	4789.35
750.315	4966.75
751.064	5149.55
751.814	5333.35
752.563	5537.15
753.312	5736.75
754.061	5913.95
754.81	6128.55
755.559	6367.55
756.308	6582.35
757.057	6811.55
757.806	7052.15
758.555	7295.95
759.303	7577.95
760.052	7841.75
760.801	8129.75
761.549	8392.55
762.297	8665.75
763.046	8969.15
763.794	9261.35
764.542	9590.75
765.29	9900.95
766.038	10187.15
766.786	10483.75
767.534	10816.55
768.281	11137.75
769.029	11487.15
769.777	11807.55
770.524	12115.35
771.272	12447.35
772.019	12782.15
772.766	13134.95
773.513	13528.15
774.261	13819.15
775.008	14175.15
775.755	14462.55
776.501	14827.75
777.248	15189.75
777.995	15581.75
778.742	15907.15
779.488	16155.75
780.235	16429.55
780.981	16765.75
781.728	17118.35
782.474	17489.35
783.22	17805.15
783.966	18085.95
784.712	18340.55
785.458	18663.15
786.204	18971.35
786.95	19321.15
787.696	19626.15
788.442	19822.95
789.187	20004.55
789.933	20164.75
790.678	20421.15
791.424	20667.75
792.169	20902.35
792.914	21070.55
793.659	21156.95
794.404	21255.35
795.149	21377.15
795.894	21534.35
796.639	21677.15
797.384	21816.15
798.129	21832.35
798.873	21792.95
799.618	21753.55
800.362	21829.15
801.107	21913.15
801.851	21926.15
802.595	21912.55
803.339	21783.95
804.084	21627.15
804.828	21491.15
805.571	21423.35
806.315	21397.55
807.059	21326.95
807.803	21198.35
808.546	20924.95
809.29	20666.15
810.034	20457.95
810.777	20321.55
811.52	20194.75
812.263	20033.55
813.007	19742.75
813.75	19405.55
814.493	19076.75
815.236	18832.15
815.979	18622.95
816.721	18415.55
817.464	18224.15
818.207	17924.55
818.949	17551.35
819.692	17188.75
820.434	16921.55
821.177	16723.55
821.919	16508.75
822.661	16230.15
823.403	15858.55
824.145	15540.95
824.887	15218.95
825.629	14934.35
826.371	14691.35
827.112	14505.15
827.854	14277.35
828.596	13996.35
829.337	13662.35
830.079	13360.95
830.82	13130.95
831.561	12916.55
832.302	12750.55
833.043	12588.55
833.785	12358.95
834.525	12101.75
835.266	11830.95
836.007	11611.15
836.748	11454.95
837.489	11313.15
838.229	11187.75
838.97	11020.55
839.71	10823.55
840.45	10606.75
841.191	10404.95
841.931	10267.75
842.671	10180.55
843.411	10085.95
844.151	10002.75
844.891	9855.75
845.631	9669.35
846.37	9508.35
847.11	9367.15
847.849	9269.75
848.589	9217.55
849.328	9171.75
850.068	9093.55
850.807	9005.95
851.546	8857.55
852.285	8737.15
853.024	8658.35
853.763	8621.95
854.502	8591.95
855.241	8580.55
855.98	8496.55
856.718	8402.35
857.457	8283.95
858.195	8163.75
858.934	8074.15
859.672	8036.35
860.41	8000.55
861.149	7932.35
861.887	7866.55
862.625	7738.15
863.363	7605.95
864.101	7471.35
864.838	7368.15
865.576	7309.55
866.314	7256.35
867.051	7173.75
867.789	7070.15
868.526	6928.55
869.264	6787.15
870.001	6641.75
870.738	6526.55
871.475	6439.75
872.212	6343.35
872.949	6257.95
873.686	6136.15
874.423	5992.15
875.159	5844.55
875.896	5699.55
876.633	5578.15
877.369	5470.55
878.106	5381.95
878.842	5295.15
879.578	5165.55
880.314	5057.55
881.05	4910.75
881.786	4783.95
882.522	4675.75
883.258	4568.75
883.994	4505.15
884.73	4414.95
885.465	4321.95
886.201	4224.95
886.936	4123.35
887.672	4004.35
888.407	3909.55
889.142	3816.15
889.877	3746.95
890.613	3676.35
891.348	3603.75
892.083	3527.55
892.817	3439.35
893.552	3371.15
894.287	3280.35
895.021	3208.55
895.756	3148.35
896.49	3082.75
897.225	3034.75
897.959	2989.55
898.693	2923.75
899.428	2873.95
900.162	2802.35
900.896	2753.75
901.63	2704.15
902.363	2663.75
903.097	2624.15
903.831	2594.55
904.564	2563.15
905.298	2533.95
906.031	2498.15
906.765	2462.15
907.498	2428.55
908.231	2410.75
908.965	2401.55
909.698	2381.75
910.431	2374.35
911.163	2351.35
911.896	2353.75
912.629	2335.35
913.362	2303.35
914.094	2283.75
914.827	2260.15
915.559	2257.15
916.292	2232.35
917.024	2209.55
917.756	2193.35
918.488	2150.35
919.22	2099.35
919.952	2044.95
920.684	1986.95
921.416	1915.35
922.148	1847.15
922.879	1782.15
923.611	1713.95
924.343	1637.95
925.074	1574.35
925.805	1509.15
926.537	1433.15
927.268	1359.95
927.999	1300.55
928.73	1246.15
929.461	1198.35
930.192	1149.55
930.923	1110.55
931.653	1074.95
932.384	1038.75
933.115	996.55
933.845	973.55
934.575	935.95
935.306	909.35
936.036	890.95
936.766	873.15
937.496	859.55
938.226	836.75
938.956	815.75
939.686	804.35
940.416	789.15
941.146	776.75
941.875	762.75
942.605	744.95
943.334	728.95
944.064	723.15
944.793	706.75
945.522	698.95
946.251	684.95
946.98	672.15
947.709	654.75
948.438	647.95
949.167	629.95
949.896	604.15
950.625	591.75
951.353	575.15
952.082	559.75
952.81	540.95
953.539	523.95
954.267	503.95
954.995	486.15
955.723	466.95
956.451	448.55
957.179	424.75
957.907	404.95
958.635	390.15
959.363	370.95
960.09	351.15
960.818	334.95
961.545	320.15
962.273	301.75
963	286.75
963.727	271.55
964.455	256.75
965.182	243.55
965.909	232.15
966.636	216.35
967.363	206.55
968.089	191.95
968.816	183.75
969.543	174.55
970.269	164.75
970.996	156.95
971.722	146.75
972.449	140.75
973.175	133.15
973.901	126.55
974.627	122.35
975.353	113.55
976.079	106.15
976.805	102.15
977.531	99.75
978.256	93.35
978.982	87.75
979.707	84.55
980.433	81.55
981.158	77.35
981.884	73.15
982.609	71.15
983.334	69.55
984.059	67.15
984.784	65.55
985.509	63.35
986.234	60.55
986.958	58.35
987.683	58.15
988.408	54.95
989.132	54.35
989.857	52.35
990.581	50.95
991.305	50.95
992.029	50.35
992.754	46.75
993.478	47.15
994.202	45.35
994.925	42.75
995.649	43.55
996.373	43.35
997.097	43.75
997.82	42.75
998.544	40.75
999.267	39.35
999.99	39.35
1000.713	39.75
1001.437	38.35
1002.16	38.95
1002.883	37.35
1003.606	35.95
1004.328	36.15
1005.051	33.55
1005.774	36.15
1006.497	35.75
1007.219	33.75
1007.941	34.95
1008.664	34.55
1009.386	33.35
1010.108	34.55
1010.83	33.95
1011.553	35.15
1012.274	34.75
1012.996	31.95
1013.718	31.75
1014.44	31.75
1015.162	33.35
1015.883	32.75
1016.605	31.75
1017.326	29.55
1018.047	32.35
1018.769	29.75
1019.49	32.75
1020.211	31.55
1020.932	32.35
1021.653	31.35
1022.374	31.75
1023.094	30.15
1023.815	28.75
1024.536	29.55
1025.256	30.95
1025.977	29.35
1026.697	30.35
1027.417	29.15
1028.138	30.55
1028.858	30.55
1029.578	29.35
1030.298	29.55
1031.018	30.35
1031.737	30.75
1032.457	29.55
1033.177	29.15
1033.896	29.35
1034.616	29.15
1035.335	28.55
1036.055	28.75
1036.774	29.35
1037.493	28.55
1038.212	30.95
1038.931	27.55
1039.65	27.55
1040.369	29.35
1041.088	29.75
1041.806	28.55
1042.525	28.75
1043.244	28.75
1043.962	28.55
1044.68	27.95
1045.399	29.15
1046.117	28.95
1046.835	26.75
1047.553	27.75
1048.271	28.95
1048.989	27.55
1049.707	28.95
1050.425	28.35
1051.142	26.95
1051.86	26.15
1052.577	28.35
1053.295	26.95
1054.012	26.95
1054.729	28.55
1055.446	26.75
1056.163	26.75
1056.881	29.95
1057.597	28.55
1058.314	26.55
1059.031	27.75
1059.748	29.35
1060.464	26.55
1061.181	27.55
1061.897	27.75
1062.614	26.15
1063.33	25.35
1064.046	27.15
1064.762	27.55
1065.478	28.35
1066.194	26.75
1066.91	27.15
1067.626	26.35
1068.342	27.55
1069.057	27.75
1069.773	26.95
1070.488	27.55
1071.204	26.75
1071.919	27.35
1072.634	27.35
1073.35	27.35
1074.065	27.55
1074.78	26.75
1075.495	27.55
1076.209	27.75
1076.924	25.15
1077.639	28.15
1078.353	27.55
1079.068	26.35
1079.782	26.95
1080.497	27.95
1081.211	27.15
1081.925	27.15
1082.639	24.75
1083.353	25.55
1084.067	26.75
1084.781	26.95
1085.495	27.75
1086.209	26.55
1086.922	25.15
1087.636	26.15
1088.349	24.75
1089.063	25.95
1089.776	28.35
1090.489	26.35
1091.202	26.35
1091.916	26.55
1092.628	27.35
1093.341	26.75
1094.054	27.95
1094.767	26.95
1095.48	26.55
1096.192	25.95
1096.905	27.15
1097.617	26.15
1098.329	25.55
1099.042	27.35
1099.754	26.75
1100.466	26.55
1101.178	27.55
1101.89	24.75
1102.602	26.35
1103.314	27.75
1104.025	25.95
1104.737	25.15
1105.448	27.95
1106.16	27.35
1106.871	25.95
1107.582	28.15
1108.294	26.75
1109.005	25.95
1109.716	24.95
1110.427	26.95
1111.138	25.95
1111.848	24.15
1112.559	26.75
1113.27	26.15
1113.98	25.35
1114.691	26.55
1115.401	27.35
1116.112	0.35
1116.822	-1.05
1117.532	1.15
1118.242	-0.05
1118.952	1.75
1119.662	3.35
1120.372	3.15
1121.081	2.15
1121.791	3.35
1122.501	3.55
1123.21	25.95
1123.92	24.95
1124.629	26.75
1125.338	25.55
1126.047	26.15
1126.756	25.95
1127.465	-0.85
1128.174	-0.25
1128.883	0.35
1129.592	0.35
