# Supplementary material for: Real-time monitoring polymerization degree of organic photovoltaic materials toward no batch-to-batch variations in device performance
Source: Nat Commun. 2024 Feb 10;15:1248. doi: 10.1038/s41467-024-45510-w (PMC10858892; doi:10.1038/s41467-024-45510-w)
Supplement: Supplementary file 7 — Source Data [file 41467_2024_45510_MOESM7_ESM.xlsx]

## Sheet: Fig. 1c
PBDB-T:PYTL	PBDB-T:PYTM	PBDB-T:PYTH	PM6:PYTL	PM6:PYTM	PM6:PYTH	PM7:PYTL	PM7:PYTM	PM7:PYTH
12.91	13.43	14.07	13.41	12.45	10.68	7.45	7.7	7.12
12.92	12.89	13.7	13.64	12.36	10.62	7.33	7.75	7.34
12.96	12.94	13.62	13.43	12.64	10.85	7.34	7.49	7.56
12.82	13.03	13.94	13.38	12.43	10.74	7	8	7.48
12.55	13.42	14	13.18	12.92	11.15	7.01	7.84	7.47
12.57	13.21	13.9	13.34	12.14	11.13	6.91	7.76	7.01

## Sheet: Fig. 2c
733.056	2114.91	2639.34	2211.88	2139.68	2240.03	2345.22	2452.31	2538.27	2619.29	2664.97	2661.37	2638.86	2565.8	2451.61	2346.59	2225.92	2049.42	1858.62	1680.53	1499.46	1322.7	1159.59	1029.22	856.944	732.583	607.279	496.197	400.039	313.595	250.795	177.04	119.766	65.2263	34.0385	2.972	-25.0619	-52.1288	-58.9595	-86.9328	-83.5089	-77.5346	-107.975	-101.951	-107.048	-112.195	-112.02	-112.244	-108.897	-115.213
733.807	2122.54	2760.25	2346.01	2279.36	2382.52	2482.39	2579.81	2652.4	2719.3	2743.81	2739.18	2718.55	2651.76	2559.25	2486.98	2407.19	2271.74	2128.42	1988.79	1850.91	1720.58	1599.23	1496.75	1362.13	1264.11	1155.47	1064.04	976.426	899.654	839.386	774.661	721.288	669.713	633.361	599.81	569.765	542.525	523.098	493.987	484.773	476.811	454.398	448.527	438.919	424.322	414.042	409.686	405.543	403.07
734.558	2145.97	2886.53	2473.87	2409.95	2515.98	2612.8	2704.23	2767.53	2824.54	2832.98	2826.74	2805.49	2740.36	2661.3	2610.61	2558.52	2450.58	2339.77	2226.08	2118.41	2020.24	1928.83	1845.48	1738.06	1658.5	1561.55	1484.26	1402.61	1332.91	1274.43	1216.75	1166.16	1117.12	1076.99	1041.83	1010.38	983.047	954.774	925.054	906.407	888.298	872.085	857.405	844.636	823.464	805.692	798.41	788.853	789.062
735.309	2185.52	3017.56	2596.84	2533.29	2642.29	2737.95	2826.51	2883.98	2934.7	2931.51	2923.46	2899.86	2832.92	2760.78	2722.75	2687.67	2596.18	2505.63	2407.55	2319.32	2241.55	2170.2	2098.64	2009.6	1941.85	1852.35	1784.44	1706.44	1641.52	1584.04	1531.57	1482.72	1435.7	1392.84	1356.71	1324.24	1296.77	1262.69	1232.68	1207.23	1182.06	1170.44	1149.48	1134.61	1109.18	1086.32	1077.06	1063.76	1065.7
736.06	2241.17	3152.89	2716.18	2651.06	2763.14	2859.22	2947.5	3002.03	3049.55	3038.56	3028.75	3001.72	2930.45	2860.21	2827.84	2801.25	2717.36	2637.12	2546.34	2468.69	2401.7	2342.29	2276.47	2198.41	2136.92	2051.28	1988.71	1912.36	1850.15	1792.91	1743.99	1695.9	1650.35	1605.49	1568.77	1535.52	1507.81	1470.29	1440.15	1410.02	1380.22	1371.84	1346.66	1330.51	1302.61	1276.58	1266.05	1250.37	1253.28
736.811	2312.61	3292.19	2833.07	2764.78	2880.08	2977.86	3068	3122.01	3168.88	3153.37	3142.07	3111.06	3033.73	2961.59	2929.56	2904.83	2821.57	2743.75	2653.66	2579.43	2515.52	2461.44	2396.44	2323.27	2263.46	2178.7	2118.06	2041.59	1980.31	1922.56	1875.67	1827.43	1782.78	1736.42	1699.3	1665.39	1637.24	1598.1	1567.86	1534.73	1502.26	1495.92	1468.15	1451.32	1422.29	1394.63	1383.34	1366.33	1369.61
737.562	2399.3	3435.26	2948.57	2875.84	2994.48	3095.02	3188.74	3244.2	3292.55	3275.29	3262.91	3227.77	3143.33	3066.57	3030.95	3003.05	2915.07	2833.55	2739.04	2662.53	2595.65	2541.64	2473.55	2400.33	2338.48	2252.14	2190.62	2112.51	2050.59	1991.63	1945.42	1896.2	1851.87	1804.3	1766.83	1732.23	1703.45	1664.01	1633.62	1598.79	1565.09	1559.82	1530.7	1513.63	1484.46	1456.31	1444.63	1427.09	1430.27
738.313	2500.56	3582.01	3063.67	2985.46	3107.6	3211.71	3310.41	3368.89	3420.45	3403.74	3390.79	3351.72	3259.61	3176.4	3134.47	3099.72	3003.07	2913.28	2810.49	2727.33	2652.86	2594.81	2520.59	2443.34	2376.52	2286.63	2221.87	2140.83	2076.95	2016.12	1969.39	1918.45	1873.89	1825.25	1787.33	1751.99	1722.3	1683.51	1652.8	1617.26	1583.4	1578.37	1548.85	1531.81	1503.17	1475.38	1463.53	1446.04	1448.79
739.064	2615.58	3732.43	3179.26	3094.74	3220.55	3328.88	3433.63	3496.37	3552.5	3538.22	3525.28	3482.7	3382.82	3292.04	3242.04	3197.95	3089.86	2988.5	2874.68	2781.55	2696.12	2630.94	2548.29	2463.96	2389.9	2294.88	2225.04	2139.99	2072.98	2009.71	1961.38	1908.09	1862.75	1813.02	1774.49	1738.26	1707.41	1669.86	1638.63	1603.08	1569.79	1564.33	1535.07	1518.24	1490.5	1463.69	1451.77	1434.75	1436.83
739.814	2743.3	3886.38	3295.99	3204.52	3334.15	3447.18	3558.8	3626.74	3688.48	3678.13	3665.79	3620.3	3512.86	3414.01	3355.02	3300.05	3178.75	3063.63	2936.98	2831.53	2732.82	2658.31	2565.62	2471.89	2388.91	2287.57	2211.22	2121.25	2050.22	1983.95	1933.1	1876.9	1830.26	1779.38	1739.99	1702.7	1670.4	1634.39	1602.4	1567.33	1535.06	1528.62	1500.06	1483.49	1456.85	1431.38	1419.42	1403.12	1404.37
740.565	2883.11	4044.42	3414.91	3315.94	3449.56	3567.68	3686.75	3760.59	3828.75	3823.48	3812.35	3764.68	3650.13	3543.13	3474.86	3408.23	3272.71	3142.5	3001.92	2882.59	2769.16	2683.78	2579.93	2475.15	2382.07	2273.52	2189.53	2093.95	2018.08	1948.35	1894.22	1834.6	1786.21	1733.99	1693.43	1654.88	1620.88	1586.51	1553.49	1519.16	1488.15	1480.3	1452.68	1436.36	1410.82	1386.9	1374.84	1359.4	1359.73
741.315	3033.71	4206.3	3536.33	3429.46	3567.23	3690.68	3817.62	3897.83	3972.95	3973.62	3964.28	3915.19	3794.16	3679.33	3602.01	3523.62	3373.58	3227.76	3072.8	2938.71	2809.84	2712.75	2597.11	2480.22	2376.28	2259.93	2167.53	2065.75	1984.47	1910.89	1852.8	1789.39	1738.8	1685.05	1643	1602.99	1567.02	1534.18	1499.84	1466.41	1436.67	1427.1	1400.51	1384.35	1359.8	1337.46	1325.22	1310.64	1310.04
742.066	3194.57	4372.68	3661.15	3546.02	3688.12	3817.07	3952.15	4039.05	4121.5	4128.72	4121.7	4072.02	3945.24	3823.13	3737.37	3647.56	3483.18	3321.75	3152.45	3003.23	2858.77	2749.57	2621.9	2492.23	2377.04	2252.51	2151.16	2042.77	1955.57	1877.81	1815.22	1747.67	1694.54	1639.01	1595.12	1553.41	1515.25	1483.69	1447.77	1415.21	1386.63	1375.11	1349.52	1333.39	1309.6	1288.78	1276.2	1262.46	1260.94
742.816	3364.37	4543.37	3789.54	3665.85	3812.43	3947.01	4090.35	4184.08	4274.07	4288.19	4284	4234.51	4102.78	3974.16	3880.87	3780.42	3602.31	3425.8	3242.6	3078.35	2918.69	2797.4	2657.79	2515.14	2388.62	2255.74	2145.16	2029.87	1936.41	1854.19	1786.68	1714.77	1658.74	1601.17	1555.11	1511.5	1470.92	1440.32	1402.53	1370.76	1343.11	1329.49	1304.74	1288.5	1265.15	1245.69	1232.6	1219.57	1217.19
743.566	3542.5	4718.86	3922.08	3789.58	3940.8	4081.05	4232.7	4333.32	4430.91	4452.13	4451.2	4402.67	4266.82	4132.54	4032.83	3922.77	3731.78	3541.05	3344.68	3165.85	2991.67	2858.68	2707.42	2551.87	2414.18	2272.92	2153.04	2030.63	1930.67	1843.81	1771.03	1694.59	1635.39	1575.51	1526.94	1481.23	1438.05	1407.97	1368.06	1336.9	1309.86	1294.07	1269.95	1253.4	1230.14	1211.8	1198.03	1185.55	1182.4
744.316	3728.22	4899.44	4059.13	3917.56	4073.57	4219.53	4379.46	4486.94	4592.11	4620.46	4623.17	4576.32	4437.14	4298.14	4193.23	4074.76	3872.01	3668.17	3459.53	3266.8	3079.11	2935.01	2772.59	2604.51	2455.97	2306.44	2177.3	2047.68	1941.09	1849.44	1771.17	1690.06	1627.46	1565.03	1513.61	1465.63	1419.67	1389.65	1347.38	1316.62	1289.8	1271.81	1248.04	1230.99	1207.42	1189.93	1175.29	1163.16	1159.34
745.066	3920.84	5085.39	4200.98	4050.09	4211.04	4362.72	4530.86	4645.11	4757.76	4793.15	4799.83	4755.29	4613.55	4470.77	4361.95	4236.39	4023.09	3807.39	3587.57	3381.81	3181.78	3027.35	2854.39	2674.31	2515.43	2357.86	2219.63	2082.78	1969.5	1872.95	1789.03	1703.19	1637	1571.77	1517.21	1466.82	1417.94	1387.48	1342.63	1311.99	1284.98	1264.83	1241.08	1223.34	1199.06	1182.1	1166.4	1154.41	1150.04
745.816	4119.82	5276.99	4347.88	4187.38	4353.42	4510.82	4687.07	4807.96	4927.95	4970.18	4981.11	4939.45	4795.86	4650.21	4538.75	4407.49	4184.9	3958.7	3728.83	3511.05	3299.98	3136.13	2953.36	2761.96	2593.35	2427.98	2280.98	2136.91	2016.94	1915.47	1825.81	1735.21	1665.3	1597.06	1539.1	1486.13	1434.22	1402.82	1355.21	1324.41	1296.78	1274.52	1250.45	1231.81	1206.42	1189.67	1172.72	1160.65	1155.83
746.566	4324.69	5474.53	4499.99	4329.59	4500.85	4663.97	4848.23	4975.62	5102.79	5151.6	5166.99	5128.71	4983.9	4836.23	4723.39	4587.79	4357.18	4121.89	3883.11	3654.38	3433.6	3261.31	3069.52	2867.57	2689.88	2517.06	2361.64	2210.46	2083.87	1977.48	1882.04	1786.74	1712.98	1641.54	1579.92	1524.27	1469.24	1436.4	1385.86	1354.61	1325.89	1301.64	1276.9	1257.19	1230.28	1213.39	1195.03	1182.64	1177.52
747.316	4535.1	5678.25	4657.45	4476.81	4653.4	4822.27	5014.42	5148.17	5282.36	5337.45	5357.49	5322.98	5177.49	5028.6	4915.56	4776.92	4539.53	4296.51	4049.95	3811.36	3582.25	3402.5	3202.47	2990.82	2804.76	2624.86	2461.42	2303.24	2170.14	2058.87	1957.69	1857.72	1780.08	1705.27	1639.77	1581.36	1523.14	1488.39	1434.79	1402.79	1372.56	1346.43	1320.66	1299.69	1270.91	1253.54	1233.6	1220.68	1215.37
748.066	4750.84	5888.4	4820.31	4629.05	4811.11	4985.75	5185.71	5325.71	5466.77	5527.8	5552.63	5522.24	5376.54	5227.09	5114.93	4974.49	4731.47	4482.03	4228.77	3981.37	3745.23	3559.02	3351.56	3131.05	2937.34	2750.72	2579.73	2414.69	2275.2	2159.13	2052.28	1947.74	1866.17	1787.84	1718.31	1657.06	1595.62	1558.51	1501.75	1468.71	1436.53	1408.67	1381.53	1359.13	1328.13	1309.97	1288.3	1274.64	1269.27
748.816	4971.75	6105.19	4988.61	4786.31	4973.93	5154.4	5362.11	5508.28	5656.08	5722.74	5752.48	5726.46	5580.92	5431.51	5321.18	5180.07	4932.47	4677.81	4418.8	4163.63	3921.69	3729.96	3515.83	3287.3	3086.66	2893.68	2715.59	2543.85	2398.16	2277.36	2164.95	2055.95	1970.45	1888.49	1814.78	1750.64	1685.97	1646.09	1586.09	1551.74	1517.22	1487.79	1458.93	1434.97	1401.43	1382.17	1358.65	1344.06	1338.72
749.565	5197.54	6328.5	5162.09	4948.27	5141.56	5327.93	5543.35	5695.65	5850.12	5922.11	5956.84	5935.39	5790.29	5641.38	5533.72	5392.93	5141.65	4882.86	4618.99	4357	4110.38	3914.05	3693.93	3458.21	3251.32	3052.33	2867.59	2689.34	2537.63	2412.22	2294.39	2181.04	2091.64	2005.99	1927.98	1860.95	1793.01	1750.03	1686.73	1650.82	1613.6	1582.75	1551.87	1526.22	1489.88	1469.23	1443.77	1428.06	1422.86
750.315	5428.9	6559.08	5341.13	5115.26	5314.32	5506.71	5729.88	5888.34	6049.48	6126.53	6166.36	6149.62	6005.17	5857.11	5752.83	5613.22	5359.03	5097.04	4829.01	4561.03	4310.73	4110.58	3885.1	3642.95	3430.39	3225.71	3034.77	2850.14	2692.59	2562.69	2439.57	2322.01	2228.74	2139.31	2056.94	1986.98	1915.81	1869.38	1802.76	1765.06	1724.81	1692.71	1659.51	1632.06	1592.69	1570.4	1542.9	1525.91	1520.94
751.064	5665.42	6796.42	5525.15	5286.67	5491.57	5690.12	5921.11	6085.81	6253.67	6335.57	6380.6	6368.64	6224.98	6078.03	5977.69	5839.95	5583.46	5319.06	5047.45	4774.21	4521.1	4317.81	4087.52	3839.63	3622	3411.9	3215.15	3024.3	2861.09	2726.83	2598.61	2476.97	2379.89	2286.66	2199.87	2126.99	2052.63	2002.48	1932.54	1892.83	1849.29	1816.08	1780.32	1750.96	1708.38	1684.22	1654.62	1636.23	1631.55
751.814	5908.02	7041.23	5714.51	5462.76	5673.59	5878.49	6117.43	6288.54	6463.28	6549.89	6600.24	6593.15	6450.36	6304.62	6208.69	6073.37	5815.03	5548.81	5274.08	4996.16	4740.92	4535.1	4300.43	4047.37	3825.15	3609.83	3407.66	3210.7	3042	2903.49	2770.32	2644.73	2543.9	2446.84	2355.6	2279.8	2202.28	2148.2	2074.93	2033.05	1985.93	1951.79	1913.23	1881.91	1835.94	1809.72	1777.97	1758.06	1753.73
752.563	6156.46	7292.91	5908.5	5642.84	5859.64	6071.1	6318.19	6495.93	6677.77	6769.03	6824.84	6822.64	6680.73	6536.27	6445.03	6312.55	6052.66	5785.08	5507.47	5225.38	4968.54	4760.61	4521.95	4264.23	4037.8	3817.45	3610.17	3407.22	3233.17	3090.53	2952.61	2823.18	2718.66	2617.78	2522.09	2443.41	2362.78	2304.58	2228.01	2183.81	2132.94	2097.98	2056.43	2023.09	1973.65	1945.2	1911.26	1889.75	1885.82
753.312	6411.52	7551.77	6107.18	5826.86	6049.71	6267.97	6523.46	6708.15	6897.42	6993.36	7054.81	7057.54	6916.5	6773.26	6686.93	6557.52	6296.24	6027.54	5747.22	5461.25	5203.17	4993.49	4751.08	4489.07	4258.75	4033.48	3821.35	3612.46	3433.22	3286.56	3144.02	3010.87	2902.72	2798.04	2697.91	2616.36	2532.68	2470.24	2390.4	2343.77	2288.96	2253.34	2208.64	2173.23	2120.24	2089.42	2053.28	2030.1	2026.59
754.061	6673.76	7817.77	6310.29	6014.55	6243.49	6468.85	6733.05	6925.1	7122.22	7222.97	7290.29	7297.99	7157.78	7015.64	6934.32	6808.12	6545.42	6275.73	5992.66	5703.02	5443.9	5232.67	4986.64	4720.63	4486.63	4256.47	4039.69	3824.9	3640.56	3489.96	3342.95	3206.16	3094.45	2985.97	2881.45	2797.07	2710.36	2643.61	2560.56	2511.37	2452.52	2416.34	2368.35	2330.85	2274.26	2240.97	2202.63	2177.74	2174.67
754.81	6943.79	8090.82	6517.56	6205.6	6440.68	6673.45	6946.74	7146.63	7352.13	7457.93	7531.41	7544.14	7404.7	7263.47	7187.17	7064.17	6799.92	6529.18	6243.21	5949.96	5689.83	5477.13	5227.51	4957.68	4720.1	4485.02	4263.74	4043.04	3853.68	3699.21	3547.85	3407.48	3292.27	3180.03	3071.15	2983.94	2894.27	2823.16	2736.92	2685.14	2622.14	2585.49	2534.12	2494.51	2434.32	2398.49	2357.95	2331.33	2328.7
755.559	7222.26	8370.79	6728.7	6399.67	6640.91	6881.45	7164.29	7372.59	7587.09	7698.29	7778.29	7796.14	7657.42	7516.86	7445.53	7325.62	7059.55	6787.58	6498.42	6201.49	5940.21	5726	5472.76	5199.1	4957.98	4717.9	4492.18	4265.51	4071.16	3912.85	3757.28	3613.36	3494.67	3378.69	3265.52	3175.5	3082.92	3007.45	2918.07	2863.65	2796.43	2759.4	2704.56	2662.85	2599.08	2560.65	2517.92	2489.56	2487.37
756.308	7509.91	8657.52	6943.39	6596.41	6843.86	7092.54	7385.42	7602.79	7827.03	7944.09	8031.04	8054.14	7916.1	7775.96	7709.49	7592.47	7324.2	7050.66	6757.9	6457.1	6194.41	5978.51	5721.48	5443.97	5199.22	4953.95	4723.79	4491.07	4291.73	4129.59	3969.88	3822.43	3700.3	3580.6	3463.19	3370.37	3274.9	3195.09	3102.62	3045.52	2974.08	2936.73	2878.37	2834.55	2767.25	2726.19	2681.3	2651.23	2649.45
757.057	7807.49	8950.78	7161.28	6795.47	7049.13	7306.38	7609.85	7837.02	8071.85	8195.35	8289.75	8318.31	8180.94	8040.93	7979.17	7864.74	7593.8	7318.26	7021.4	6716.41	6451.9	6234.07	5972.98	5691.42	5442.87	5192.19	4957.56	4718.6	4514.25	4348.26	4184.46	4033.45	3907.9	3784.51	3662.9	3567.29	3468.96	3384.86	3289.34	3229.57	3153.88	3116.23	3054.35	3008.43	2937.65	2893.97	2846.94	2815.18	2813.76
757.806	8115.75	9250.33	7382.02	6996.46	7256.35	7522.59	7837.27	8075.07	8321.41	8452.06	8554.52	8588.78	8452.12	8311.96	8254.74	8142.56	7868.4	7590.31	7288.75	6979.16	6712.28	6492.14	6226.67	5940.8	5688.19	5431.79	5192.54	4947.19	4737.71	4567.84	4399.97	4245.36	4116.36	3989.27	3863.53	3765.1	3663.93	3575.63	3477.08	3414.64	3334.73	3296.82	3231.4	3183.4	3109.23	3062.92	3013.78	2980.38	2979.29
758.555	8435.5	9555.87	7605.23	7199.01	7465.12	7740.82	8067.37	8316.69	8575.56	8714.18	8825.41	8865.71	8729.83	8589.26	8536.41	8426.09	8148.08	7866.84	7559.88	7245.19	6975.33	6752.42	6482.14	6191.56	5934.54	5672.09	5428.01	5176.01	4961.33	4787.46	4615.52	4457.2	4324.73	4193.94	4064.13	3962.84	3858.83	3766.42	3664.87	3599.78	3515.7	3477.5	3408.57	3358.49	3281.01	3232.11	3180.89	3145.89	3145.08
759.303	8767.06	9866.65	7830.23	7402.43	7674.76	7960.38	8299.5	8561.27	8833.8	8981.32	9102.08	9148.83	9013.88	8872.67	8824.02	8715.13	8432.65	8147.55	7834.47	7514.11	7240.54	7014.31	6738.75	6443	6181.17	5912.24	5663.1	5404.17	5184.13	5006.13	4830.1	4667.96	4531.94	4397.45	4263.63	4159.43	4052.57	3956.16	3851.61	3783.91	3695.7	3657.21	3584.79	3532.66	3451.98	3400.52	3347.24	3310.73	3310.11
760.052	9112.12	10183.1	8057.21	7606.88	7885.43	8181.46	8533.92	8809.19	9096.6	9254.08	9385.28	9439.01	9305.23	9163.18	9118.61	9010.73	8723.1	8433.38	8113.38	7786.71	7508.6	7278.49	6997.08	6695.59	6428.43	6152.56	5898.03	5631.81	5406.22	5223.94	5043.72	4877.6	4737.96	4599.71	4461.89	4354.73	4244.97	4144.68	4037.12	3966.85	3874.57	3835.72	3759.86	3705.68	3621.9	3567.93	3512.6	3474.63	3474.15
760.801	9470.99	10504.5	8285.46	7811.69	8096.43	8403.38	8769.96	9059.82	9363.41	9532.02	9674.66	9735.98	9603.67	9460.65	9420.09	9312.79	9019.31	8724.22	8396.51	8062.8	7779.28	7544.6	7256.77	6948.92	6675.88	6392.54	6132.24	5858.39	5626.97	5440.23	5255.73	5085.43	4942.05	4799.99	4658.19	4547.96	4435.27	4331.22	4220.62	4147.83	4051.53	4012.27	3933.01	3876.8	3789.99	3733.57	3676.22	3636.85	3636.45
761.549	9843.91	10829.9	8514.26	8016.17	8307.07	8625.44	9006.93	9312.49	9633.62	9814.61	9969.76	10039.4	9908.96	9764.9	9728.33	9621.22	9321.23	9020	8683.74	8342.3	8052.48	7812.54	7517.62	7202.73	6923.2	6631.88	6365.39	6083.47	5846	5654.54	5465.63	5290.92	5143.68	4997.73	4851.96	4738.56	4622.86	4515.18	4401.5	4326.23	4226	4186.23	4103.63	4045.38	3955.66	3896.83	3837.46	3796.79	3796.37
762.297	10232.1	11159.2	8743.49	8220.19	8517.22	8847.51	9244.76	9567.21	9907.3	10102	10270.9	10349.7	10221.6	10076.5	10044	9936.76	9629.61	9321.47	8975.85	8625.92	8328.84	8082.93	7780.28	7457.62	7170.94	6871.01	6597.86	6307.42	6063.59	5867.16	5673.66	5494.28	5343	5193.08	5043.32	4926.61	4807.83	4696.63	4579.8	4502.1	4397.99	4357.61	4271.74	4211.44	4118.88	4057.7	3996.31	3954.39	3953.88
763.046	10636.6	11492.4	8973.02	8423.63	8726.76	9069.5	9483.39	9823.97	10184.5	10394.5	10578.4	10667.3	10542.2	10396.2	10368	10260.2	9945.29	9629.48	9273.69	8914.49	8609.2	8356.56	8045.47	7714.21	7419.71	7110.55	6830.2	6530.76	6280.21	6078.5	5880.21	5695.86	5540.35	5386.3	5232.53	5112.36	4990.37	4875.76	4755.7	4675.6	4567.65	4526.53	4437.44	4375.08	4279.76	4216.27	4152.83	4109.75	4109.06
763.794	11057.1	11828.2	9201.81	8625.53	8934.71	9290.38	9721.76	10081.7	10464.3	10691	10891.4	10991.3	10870	10723.3	10699.5	10591.1	10267.9	9943.69	9576.97	9207.76	8893.32	8633.23	8313.01	7972.37	7669.29	7350.29	7062.22	6753.26	6495.64	6288.31	6085	5895.36	5735.43	5577.11	5419.27	5295.45	5170.14	5052.22	4928.8	4846.35	4734.62	4692.63	4600.37	4535.92	4437.88	4372.15	4306.65	4262.45	4261.5
764.542	11494.6	12166.3	9429.73	8825.78	9140.95	9510.06	9959.8	10340.4	10746.6	10991.7	11210	11322.2	11205.5	11058.4	11039.5	10930.2	10598.2	10265	9886.65	9506.67	9182.18	8913.9	8583.86	8233	7920.62	7591.08	7294.74	6975.69	6710.61	6497.3	6288.72	6093.43	5928.83	5766.07	5604.1	5476.44	5347.65	5226.5	5099.6	5014.82	4899.34	4856.31	4760.94	4694.36	4593.65	4525.69	4458.08	4412.85	4411.54
765.29	11949.6	12506.2	9656.36	9023.98	9345.09	9728.12	10197.1	10599.6	11031.1	11296.3	11534	11659.9	11548.7	11401.7	11388	11277.9	10936.7	10593.9	10203.3	9811.87	9476.43	9199.26	8858.7	8496.77	8174.34	7833.6	7528.37	7198.69	6925.74	6706.06	6491.94	6290.62	6121.08	5953.67	5787.47	5655.74	5523.32	5399	5268.47	5181.38	5062.16	5017.92	4919.48	4850.71	4747.34	4677.2	4607.4	4561.17	4559.44
766.038	12422.4	12847.3	9881.25	9219.76	9546.75	9944.16	10433.3	10859	11317.4	11604.4	11863.3	12004.2	11899.6	11753.2	11745.5	11634.5	11284	10931	10527.6	10124	9776.76	9490.03	9138.3	8764.45	8431.23	8078.62	7763.9	7422.98	7141.73	6915.28	6695.3	6487.56	6312.8	6140.52	5969.98	5833.94	5697.68	5570.25	5435.9	5346.51	5223.54	5177.92	5076.42	5005.4	4899.37	4827.05	4755.01	4707.82	4705.58
766.786	12913.4	13189	10104	9412.75	9745.53	10157.8	10667.9	11118.1	11605.1	11915.8	12197.6	12354.9	12258.2	12113.1	12112.1	12000.5	11640.3	11276.8	10860	10443.7	10084	9787.02	9423.49	9036.91	8692.14	8326.98	8002.15	7649.41	7359.41	7125.76	6899.61	6685.02	6504.73	6327.34	6152.32	6011.69	5871.41	5740.88	5602.5	5510.82	5384.08	5336.88	5232.35	5159	5050.26	4975.76	4901.39	4853.27	4850.44
767.534	13422.8	13530.7	10324.2	9602.57	9941.07	10368.6	10900.5	11376.6	11893.8	12230	12536.6	12712	12624.3	12481.3	12488	12376	12006.1	11631.9	11201.4	10771.8	10398.8	10091.1	9715.16	9315.01	8957.99	8579.63	8244.09	7878.9	7579.7	7338.39	7105.74	6883.85	6697.72	6514.95	6335.28	6189.81	6045.28	5911.64	5769.02	5675.02	5544.45	5495.48	5387.91	5312.12	5200.63	5123.95	5047.13	4998.1	4994.6
768.281	13950	13871.2	10541.1	9788.62	10132.8	10575.9	11130.4	11633.6	12182.6	12546.3	12879.4	13074.6	12997.5	12857.5	12872.8	12760.9	12381.4	11996.2	11551.7	11108.4	10721.6	10402.6	10013.8	9599.34	9229.39	8837.21	8490.33	8112.11	7803.29	7553.87	7314.38	7084.76	6892.46	6704	6519.53	6368.91	6219.92	6083.15	5936.03	5839.69	5705.23	5654.27	5543.65	5465.33	5351	5272.1	5192.72	5142.78	5138.55
769.029	14496.4	14210.9	10754.8	9971.07	10320.8	10779.9	11357.9	11889.4	12472	12865	13226.6	13443.5	13378.4	13242.6	13267.6	13156.4	12767.5	12371.3	11912.7	11455.3	11054.1	10723.4	10321.2	9891.62	9508.07	9101.44	8742.62	8350.76	8031.81	7773.81	7527.11	7289.29	7090.47	6896.03	6706.54	6550.45	6396.73	6256.77	6104.91	6006.18	5867.71	5814.55	5700.84	5619.86	5502.57	5421.39	5339.31	5288.46	5283.44
769.777	15061.3	14548.6	10964.8	10149.3	10504.5	10980	11582.2	12143.3	12761.1	13185.3	13577.5	13817.8	13766.5	13636	13672.1	13562.2	13164.3	12757.2	12284.3	11812.5	11396.6	11053.9	10637.8	10192.5	9794.71	9373.04	9001.71	8595.59	8266.07	7999.01	7744.75	7498.27	7292.57	7091.82	6897.09	6735.23	6576.51	6433.29	6276.37	6175.22	6032.61	5977.04	5860.18	5776.39	5656.01	5572.49	5487.56	5435.77	5429.89
770.524	15643.6	14883.2	11170.3	10322.8	10683.3	11175.5	11802.5	12394.4	13049	13506.2	13931	14196.7	14160.9	14036.9	14085.6	13977.9	13571.4	13153.6	12666.7	12180.3	11749.4	11394.4	10964.1	10502.5	10090	9652.73	9268.34	8847.41	8506.89	8230.3	7968.14	7712.54	7499.63	7292.21	7092.04	6924.06	6760.08	6613.5	6451.25	6347.59	6200.69	6142.48	6022.41	5935.67	5812.05	5726.1	5638.15	5585.38	5578.59
771.272	16244.8	15215	11371.6	10491.8	10857.5	11366.7	12019.3	12643	13336	13828.3	14287.6	14580.8	14562.3	14446.4	14509.3	14404.6	13990.2	13562.1	13061.3	12560.3	12114.3	11746.8	11302	10823.4	10395.7	9942.34	9544.35	9108.02	8756.06	8469.48	8199.05	7933.84	7713.33	7498.92	7293.02	7118.59	6949.08	6798.98	6631.09	6524.83	6373.46	6312.38	6189	6099.13	5972.07	5883.59	5792.43	5738.62	5730.88
772.019	16862.7	15542.3	11567.6	10655.4	11026.3	11552.6	12231.3	12888.1	13620.9	14150	14645.9	14968.6	14969.4	14863.1	14941.8	14841.4	14419.8	13981.9	13467.6	12952	12490.8	12110.8	11651.4	11155.5	10712	10242.2	9830.12	9377.86	9014.08	8717.06	8438	8162.77	7934.31	7712.54	7500.68	7319.44	7144.14	6990.38	6816.51	6707.55	6551.51	6487.36	6360.55	6267.38	6136.65	6045.52	5950.98	5896.07	5887.33
772.766	17497.6	15865.1	11758.4	10813.7	11189.5	11733.1	12438.6	13129.4	13903.5	14471.2	15005.9	15360.2	15382.2	15287.2	15383.5	15288.6	14860.8	14413.8	13886.5	13356.4	12880.2	12487.8	12013.7	11499.9	11040.4	10553.7	10127.1	9658.43	9282.41	8974.5	8686.51	8400.78	8164.03	7934.54	7716.44	7528.07	7346.65	7189.07	7008.89	6897.13	6736.17	6668.74	6538.36	6441.7	6307.08	6213.15	6115.01	6058.91	6049.15
773.513	18149.1	16182.6	11943.5	10966.3	11347	11908.1	12640.9	13366.5	14183.4	14791.6	15367	15755.1	15800.4	15718.4	15834.3	15746.2	15313.2	14857.9	14318.3	13774	13283.1	12878.4	12389.5	11857.7	11381.9	10877.9	10436.4	9950.79	9562.18	9242.98	8945.74	8649.07	8403.69	8166.1	7941.48	7745.63	7557.83	7396.21	7209.36	7094.68	6928.55	6857.61	6723.53	6623.18	6484.38	6387.5	6285.55	6228.16	6217.34
774.261	18817.2	16494.6	12123	11113.2	11498.7	12077.4	12837.9	13599.5	14460.3	15110.8	15729.1	16153.2	16223.9	16156.9	16294.4	16214.7	15777.8	15315	14763.8	14205.8	13700.5	13283.8	12780.2	12230.1	11737.7	11216.1	10759.4	10256.4	9854.89	9523.97	9217.16	8909.15	8654.78	8408.74	8177.31	7973.6	7779.13	7613.23	7419.36	7301.62	7130.02	7055.38	6917.4	6813.14	6669.89	6569.88	6463.87	6405.1	6393.2
775.008	19499.4	16799.6	12295.9	11253.9	11644	12240.3	13028.9	13827.1	14733.2	15427.5	16090.6	16552.9	16651.2	16600.9	16762.3	16692.5	16253	15784	15222.2	14650.9	14131.8	13703.5	13185.4	12616.9	12107.8	11568.5	11096.3	10575.6	10160.8	9817.81	9501.17	9181.45	8917.78	8662.9	8424.39	8212.53	8011.1	7840.69	7639.45	7518.52	7341.16	7262.62	7120.53	7012.16	6864.16	6760.83	6650.54	6590.25	6577.26
775.755	20195.7	17097.5	12462.4	11388.2	11782.8	12396.7	13213.7	14049.3	15001.7	15741.6	16451.5	16954.1	17082.1	17050.7	17238.2	17180.1	16739.3	16265.3	15693.9	15110.1	14577.8	14138.4	13606.2	13019.2	12493.5	11936.3	11448.3	10909.6	10481.3	10125.9	9799.17	9467.36	9194.11	8930.05	8684.15	8463.81	8255.16	8079.98	7871.02	7746.74	7563.28	7480.66	7334.26	7221.55	7068.46	6961.61	6846.79	6784.86	6770.78
776.501	20904	17387.2	12621.8	11515.9	11914.7	12546.2	13391.8	14265.4	15265.2	16052	16810.5	17355.6	17515.6	17505.1	17720.8	17676.2	17235.9	16758.3	16178.5	15582.8	15038.3	14588.4	14042.4	13437.1	12894.9	12319.8	11815.9	11258.8	10816.8	10448.7	10111.7	9767.52	9484.39	9210.86	8957.29	8728.16	8512.02	8331.8	8114.77	7987.01	7797.11	7710.23	7559.31	7442.02	7283.53	7172.94	7053.36	6989.63	6974.45
777.248	21625.2	17669	12774.3	11637	12040	12689	13563.5	14475.6	15523.7	16359	17168	17757.9	17952	17964.5	18210.9	18181.8	17743.6	17263.9	16677	16070.4	15514.6	15055	14495.7	13872.2	13313.6	12720.6	12200.7	11624.9	11169.1	10788	10440.6	10083.7	9790.43	9507.04	9245.51	9007.28	8783.39	8597.86	8372.4	8240.98	8044.27	7952.97	7797.26	7675.16	7510.9	7396.34	7271.73	7206.06	7189.8
777.995	22357.2	17941.9	12919.5	11751.3	12158.2	12824.7	13728	14679.2	15776.4	16661.5	17522.9	18159.5	18390.1	18427.8	18707.4	18695.7	18261.4	17781.2	17188.7	16572.2	16006.2	15537.7	14965.7	14324.4	13749.6	13138.8	12602.9	12008.4	11538.5	11144.2	10786.2	10416.3	10112.7	9819.16	9549.41	9301.8	9069.91	8878.76	8644.52	8509.28	8305.39	8209.52	8048.75	7921.62	7751.23	7632.47	7502.58	7434.79	7417.45
778.742	23098.6	18205.3	13057.2	11858.6	12269.3	12952.9	13885.3	14875.9	16022.9	16958.9	17874.4	18559.9	18829.1	18894.2	19209.4	19217.2	18788.8	18309.9	17713.4	17088	16513.1	16036.7	15452.6	14793.9	14203.3	13574.8	13023	12409.6	11925.7	11518	11149.3	10766.2	10452.1	10148.1	9869.82	9612.58	9372.48	9175.4	8932.04	8792.83	8581.38	8480.78	8314.69	8182.27	8005.39	7882.18	7746.77	7676.69	7658.29
779.488	23847.2	18458.4	13186.9	11958.6	12372.9	13073.5	14034.7	15064.9	16262.3	17250.4	18221.5	18957.7	19267.7	19362.4	19715.6	19745.1	19324.5	18848.7	18249.8	17616.9	17034.3	16551.2	15955.8	15280.3	14674.3	14028.5	13460.9	12828.6	12330.6	11909.5	11530	11133.6	10808.7	10494.1	10207.1	9939.96	9691.44	9488.16	9235.38	9092.03	8872.62	8767.2	8595.49	8457.58	8273.83	8145.92	8004.74	7932.21	7912.77
780.235	24603.4	18701.4	13308.9	12051.5	12469.3	13186.5	14176.5	15246.6	16494.8	17536	18564.2	19353.3	19706.3	19832.8	20226.5	20279.8	19869.2	19398.5	18799	18159.8	17571.2	17082.4	16476.7	15784.9	15164.2	14501.3	13918.2	13266.9	12754.9	12320.2	11929.9	11520	11184.3	10858.7	10562.7	10285.5	10028.4	9818.59	9556.07	9408.42	9180.64	9070.29	8892.67	8749.01	8558.04	8425.16	8277.95	8202.79	8182.33
780.981	25363.8	18933.1	13422.6	12136.9	12558	13291.5	14310.1	15420	16719.4	17814.4	18901.1	19744.7	20142.7	20303.2	20739.8	20819.3	20420.8	19957.1	19358.9	18714.9	18121.8	17628.6	17013.6	16306.3	15671.5	14992.1	14393.6	13723.5	13197.6	12749.4	12348.3	11924.9	11578.3	11241.6	10936.4	10649	10383.1	10166.4	9893.92	9741.82	9505.28	9389.9	9206.08	9056.45	8857.88	8719.8	8566.32	8488.34	8466.9
781.728	26128.7	19153.7	13528.3	12215	12639.1	13388.7	14435.5	15585.3	16936.1	18085.8	19232.3	20132.2	20577.3	20774.1	21256.2	21364	20979.8	20525.4	19930.4	19283.1	18687.2	18191.1	17567.7	16845.8	16197.6	15502.1	14888.7	14200	13660.3	13198.5	12786.8	12349.8	11992.3	11644.2	11329.6	11031.8	10756.9	10533.2	10250.4	10093.7	9847.95	9727.47	9537.14	9381.32	9174.77	9031.21	8871.23	8790.25	8767.86
782.474	26894.7	19362.3	13625.4	12285.6	12712.5	13477.7	14552.4	15741.8	17144	18348.8	19556.2	20514	21008.1	21243.2	21773.1	21911.5	21543.9	21100.9	20511.1	19862.2	19265.3	18767.7	18137.2	17401.6	16740.9	16030	15402.1	14694.9	14141.7	13666.5	13244.3	12793.8	12425.3	12065.8	11741.6	11433.3	11149.4	10918.3	10624.9	10463.5	10208.2	10082.6	9885.43	9723.23	9508.35	9359.09	9192.37	9108.21	9084.92
783.22	27660.9	19558.8	13714	12348.6	12778.2	13558.4	14660.6	15889.3	17342.9	18603.4	19872.5	20889.8	21434.8	21710.3	22290.4	22461.7	22112.9	21683.4	21101	20452.2	19856.1	19358.6	18722.2	17973.9	17301.7	16576	15934.3	15209	14642.5	14154.1	13721.5	13257.6	12878.2	12507.1	12173.2	11854.3	11561.3	11322.5	11018.4	10852.2	10586.9	10456.1	10251.8	10083	9859.46	9704.22	9530.58	9443.05	9418.88
783.966	28425.8	19742.7	13794.1	12404	12836	13630.9	14760	16027.8	17532.5	18848.9	20180.7	21258.8	21856.4	22174.3	22806.9	23013.3	22685.7	22272.1	21699.2	21052.2	20459	19963.1	19322.2	18562.4	17879.6	17139.9	16484.9	15741.9	15162.4	14661.1	14218.4	13741.2	13350.9	12968.2	12624.5	12295	11992.8	11746.1	11431.1	11259.9	10984.3	10848.3	10636.5	10461	10228.4	10067	9886.16	9795.09	9770.1
784.712	29187.5	19913.8	13865.5	12451.9	12886.1	13695	14850.5	16156.8	17712.3	19084.8	20480	21620.1	22272	22634.4	23321.7	23565.4	23261.2	22865.9	22304.6	21661.2	21072.9	20580.4	19936.3	19166.2	18474.1	17721.2	17053.5	16293.3	15701.3	15187.3	14734.8	14244.5	13843.5	13449.3	13095.6	12755.4	12444.1	12189.2	11863.1	11686.8	11400.5	11259.3	11039.8	10857.2	10615.4	10447.5	10259.4	10164.6	10138.8
785.458	29944.3	20071.8	13928.2	12492.2	12928.4	13750.8	14932	16276.2	17882	19310.6	20769.7	21972.9	22680.6	23089.3	23833.5	24116.8	23838.3	23463.5	22916.1	22278.2	21697	21209.6	20563.7	19784.7	19084.4	18319.2	17639.7	16862.7	16258.7	15732.3	15270.4	14767.2	14355.8	13949.9	13586.3	13235.6	12915	12651.8	12314.4	12133	11835.6	11689.2	11461.6	11272	11020.5	10846	10650.3	10551.7	10525.2
786.204	30694.4	20216.4	13982.2	12524.9	12962.9	13798.2	15004.4	16385.8	18041.3	19525.8	21049.1	22316.5	23081.4	23538.3	24341.3	24666.2	24415.8	24063.8	23532.6	22902.1	22330.1	21849.6	21203.5	20416.9	19709.6	18933.2	18242.7	17449.6	16834.1	16295.8	15824.9	15309.1	14887.4	14470.1	14096.4	13735.2	13405.4	13133.7	12784.9	12598.3	12289.5	12138	11902.1	11705.2	11443.8	11262.4	11059.1	10956.4	10929.2
786.95	31436	20347.4	14027.4	12550.1	12989.6	13837.1	15067.5	16485.4	18189.8	19730	21317.8	22650	23473.4	23980.1	24843.8	25212.5	24992.4	24665.5	24152.7	23531.7	22971	22499.2	21854.5	21061.9	20349	19562.3	18861.8	18053.2	17426.8	16877.1	16397.6	15869.7	15438	15009.3	14625.6	14254	13915.1	13634.7	13274.5	13082.7	12762.1	12605.5	12361	12156.7	11885.2	11696.7	11485.6	11378.7	11350.9
787.696	32167.3	20464.7	14063.9	12567.8	13008.6	13867.7	15121.4	16574.9	18327.3	19922.7	21574.9	22972.6	23855.7	24413.7	25340	25754.3	25566.8	25267.4	24775.2	24165.6	23618.5	23157.3	22515.5	21718.5	21001.4	20205.7	19496	18672.7	18036.1	17475.4	16987.9	16448.3	16007	15567	15173.4	14791.5	14443.7	14154.4	13782.8	13585.7	13253.1	13091.5	12838.1	12626.3	12344.4	12148.7	11929.7	11818.5	11790
788.442	32886.6	20568	14091.6	12578	13019.9	13889.8	15165.9	16654	18453.5	20103.4	21820	23283.5	24227.3	24838.2	25828.6	26290.6	26137.7	25868	25398.7	24802.5	24271.3	23822.6	23185.4	22385.4	21665.7	20862.1	20144.3	19307.1	18661	18090.1	17595.1	17044.2	16593.7	16142.7	15739.2	15347.3	14990.6	14692.4	14309.4	14107	13762	13595.6	13333.1	13113.7	12821.2	12618.1	12391.1	12275.4	12246.4
789.187	33591.1	20657.3	14110.7	12580.9	13023.6	13903.6	15201.1	16722.7	18568	20271.7	22052.2	23581.8	24586.8	25251.8	26307.8	26819.1	26703	26465.2	26021	25440.1	24927	24492.7	23861.8	23060.6	22339.7	21529.4	20804.7	19954.6	19299.7	18719.2	18217.4	17655.8	17196.5	16734.8	16321.6	15919.9	15554.6	15247.3	14852.9	14645.3	14287.8	14116.6	13844.7	13617.7	13314.5	13103.9	12868.8	12748.6	12719
789.933	34280.9	20732.5	14121.1	12576.5	13019.8	13909.2	15227	16780.9	18670.9	20427.5	22271.5	23867.3	24934.5	25654.8	26777.7	27340.1	27262.8	27059.2	26642.2	26078.8	25586	25168	24545.2	23744.5	23024	22208.3	21477.8	20615.6	19952.8	19363.5	18855.4	18283.8	17816.1	17344	16921.2	16510	16136.3	15820	15414.2	15201.4	14831.2	14655.4	14373.9	14139.1	13825.1	13606.8	13363.6	13238.7	13208.7
790.678	34952.5	20793.5	14123	12564.9	13008.6	13906.5	15243.6	16828.6	18761.7	20570.1	22476.9	24138.7	25268.3	26044.9	27235.9	27850.9	27814.2	27646.8	27259.2	26715.2	26244.9	25845.2	25232.1	24433.6	23715.1	22895.4	22160.3	21287.2	20617.3	20020	19506.4	18925.4	18449.9	17967.8	17535.7	17115.3	16733.3	16408	15991	15773.2	15390	15209.7	14918.4	14675.9	14351	14125	13873.6	13744	13713.5
791.424	35605.9	20840.5	14116.5	12546.3	12990	13895.7	15250.9	16865.7	18840.6	20699.7	22668.4	24396	25588.5	26422.4	27682.4	28351.5	28357.4	28228.2	27872.1	27349.5	26904	26524.4	25922.8	25128.3	24413.6	23591.3	22852.8	21969.7	21293.7	20689.2	20170.9	19581.1	19098.4	18606.7	18165.4	17736.3	17346.4	17012.1	16584.1	16361.2	15964.9	15780.3	15479.1	15228.9	14892.9	14659.1	14399.5	14265.1	14234.3
792.169	36237.9	20873.2	14101.6	12520.7	12964.3	13876.8	15249.1	16892.1	18907.1	20815.5	22845.1	24637.9	25893.4	26785.1	28114.9	28839.3	28889.5	28800.4	28477.8	27978.4	27559.8	27202.3	26613.9	25825.2	25115.8	24292.3	23551.9	22659.9	21978.8	21368	20845.9	20248.1	19758.8	19258	18807.8	18370.3	17972.8	17629.6	17190.7	16963	16553.5	16364.8	16053.5	15795.6	15448.5	15207	14939.2	14800	14768.8
792.914	36847.7	20892	14078.5	12488.3	12931.5	13850.1	15238.1	16907.9	18961.3	20917.5	23006.9	24864.1	26182.5	27132.7	28532.8	29313.7	29409.7	29362.5	29075.4	28601.2	28211.6	27878	27304.5	26523.5	25821.1	24997.9	24256.8	23357.2	22671.9	22055.9	21530.7	20925.8	20430.5	19921.1	19462.4	19017	18612.3	18260.3	17810.8	17578.3	17155.6	16963	16641.4	16375.9	16017.8	15768.4	15492.6	15348.4	15316.9
793.659	37433.8	20896.8	14047.3	12449.3	12891.7	13815.7	15218.1	16913.2	19003.2	21005.6	23153.3	25074.2	26455.3	27464.2	28935.1	29773.4	29916.8	29913.3	29663.4	29216.3	28857.8	28549.8	27993	27221.5	26527.9	25706.4	24966.1	24060	23371.7	22751.3	22224	21612.7	21112.3	20594.7	20127.9	19675.1	19263.5	18902.8	18443	18206	17770	17573.7	17241.8	16968.7	16599.7	16342.4	16058.6	15909.5	15877.7
794.404	37994.7	20887.8	14008.2	12403.7	12845.2	13773.6	15189.2	16908	19032.6	21079.6	23284	25267.5	26710.9	27778.8	29320.7	30217.2	30409.3	30451.1	30240.2	29821.9	29496.5	29216	28677.6	27917.4	27234.3	26416.1	25677.9	24766.6	24076.3	23452.7	22924.1	22307.5	21802.5	21277.5	20803	20343.2	19925.2	19556.1	19086.3	18844.9	18395.7	18195.9	17853.6	17573	17193.1	16928.1	16636.3	16482.4	16450.3
795.149	38529	20865.1	13961.3	12351.8	12792.2	13724.1	15151.5	16892.3	19049.6	21139.3	23398.8	25443.7	26948.7	28075.7	29688.5	30644	30886	30974.5	30804.3	30416.6	30126.2	29874.8	29356.5	28609.5	27938.6	27125.2	26390.5	25475.4	24784.3	24158.4	23629.6	23008.4	22499.7	21967.9	21486.1	21020	20596	20218.7	19739.2	19493.7	19031.3	18828.3	18475.5	18187.6	17796.9	17524.3	17224.7	17065.9	17033.5
795.894	39035.5	20829	13906.9	12293.7	12732.6	13667.3	15105.1	16866.3	19054.1	21184.6	23497.4	25602.3	27168.2	28354	30037.5	31052.5	31345.5	31482.2	31354.2	30998.7	30745.1	30524.5	30027.9	29295.9	28638.9	27831.9	27102.2	26184.5	25493.7	24866.7	24338.6	23714	23202.4	22664.4	22175.7	21703.9	21274.5	20889.3	20400.4	20151	19675.5	19469.6	19106.4	18811.2	18410	18129.7	17822.5	17658.9	17626.3
796.639	39512.9	20779.6	13845.1	12229.6	12666.9	13603.4	15050.3	16830	19046.3	21215.6	23579.6	25742.9	27368.8	28613.1	30367	31441.6	31786.6	31972.5	31888.3	31566.6	31351.5	31163.3	30690	29974.8	29333.5	28534.3	27811	26892.2	26202.9	25576	25049.6	24422.4	23908.8	23365.4	22870.4	22393.5	21959.1	21566.2	21068.5	20815.6	20327.1	20118.4	19744.8	19442.5	19031	18743.3	18428.5	18260.2	18227.4
797.384	39960.1	20717.2	13776.1	12159.8	12595.1	13532.5	14987.3	16783.7	19026.3	21232.1	23645.3	25865.2	27549.9	28852.3	30675.8	31810.4	32208	32444.4	32405.1	32118.7	31943.8	31789.5	31341.1	30644.4	30020.4	29230.6	28515.3	27596.6	26910	26284.3	25760.8	25132.1	24617.2	24069.1	23568.3	23087	22648.2	22248.1	21741.9	21485.7	20984.4	20773.4	20389.3	20080.2	19658.6	19363.6	19041.6	18868.6	18835.6
798.129	40376	20642.2	13700.2	12084.3	12517.4	13455	14916.1	16727.5	18994	21234.2	23694.2	25968.8	27711.1	29070.9	30963.2	32157.7	32608.6	32896.3	32903.2	32653.5	32520.3	32401.3	31979.3	31302.9	30697.8	29919	29213	28296	27613.2	26990	26470.2	25841.1	25325.9	24774	24268	23782.9	23340.2	22933.3	22419.2	22160	21646.1	21433	21038.6	20722.9	20291.4	19989.3	19660.2	19482.7	19449.5
798.873	40759.2	20554.8	13617.6	12003.5	12434.3	13371.1	14837.2	16661.6	18949.7	21222	23726.4	26053.6	27851.9	29268.1	31228.1	32482.1	32986.8	33326.5	33380.5	33168.8	33078.6	32996.3	32602	31947.6	31363	30596.6	29901.5	28987.5	28309.8	27690.3	27175.3	26546.9	26032.3	25477.2	24966.7	24478.6	24032.6	23619.2	23097.7	22836	22309.8	22094.7	21690.3	21368.1	20927.2	20618.3	20282.3	20100.4	20067
799.618	41110	20455.3	13528.5	11917.5	12345.6	13280.9	14750.5	16586.1	18893.5	21195.5	23741.9	26119.4	27972.2	29443.9	31470.6	32783.8	33342.5	33734.9	33837.1	33664.6	33618.8	33574.3	33209.2	32578.4	32015.9	31263.6	30580.7	29671.1	28999.8	28385.1	27876.1	27249.4	26736.3	26179	25664.5	25174.2	24725.4	24306.2	23777.7	23513.8	22975.6	22759	22344.5	22016.1	21566.1	21250.6	20908.1	20721.9	20688.3
800.362	41426.6	20344.2	13433.2	11826.6	12251.8	13184.8	14656.5	16501.4	18825.7	21154.9	23740.5	26166.1	28071.5	29597.5	31689.2	33061	33673.8	34119.3	34270.4	34138.1	34137.7	34132.3	33797.6	33192	32653.1	31916.1	31247	30343.2	29679.5	29070.9	28568.9	27945	27434.3	26875.8	26358	25866	25415.3	24990.5	24455.8	24190	23640.1	23422.3	22998	22663.8	22205.1	21883.2	21534.4	21344.1	21310.3
801.107	41709.3	20221.6	13331.9	11730.9	12152.9	13082.8	14555.2	16407.6	18746.4	21100.3	23722.6	26193.7	28149.9	29728.8	31884.1	33313.8	33980.8	34479.7	34680.3	34589.2	34635.5	34670.1	34367.2	33788.2	33274.5	32554.3	31900.3	31003.8	30348.9	29747.7	29253.8	28633.7	28126.5	27567.4	27047	26554.3	26102.1	25672.5	25132	24864.9	24303.7	24084.9	23650.9	23311.1	22844.2	22516.3	22161.5	21967.3	21933.3
801.851	41956.8	20088.3	13225	11630.7	12049.4	12975.4	14447.2	16305.1	18656	21032	23688	26202.1	28206.9	29837.2	32054.1	33540.8	34261.6	34814.1	35064.7	35015.6	35109.3	35184.8	34914.7	34363.9	33876.6	33174.7	32537.1	31649.3	31004.4	30411.7	29926.9	29311.9	28809.1	28250.4	27728.1	27235.4	26782.5	26348.5	25802.9	25534.8	24962.7	24743.4	24300	23954.9	23480.2	23146.6	22786.2	22588.3	22554
802.595	42169.1	19944.5	13112.7	11526.4	11941.5	12862.7	14332.6	16194.1	18554.6	20950.2	23637.1	26191.3	28242.6	29922.6	32199.3	33741.8	34516.1	35122.1	35423	35416.7	35558.5	35675.7	35439.5	34918.2	34458.7	33776.4	33156.6	32278.9	31645.2	31062.3	30587.7	29978.8	29481.3	28923.9	28400.5	27908.5	27455.5	27017.8	26467.8	26199.1	25616.6	25396.9	24944.5	24594.4	24112.4	23773.5	23407.8	23206.4	23171.9
803.339	42346	19790.6	12995.2	11418	11829.3	12745.1	14211.7	16074.9	18442.6	20855.2	23570	26161.6	28257	29985	32319.2	33916.3	34743.6	35402.8	35754.2	35791.3	35981.9	36141.5	35940.2	35449.6	35019.2	34357.8	33757.2	32890.8	32269.5	31697.5	31234.2	30632.6	30141.3	29586.2	29062.4	28572	28119.5	27678.6	27124.8	26856.1	26263.6	26044	25582.7	25228.1	24739.3	24395.5	24024.8	23820.2	23785.4
804.084	42487.5	19626.9	12872.7	11305.6	11712.9	12622.6	14084.5	15947.6	18320.1	20747	23486.8	26112.9	28250.1	30024.1	32413.6	34064	34943.7	35655.9	36057.9	36138.9	36378.8	36581.5	36415.9	35957.4	35557.3	34918.1	34337.8	33484.3	32876.5	32316.7	31865.7	31272.4	30788.3	30236.4	29712.9	29224.9	28773.7	28330.3	27773.3	27505.1	26903.1	26683.8	26214	25855.2	25360.1	25011.8	24636.6	24428.9	24393.9
804.828	42593.1	19454.4	12745.7	11189.9	11593	12495.8	13951.8	15813	18187.7	20626.4	23388	26045.5	28222	30040	32482.3	34184.2	35115.4	35880	36332.5	36457.7	36747.2	36993.3	36864.2	36438.8	36070	35454.1	34895.5	34056	33463	32916.5	32478.7	31894.8	31418.9	30871.1	30348.6	29863.8	29414.6	28969.3	28409.9	28142.5	27531.7	27313	26835.1	26472.4	25971.7	25619.3	25239.9	25029.5	24994.2
805.571	42663.1	19273.4	12614.7	11071	11469.7	12365	13813.9	15671.3	18046	20493.7	23274.1	25959.9	28172.9	30032.6	32525	34276.8	35258.5	36074.8	36577.4	36746.9	37086.1	37375.9	37284	36892.6	36556.1	35964.7	35428.8	34604.7	34027.4	33495.3	33071.7	32498.3	32031.4	31488.6	30968.1	30487.2	30040.6	29594.1	29033	28767	28147.8	27930.1	27444.4	27078.3	26572.6	26216.5	25833.4	25620.5	25584.9
806.315	42697.8	19084.1	12479.5	10948.9	11343	12230.2	13670.7	15522.6	17894.9	20349	23145	25856.1	28102.9	30002.2	32542.1	34341.9	35372.9	36240.2	36792.6	37006.6	37395.7	37729.4	37675.2	37318.8	37015.7	36449.8	35937.7	35130.2	34569.8	34053.2	33644.8	33082.9	32626	32089.1	31571.2	31095.1	30651.9	30204.8	29642.6	29378.5	28751.7	28535.2	28042.2	27673	27162.9	26803.6	26417.1	26202.1	26166.1
807.059	42697.5	18887.2	12340.7	10824	11213.3	12091.8	13522.7	15367.4	17734.9	20192.8	23001.4	25734.6	28012.5	29948.9	32533.4	34379.3	35458.4	36375.7	36977.4	37235.8	37674.6	38052.3	38036.4	37715.9	37446.8	36907.5	36420.3	35630.6	35088	34588	34195.8	33646.4	33200.3	32670.2	32155.7	31685.1	31245.9	30799	30236.6	29974.8	29340.9	29125.9	28626	28254.1	27740.3	27378.3	26988.8	26772	26735.6
807.803	42662.5	18683.1	12198.4	10696.6	11080.9	11950.1	13370.3	15206	17566.5	20025.7	22843.7	25595.7	27901.8	29872.9	32499.1	34388.9	35514.8	36481	37131.2	37434	37922.3	38343.9	38366.6	38082.6	37848.5	37336.6	36875.2	36104.5	35580.7	35098.4	34723.1	34187.2	33752.9	33230.5	32720.1	32255.8	31821.3	31375.3	30813.2	30554.3	29913.9	29700.8	29194.5	28820.3	28303.3	27939.1	27547.2	27328.8	27292
808.546	42593.5	18472.8	12053.3	10567	10946.2	11805.5	13214	15039.1	17390.4	19848.2	22672.5	25440.2	27771.6	29774.8	32439.5	34371	35542.1	36555.8	37253.8	37600.6	38137.8	38603.2	38664.7	38417.9	38219.2	37735.6	37300.9	36550.1	36046.1	35582.4	35224.9	34703.4	34281.6	33767.7	33262.4	32805.1	32375.9	31931.4	31370.4	31114.9	30468.8	30257.7	29745.4	29369.5	28850	28484.1	28090.1	27870.5	27833.3
809.29	42491	18256.2	11905.1	10435.1	10809.1	11658.1	13053.7	14866.7	17206.6	19660.5	22487.9	25268.1	27621.9	29654.6	32354.8	34325.8	35540.4	36600.4	37345.2	37735.6	38321.4	38830.3	38930.8	38721.7	38559	38104.5	37697.4	36967.7	36484.3	36040.1	35701.2	35195.1	34786.6	34282.1	33782.5	33332.9	32909.8	32467.6	31908.4	31656.7	31005.5	30796.8	30279	29901.7	29380.4	29013.3	28617.7	28397.1	28359.5
810.034	42355.8	18034	11754.5	10301.5	10670.1	11508.2	12890	14689.3	17015.7	19463.2	22290.8	25080.2	27453.4	29513	32245.5	34253.4	35509.9	36614.7	37405.3	37838.8	38472.5	39024.4	39164	38993	38866.8	38442.1	38063.3	37355.6	36893.7	36469.9	36150.3	35660.3	35266	34771.7	34278.5	33837.4	33420.9	32981.7	32425	32177.6	31522	31316	30793.3	30414.9	29892.5	29524.8	29127.9	28906.8	28868.7
810.777	42188.9	17807.2	11601.9	10166.4	10529.5	11356.4	12723.4	14507.6	16818.4	19257.3	22082	24877.3	27267	29350.7	32112.2	34154.5	35451	36598.9	37434	37910	38590.7	39185.1	39363.6	39230.9	39141.5	38747.1	38397.2	37712.5	37272.7	36870.1	36570.5	36097.5	35718	35234.7	34748.7	34316.7	33907.5	33471.9	32918.4	32675.8	32016.5	31813.4	31286.3	30907.3	30384.5	30016.6	29619	29397.7	29359
811.52	41991.1	17576	11447.5	10030	10387.4	11202.8	12554.1	14321.8	16615.1	19042.9	21861.7	24659.9	27063.1	29168.1	31955.2	34029.5	35363.9	36553.3	37431.7	37949.3	38676.1	39312.4	39529.7	39435.4	39383	39019.5	38699.1	38038.1	37621.3	37240.5	36961.6	36506.4	36142.3	35670.8	35192.6	34770.4	34369.1	33937.8	33388.2	33150.9	32488.6	32288.6	31757.6	31378.5	30855.8	30488.4	30090.5	29869.2	29830
812.263	41763.6	17340.8	11291.4	9892.56	10244.2	11047.5	12382.4	14132.2	16406.2	18820.6	21630.7	24428.6	26842.3	28965.9	31775.4	33878.8	35249.3	36478.3	37398.5	37956.9	38728.8	39406.1	39662	39606.2	39591	39258.7	38968.4	38331.9	37938.6	37580.4	37322.7	36886	36538	36078.9	35609.3	35197.5	34804.6	34378.3	33833.3	33601.7	32937.1	32740.5	32206.1	31827.3	31305.6	30939	30541.3	30320.4	30280.7
813.007	41507	17102	11133.8	9754.02	10099.8	10890.8	12208.4	13939.1	16192	18590.8	21389.3	24183.8	26605	28744.4	31572.9	33703	35107.4	36374.1	37334.8	37933	38748.8	39466.5	39760.6	39743.4	39765.3	39464.7	39204.9	38593.6	38224.5	37889.5	37653.6	37235.9	36904.7	36458.8	35998.4	35597.6	35213.7	34793.1	34253.3	34027.8	33361.7	33168.7	32631.5	32253.4	31733.2	31368.1	30970.9	30750.8	30710.5
813.75	41223.2	16860.7	10975.4	9615.04	9954.84	10733.3	12032.9	13743.4	15973.4	18354.6	21138.7	23926.8	26352.6	28505	31349.2	33503.1	34939.2	36241.7	37241.1	37878.1	38736.6	39493.5	39825.3	39846.4	39905.4	39636.6	39407.6	38822.2	38477.6	38166.4	37952.7	37554.8	37240.7	36808.6	36358.1	35968.9	35594.5	35180.1	34646.2	34427.3	33760.3	33571.1	33031.7	32654.6	32136.7	31773.5	31377.4	31158.4	31117.4
814.493	40913.2	16617.1	10816.3	9475.64	9809.41	10575.1	11856	13545.1	15750.8	18112.2	20879.4	23658.1	26085.6	28248.3	31104.8	33279.8	34745.4	36081.5	37118	37792.6	38692.4	39487.5	39856.5	39915.6	40011.5	39774.7	39576.8	39017.7	38698.2	38411.2	38220	37842.3	37546	37128.3	36688.2	36311	35946.7	35539.3	35011.7	34799.8	34132.7	33947.5	33406.4	33030.8	32515.7	32155.1	31760.3	31542.8	31501.2
815.236	40578.3	16371.7	10656.8	9336.05	9663.73	10416.4	11678	13344.8	15524.6	17864.4	20612	23378.5	25804.9	27975.1	30840.5	33033.8	34526.8	35894.4	36966.2	37677.2	38616.8	39448.8	39854.3	39951.2	40083.6	39878.9	39712.2	39179.9	38885.8	38623.4	38455.1	38098.3	37820.1	37417.2	36988.2	36623.6	36269.7	35869.8	35349.3	35144.8	34478.2	34297.1	33754.9	33381.2	32869.6	32512	32119.1	31903.3	31861.1
815.979	40219.9	16125	10497	9196.48	9518.01	10257.5	11499.4	13142.9	15295.3	17611.7	20337.4	23088.8	25511.3	27686.3	30557.4	32766.2	34284.1	35681.1	36786.4	37532.4	38510.2	39378.1	39819.3	39953.4	40122.1	39949.4	39814	39308.9	39040.4	38803	38657.8	38322.1	38062.5	37675	37257.7	36906	36563.1	36171.2	35658.2	35461.5	34796.2	34619.4	34076.7	33705.2	33197.7	32843.7	32452.9	32239.2	32196.3
816.721	39840.1	15877.9	10337.5	9057.33	9372.69	10098.9	11320.5	12939.9	15063.8	17355.1	20056.5	22790.2	25206.2	27383.2	30256.7	32478.3	34018.9	35443	36579.8	37359.3	38373.8	39276	39752.1	39922.9	40127.1	39986.4	39882.2	39404.5	39161.9	38949.7	38827.8	38513.6	38272.8	37901.1	37495.8	37157.5	36825.9	36442.6	35937.8	35749.1	35085.7	34913.4	34370.7	34001.8	33499	33149	32760.9	32549.4	32505.9
817.464	39439.4	15630.1	10178.1	8918.43	9227.57	9940.33	11141.3	12735.8	14830	17094.6	19769.4	22482.8	24889.5	27066	29938.8	32170.4	33731.3	35180.3	36346.8	37158.4	38207.8	39143	39653.2	39859.9	40099.3	39990.2	39917.2	39467.3	39250.8	39063.8	38965.4	38673	38451.3	38095.9	37703.2	37378.5	37058.7	36684.5	36188.3	36007.9	35347.1	35179.4	34637.3	34271.4	33773.9	33428.4	33043.2	32834.4	32790.3
818.207	39019.7	15382.5	10019.3	8780.15	9083.06	9782.35	10962.3	12531.3	14594.7	16830.9	19477.1	22167.8	24562.8	26736.2	29605	31843.9	33422.8	34894.4	36088.6	36930.8	38013.2	38980.1	39523.2	39765.2	40039.1	39961.5	39919.5	39497.4	39306.9	39145.4	39070.6	38800.2	38597.8	38259	37879.2	37568.6	37260.8	36896.1	36409	36237.3	35579.8	35416.8	34875.8	34513.2	34021.5	33680.9	33299.1	33093.3	33048.5
818.949	38583.4	15135.8	9861.55	8642.88	8939.55	9625.36	10784.1	12326.9	14358.6	16565.2	19180.9	21846.5	24227.3	26395.2	29257.1	31500.5	33095	34586.9	35806.8	36677.9	37791.5	38788.3	39363.4	39639.7	39947.3	39900.7	39889.4	39495.2	39330.7	39194.7	39143.3	38895.1	38712.1	38390.1	38023.8	37727.3	37431.8	37077.2	36599.6	36436.8	35783.1	35625	35085.7	34726.6	34241.3	33906.1	33528	33325.4	33279.9
819.692	38130.8	14889.9	9704.59	8506.42	8796.86	9469.19	10606.4	12122.6	14121.6	16297.3	18880.6	21519	23883.3	26043.1	28895.1	31140.4	32748.3	34258.2	35501.6	36400.1	37543.1	38568.3	39174.2	39484	39824.4	39808.4	39827.5	39461.2	39322.7	39212.1	39184.1	38958.2	38794.8	38489.8	38137.2	37855.3	37572.4	37228.1	36760.5	36606.9	35957.6	35804.4	35267.3	34912.1	34433.6	34104.3	33730.2	33531	33484.9
820.434	37664.9	14645.8	9549.08	8371.31	8655.54	9314.45	10430	11919.1	13884.9	16028.6	18577.9	21186.9	23532.5	25682	28521.3	30766	32384.8	33910.3	35175.3	36099.4	37269.8	38321.7	38957.1	39299.4	39671.7	39685.7	39734.7	39396.1	39283.5	39198.1	39193.4	38989.7	38845.8	38558.1	38219.5	37952.2	37682.1	37348.6	36891.2	36746.9	36102.7	35954.5	35420.1	35069.1	34597.9	34274.8	33905	33709.6	33662.8
821.177	37186	14403.2	9394.83	8237.35	8515.41	9160.94	10254.7	11716.4	13648.2	15758.9	18272.5	20850.3	23175.1	25311.9	28135.8	30377.2	32004.8	33543.7	34828.2	35776.2	36972	38049	38712.7	39086.4	39489.7	39533.2	39611.7	39300.6	39213.6	39153.3	39171.6	38990.1	38865.8	38595.5	38271.2	38018.6	37761.5	37439.1	36992.4	36857.6	36218.9	36075.8	35544.6	35198	34734.5	34418.1	34052.9	33861.4	33814
821.919	36697.2	14163.3	9242.45	8105.07	8376.99	9009.28	10081.2	11515.3	13412.7	15489.4	17966.2	20511	22812.9	24935.1	27740.8	29976.7	31610.7	33160.7	34462.6	35432.7	36651.9	37752.2	38442.9	38846.7	39279.9	39352.1	39459.5	39175.7	39114	39078.3	39119.4	38960.1	38855.2	38602.3	38292.5	38054.6	37810.6	37499.5	37063.8	36938.6	36306	36168	35640.5	35298.6	34843.2	34533.8	34173.4	33986.1	33938.1
822.661	36199.4	13926	9091.91	7974.43	8240.26	8859.44	9909.53	11315.9	13178.4	15220.5	17659.1	20169.3	22446.5	24552	27337.2	29565	31203.3	32762.2	34079.3	35069.8	36310.4	37432.2	38148.6	38581.4	39043.2	39143.4	39279	39022.2	38985.4	38974.1	39037.6	38900.2	38814.5	38579.1	38283.9	38060.8	37830.1	37530.5	37106	36990.5	36364.5	36231.6	35708.2	35371.3	34924.4	34622.2	34267	34084	34035.5
823.403	35694.4	13691.7	8943.39	7845.56	8105.37	8711.6	9739.95	11118.5	12945.9	14952.5	17351.9	19826.1	22076.9	24163.8	26926	29143.5	30784	32349.5	33680	34688.9	35948.9	37090.4	37831	38291.6	38781	38908.3	39071.3	38841.1	38828.7	38841.4	38926.9	38811.1	38744.6	38526.5	38246.1	38037.8	37820.3	37532.5	37119.4	37013.7	36394.7	36267	35748.2	35416.3	34978.3	34683.7	34333.8	34155.4	34106.3
824.145	35183.7	13460.7	8797.05	7718.6	7972.47	8565.93	9572.65	10923.3	12715.5	14686.2	17045.5	19482.2	21705.1	23771.5	26508.6	28713.6	30354.1	31924.2	33265.8	34291.5	35568.8	36728.3	37491.7	37978.6	38494.3	38647.9	38837.6	38633.4	38645	38681.2	38788.2	38693.9	38646.1	38445.3	38179.7	37986.1	37781.9	37506	37104.4	37008.7	36397.1	36274.5	35760.7	35434.1	35005.2	34718.5	34374.2	34200.4	34150.8
824.887	34669	13233.4	8653.05	7593.66	7841.67	8422.58	9407.85	10730.7	12487.5	14421.9	16740.3	19138.5	21331.9	23376.3	26086.1	28276.6	29915.2	31487.6	32838.5	33879.1	35171.6	36347.3	37132	37644	38184.6	38363.5	38579.1	38400.4	38435.5	38494.5	38622.5	38549.2	38519.9	38336.2	38085.5	37906.4	37715.5	37451.6	37061.8	36975.9	36372.1	36254.7	35746.2	35425.1	35005.6	34727.1	34388.4	34219.5	34169.4
825.629	34152	13009.9	8511.53	7470.87	7713.11	8281.7	9245.73	10540.9	12262.4	14160.2	16437	18795.7	20958.4	22979.2	25659.8	27833.8	29468.5	31041.3	32399.3	33453.1	34758.9	35949	36753.5	37289.1	37853.3	38056.6	38297.1	38143.3	38201.1	38282.4	38430.9	38378.2	38367	38200.2	37964.2	37799.6	37621.9	37370	36992.1	36916	36320.5	36208.1	35705.4	35389.8	34979.9	34709.8	34377.1	34213.1	34162.5
826.371	33634.2	12790.7	8372.61	7350.31	7586.89	8143.43	9086.48	10354.3	12040.5	13901.5	16136.3	18454.6	20585.5	22581.2	25230.8	27386.5	29015.4	30586.6	31950	33015.1	34332.1	35534.7	36357.6	36915.3	37501.9	37728.4	37992.9	37863.3	37943.3	38046.2	38214.4	38181.8	38188.3	38038.1	37817	37666.5	37501.9	37262.1	36896.1	36829.8	36242.7	36135.4	35638.9	35329	34928.8	34667.3	34340.6	34181.7	34130.7
827.112	33117.7	12576.1	8236.6	7232.25	7463.28	8008.05	8930.47	10171.1	11822.5	13646.6	15839.1	18116.4	20214.5	22183.9	24801	26936.6	28558	30125.7	31492.5	32567.2	33893.5	35106.9	35946.4	36524.8	37132.2	37380.9	37668.3	37562.2	37663.5	37787.3	37974.6	37961.6	37985.3	37851.4	37644.9	37508.3	37356.7	37128.9	36774.8	36718.2	36139.9	36037.5	35547.4	35243.3	34853	34600.2	34279.7	34125.9	34074.6
827.854	32602.8	12365.8	8103.24	7116.43	7342.04	7875.32	8777.42	9991.3	11608	13395.3	15545.3	17781	19845.2	21787.2	24370.3	26484.2	28096.5	29658.7	31027.2	32109.7	33443.3	34665.7	35520.5	36118.1	36744.9	37014.6	37324	37240.6	37362.5	37506.3	37712	37718	37758.5	37640.5	37448.5	37325.6	37186.7	36970.9	36628.8	36581.7	36012.4	35915	35431.6	35133.3	34753.1	34509.2	34194.9	34046.3	33994.7
828.596	32091.5	12160.4	7972.8	7003.11	7223.41	7745.52	8627.69	9815.2	11397.6	13148.2	15255.6	17449.4	19479.1	21392.7	23940.4	26031.2	27632.6	29187.8	30556.1	31644.8	32983.8	34213.5	35081.9	35697.2	36341.9	36631.5	36961.8	36900.2	37042	37205	37428.3	37452.7	37509.3	37407	37229.2	37119.6	36993.3	36789.4	36459.1	36421.4	35861.4	35768.8	35292.4	35000.1	34629.9	34394.9	34087	33943.7	33891.8
829.337	31585.8	11960.2	7845.52	6892.48	7107.62	7618.89	8481.59	9643.23	11191.9	12906.1	14971.1	17122.7	19117.5	21001.7	23513	25579.3	27168.5	28714.9	30081.4	31174.5	32517.1	33752.3	34632.9	35264.4	35925.5	36233.7	36583.7	36543.1	36703.8	36885.2	37125.2	37167.3	37239.5	37152.2	36988.4	36891.9	36777.8	36585.6	36267.1	36238.6	35688	35600.2	35131	34844.5	34484.5	34258.6	33957	33818.9	33766.9
830.079	31085.7	11764.9	7721.14	6784.29	6994.42	7495.17	8338.83	9475.09	10990.6	12668.6	14691.4	16800.8	18760	20614.1	23088	25128.5	26704.1	28240.2	29603.1	30699.2	32043.5	33282.6	34173.8	34819.9	35496	35821.7	36190.3	36169.8	36348.4	36547.3	36803.3	36862.4	36949.5	36876.8	36726.8	36642.8	36540.8	36360	36053.3	36033.9	35492.7	35409.6	34947.8	34667.2	34317.4	34100.5	33805.3	33672.5	33620.4
830.82	30593.8	11575.1	7600.05	6678.89	6884.15	7374.76	8199.89	9311.37	10794.3	12436.7	14417.7	16484.9	18408.3	20231.9	22667.6	24681.2	26241.9	27766.2	29124.2	30221.5	31565.8	32807.1	33707.4	34366.7	35056.2	35398.2	35784.1	35782.7	35978.4	36193.7	36464.7	36540.1	36641.4	36582.8	36446.2	36374.3	36284.1	36114.6	35819.3	35808.7	35277.1	35198.6	34744.4	34469.7	34129.9	33922.2	33633.4	33505.8	33453.6
831.561	30110.4	11390.5	7482.11	6576.16	6776.71	7257.52	8064.65	9151.98	10603.1	12210.4	14150	16175.3	18062.8	19855.2	22252	24237.9	25782.5	27293.7	28645.2	29742.2	31084.9	32326.8	33234.7	33905.6	34607.1	34964	35366.1	35382.8	35594.5	35825.4	36110.6	36201.4	36316.2	36271.2	36147.7	36087.5	36008.5	35850	35566.1	35564.1	35042.1	34968	34521.6	34252.7	33923	33724.3	33441.9	33319.6	33267.4
832.302	29636.8	11211.4	7367.36	6476.12	6672.12	7143.5	7933.16	8996.99	10417	11989.8	13888.7	15872.3	17723.8	19484.8	21842.3	23799.6	25327.1	26823.8	28167.4	29262.7	30602.2	31843.2	32757.2	33438.2	34150.2	34520.8	34937.8	34971.7	35198.5	35443.8	35742.3	35847.7	35975.3	35943.3	35832.4	35783.4	35715.4	35567.6	35294.9	35301	34788.7	34719	34280.4	34017.4	33697.5	33507.8	33231.9	33114.7	33062.6
833.043	29173.8	11037.7	7255.81	6378.78	6570.4	7032.71	7805.46	8846.5	10236.3	11775.3	13634.1	15576.5	17392.1	19121.5	21439.2	23367.2	24876.6	26357.7	27692.2	28784.4	30119	31357.7	32276.4	32966	33687.1	34070.1	34500.8	34550.8	34791.7	35050.4	35361.1	35480.4	35620.1	35600.4	35501.8	35463.4	35406.1	35268.6	35006.8	35020.9	34518.2	34452.7	34022	33764.7	33454.6	33273.9	33004.3	32892.1	32840.2
833.785	28721.8	10869.3	7147.33	6284.02	6471.42	6925.03	7681.43	8700.38	10060.8	11566.6	13386.1	15287.9	17067.8	18765.3	21043.1	22941.2	24431.6	25896.1	27220.2	28307.9	29636.2	30871.1	31793.1	32489.9	33218.6	33612.7	34056	34121	34374.9	34646.1	34968.2	35100.4	35251.4	35243.5	35156.6	35128.4	35081.3	34953.8	34702.6	34724.4	34231.3	34169.8	33747.1	33495.5	33195.1	33023.2	32759.8	32652.7	32601
834.525	28283.3	10706.8	7042.34	6192.22	6375.58	6820.88	7561.57	8559.24	9891.21	11364.9	13146	15007.9	16752.5	18418.3	20656.2	22524.1	23994.8	25441.7	26754.4	27836.3	29157	30386.8	31310.6	32013.2	32748.1	33152.1	33606.6	33685.5	33951.5	34234	34566.4	34710.7	34872.2	34875.2	34799.7	34781	34743.6	34625.7	34384.9	34413.9	33930.3	33872.8	33458.1	33212	32921	32757.8	32500.7	32398.4	32347
835.266	27857.3	10549.5	6940.39	6102.97	6282.46	6719.82	7445.38	8422.53	9727	11169.3	12913	14735.8	16445.4	18079.7	20277.6	22114.9	23565.3	24993.8	26293.9	27369	28680.6	29904	30828.4	31535.4	32275.1	32687.7	33152.2	33244	33520.9	33813.8	34155.5	34311	34482.2	34495.7	34430.9	34421.2	34393.2	34284.4	34053.7	34089.6	33615.4	33561.6	33155	32914.3	32632.4	32477.9	32226.8	32129.3	32078.3
836.007	27445	10397.6	6841.6	6016.38	6192.18	6621.97	7333.02	8290.45	9568.4	10980.3	12687.5	14472.2	16147.3	17750.3	19908.5	21715	23144.6	24553.8	25840.6	26907.5	28208.9	29424.7	30348.4	31058.4	31801.6	32221.6	32694.9	32798.5	33085.3	33387.4	33737.5	33903.3	34083.4	34106.6	34052	34050.8	34031.6	33931.6	33710.5	33753	33288.1	33237.9	32839.3	32603.9	32331	32184.8	31939.8	31846.8	31796.2
836.748	27046.9	10251	6745.93	5932.42	6104.71	6527.28	7224.45	8162.97	9415.43	10797.8	12469.8	14217.2	15858.6	17430.5	19549.4	21325.1	22733.3	24122.7	25395.2	26453	27743.1	28950.1	29871.9	30583.6	31328.9	31755.1	32236	32350.4	32646	32956.3	33313.8	33488.9	33677.1	33709.3	33664.5	33671.1	33660.2	33568.5	33356.8	33405.4	32949.6	32902.9	32512.2	32281.9	32017.7	31879.8	31640.6	31552.1	31502
837.489	26663.4	10109.8	6653.33	5851.04	6020	6435.73	7119.63	8040.07	9268.07	10622	12259.9	13971.1	15579.4	17120.8	19200.8	20945.6	22332.2	23701.3	24958.7	26006.3	27284	28481.2	29399.9	30112.1	30858.3	31289.4	31776.7	31900.9	32204.3	32521.7	32885.6	33069.2	33264.7	33305.2	33269.5	33283.4	33280.3	33196.4	32993.6	33048.1	32601.1	32557.8	32174.9	31949.6	31693.8	31563.8	31330.4	31246.3	31196.7
838.229	26295.3	9973.86	6563.86	5772.31	5938.11	6347.36	7018.64	7921.85	9126.48	10453	12058.2	13734.2	15310.4	16821.7	18863.5	20577.7	21942.3	23290.7	24532.5	25569.1	26833.5	28019.9	28934.3	29645.8	30391.6	30826.5	31319.1	31451.8	31762	32085.5	32454.8	32646	32847.9	32896	32868.8	32889.5	32893.6	32817	32622.8	32682.6	32244.4	32204.2	31829	31608.6	31360.9	31238.6	31010.8	30930.7	30881.9
838.97	25941.9	9842.8	6477.21	5695.94	5858.77	6261.88	6921.13	7807.92	8990.21	10290.4	11864	13506.1	15050.8	16532.8	18536.9	20220.6	21563.2	22890.4	24116	25140.8	26390.9	27565.6	28474.8	29184.3	29928.6	30366.3	30862.9	31003.3	31319.1	31647.8	32021.5	32219.4	32426.9	32481.9	32462.7	32489.4	32500.4	32430.6	32244.6	32309.4	31879.5	31842.3	31474.8	31259	31019.1	30904.3	30681.9	30605.8	30557.7
839.71	25604.2	9716.82	6393.53	5622.08	5782.12	6179.43	6827.29	7698.5	8859.55	10134.5	11677.9	13287.4	14801.7	16254.9	18222.2	19875.8	21196.4	22502.2	23711.1	24723.3	25958.4	27120.6	28023.5	28730.1	29471.7	29911	30410.5	30557.5	30878.1	31210.8	31588.1	31791.8	32004.1	32065.3	32053.4	32085.6	32102.8	32039.3	31861.2	31930.4	31508.7	31474.4	31114.4	30903	30670.5	30562.9	30345.8	30273.5	30226.1
840.45	25281.8	9595.59	6312.61	5550.56	5707.97	6099.81	6736.88	7593.34	8734.2	9985.07	11499.5	13077.6	14562.5	15987.8	17919.1	19543	20841.5	22125.9	23317.7	24316.6	25536.1	26685	27580.6	28283.2	29021.1	29461	29962.4	30115	30439.3	30775.2	31155	31363.6	31580	31646.6	31641.5	31678.6	31701.6	31643.9	31473.1	31546.4	31132.7	31101	30748.3	30541.2	30315.8	30215.1	30003.1	29934.3	29887.8
841.191	24974.2	9478.78	6234.26	5481.2	5636.15	6022.83	6649.69	7492.19	8613.88	9841.71	11328.5	12876.5	14332.9	15731.1	17627.3	19222	20498.6	21761.3	22935.7	23920.8	25123.9	26258.9	27146.4	27844	28577.2	29016.6	29518.8	29676.1	30003.2	30341.3	30722.8	30935.5	31155.1	31226.6	31227.6	31269.1	31297.2	31244.8	31080.9	31158	30751.8	30722.7	30377.1	30174.2	29955.4	29861.3	29654.4	29588.9	29543.2
841.931	24682.1	9366.52	6158.59	5414.1	5566.77	5948.6	6565.84	7395.19	8498.78	9704.7	11165.3	12684.5	14113.6	15485.6	17347.7	18913.8	20168.6	21409.8	22566.6	23537.3	24723.6	25844	26722.6	27414.4	28142	28579.9	29082	29243	29571.9	29911.2	30293.7	30509.5	30731.6	30807.3	30813.9	30859.1	30891.9	30844.2	30686.9	30767.2	30368.4	30341.6	30002.9	29803.9	29591.5	29503.7	29301.5	29239.1	29194.4
842.671	24404.7	9258.47	6085.37	5349.08	5499.63	5876.9	6485.09	7302.05	8388.56	9573.67	11009.4	12501.2	13904.1	15250.7	17079.8	18618	19851.2	21071	22210	23165.9	24335	25440.4	26309.2	26994.4	27715.5	28151.1	28652	28815.9	29145.6	29485.4	29867.9	30086.1	30310	30389.2	30400.7	30449.1	30486	30442.6	30291.4	30374.5	29982.7	29958.2	29626.2	29430.8	29224.5	29142.6	28945	28885.5	28841.9
843.411	24141.8	9154.41	6014.5	5286.04	5434.63	5807.6	6407.28	7212.62	8283.05	9448.43	10860.6	12326.4	13704.2	15026.4	16823.5	18334.5	19546.5	20745	21866.2	22806.9	23958.4	25048.3	25906.8	26584.6	27298.3	27730.7	28229.6	28395.4	28725.3	29064.6	29446.3	29666.2	29891.1	29973.2	29989	30040	30080.6	30041	29895.4	29981	29595.9	29573.5	29248	29056.1	28855.4	28779.1	28585.9	28529.1	28486.5
844.151	23893	9054.13	5945.84	5224.88	5371.66	5740.6	6332.3	7126.73	8182.03	9328.76	10718.8	12159.8	13513.7	14812.4	16578.8	18063.2	19254.4	20431.9	21535.2	22460.5	23594.1	24668.2	25515.7	26185.3	26891	27319.4	27815.4	27982.4	28311.5	28649.6	29029.7	29250.5	29475.8	29560.1	29579.7	29632.9	29676.6	29640.2	29499.9	29587.5	29208.7	29188.3	28869	28680.4	28485	28414	28225.1	28170.7	28129.2
844.891	23657.7	8957.39	5879.27	5165.5	5310.62	5675.76	6259.98	7044.2	8085.31	9214.44	10583.5	12001.2	13332.2	14608.6	16345.3	17804.1	18974.7	20131.5	21217.1	22126.7	23242.3	24300.2	25136.2	25797.1	26494	26917.7	27410	27577.3	27904.8	28241	28618.8	28839.8	29064.8	29150.8	29173.5	29228.4	29274.7	29241.1	29105.6	29194.9	28822.2	28803.6	28490.2	28304.7	28114.2	28048.1	27863.3	27811.2	27770.7
845.631	23435.4	8863.96	5814.66	5107.77	5251.37	5612.95	6190.16	6964.84	7992.66	9105.19	10454.7	11850.3	13159.6	14414.5	16122.8	17556.7	18707.4	19843.7	20911.7	21805.5	22902.9	23944.5	24768.5	25420	26107.6	26525.9	27013.7	27180.7	27505.9	27839.4	28214.3	28434.7	28658.8	28746	28771.3	28827.3	28875.8	28844.5	28713.4	28804	28437	28420.1	28112.4	27929.8	27743.9	27682.4	27501.4	27451.3	27412
846.37	23225.6	8773.71	5751.94	5051.67	5193.89	5552.12	6122.77	6888.55	7903.95	9000.89	10332	11706.8	12995.7	14230.1	15911.2	17321.1	18452.4	19568.8	20619.4	21497.3	22576.4	23601.6	24413.1	25054.9	25732.6	26144.8	26627.4	26793.5	27115.6	27445.8	27817.1	28036.4	28259	28346.8	28374.2	28430.8	28481	28451.6	28324.6	28416	28054.4	28039	27736.9	27557	27375.2	27318	27140.7	27092.4	27054.3
847.11	23027.2	8686.15	5690.83	4996.92	5137.89	5492.94	6057.47	6814.93	7818.69	8900.97	10214.8	11570.1	12839.6	14054.6	15709.6	17096.4	18208.7	19305.6	20339	21201	22261.9	23270.5	24069.2	24700.8	25368.1	25773.7	26250.4	26414.8	26733.4	27059.7	27426.8	27644.3	27864.8	27952.7	27981.7	28038.6	28090	28062	27938.6	28030.7	27674.1	27660.2	27363.2	27185.8	27007.9	26954.6	26780.9	26734.1	26697.2
847.849	22839.9	8601.27	5631.32	4943.56	5083.4	5435.45	5994.25	6743.95	7736.86	8805.4	10103.2	11440.1	12691.3	13887.9	15518	16882.7	17976.6	19054.5	20071	20917.1	21959.9	22952	23737.5	24358.6	25015.2	25413.6	25884	26046.1	26360.4	26682.2	27044.6	27259.9	27477.8	27565.4	27595.3	27652.1	27704.4	27677.4	27557.3	27649.5	27297.7	27285.1	26993	26818	26643.6	26593.8	26423.5	26378.1	26342.4
848.589	22662.3	8518.57	5573.13	4891.31	5030.13	5379.33	5932.78	6675.22	7657.96	8713.6	9996.36	11316.1	12550	13729.1	15335.6	16678.9	17755	18814.4	19814.4	20644.6	21669.3	22644.9	23417.1	24027.4	24672.9	25063.7	25527.1	25686.5	25995.9	26312.8	26670	26882.4	27097.2	27184.1	27214.6	27270.9	27323.5	27297.2	27180	27272.1	26924.7	26913.3	26625.8	26453.1	26281.9	26235.4	26068.2	26024	25989.5
849.328	22494.1	8438.01	5516.25	4840.2	4978.11	5324.6	5873.02	6608.69	7581.94	8625.49	9894.25	11197.9	12415.6	13578.2	15162.1	16485.1	17543.9	18585.5	19569.3	20383.8	21390.7	22349.9	23108.6	23707.9	24342	24724.8	25180.7	25336.9	25641	25952.6	26304.1	26513.1	26724.5	26810.2	26840.8	26896.2	26948.9	26922.8	26808.2	26899.9	26556.6	26546.4	26263.3	26092.6	25924.2	25880.6	25716.6	25673.3	25640
850.068	22333.8	8359.13	5460.39	4789.97	4927.06	5270.95	5814.65	6543.96	7508.31	8540.51	9796.19	11084.8	12287.2	13434.2	14996.7	16300.1	17342.3	18366.5	19334.5	20133.6	21122.9	22065.8	22810.8	23398.9	24021.4	24395.9	24843.8	24996.5	25294.8	25600.6	25946	26151.3	26358.8	26443	26473.2	26527.5	26579.8	26553.7	26441.3	26532.3	26192.9	26183.7	25904.7	25735.9	25570.2	25529.1	25368	25325.5	25293.4
850.807	22181.1	8281.86	5405.56	4740.62	4876.99	5218.37	5757.64	6480.98	7436.99	8458.55	9702.03	10976.6	12164.7	13297	14839.1	16123.8	17150.1	18157.5	19110.2	19894	20866	21792.8	22524.1	23100.9	23711.7	24077.7	24517.3	24666	24958.1	25257.9	25596.8	25798	26001.2	26083.6	26113.1	26165.9	26217.6	26191.1	26080.6	26170.7	25834.9	25826.6	25551.4	25384.4	25221	25182.2	25023.8	24981.9	24951
851.546	22034.5	8205.85	5351.52	4691.97	4827.69	5166.65	5701.72	6419.44	7367.58	8379.15	9611.22	10872.6	12047.2	13165.7	14688.4	15955.4	16966.2	17957.6	18895.3	19664.2	20619.2	21530.1	22247.7	22813.2	23412.2	23769.4	24200.4	24344.8	24630.4	24923.8	25256	25452.8	25651.4	25731.7	25760.1	25811.2	25861.8	25834.7	25725.9	25814.7	25482.3	25474.8	25203.2	25037.9	24876.6	24839.7	24684	24642.5	24612.8
852.285	21893.3	8130.83	5298.14	4643.9	4779.04	5115.64	5646.72	6359.11	7299.81	8301.97	9523.35	10772.4	11934.4	13039.7	14544.1	15794.1	16790.2	17766	18689.2	19443.5	20381.8	21277.2	21981.1	22535.3	23122.4	23470.6	23892.8	24032.6	24311.5	24598.3	24923.5	25115.5	25309.3	25387.3	25414.2	25463.4	25512.8	25484.7	25377.3	25464.7	25135.4	25128.6	24860.4	24696.6	24537.1	24501.9	24348.8	24307.6	24279
853.024	21756.3	8056.57	5245.26	4596.28	4730.91	5065.18	5592.47	6299.77	7233.4	8226.66	9437.97	10675.4	11825.5	12918.5	14405.4	15639.3	16621.1	17581.9	18491.3	19231.1	20153.2	21033.4	21723.6	22266.6	22841.9	23181.1	23594.2	23729.3	24001	24281.1	24599.2	24786.2	24974.9	25050.4	25075.5	25122.6	25170.4	25141.2	25035	25120.7	24794.2	24788.3	24523.1	24360.7	24202.9	24169.1	24018.3	23977.3	23949.8
853.763	21622.5	7982.8	5192.76	4549.01	4683.16	5015.14	5538.78	6241.19	7168.06	8152.88	9354.68	10581.2	11720.1	12801.3	14271.7	15490.2	16458.3	17404.8	18300.6	19026.6	19932.8	20798	21474.8	22006.6	22570.1	22900.2	23304.1	23434.3	23698.8	23972	24282.7	24464.5	24648	24720.8	24743.9	24788.7	24834.7	24804.2	24698.9	24782.9	24459	24453.7	24191.4	24030.4	23874	23841.3	23692.9	23651.8	23625.5
854.502	21491	7909.29	5140.49	4501.95	4635.68	4965.38	5485.48	6183.17	7103.52	8080.29	9273.05	10489.2	11617.5	12687.7	14142.2	15346	16301	17233.8	18116.6	18828.9	19719.7	20570.4	21233.8	21754.7	22306.5	22627.6	23022.1	23147.2	23404.3	23670.6	23973.9	24150.3	24328.5	24398.4	24419.2	24461.6	24505.6	24473.7	24369.1	24451.1	24129.8	24125	23865.4	23705.6	23550.6	23518.7	23372.5	23331.4	23306
855.241	21360.6	7835.82	5088.33	4455	4588.35	4915.75	5432.41	6125.48	7039.51	8008.57	9192.67	10399	11517.2	12576.9	14016.3	15206	16148.4	17068	17938.3	18637.5	19513.2	20349.8	20999.9	21510.1	22050.5	22362.4	22747.5	22867.7	23117.3	23376.6	23672.3	23843.4	24016	24083	24101.3	24141.2	24183.1	24149.5	24045.5	24125.4	23806.4	23802.2	23545	23386.4	23232.5	23201.4	23057.3	23015.9	22991.6
855.98	21230.5	7762.15	5036.13	4408.05	4541.03	4866.13	5379.4	6067.93	6975.76	7937.37	9113.12	10310	11418.6	12468.3	13893.3	15069.5	15999.7	16906.7	17765	18451.4	19312.5	20135.4	20772.6	21272.2	21801.3	22104.3	22480	22595	22837.1	23089.5	23377.7	23543.2	23710.2	23774.3	23789.9	23827.3	23866.8	23831.5	23727.9	23805.6	23488.8	23485.1	23230.2	23072.8	22919.9	22889.2	22747.2	22705.5	22682.1
856.718	21099.7	7688.17	4983.85	4361.06	4493.7	4816.45	5326.38	6010.39	6912.12	7866.5	9034.12	10221.9	11321.3	12361.5	13772.5	14935.8	15854.4	16749.3	17596	18270	19117.2	19926.7	20551.1	21040.5	21558.6	21852.8	22219.1	22329.1	22563.7	22809.2	23089.9	23249.9	23411.3	23472.3	23485.2	23519.9	23557	23519.9	23416.6	23492	23177.4	23174.1	22921.2	22765	22613	22582.5	22442.6	22400.4	22377.9
857.457	20967	7613.49	4931.24	4313.81	4446.1	4766.46	5273.04	5952.52	6848.15	7795.45	8955.06	10134	11224.5	12255.4	13653.1	14804	15711.2	16594.6	17430.1	18092.3	18925.7	19722.3	20334.3	20813.8	21321	21606.6	21963.6	22068.6	22295.6	22534.4	22807.6	22962.1	23117.9	23176	23185.9	23218	23252.5	23213.7	23110.6	23183.6	22870.9	22868.1	22617.2	22462.1	22310.9	22280.5	22142.5	22099.9	22078.2
858.195	20831.8	7538.11	4878.31	4266.32	4398.27	4716.18	5219.39	5894.31	6783.81	7724.13	8875.81	10046	11127.9	12149.9	13534.6	14673.5	15569.9	16442.1	17266.9	17917.6	18737.8	19521.9	20121.8	20591.7	21088.4	21365.6	21713.4	21813.6	22033.1	22265.3	22531.2	22680.2	22830.4	22885.6	22892.5	22922	22953.9	22913.3	22810.2	22880.8	22570.1	22567.7	22318.6	22164.6	22014.2	21983.6	21847.6	21804.5	21783.6
858.934	20692.9	7461.65	4824.83	4218.38	4349.98	4665.36	5165.16	5835.41	6718.71	7652.06	8795.78	9957.4	11030.7	12044.1	13416	14543.4	15429.2	16290.7	17105.2	17744.8	18552.3	19324.3	19912.3	20372.9	20859.5	21128.5	21467.2	21562.6	21774.9	22000.7	22259.3	22402.9	22547.6	22599.9	22603.8	22630.8	22660	22617.6	22514.5	22582.7	22273.8	22271.8	22024.4	21871.5	21721.9	21691.1	21557	21513.2	21493.1
859.672	20549.8	7384.15	4770.84	4170.04	4301.26	4614.04	5110.36	5775.83	6652.8	7579.18	8714.86	9867.88	10932.8	11937.7	13297.2	14413.2	15288.8	16140	16944.5	17573.5	18368.7	19129	19705.6	20157.3	20634	20895.1	21224.9	21315.8	21520.9	21740.5	21992.1	22130.4	22269.8	22319.3	22320	22344.5	22371.1	22326.9	22223.9	22289.6	21982.6	21980.9	21735.1	21583.3	21434.5	21403.3	21271.1	21226.8	21207.2
860.41	20401.5	7305.36	4716.19	4121.15	4251.98	4562.06	5054.81	5715.36	6585.83	7505.16	8632.64	9776.99	10833.6	11830	13177.2	14282.2	15147.8	15989	16783.9	17402.7	18186.1	18935.1	19500.5	19943.6	20410.9	20664.4	20985.6	21072.2	21270.3	21483.9	21728.6	21861.8	21995.9	22042.7	22040.4	22062.6	22086.5	22040.6	21937.5	22000.8	21695.6	21694.3	21450.1	21299.4	21151.3	21119.6	20989.2	20944.3	20925.4
861.149	20247.2	7225.04	4660.7	4071.58	4201.98	4509.26	4998.32	5653.76	6517.51	7429.67	8548.71	9684.24	10732.4	11720.5	13055.4	14149.5	15005.3	15836.9	16622.5	17231.5	18003.3	18741.5	19296	19731	20189.2	20435.4	20748.1	20830.6	21021.9	21229.8	21467.9	21596.2	21725.1	21769.4	21764.1	21783.9	21805.1	21757.7	21654.6	21715.5	21412.2	21411.2	21168.4	21019	20871.7	20839.3	20710.9	20665.4	20646.9
861.887	20086.5	7143.29	4604.47	4021.4	4151.33	4455.72	4940.97	5591.08	6447.88	7352.72	8463.04	9589.56	10629.2	11608.8	12931.6	14015	14861.1	15683.4	16459.9	17059.5	17820.2	18548	19092	19519.2	19968.6	20207.9	20512.5	20591.1	20775.8	20978.3	21210	21333.5	21457.5	21499.5	21491.3	21508.9	21527.5	21478.7	21375.5	21434	21132.7	21132	20890.7	20742.4	20595.9	20563	20436.4	20390.3	20372.3
862.625	19918.6	7059.89	4547.35	3970.49	4099.9	4401.28	4882.58	5527.15	6376.7	7274.01	8375.28	9492.51	10523.6	11494.6	12805.1	13877.8	14714.5	15527.5	16295.4	16886	17635.9	18353.5	18887.3	19307.2	19748.2	19981	20277.6	20352.6	20531.1	20728.4	20954	21073.1	21192.3	21232.1	21221	21236.6	21252.7	21202.5	21099.4	21155.6	20856.2	20855.9	20615.9	20469	20323.4	20289.7	20165	20118.4	20100.7
863.363	19743.1	6974.75	4489.3	3918.8	4047.65	4345.9	4823.08	5461.86	6303.86	7193.4	8285.23	9392.85	10415	11377.4	12675.5	13737.6	14564.8	15368.9	16128.1	16710.1	17449.6	18157.4	18681.4	19094.3	19527.3	19753.9	20042.9	20114.6	20287.1	20479.6	20699.3	20814.1	20928.9	20966.7	20952.8	20966.5	20980.2	20928.9	20825.8	20879.8	20582.4	20582.4	20343.9	20198.3	20053.6	20019.2	19896.4	19849.3	19831.9
864.101	19559.4	6887.81	4430.26	3866.3	3994.52	4289.53	4762.43	5395.14	6229.26	7110.75	8192.69	9290.32	10303.4	11256.9	12542.4	13593.7	14411.6	15206.9	15957.7	16531.3	17260.7	17959	18473.6	18879.9	19305.3	19526	19807.6	19876.4	20043.2	20231.2	20445.4	20556.2	20666.7	20702.6	20686.1	20698.2	20709.5	20657.2	20554.2	20606	20310.8	20311.2	20074.1	19929.9	19786.3	19751.1	19630.2	19582.6	19565.4
864.838	19367.5	6799.13	4370.28	3813.02	3940.55	4232.2	4700.64	5327.03	6152.91	7026.06	8097.66	9184.91	10188.5	11132.9	12405.6	13446.1	14254.7	15041.3	15783.8	16349.4	17069	17758.1	18263.5	18663.6	19081.7	19297.1	19571.6	19637.7	19799.2	19983	20191.9	20299	20405.4	20439.8	20420.9	20431.4	20440.5	20387.4	20284.6	20334.4	20041.4	20042.1	19806.4	19663.7	19521.3	19485.4	19366.4	19318.4	19301.4
865.576	19166.6	6708.44	4309.18	3758.8	3885.58	4173.74	4637.53	5257.28	6074.55	6939.03	7999.77	9076.14	10069.9	11005	12264.5	13294	14093.2	14871.1	15605.5	16163.3	16873.3	17553.5	18050.1	18444.3	18855.5	19065.8	19333.7	19397.4	19553.7	19733.7	19937.7	20041.4	20144	20177	20155.7	20164.9	20172	20118.3	20015.8	20063.6	19773	19774	19539.9	19398.8	19257.6	19220.9	19103.9	19055.6	19038.6
866.314	18956.6	6615.84	4247.02	3703.7	3829.65	4114.21	4573.15	5185.97	5994.24	6849.69	7899.03	8964.06	9947.61	10873	12119	13137.4	13927	14696.3	15422.6	15973	16673.6	17345	17833.1	18221.7	18626.4	18832	19093.5	19155.1	19306.8	19483.2	19682.7	19783.1	19882.2	19914	19890.7	19898.7	19903.8	19849.7	19747.6	19793.6	19505.5	19506.9	19274.3	19134.9	18995.1	18957.7	18842.7	18794.1	18777.1
867.051	18737.8	6521.46	4183.88	3647.79	3772.84	4053.68	4507.58	5113.18	5912.06	6758.14	7795.55	8848.73	9821.66	10737	11969.2	12976.1	13756.2	14516.9	15235.1	15778.2	16469.6	17132.6	17612.4	17995.8	18394.2	18595.6	18851	18910.9	19058.1	19231.3	19426.5	19524.1	19620	19650.8	19625.6	19632.7	19636	19581.7	19480.1	19524.4	19238.9	19240.7	19009.7	18872	18733.8	18695.7	18582.7	18533.9	18516.9
867.789	18509.5	6425.05	4119.6	3590.92	3714.99	3991.99	4440.65	5038.7	5827.8	6664.12	7689.02	8729.8	9691.66	10596.5	11814.4	12809.6	13580	14332.1	15042.1	15578.2	16260.6	16915.2	17387.1	17765.6	18158	18355.4	18605.1	18663.5	18806.7	18977	19168.2	19263.3	19356.1	19386.1	19359.4	19365.6	19367.3	19313.1	19212.1	19254.7	18972.1	18974.2	18745	18609.2	18472.7	18433.8	18323	18274.1	18256.9
868.526	18272.4	6326.92	4054.37	3533.26	3656.28	3929.33	4372.55	4962.77	5741.7	6567.9	7579.74	8607.59	9557.94	10451.9	11655.1	12638.3	13398.9	14142.2	14844.1	15373.3	16046.8	16693.2	17157.4	17531.2	17918	18111.8	18356.1	18413.4	18552.8	18720.5	18908.1	19000.9	19090.9	19120.5	19092.2	19097.9	19098.2	19044.2	18943.9	18985.1	18705.4	18707.9	18480.6	18346.7	18212	18172.5	18063.8	18014.9	17997.6
869.264	18025.9	6226.84	3988.04	3474.68	3596.56	3865.54	4303.12	4885.21	5653.57	6469.25	7467.45	8481.79	9420.13	10302.9	11490.7	12461.7	13212.2	13946.6	14640.3	15162.9	15827.5	16465.8	16922.5	17291.9	17673.3	17863.9	18103.1	18159.4	18295.5	18460.8	18645.1	18735.9	18823.5	18852.6	18823.2	18828.4	18827.5	18773.9	18674.5	18714.3	18437.8	18440.7	18215.3	18083.5	17950.7	17910.7	17804.1	17755.3	17737.8
870.001	17770.9	6125.15	3920.82	3415.36	3536.02	3800.84	4232.59	4806.27	5563.7	6368.49	7352.51	8352.84	9278.71	10149.8	11321.9	12280.2	13020.5	13745.9	14431.3	14947.3	15603.2	16233.4	16683	17048.2	17424.3	17612.1	17846.4	17902.1	18035.1	18198.4	18379.6	18468.7	18554.1	18583.1	18552.7	18557.6	18555.7	18502.8	18404.3	18442.9	18169.7	18173	17949.7	17820	17689.3	17648.9	17544.4	17495.8	17478.1
870.738	17507.4	6021.81	3852.68	3355.26	3474.63	3735.19	4160.93	4725.92	5472.05	6265.6	7234.88	8220.66	9133.6	9992.55	11148.4	12093.7	12823.6	13539.9	14216.8	14726.3	15373.5	15995.8	16438.3	16799.5	17170.7	17355.8	17585.6	17640.9	17771.2	17932.6	18111.1	18198.7	18282.2	18311.1	18280	18284.9	18282.1	18230.1	18132.7	18170.3	17900.5	17904.2	17683.1	17555.6	17427.2	17386.4	17284.1	17235.8	17217.7
871.475	17235.8	5916.91	3783.65	3294.43	3412.43	3668.64	4088.19	4644.23	5378.71	6160.67	7114.71	8085.41	8984.95	9831.38	10970.5	11902.4	12621.7	13328.6	13996.9	14500	15138.5	15752.9	16188.5	16545.9	16912.3	17095.1	17320.6	17375.8	17503.6	17663.4	17839.4	17925.8	18007.6	18036.7	18005.1	18010.1	18006.5	17955.6	17859.5	17896	17630	17634	17415.3	17290.2	17164	17123	17022.9	16975	16956.6
872.212	16956.4	5810.56	3713.82	3232.92	3349.47	3601.25	4014.45	4561.29	5283.8	6053.82	6992.12	7947.26	8832.94	9666.42	10788.3	11706.4	12414.9	13112.3	13771.8	14268.6	14898.4	15504.7	15933.8	16287.4	16649.2	16829.9	17051.4	17106.6	17232.2	17390.7	17564.4	17649.9	17730.1	17759.5	17727.7	17732.9	17728.9	17679.2	17584.4	17620.1	17357.9	17362.3	17146.1	17023.4	16899.8	16858.5	16760.6	16713.3	16694.5
872.949	16669.9	5702.9	3643.25	3170.81	3285.82	3533.1	3939.79	4477.22	5187.46	5945.22	6867.32	7806.42	8677.83	9497.97	10602.1	11506.1	12203.6	12891.2	13541.8	14032.2	14653.3	15251.6	15674.1	16024.1	16381.5	16560.3	16778	16833.4	16957.1	17114.4	17286.1	17370.8	17449.8	17479.6	17447.8	17453.4	17449	17400.8	17307.4	17342.4	17084.1	17088.9	16875.5	16755.2	16634.2	16592.8	16497.2	16450.4	16431.3
873.686	16376.7	5594.06	3572.02	3108.15	3221.56	3464.27	3864.31	4392.11	5089.81	5835.04	6740.51	7663.15	8519.88	9326.29	10412.3	11301.7	11987.9	12665.7	13307.1	13791.2	14403.4	14993.7	15409.8	15756.3	16109.2	16286.4	16500.6	16556.4	16678.3	16834.5	17004.5	17088.7	17166.6	17196.9	17165.3	17171.4	17166.8	17120.3	17028.5	17062.8	16808.7	16813.8	16603.2	16485.5	16367.2	16325.8	16232.4	16186.4	16166.8
874.423	16077.5	5484.21	3500.24	3045.02	3156.75	3394.86	3788.11	4306.12	4991.04	5723.46	6611.92	7517.71	8359.4	9151.74	10219.1	11093.7	11768.5	12436	13068.1	13545.8	14149.2	14731.4	15141.2	15484.2	15832.8	16008.5	16219.3	16275.6	16396.1	16551.3	16719.7	16803.5	16880.5	16911.5	16880.3	16886.9	16882.5	16837.6	16747.4	16781.2	16531.4	16537	16329.3	16214.2	16098.7	16057.4	15966.3	15921.1	15901.1
875.159	15773.5	5373.65	3428.08	2981.61	3091.59	3325.04	3711.42	4219.49	4891.44	5610.84	6481.99	7370.62	8196.96	8974.92	10023.3	10882.7	11545.8	12203.1	12825.5	13296.9	13891.4	14465.4	14869	15208.4	15552.8	15727.2	15934.8	15991.7	16110.9	16265.4	16432.2	16515.9	16592.1	16623.8	16593.2	16600.5	16596.2	16553.3	16464.9	16498.2	16252.8	16258.7	16054.2	15941.8	15829.2	15788.1	15699.2	15654.9	15634.5
875.896	15464.7	5262.26	3355.46	2917.81	3025.99	3254.75	3634.14	4132.13	4790.93	5497.11	6350.64	7221.79	8032.46	8795.75	9824.73	10668.6	11320	11966.7	12579.3	13044.3	13629.8	14195.4	14592.8	14928.8	15268.9	15442	15646.7	15704.2	15822.4	15976	16141.6	16225.2	16300.8	16333.2	16303.5	16311.6	16307.6	16266.7	16180.1	16213	15972.2	15978.4	15777.3	15667.5	15557.9	15517.1	15430.4	15387.1	15366.3
876.633	15152.1	5150.39	3282.6	2853.82	2960.13	3184.19	3556.51	4044.34	4689.84	5382.63	6218.34	7071.77	7866.55	8614.91	9624.22	10452.4	11091.7	11727.7	12330.3	12788.8	13365.2	13922.3	14313.6	14646.1	14981.9	15153.9	15355.7	15414	15531.3	15684.1	15848.4	15932.1	16007.3	16040.4	16011.8	16020.6	16017.1	15978.3	15893.6	15926.2	15690.1	15696.6	15498.9	15391.9	15285.3	15244.9	15160.4	15118.2	15097
877.369	14837.1	5038.38	3209.7	2789.83	2894.21	3113.57	3478.77	3956.38	4588.53	5267.83	6085.57	6921.14	7699.85	8433.13	9422.49	10234.7	10861.9	11487	12079.4	12531.4	13098.5	13647.1	14032.4	14361.3	14692.7	14863.8	15062.8	15121.8	15238.2	15390.3	15553.6	15637.4	15712.3	15746	15718.6	15728.2	15725.4	15688.7	15606	15638.3	15407	15413.8	15219.7	15115.5	15012	14972.1	14889.7	14848.7	14827.1
878.106	14519.7	4926.13	3136.69	2725.76	2828.17	3042.82	3400.85	3868.2	4486.93	5152.64	5952.3	6769.87	7532.34	8250.35	9219.6	10015.6	10630.6	11244.6	11826.6	12272	12829.8	13369.6	13748.9	14074.1	14401.2	14571.2	14767.6	14827.3	14943.1	15094.4	15256.6	15340.6	15415.2	15449.7	15423.6	15434.1	15432	15397.5	15316.8	15349	15122.5	15129.6	14939.2	14837.8	14737.4	14698.1	14617.7	14578	14556.1
878.842	14201.8	4814.15	3063.89	2661.9	2762.29	2972.26	3323.11	3780.22	4385.53	5037.65	5819.2	6618.76	7364.96	8067.63	9016.6	9796.28	10399.1	11001.8	11573.2	12012	12560.4	13091.2	13464.6	13786.1	14108.7	14277.8	14471.5	14532	14647.2	14797.6	14958.8	15043.1	15117.5	15152.6	15128	15139.3	15138	15105.8	15027.2	15059.1	14837.6	14844.9	14658.4	14559.8	14462.5	14423.8	14345.5	14307.1	14284.8
879.578	13883.7	4702.51	2991.35	2598.28	2696.61	2901.93	3245.6	3692.49	4284.44	4922.97	5686.46	6468.01	7197.9	7885.21	8813.83	9577.08	10167.6	10759	11319.7	11751.7	12290.6	12812.5	13179.8	13497.4	13815.5	13983.6	14174.9	14235.9	14350.6	14500.1	14660.3	14744.9	14819.1	14854.8	14831.8	14843.9	14843.6	14813.6	14737	14768.9	14552.3	14559.8	14377.3	14281.4	14187.3	14149.3	14073	14035.9	14013.4
880.314	13566.5	4591.42	2919.18	2535	2631.25	2831.95	3168.48	3605.21	4183.87	4808.87	5554.39	6318.03	7031.66	7703.61	8611.89	9358.68	9936.89	10516.9	11066.7	11491.9	12021.2	12533.9	12895.3	13208.9	13522.3	13689.5	13878.3	13939.8	14054	14202.4	14361.7	14446.5	14520.6	14556.8	14535.5	14548.5	14549.1	14521.4	14446.9	14478.6	14267	14274.7	14096.2	14003.2	13912.1	13874.9	13800.5	13764.8	13742.1
881.05	13251.2	4481.11	2847.53	2472.2	2566.33	2762.48	3091.88	3518.56	4084.06	4695.62	5423.34	6169.24	6866.72	7523.39	8411.39	9141.7	9707.67	10276.2	10815	11233.3	11752.9	12256.4	12611.9	12921.3	13230	13396.1	13582.5	13644.4	13758.1	13905.4	14063.7	14148.7	14222.6	14259.2	14239.7	14253.4	14255.1	14229.6	14157.1	14188.7	13982.2	13990.1	13815.7	13725.4	13637.3	13601.1	13528.5	13494.2	13471.3
881.786	12938.6	4371.78	2776.53	2409.98	2501.99	2693.63	3015.98	3432.74	3985.24	4583.51	5293.67	6022.03	6703.54	7345.07	8212.9	8926.8	9480.6	10037.8	10565.4	10976.8	11486.7	11980.7	12330.3	12635.4	12939.2	13104.2	13288.2	13350.4	13463.5	13609.6	13766.8	13851.9	13925.8	13962.7	13945	13959.3	13962.2	13938.8	13868.4	13899.9	13698.3	13706.3	13536.2	13448.6	13363.5	13328.1	13257.3	13224.4	13201.4
882.522	12629.7	4263.68	2706.32	2348.47	2438.33	2625.56	2940.93	3347.93	3887.64	4472.81	5165.7	5876.83	6542.58	7169.16	8017.03	8714.67	9256.43	9802.14	10318.7	10723	11223.2	11707.7	12051.3	12351.9	12650.8	12814.6	12996.2	13058.5	13171.1	13315.8	13471.9	13557.1	13630.8	13667.8	13652	13666.9	13670.9	13649.6	13581.2	13612.5	13415.9	13424	13258.2	13173.3	13091.1	13056.6	12987.5	12956.1	12933
883.258	12325.4	4157	2637.04	2287.79	2375.5	2558.39	2866.89	3264.31	3791.49	4363.79	5039.77	5734.02	6384.32	6996.21	7824.41	8505.91	9035.81	9570.17	10075.5	10472.8	10963.2	11438.2	11775.9	12071.9	12365.7	12528.1	12707.3	12769.6	12881.6	13024.7	13179.6	13264.8	13338.3	13375.2	13361.3	13376.8	13382	13362.6	13296.1	13327.4	13135.6	13143.8	12982.3	12900	12820.6	12787.1	12719.5	12689.6	12666.5
883.994	12026.7	4051.98	2568.82	2228.05	2313.61	2492.26	2794	3182.07	3697	4256.7	4916.21	5594.01	6229.19	6826.7	7635.55	8301.21	8819.49	9342.53	9836.75	10227	10707.6	11173	11504.8	11796	12084.5	12245.6	12422.3	12484.4	12595.8	12737.1	12890.6	12975.8	13049	13085.7	13073.8	13089.6	13096	13078.4	13013.9	13044.9	12858.1	12866.3	12709.1	12629.3	12552.6	12520.2	12454	12425.5	12402.5
884.73	11734.4	3948.81	2501.79	2169.37	2252.8	2427.31	2722.42	3101.38	3604.4	4151.81	4795.31	5457.15	6077.64	6661.14	7451.07	8101.17	8608.02	9119.98	9603.11	9986.26	10457.1	10912.9	11238.8	11525.1	11808.3	11967.8	12142.1	12203.8	12314.4	12453.8	12605.9	12690.7	12763.7	12800.1	12790	12806.1	12813.7	12797.8	12735.2	12766	12583.8	12592	12439.2	12361.8	12287.7	12256.3	12191.4	12164.4	12141.5
885.465	11449.7	3847.84	2436.18	2111.94	2193.25	2363.74	2652.38	3022.53	3514	4049.49	4677.55	5323.96	5930.25	6500.19	7271.72	7906.62	8402.41	8903.41	9375.56	9751.65	10212.9	10659	10979.2	11260.3	11538.1	11696	11867.8	11928.8	12038.7	12175.9	12326.4	12411	12483.6	12519.3	12511.2	12527.4	12536.2	12521.8	12460.9	12491.5	12313.9	12322.1	12173.6	12098.6	12026.9	11996.5	11932.9	11907.2	11884.5
886.201	11172.5	3748.98	2371.92	2055.71	2134.92	2301.51	2583.84	2945.46	3425.75	3949.69	4562.87	5194.45	5787.02	6343.84	7097.49	7717.61	8202.67	8692.95	9154.24	9523.25	9974.98	10411.4	10725.8	11001.8	11274	11430.1	11599.5	11659.7	11768.7	11903.5	12052.4	12136.4	12208.5	12243.6	12237.2	12253.5	12263.3	12250.4	12191.2	12221.4	12048.3	12056.5	11912.3	11839.5	11770	11740.7	11678.1	11653.9	11631.5
886.936	10904.5	3652.7	2309.32	2000.94	2078.09	2240.91	2517.12	2870.53	3340.08	3852.9	4451.85	5069.23	5648.68	6192.95	6929.34	7535.16	8009.86	8489.71	8940.35	9302.36	9744.69	10171.6	10480.3	10751	11017.5	11171.8	11338.6	11397.8	11505.8	11638	11785.1	11868.5	11940.1	11974.2	11969.7	11985.8	11996.7	11985	11927.4	11957.2	11788.5	11796.5	11656.6	11585.9	11518.5	11490.2	11428.7	11405.7	11383.6
887.672	10645.4	3558.91	2248.31	1947.58	2022.69	2181.88	2452.15	2797.68	3256.93	3759.04	4344.41	4948.28	5515.19	6047.45	6767.21	7359.24	7824.01	8293.71	8733.93	9089	9522.07	9939.56	10242.6	10507.9	10768.7	10920.9	11085.3	11143.2	11250.1	11379.7	11524.8	11607.3	11678.3	11711.3	11708.5	11724.4	11736.3	11725.6	11669.4	11698.9	11534.3	11542.2	11406.4	11337.8	11272.4	11245.1	11184.3	11162.6	11141
888.407	10396.6	3468.02	2189.18	1895.87	1969	2124.68	2389.24	2727.24	3176.66	3668.56	4241.06	4832.14	5387.19	5908.04	6611.94	7190.77	7646.07	8106.02	8536.03	8884.3	9308.29	9716.46	10014.1	10273.8	10529	10679.1	10840.9	10897.3	11003	11129.7	11272.8	11354.3	11424.6	11456.3	11455.1	11470.6	11483.4	11473.6	11418.8	11447.8	11287.2	11294.9	11163.2	11096.5	11032.8	11006.5	10946.5	10925.9	10904.8
889.142	10158.2	3380.06	2131.93	1845.83	1917.01	2069.34	2328.39	2659.24	3099.3	3581.47	4141.84	4720.88	5264.73	5774.85	6463.66	7029.89	7476.21	7926.77	8346.93	8688.5	9103.68	9502.7	9794.9	10049.2	10298.6	10446.4	10605.7	10660.5	10764.8	10888.6	11029.4	11109.7	11179.3	11209.5	11209.8	11224.8	11238.6	11229.4	11175.8	11204.2	11047.4	11054.9	10927.2	10862.3	10800.1	10774.8	10715.4	10695.9	10675.4
889.877	9930.77	3295.17	2076.65	1797.52	1866.82	2015.94	2269.71	2593.77	3024.98	3497.92	4046.9	4614.67	5148.02	5648.08	6322.56	6876.89	7314.74	7756.34	8166.99	8501.96	8908.66	9298.73	9585.78	9834.43	10078.1	10223.6	10380.4	10433.4	10536.3	10656.8	10795.3	10874.3	10943	10971.6	10973.4	10987.7	11002.2	10993.5	10941.1	10968.9	10815.7	10823	10699.1	10635.9	10575	10550.6	10491.7	10473.3	10453.4
890.613	9714.23	3213.35	2023.37	1750.97	1818.44	1964.5	2213.2	2530.85	2953.69	3417.91	3956.26	4513.53	5037.11	5527.74	6188.78	6731.88	7161.76	7594.87	7996.36	8324.96	8723.39	9104.76	9386.73	9629.83	9867.84	10010.9	10165.2	10216.2	10317.6	10434.8	10570.9	10648.4	10716.2	10743	10746	10759.6	10774.8	10766.4	10714.9	10742.1	10592.2	10599.3	10479.2	10417.5	10357.8	10334.2	10275.7	10258.2	10239
891.348	9509.47	3134.93	1972.29	1706.37	1772.06	1915.21	2159.09	2470.73	2885.72	3341.74	3870.26	4417.83	4932.37	5414.34	6062.78	6595.37	7017.9	7442.97	7835.79	8158.21	8548.7	8921.71	9198.8	9436.37	9668.78	9809.38	9961.17	10010.1	10109.8	10223.7	10357.2	10433.1	10499.9	10524.8	10529	10541.7	10557.6	10549.2	10498.6	10525.1	10378.4	10385.2	10268.6	10208.2	10149.5	10126.8	10068.5	10051.9	10033.4
892.083	9316.37	3059.89	1923.39	1663.69	1727.68	1868.07	2107.36	2413.37	2821.02	3269.37	3788.81	4327.48	4833.74	5307.76	5944.5	6467.34	6883.06	7300.64	7685.22	8001.64	8384.6	8749.56	9022.01	9254.12	9481.03	9619.08	9768.49	9815.13	9913.12	10023.6	10154.4	10228.7	10294.4	10317.3	10322.5	10334.2	10350.6	10342.1	10292.3	10318.1	10174.2	10180.8	10067.5	10008.5	9950.44	9928.54	9870.37	9854.5	9836.92
892.817	9135.24	2988.39	1876.8	1623.03	1685.4	1823.18	2058.12	2358.89	2759.72	3200.93	3712.08	4242.65	4741.36	5208.16	5834.11	6347.95	6757.53	7168.09	7544.96	7855.69	8231.48	8588.78	8856.86	9083.57	9305.13	9440.64	9587.71	9632	9728.17	9835.25	9963.32	10035.7	10100.3	10121.1	10127.3	10138	10154.8	10145.9	10096.7	10121.8	9980.54	9986.83	9876.78	9818.84	9761.4	9740.19	9682.08	9666.89	9650.13
893.552	8965.59	2920.28	1832.42	1584.33	1645.13	1780.45	2011.27	2307.18	2701.66	3136.23	3639.84	4163.06	4654.96	5115.27	5731.27	6236.94	6640.9	7045.03	7414.65	7719.94	8089	8439	8702.91	8924.42	9140.79	9273.77	9418.5	9460.44	9554.71	9658.37	9783.65	9854.1	9917.59	9936.24	9943.17	9952.68	9969.77	9960.49	9911.82	9936.1	9797.27	9803.29	9696.23	9639.28	9582.2	9561.67	9503.52	9488.89	9473.03
894.287	8807.58	2855.7	1790.35	1547.64	1606.97	1739.96	1966.9	2258.31	2646.93	3075.37	3572.16	4088.8	4574.6	5029.1	5636.09	6134.33	6533.27	6931.52	7294.46	7594.57	7957.38	8300.52	8560.55	8777	8988.4	9118.84	9261.37	9300.84	9393.25	9493.48	9615.92	9684.37	9746.73	9763.15	9770.74	9779.04	9796.4	9786.48	9738.2	9761.68	9625.05	9630.79	9526.49	9470.41	9413.53	9393.62	9335.32	9321.16	9306.26
895.021	8661.18	2794.73	1750.63	1513.05	1570.96	1701.78	1925.06	2212.34	2595.58	3018.37	3509.06	4019.83	4500.23	4949.64	5548.51	6040.11	6434.64	6827.58	7184.42	7479.66	7836.64	8173.39	8429.9	8641.44	8848.13	8976.09	9116.59	9153.57	9244.05	9340.92	9460.53	9526.91	9588.16	9602.35	9610.47	9617.55	9635.01	9624.34	9576.38	9599.05	9464.35	9469.82	9368.05	9312.73	9255.88	9236.54	9178.03	9164.2	9150.29
895.756	8525.7	2737.19	1713.18	1480.43	1537.02	1665.8	1885.63	2169.12	2547.4	2965.01	3450.25	3955.84	4431.5	4876.49	5468.06	5953.76	6344.49	6732.68	7083.94	7374.7	7726.29	8057.15	8310.41	8517.31	8719.57	8845.09	8983.64	9018.2	9106.76	9200.37	9317.16	9381.41	9441.54	9453.53	9462.07	9467.9	9485.4	9473.84	9426.07	9447.98	9314.96	9320.18	9220.74	9166.03	9109.04	9090.2	9031.44	9017.9	9004.92
896.49	8401.16	2683.21	1678.06	1449.88	1505.21	1632.08	1848.69	2128.71	2502.47	2915.33	3395.78	3896.82	4368.35	4809.57	5394.7	5875.26	6262.73	6646.75	6993.04	7279.61	7626.4	7951.86	8202.2	8404.76	8602.89	8726.08	8862.85	8895	8981.64	9072.15	9186.17	9248.29	9307.33	9317.13	9326	9330.57	9348.01	9335.5	9287.85	9308.98	9177.44	9182.36	9085.04	9030.88	8973.61	8955.2	8896.12	8882.75	8870.78
897.225	8286.76	2632.59	1645.16	1421.27	1475.43	1600.52	1814.09	2090.95	2460.57	2869.1	3345.31	3842.4	4310.43	4748.43	5327.89	5804.04	6188.77	6569.15	6911.07	7193.84	7536.24	7856.85	8104.65	8303.12	8497.47	8618.42	8753.6	8783.44	8868.17	8955.75	9067.03	9127.06	9185.09	9192.81	9201.87	9205.22	9222.5	9208.93	9161.32	9181.7	9051.46	9056.14	8960.64	8906.9	8849.22	8831.23	8771.78	8758.5	8747.53
897.959	8182.2	2585.39	1614.53	1394.66	1447.72	1571.14	1781.88	2055.85	2421.7	2826.28	3298.79	3792.48	4257.5	4692.87	5267.41	5739.83	6122.39	6499.65	6837.8	7117.14	7455.69	7771.97	8017.56	8212.31	8403.18	8522.13	8655.86	8683.49	8766.48	8851.3	8959.94	9017.86	9075.02	9080.67	9089.85	9091.98	9109.09	9094.4	9046.76	9066.48	8937.27	8941.72	8847.86	8794.45	8736.26	8718.62	8658.78	8645.5	8635.49
898.693	8086.78	2541.44	1586.06	1369.95	1421.99	1543.84	1751.92	2023.27	2385.67	2786.63	3255.93	3746.68	4209.19	4642.42	5212.72	5682.11	6062.92	6437.6	6772.58	7048.8	7384.02	7696.57	7940.34	8131.61	8319.45	8436.58	8569.07	8594.67	8675.88	8758.22	8864.32	8920.27	8976.56	8980.36	8989.58	8990.55	9007.37	8991.52	8943.86	8962.93	8834.56	8838.83	8746.36	8693.21	8634.43	8617.07	8556.83	8543.45	8534.44
899.428	7999.62	2500.58	1559.64	1347.04	1398.13	1518.52	1724.09	1993.05	2352.29	2749.93	3216.41	3704.62	4165.03	4596.62	5163.27	5630.22	6009.72	6382.38	6714.69	6988.17	7320.56	7629.95	7872.22	8060.44	8245.66	8361.05	8492.6	8516.32	8595.9	8676.05	8779.72	8833.76	8889.34	8891.39	8900.57	8900.48	8916.93	8899.97	8852.17	8870.7	8743.05	8747.13	8655.8	8602.83	8543.36	8526.28	8465.65	8452.13	8444.03
900.162	7920.27	2462.78	1535.27	1325.93	1376.15	1495.16	1698.38	1965.15	2321.47	2716.06	3180.07	3666.1	4124.79	4555.08	5118.69	5583.72	5962.36	6333.34	6663.58	6934.73	7264.74	7571.5	7812.71	7998.26	8181.27	8295.23	8426.05	8448.05	8526.15	8604.33	8705.81	8758.04	8813.05	8813.54	8822.6	8821.59	8837.68	8819.58	8771.64	8789.66	8662.53	8666.48	8576.08	8523.24	8463.04	8446.2	8385.19	8371.45	8364.23
900.896	7847.76	2427.82	1512.8	1306.5	1355.9	1473.62	1674.62	1939.36	2292.98	2684.74	3146.56	3630.66	4087.9	4517.24	5078.28	5541.95	5920.03	6289.84	6618.54	6887.64	7215.82	7520.5	7760.95	7944.26	8125.52	8238.29	8368.54	8389.12	8465.82	8542.42	8641.83	8692.43	8746.98	8746.16	8755.1	8753.21	8768.86	8749.7	8701.64	8719.24	8592.53	8596.36	8506.69	8453.91	8392.94	8376.32	8314.93	8300.92	8294.58
901.63	7781.2	2395.53	1492.14	1288.65	1337.31	1453.8	1652.68	1915.55	2266.62	2655.72	3115.56	3597.93	4053.93	4482.6	5041.46	5504.16	5882.02	6250.99	6578.64	6846.11	7172.84	7476.02	7716.14	7897.52	8077.52	8189.27	8319.26	8338.69	8414.22	8489.57	8587.14	8636.21	8690.51	8688.58	8697.31	8694.75	8709.94	8689.74	8641.57	8658.88	8532.44	8536.2	8447.03	8394.29	8332.56	8316.12	8254.43	8240.09	8234.53
902.363	7719.78	2365.76	1473.18	1272.3	1320.26	1435.59	1632.46	1893.55	2242.21	2628.77	3086.76	3567.53	4022.44	4450.61	5007.66	5469.77	5847.63	6216.14	6543.16	6809.33	7135.11	7437.23	7677.36	7857.3	8036.44	8147.49	8277.43	8296.03	8370.48	8444.97	8540.9	8588.67	8642.87	8640.07	8648.66	8645.55	8660.24	8639.12	8590.85	8607.94	8481.71	8485.44	8396.6	8343.84	8281.38	8265.1	8203.15	8188.45	8183.6
903.097	7662.41	2338.22	1455.75	1257.28	1304.61	1418.82	1613.74	1873.14	2219.45	2603.55	3059.77	3538.96	3992.84	4420.65	4976.12	5437.91	5815.94	6184.23	6511.16	6776.27	7101.47	7403.1	7643.54	7822.46	8001.21	8111.81	8242.02	8260	8333.62	8407.64	8502.19	8548.83	8603.08	8599.72	8608.13	8604.62	8618.83	8596.89	8548.55	8565.56	8439.47	8443.19	8354.48	8301.74	8238.55	8222.42	8160.28	8145.22	8141.01
903.831	7608.23	2312.73	1439.71	1243.49	1290.23	1403.36	1596.4	1854.14	2198.14	2579.81	3034.24	3511.81	3964.68	4392.13	4946.19	5407.95	5786.26	6154.62	6481.7	6746.16	7071.11	7372.7	7613.77	7792.02	7970.84	8081.29	8211.91	8229.67	8302.71	8376.58	8470	8515.74	8570.3	8566.61	8574.84	8571.17	8584.84	8562.26	8513.89	8531	8404.94	8408.69	8320	8267.22	8203.34	8187.39	8125.15	8109.67	8106.04
904.564	7556.29	2289.09	1424.95	1230.81	1277.02	1389.09	1580.28	1836.37	2178.06	2557.28	3009.85	3485.7	3937.47	4364.59	4917.29	5379.1	5757.82	6126.37	6453.99	6717.97	7043	7345	7586.98	7764.99	7944.35	8054.9	8186.23	8204.12	8276.62	8350.84	8443.35	8488.49	8543.49	8539.8	8547.88	8544.22	8557.41	8534.3	8486	8503.25	8377.3	8381.09	8292.21	8239.44	8174.99	8159.21	8096.94	8081.05	8077.9
905.298	7505.52	2266.98	1411.25	1219.07	1264.77	1375.81	1565.16	1819.58	2158.91	2535.61	2986.18	3460.11	3910.62	4337.31	4888.63	5350.62	5729.69	6098.54	6426.95	6690.75	7016.16	7318.95	7562.05	7740.22	7920.43	8031.47	8163.71	8182	8254.31	8329.25	8421.09	8465.83	8521.46	8518.12	8526.09	8522.62	8535.34	8511.91	8463.75	8481.26	8355.37	8359.27	8270.1	8217.34	8152.43	8136.81	8074.65	8058.33	8055.56
906.031	7455.12	2246.21	1398.49	1208.15	1253.38	1363.38	1550.91	1803.61	2140.47	2514.57	2962.93	3434.71	3883.72	4309.82	4859.66	5321.81	5701.17	6070.41	6399.84	6663.66	6989.62	7293.48	7537.97	7716.69	7898.21	8009.85	8143.23	8162.3	8234.6	8310.63	8402.14	8446.68	8503.21	8500.46	8508.37	8505.32	8517.55	8494.04	8446.03	8463.99	8338.21	8342.22	8252.67	8199.94	8134.66	8119.24	8057.28	8040.57	8038.1
906.765	7403.99	2226.45	1386.46	1197.88	1242.65	1351.61	1537.29	1788.18	2122.46	2493.79	2939.68	3408.96	3856.21	4281.47	4829.67	5291.86	5671.37	6041	6371.55	6635.55	6962.28	7267.56	7513.57	7693.12	7876.3	7988.9	8123.59	8143.77	8216.33	8293.79	8385.17	8429.83	8487.43	8485.58	8493.49	8491.06	8502.84	8479.41	8431.71	8450.27	8324.56	8328.75	8238.78	8186.09	8120.59	8105.38	8043.73	8026.65	8024.36
907.498	7351.38	2207.49	1375.02	1188.11	1232.45	1340.35	1524.15	1773.13	2104.66	2473.05	2916.13	3382.57	3827.69	4251.83	4798.1	5260.18	5639.66	6009.62	6341.41	6605.7	6933.24	7240.18	7487.86	7668.57	7853.68	7967.44	8103.6	8125.34	8198.26	8277.54	8369.06	8414.12	8472.88	8472.27	8480.24	8478.62	8490.04	8466.88	8419.61	8438.8	8313.36	8317.72	8227.2	8174.68	8109.06	8094.07	8032.88	8015.48	8013.27
908.231	7296.35	2189.03	1363.97	1178.67	1222.6	1329.42	1511.28	1758.22	2086.8	2452.02	2891.94	3355.08	3797.7	4220.34	4764.37	5226.09	5605.31	5975.36	6308.42	6573.16	6901.62	7210.31	7459.77	7641.89	7829.21	7944.37	8082.12	8105.62	8179.16	8260.65	8352.52	8398.18	8458.3	8459.21	8467.33	8466.73	8477.78	8455.17	8408.4	8428.38	8303.26	8307.83	8216.76	8164.4	8098.87	8084.16	8023.52	8005.84	8003.58
908.965	7238.03	2170.78	1353.1	1169.41	1212.91	1318.62	1498.48	1743.21	2068.62	2430.42	2866.76	3326.12	3765.74	4186.53	4727.89	5188.91	5567.5	5937.58	6271.79	6537.01	6866.37	7176.9	7428.19	7611.89	7801.7	7918.46	8057.93	8083.55	8157.85	8241.74	8334.25	8380.8	8442.39	8445.11	8453.46	8454.07	8464.8	8442.94	8396.79	8417.65	8292.99	8297.78	8206.15	8154.02	8088.75	8074.35	8014.42	7996.48	7994.11
909.698	7175.87	2152.5	1342.28	1160.17	1203.26	1307.81	1485.58	1727.93	2049.93	2408.03	2840.33	3295.44	3731.57	4150	4688.2	5148.18	5525.82	5895.61	6230.89	6496.55	6826.76	7139.19	7392.27	7577.73	7770.18	7888.68	8029.86	8057.88	8133.13	8219.72	8313.07	8360.71	8423.97	8428.68	8437.35	8439.31	8449.82	8428.91	8383.52	8405.4	8281.29	8286.31	8194.16	8142.31	8077.45	8063.4	8004.3	7986.17	7983.57
910.431	7109.05	2133.91	1331.29	1150.8	1193.46	1296.8	1472.4	1712.17	2030.48	2384.59	2812.38	3262.68	3694.76	4110.38	4644.91	5103.37	5479.65	5848.83	6184.96	6451.06	6781.94	7096.21	7350.96	7538.41	7733.52	7853.93	7996.93	8027.52	8103.89	8193.43	8287.71	8336.68	8401.66	8408.65	8417.67	8421.21	8431.48	8411.78	8367.24	8390.17	8266.81	8272.07	8179.43	8127.95	8063.68	8050.01	7991.87	7973.62	7970.69
911.163	7037.11	2114.78	1319.99	1141.15	1183.37	1285.44	1458.77	1695.76	2010.1	2359.89	2782.69	3227.63	3655.12	4067.39	4597.67	5054.12	5428.57	5796.84	6133.54	6399.96	6731.38	7047.23	7303.67	7492.99	7690.96	7813.33	7958.04	7991.51	8069.04	8161.63	8257.06	8307.55	8374.32	8383.75	8393.25	8398.46	8408.57	8390.26	8346.73	8370.78	8248.3	8253.79	8160.75	8109.67	8046.23	8032.94	7975.87	7957.61	7954.24
911.896	6959.41	2094.79	1308.18	1131.04	1172.81	1273.55	1444.49	1678.46	1988.55	2333.69	2750.97	3189.96	3612.27	4020.64	4546.02	4999.89	5372.06	5738.91	6075.91	6342.54	6674.16	6991.57	7249.31	7440.68	7641.35	7765.73	7912.14	7948.63	8027.45	8123.25	8219.89	8272.06	8340.62	8352.68	8362.77	8369.78	8379.71	8363.04	8320.55	8345.81	8224.42	8230.11	8136.78	8086.18	8023.72	8010.9	7955.03	7936.79	7932.91
912.629	6875.57	2073.75	1295.7	1120.35	1161.64	1260.98	1429.41	1660.14	1965.67	2305.82	2717.07	3149.54	3566.07	3969.96	4489.85	4940.54	5309.85	5674.87	6011.76	6278.45	6609.96	6928.45	7187.42	7380.67	7583.99	7710.42	7858.42	7898.01	7978.2	8077.25	8175.27	8229.13	8299.56	8314.31	8325.1	8333.96	8343.8	8328.93	8287.65	8314.05	8193.96	8199.89	8106.33	8056.31	7995.02	7982.67	7928.1	7909.94	7905.48
913.362	6785.35	2051.42	1282.4	1108.95	1149.73	1247.6	1413.39	1640.65	1941.32	2276.14	2680.85	3106.27	3516.4	3915.24	4428.9	4875.83	5241.74	5604.42	5940.77	6207.2	6538.26	6857.57	7117.36	7312.43	7518.22	7646.61	7796.03	7838.9	7920.45	8022.67	8122.01	8177.86	8249.99	8267.59	8279	8289.85	8299.65	8286.78	8246.72	8274.33	8155.71	8161.82	8068.23	8018.81	7958.87	7947	7893.89	7875.93	7870.77
914.094	6688.61	2027.64	1268.17	1096.73	1136.96	1233.29	1396.33	1619.88	1915.39	2244.56	2642.25	3060.06	3463.25	3856.46	4363.24	4805.72	5167.7	5527.47	5862.78	6128.77	6458.95	6778.63	7038.89	7235.59	7443.62	7573.82	7724.4	7770.52	7853.41	7958.77	8059.45	8117.25	8191.15	8211.54	8223.69	8236.54	8246.29	8235.5	8196.83	8225.64	8108.68	8114.94	8021.42	7972.69	7914.27	7902.92	7851.31	7833.61	7827.71
914.827	6585.08	2002.15	1252.84	1083.55	1123.2	1217.9	1378.05	1597.66	1887.73	2210.91	2601.11	3010.78	3406.41	3793.45	4292.71	4730.03	5087.45	5443.79	5777.53	6042.65	6371.51	6691.04	6951.35	7149.37	7359.36	7491.29	7642.79	7692.22	7776.33	7884.72	7986.69	8046.46	8121.89	8145.14	8158.05	8172.87	8182.62	8174.08	8136.82	8166.69	8051.66	8058.04	7964.83	7916.8	7860.04	7849.23	7799.23	7781.84	7775.18
915.559	6475.06	1974.87	1236.33	1069.35	1108.37	1201.38	1358.51	1573.96	1858.32	2175.22	2557.5	2958.56	3346.15	3726.44	4217.49	4648.99	5001.4	5353.7	5685.17	5949.2	6276.1	6594.92	6854.84	7053.93	7265.42	7398.93	7550.99	7603.59	7688.92	7800.06	7903.18	7964.91	8041.71	8067.76	8081.46	8098.26	8108	8101.74	8065.96	8096.84	7983.94	7990.38	7897.61	7850.37	7795.43	7785.14	7736.82	7719.85	7712.35
916.292	6358.35	1945.59	1218.51	1054	1092.36	1183.59	1337.57	1548.65	1827.04	2137.35	2511.3	2903.33	3282.35	3655.39	4137.55	4562.58	4909.25	5256.99	5585.68	5848.15	6172.6	6490.04	6749.05	6948.82	7161.43	7296.13	7448.49	7504.08	7590.41	7704.06	7808.21	7871.85	7949.87	7978.5	7993.08	8011.72	8021.43	8017.55	7983.27	8015.11	7904.48	7910.94	7818.86	7772.44	7719.44	7709.67	7663.06	7646.57	7638.26
917.024	6235.45	1914.28	1199.35	1037.49	1075.14	1164.52	1315.23	1521.75	1793.94	2097.41	2462.69	2845.33	3215.32	3580.64	4053.35	4471.23	4811.7	5154.24	5479.44	5739.99	6061.37	6376.77	6634.31	6834.29	7047.48	7183.13	7335.3	7393.78	7480.97	7596.71	7701.74	7767.12	7846.07	7877.15	7892.53	7912.96	7922.65	7921.15	7888.4	7920.98	7812.92	7819.32	7728.08	7682.54	7631.57	7622.34	7577.45	7561.55	7552.31
917.756	6106.6	1880.83	1178.77	1019.74	1056.64	1144.09	1291.43	1493.2	1758.99	2055.39	2411.7	2784.64	3145.24	3502.35	3965.06	4375.14	4708.86	5045.63	5366.79	5624.88	5942.58	6255.2	6510.61	6710.41	6923.64	7059.83	7211.44	7272.52	7360.28	7477.7	7583.31	7650.36	7729.95	7763.23	7779.39	7801.43	7811.12	7811.98	7780.72	7813.96	7708.54	7714.83	7624.78	7580.07	7531.22	7522.44	7479.36	7464.02	7453.95
918.488	5972.25	1845.18	1156.74	1000.74	1036.84	1122.3	1266.15	1463	1722.22	2011.36	2358.47	2721.44	3072.28	3420.86	3873.05	4274.66	4601.18	4931.66	5247.93	5503.25	5816.52	6125.61	6378.38	6577.34	6790.02	6926.41	7076.89	7140.29	7228.41	7347.11	7452.97	7521.48	7601.35	7636.64	7653.5	7676.98	7686.6	7689.78	7659.98	7693.67	7591.12	7597.26	7508.49	7464.69	7417.96	7409.67	7368.37	7353.67	7342.76
919.22	5832.93	1807.35	1133.24	980.462	1015.72	1099.12	1239.39	1431.2	1683.7	1965.42	2303.14	2655.98	2996.8	3336.49	3777.72	4170.38	4489.2	4812.83	5123.59	5375.54	5683.97	5988.66	6238.13	6435.73	6647.09	6783.24	6932.17	6997.47	7085.6	7205.03	7310.8	7380.52	7460.38	7497.34	7514.73	7539.53	7549.03	7554.39	7526.09	7559.98	7460.43	7466.32	7379.11	7336.17	7291.68	7283.81	7244.25	7230.28	7218.51
919.952	5689.21	1767.35	1108.29	958.931	993.312	1074.58	1211.2	1397.83	1643.51	1917.69	2245.91	2588.53	2919.11	3249.71	3679.56	4062.72	4373.42	4689.72	4994.31	5242.55	5545.29	5844.85	6090.25	6285.96	6495.4	6630.81	6777.52	6844.42	6932.27	7051.77	7157.21	7227.73	7307.24	7345.43	7363.39	7389.18	7398.52	7405.93	7379.07	7412.93	7316.52	7322.07	7236.67	7194.62	7152.34	7144.78	7106.94	7093.7	7081.22
920.684	5541.85	1725.23	1081.92	936.177	969.638	1048.74	1181.61	1362.99	1601.79	1868.34	2187.02	2519.4	2839.65	3160.88	3579.09	3952.25	4254.56	4563.01	4860.82	5104.8	5401.27	5694.89	5935.62	6128.81	6335.49	6469.61	6613.71	6681.67	6768.9	6887.92	6992.53	7063.7	7142.27	7181.42	7199.78	7226.27	7235.4	7244.71	7219.17	7252.85	7159.59	7164.75	7081.39	7040.16	7000.07	6992.82	6956.65	6944.15	6930.92
921.416	5391.48	1681.11	1054.2	912.255	944.764	1021.63	1150.72	1326.77	1558.66	1817.56	2126.71	2448.92	2758.76	3070.57	3476.93	3839.7	4133.28	4433.46	4723.89	4963.11	5252.72	5539.63	5775.06	5964.91	6168.26	6300.61	6441.46	6510.09	6596.29	6714.09	6817.53	6888.95	6966.19	7005.8	7024.46	7051.37	7060.26	7071.18	7046.89	7080.02	6990.17	6994.83	6913.68	6873.31	6835.33	6828.28	6793.7	6781.9	6768.13
922.148	5238.95	1635.11	1025.21	887.246	918.768	993.375	1118.63	1289.33	1514.31	1765.56	2065.28	2377.43	2676.95	2979.23	3373.55	3725.66	4010.29	4301.85	4584.34	4818.37	5100.54	5379.92	5609.38	5795.46	5994.6	6124.61	6261.65	6330.37	6415.21	6531.23	6632.92	6704.19	6779.76	6819.3	6838.16	6865.26	6873.69	6886.09	6862.92	6895.25	6808.78	6812.88	6734.19	6694.52	6658.66	6651.73	6618.67	6607.62	6593.31
922.879	5085.36	1587.46	995.101	861.282	891.795	964.107	1085.51	1250.85	1468.98	1712.64	2003.08	2305.42	2594.72	2887.49	3269.83	3610.93	3886.55	4169.19	4443.23	4671.52	4945.82	5216.99	5439.85	5621.47	5815.74	5942.87	6075.61	6144.04	6226.98	6340.52	6440.08	6510.82	6584.2	6623.29	6642.07	6668.99	6677.04	6690.6	6668.37	6699.65	6616.61	6620.09	6543.99	6505.07	6471.14	6464.25	6432.57	6422.29	6407.59
923.611	4931.04	1538.26	963.937	834.414	863.897	933.887	1051.42	1211.42	1422.77	1658.93	1940.28	2233.07	2512.31	2795.69	3166	3496.01	3762.44	4035.93	4301.06	4523.38	4789.18	5051.44	5267.14	5443.69	5632.36	5756.12	5884.01	5951.5	6032.25	6142.56	6239.53	6309.37	6380.15	6418.31	6436.86	6463.23	6470.81	6485.21	6463.84	6493.74	6414.17	6416.95	6343.61	6305.37	6273.31	6266.37	6235.97	6226.4	6211.39
924.343	4777.08	1487.8	931.914	806.816	835.253	902.909	1016.58	1171.29	1375.97	1604.76	1877.28	2160.85	2430.34	2704.46	3062.86	3381.63	3638.8	3903.12	4158.9	4374.77	4631.76	4884.49	5092.51	5263.44	5445.84	5565.74	5688.27	5754.34	5832.54	5939.04	6032.92	6101.46	6169.19	6205.91	6224.05	6249.56	6256.59	6271.52	6250.84	6279.21	6203	6205.05	6134.62	6096.94	6066.6	6059.49	6030.26	6021.34	6006.18
925.074	4624.47	1436.43	899.26	778.686	806.074	871.39	981.228	1130.73	1328.89	1550.47	1814.5	2089.26	2349.31	2614.4	2961.07	3268.67	3516.81	3771.7	4017.86	4227.04	4474.84	4717.52	4917.5	5082.21	5257.85	5373.16	5490.09	5554.21	5629.41	5731.54	5821.99	5888.75	5953.01	5987.87	6005.39	6029.77	6036.11	6051.3	6031.15	6057.66	5984.81	5986.08	5918.63	5881.51	5852.76	5845.34	5817.16	5808.86	5793.69
925.805	4473.91	1384.38	866.133	750.164	776.504	839.484	945.529	1089.92	1281.74	1496.31	1752.16	2018.52	2269.53	2525.83	2861.13	3157.54	3396.71	3642.3	3878.67	4080.82	4319.19	4551.42	4742.88	4901.01	5069.18	5179.84	5290.62	5352.28	5424.19	5521.34	5607.96	5672.49	5732.98	5765.57	5782.26	5805.2	5810.83	5825.88	5806.22	5830.54	5760.94	5761.4	5697.08	5660.4	5633.05	5625.27	5597.99	5590.24	5575.19
926.537	4325.89	1331.91	832.709	721.403	746.701	807.353	909.654	1049.04	1234.7	1442.48	1690.51	1948.96	2191.32	2439.15	2763.35	3048.72	3279.1	3515.44	3741.86	3936.83	4165.55	4386.97	4569.72	4720.72	4881.2	4986.58	5091.06	5149.75	5218.08	5309.74	5392.11	5454.14	5510.48	5540.3	5556.12	5577.32	5582.15	5596.72	5577.27	5599.33	5532.95	5532.51	5471.38	5435.07	5408.95	5400.68	5374.19	5366.93	5352.15
927.268	4181.42	1279.52	799.315	692.684	716.958	775.308	873.937	1008.47	1188.18	1389.41	1630.01	1880.99	2115.21	2354.94	2668.53	2943.11	3165.02	3392.19	3608.65	3796.23	4015.31	4225.78	4399.49	4543.27	4695.57	4795.32	4893.19	4948.71	5013.13	5099.05	5176.82	5235.95	5287.97	5314.79	5329.3	5348.56	5352.64	5366.4	5347.06	5366.67	5303.31	5302.03	5244.02	5208.05	5183.02	5174.12	5148.29	5141.48	5127.08
927.999	4041.07	1227.49	766.155	664.184	687.459	743.535	838.576	968.399	1142.38	1337.31	1570.86	1814.88	2041.43	2273.46	2576.76	2840.81	3054.57	3272.97	3479.59	3659.68	3869.08	4068.46	4233.15	4369.35	4513.38	4607.24	4698.43	4750.37	4810.79	4890.5	4963.5	5019.47	5066.87	5090.4	5103.54	5120.69	5123.89	5136.57	5117.2	5134.13	5073.75	5071.61	5016.75	4981.1	4956.91	4947.39	4922.05	4915.56	4901.74
928.73	3905.28	1176.22	733.486	636.124	658.431	712.273	803.818	929.098	1097.57	1286.46	1513.33	1750.86	1970.28	2194.92	2488.49	2742.47	2948.41	3158.15	3355.09	3527.85	3727.69	3916.04	4071.66	4200.25	4335.84	4423.66	4508.21	4556.26	4612.54	4685.94	4753.9	4806.55	4849.17	4869.18	4880.81	4895.68	4898.01	4909.33	4889.78	4904.03	4846.38	4843.48	4791.64	4756.25	4732.8	4722.47	4697.58	4691.35	4678.22
929.461	3774.46	1126.09	701.572	608.729	630.11	681.763	769.915	890.821	1054	1237.1	1457.64	1689.12	1901.89	2119.58	2403.88	2648.16	2846.71	3048.26	3235.86	3401.05	3591.67	3769.27	3915.94	4036.94	4164.18	4245.92	4323.84	4367.87	4419.9	4486.89	4549.86	4598.87	4636.8	4653.15	4663.14	4675.56	4677.13	4686.77	4666.98	4678.42	4623.43	4619.74	4570.87	4535.7	4512.78	4501.7	4477.08	4471.07	4458.73
930.192	3648.92	1077.49	670.674	582.225	602.725	652.242	737.115	853.823	1011.92	1189.48	1404	1629.81	1836.42	2047.56	2323.1	2558.03	2749.67	2943.53	3122.16	3280.15	3461.68	3628.82	3766.89	3880.47	3999.39	4075.1	4146.63	4186.6	4234.49	4295.06	4353	4398.27	4431.5	4444.12	4452.41	4462.42	4463.12	4471	4450.95	4459.59	4406.97	4402.56	4356.64	4321.63	4299.12	4287.21	4262.79	4256.92	4245.47
930.923	3528.88	1030.79	641.05	556.829	576.502	623.946	705.657	818.34	971.554	1143.79	1352.58	1573.05	1773.95	1978.9	2246.17	2472.35	2657.51	2844.07	3014.18	3165.12	3338.15	3495.31	3625.07	3731.51	3842.49	3912.27	3977.78	4013.63	4057.49	4111.91	4164.91	4206.41	4235.12	4244.09	4250.67	4258.13	4258.23	4264.09	4243.62	4249.65	4199.21	4194.2	4150.91	4116.2	4093.93	4081.15	4056.92	4051.07	4040.68
931.653	3414.58	986.438	612.986	532.783	551.694	597.131	675.808	784.644	933.16	1100.3	1303.55	1518.99	1714.62	1913.65	2173.17	2391.07	2570.32	2750.04	2912.31	3056.45	3221.54	3369.25	3491.35	3590.99	3694.61	3758.64	3818.56	3850.51	3890.55	3939.12	3987.31	4025.21	4049.59	4055.05	4059.82	4064.96	4064.44	4068.24	4047.41	4050.83	4002.37	3996.96	3956.18	3921.66	3899.53	3885.95	3861.83	3856.02	3846.7
932.384	3305.64	944.639	586.636	510.217	528.429	571.93	647.696	752.844	896.804	1059.01	1256.87	1467.46	1658.14	1851.62	2103.81	2313.9	2487.56	2661.14	2816.16	2953.88	3111.51	3250.69	3365.48	3458.94	3555.8	3614.47	3669.4	3697.61	3734.13	3777.32	3821.15	3855.49	3875.91	3878.11	3881.07	3884.12	3883.09	3884.7	3863.57	3864.69	3818.02	3812.22	3773.72	3739.48	3717.5	3703.07	3679.04	3673.14	3665.02
933.115	3202.17	905.776	562.25	489.34	506.924	548.565	621.548	723.163	862.683	1020.11	1212.66	1418.49	1604.55	1792.6	2037.83	2240.7	2409.3	2577.24	2725.78	2857.42	3008.28	3139.97	3248.21	3336.04	3426.7	3480.65	3531.22	3556.09	3589.52	3627.94	3667.63	3698.67	3715.63	3714.95	3716.29	3717.29	3715.97	3715.51	3694.04	3693.03	3647.96	3642.01	3605.52	3571.64	3549.7	3534.54	3510.63	3504.61	3497.69
933.845	3104.01	870.163	540.036	470.327	487.357	527.222	597.554	695.78	830.971	983.735	1170.98	1372.04	1553.71	1736.6	1975.19	2171.27	2335.27	2498.16	2640.9	2767.09	2911.88	3036.99	3139.6	3222.54	3307.99	3357.63	3404.7	3426.62	3457.44	3491.83	3528	3556.12	3570.1	3566.91	3566.69	3566.09	3564.64	3562.06	3540.43	3537.76	3494.08	3488.06	3453.38	3419.91	3398.01	3382.18	3358.42	3352.31	3346.56
934.575	3010.64	837.966	520.108	453.266	469.819	507.992	575.802	670.763	801.685	949.858	1131.74	1327.95	1505.31	1683.13	1915.35	2105.17	2264.97	2423.4	2561.14	2682.37	2821.91	2941.52	3039.32	3118.23	3199.43	3245.58	3289.77	3309.37	3338.25	3369.45	3402.68	3428.14	3439.81	3434.69	3433.09	3431.28	3429.83	3425.46	3403.65	3399.67	3357.18	3351.33	3318.15	3285.19	3263.42	3247.09	3223.52	3217.21	3212.64
935.306	2921.6	809.304	502.546	438.223	454.374	490.942	556.351	648.156	774.84	918.441	1094.81	1286.02	1459.13	1631.87	1857.86	2041.86	2197.8	2352.21	2485.8	2602.62	2737.77	2852.98	2946.92	3022.9	3100.86	3144.12	3186.6	3204.28	3231.88	3260.76	3291.75	3315.16	3325.22	3318.82	3316.1	3313.32	3312.23	3306.09	3284.49	3279.52	3238.09	3232.57	3200.62	3168.34	3146.65	3129.94	3106.67	3100.2	3096.84
936.036	2836.72	784.358	487.459	425.281	441.11	476.161	539.296	628.054	750.492	889.554	1060.23	1246.13	1414.96	1582.61	1802.55	1981.07	2133.47	2284.46	2414.8	2527.7	2659.15	2771.42	2862.43	2936.32	3012.17	3053.37	3094.96	3111.63	3138.6	3166.28	3195.7	3217.54	3226.65	3219.68	3216.07	3212.86	3212.28	3204.77	3183.51	3178.06	3137.54	3132.53	3101.45	3070.07	3048.51	3031.65	3008.8	3002.23	2999.93
936.766	2755.48	763.103	474.825	414.416	429.996	463.623	524.604	610.399	728.59	863.079	1027.8	1208.05	1372.51	1535.01	1748.9	1922.3	2071.36	2219.28	2347.15	2456.88	2585.51	2695.92	2784.92	2857.69	2932.69	2972.7	3014.41	3030.79	3057.88	3085.28	3114.04	3134.85	3143.95	3137	3132.8	3129.77	3129.86	3121.31	3100.57	3095.19	3055.42	3051.18	3020.64	2990.24	2969.03	2952.16	2929.8	2923.19	2921.86
937.496	2677.4	745.46	464.591	405.576	420.979	453.273	512.22	595.129	709.035	838.899	997.414	1171.63	1331.53	1488.73	1696.58	1865.2	2011.13	2156.44	2282.46	2389.53	2516.13	2625.85	2713.81	2786.6	2861.69	2901.39	2944.24	2961.12	2989.02	3017.22	3046.08	3066.51	3076.34	3070.23	3065.77	3063.23	3064.39	3055.11	3035.14	3030.31	2991.17	2987.81	2957.71	2928.41	2907.63	2890.99	2869.35	2862.69	2862.21
938.226	2602.25	731.296	456.644	398.655	413.948	445.003	502.029	582.127	691.712	816.911	968.924	1136.71	1291.81	1443.54	1645.26	1809.38	1952.15	2095.18	2220.18	2325.17	2450.37	2560.64	2648.44	2722.2	2798.4	2838.71	2883.57	2901.56	2931.05	2960.98	2990.8	3011.53	3022.85	3018.4	3013.99	3012.4	3014.74	3005.22	2986.28	2982.53	2943.96	2941.66	2911.56	2883.68	2863.44	2847.23	2826.42	2819.79	2820.02
938.956	2529.65	720.35	450.803	393.495	408.736	438.647	493.868	571.229	676.467	796.939	942.251	1103.12	1253.21	1399.34	1594.72	1754.53	1894.24	2035.22	2159.7	2263.24	2387.51	2499.37	2587.86	2663.37	2741.86	2783.57	2831.1	2851.04	2882.83	2915.41	2946.76	2968.42	2982.11	2979.74	2975.86	2975.84	2979.5	2970.06	2952.47	2950.17	2912.17	2910.95	2880.75	2854.38	2834.87	2819.32	2799.54	2793.03	2793.77
939.686	2459.54	712.272	446.819	389.877	405.119	433.98	487.515	562.219	663.095	778.843	917.226	1070.83	1215.65	1356.01	1545.06	1700.61	1837.35	1976.29	2100.69	2203.27	2327.34	2441.61	2531.39	2609.39	2690.89	2734.67	2785.55	2808.1	2842.75	2878.73	2912.36	2935.6	2952.22	2952.61	2949.62	2951.37	2956.59	2947.69	2931.64	2931.41	2893.67	2893.76	2863.23	2838.47	2819.83	2805.23	2786.5	2780.17	2781.34
940.416	2392.04	706.626	444.381	387.53	402.814	430.721	482.693	554.838	651.389	762.411	893.794	1039.81	1179.16	1313.64	1496.15	1647.84	1781.33	1918.31	2043.13	2144.95	2268.99	2386.52	2478.06	2559.23	2644.27	2690.82	2745.63	2771.1	2809.19	2849.09	2885.65	2910.95	2930.93	2934.63	2932.85	2936.61	2943.56	2935.45	2921.17	2923.26	2885.85	2887.28	2856.29	2833.34	2815.63	2802.09	2784.69	2778.65	2779.97
941.146	2327.31	702.873	443.107	386.127	401.484	428.535	479.07	548.778	641.103	747.475	871.897	1010.17	1143.95	1272.43	1448.46	1596.27	1726.38	1861.49	1986.7	2088.39	2212.6	2333.69	2427.29	2512.12	2601.02	2650.56	2709.7	2738.37	2780.33	2824.24	2864.28	2891.82	2915.74	2923.02	2922.69	2928.76	2937.32	2930.43	2918.05	2922.77	2885.56	2888.4	2856.8	2835.69	2819.08	2806.85	2790.74	2785.09	2786.39
941.875	2265.98	700.39	442.561	385.297	400.749	427.039	476.273	543.705	631.962	733.859	851.563	982.065	1110.18	1232.94	1402.36	1546.49	1673.23	1806.1	1931.9	2033.51	2157.93	2282.86	2378.34	2466.95	2559.84	2612.75	2675.94	2708.28	2754.01	2802.07	2845.56	2875.82	2903.68	2914.76	2916.17	2924.47	2934.59	2929.1	2918.81	2926.17	2889.28	2893.36	2861.1	2842.01	2826.37	2815.56	2800.91	2795.66	2796.78
942.605	2208.58	698.474	442.253	384.624	400.177	425.802	473.881	539.225	623.676	721.336	832.749	955.709	1078.27	1195.5	1358.48	1499.13	1622.34	1752.88	1878.97	1980.58	2104.89	2233.6	2331.09	2423.06	2519.76	2575.9	2642.94	2678.54	2728.22	2780.06	2827.01	2860.2	2891.8	2906.52	2909.73	2920.08	2931.73	2927.76	2919.56	2929.59	2892.85	2898.11	2865.24	2848.03	2833.42	2824.18	2810.89	2806.19	2806.92
943.334	2156.07	696.366	441.659	383.669	399.317	424.374	471.458	534.966	615.972	709.796	815.614	931.522	1048.8	1160.99	1317.77	1455.32	1574.76	1702.67	1828.6	1930.19	2054.26	2186.13	2284.9	2380.13	2479.73	2539.02	2609.22	2647.67	2700.99	2755.64	2805.9	2841.58	2876.9	2894.72	2899.86	2911.97	2924.9	2922.43	2916.11	2928.81	2892.03	2898.33	2865.09	2849.6	2835.88	2828.2	2816.21	2812.04	2812.28
944.064	2109.64	693.294	440.231	381.975	397.695	422.281	468.542	530.505	608.554	699.023	800.215	909.875	1022.45	1130.05	1281.34	1415.81	1531.54	1656.55	1781.83	1883.47	2006.46	2140.67	2239.85	2337.27	2438.91	2500.74	2573.06	2613.81	2670.04	2726.51	2779.53	2817.41	2855.73	2876.07	2883.08	2896.27	2909.91	2908.9	2904.5	2919.25	2882.57	2889.59	2856.06	2842.11	2829.07	2822.9	2812.2	2808.48	2808.12
944.793	2070.2	688.459	437.433	379.1	394.86	419.064	464.69	525.462	601.165	688.95	786.744	891.19	999.812	1103.91	1250.15	1382.07	1494.22	1615.74	1739.88	1840.94	1962.3	2097.73	2196.29	2294.98	2397.09	2460.27	2533.78	2575.57	2633.9	2690.38	2745.27	2784.83	2825.21	2847.11	2855.7	2869.32	2883.31	2883.5	2880.48	2897.03	2860.03	2867.54	2833.93	2821.25	2808.66	2803.83	2794.18	2790.94	2789.85
945.522	2039.26	681.132	432.754	374.628	390.379	414.291	459.476	519.454	593.539	679.404	775.334	876.028	981.613	1083.25	1225.51	1355.4	1464.04	1581.82	1703.75	1803.88	1922.86	2057.85	2154.42	2252.7	2353.59	2417.29	2489.89	2531.71	2590.97	2645.6	2701.26	2741.43	2782.71	2805.03	2814.83	2827.85	2841.57	2842.47	2840.46	2857.92	2820.75	2828.23	2794.89	2783.16	2770.49	2766.82	2757.99	2755.12	2753.27
946.251	2017.82	670.649	425.756	368.211	383.891	407.588	452.535	512.152	585.444	670.298	766.125	864.71	968.578	1069.12	1208.41	1336.87	1442.1	1556	1674.74	1773.52	1888.93	2021.84	2114.63	2211.09	2308.67	2371.09	2441.21	2481.3	2540.04	2590.65	2645.63	2685.52	2726.23	2747.5	2757.78	2769.14	2781.89	2783.06	2781.5	2798.94	2761.26	2768.41	2735.75	2724.46	2711.28	2708.43	2700.06	2697.37	2694.9
946.98	2006.25	656.524	416.118	359.606	375.14	398.687	443.587	503.293	576.688	661.488	759.08	857.529	961.054	1061.91	1199.58	1327.36	1429.68	1539.22	1653.82	1750.48	1861.63	1990.26	2077.82	2170.33	2262.35	2322.04	2387.49	2424.3	2480.88	2524.78	2577.49	2615.76	2654.2	2672.79	2683.23	2691.55	2702.72	2703.21	2701.42	2717.94	2679.64	2686.01	2654.34	2642.82	2628.75	2626.24	2617.98	2615.37	2612.29
947.709	2004.64	638.5	403.689	348.717	364.019	387.462	432.485	492.698	567.095	652.794	754.085	854.327	959.006	1061.85	1199.25	1327.13	1426.85	1532.03	1641.52	1735.46	1841.33	1963.52	2044.11	2130.81	2214.98	2270.27	2329.06	2360.66	2413.41	2448.06	2496.85	2532.36	2566.61	2580.93	2590.46	2594.63	2603.41	2602.68	2599.88	2614.35	2575.41	2580.31	2550.21	2537.95	2522.24	2519.66	2511.2	2508.35	2504.76
948.438	2011.91	616.662	388.557	335.658	350.636	373.988	419.262	480.317	556.52	644.037	750.727	854.751	962.005	1068.35	1206.72	1335.3	1433.32	1533.83	1637.62	1727.98	1828.25	1941.8	2013.75	2092.57	2166.98	2216.1	2266.63	2291.27	2338.57	2361.85	2405.1	2436.19	2464.8	2473.32	2481.19	2479.75	2485.52	2482.93	2478.25	2489.67	2450.03	2453.08	2424.95	2411.16	2393.43	2390.26	2381.2	2377.89	2374.06
949.167	2025.03	591.537	371.132	320.822	335.368	358.606	404.179	466.255	544.876	634.819	748.205	857.463	968.557	1079.52	1219.98	1350.05	1446.68	1543.04	1640.1	1726.37	1820.65	1924.1	1986.23	2055.87	2119.04	2160.34	2201.15	2217.91	2258.17	2268.41	2304.61	2330.43	2351.74	2353.6	2358.59	2350.91	2353.19	2348.13	2340.84	2348.32	2307.93	2308.91	2283.19	2267.04	2247.03	2242.71	2232.9	2228.78	2224.86
949.896	2038.97	564.221	352.237	304.952	318.957	341.996	387.796	450.808	532.056	624.65	745.178	860.452	976.034	1092.14	1235.28	1366.93	1462.98	1555.23	1645.48	1727.25	1816.2	1908.08	1959.98	2019.77	2070.9	2103.85	2134.5	2142.68	2174.87	2171.75	2200.12	2219.73	2232.85	2227.63	2229.07	2214.63	2213.44	2205.67	2194.89	2198.2	2157.3	2155.87	2133.06	2114.03	2091.55	2085.53	2074.99	2069.66	2065.93
950.625	2045.45	536.577	333.223	289.241	302.584	325.268	371.046	434.505	517.987	612.718	739.458	860.18	979.956	1100.93	1246.19	1379.47	1475.17	1563.86	1647.84	1724.62	1809.35	1889.41	1932.13	1982.3	2022.14	2046.96	2068.54	2068.53	2092.63	2077.2	2098.21	2111.35	2116.46	2105.04	2101.93	2081.48	2076.82	2067.04	2052.45	2051.56	2010.55	2006.87	1987.29	1964.71	1940.28	1932.27	1921.21	1914.45	1911.14
951.353	2032.26	511.416	316.117	275.454	288.016	310.081	355.337	418.172	502.55	597.884	727.929	851.634	973.807	1097.56	1243.1	1376.98	1472.48	1558.15	1636.79	1709.03	1791.97	1861.35	1896.93	1939.6	1971.52	1990	2005.16	1999.33	2016.4	1992.69	2007.57	2015.55	2013.91	1999.02	1991.16	1966.42	1959.41	1948.79	1930.3	1926.32	1886.2	1880.72	1864.4	1838.24	1812.75	1802.65	1791.89	1783.49	1780.76
952.082	1981.42	492.576	303.686	265.978	277.631	298.679	342.57	402.887	485.548	578.455	706.028	827.382	948.007	1070.24	1211.94	1344.28	1439.02	1522.08	1597.71	1665.88	1751.58	1813.02	1846.12	1885.72	1915.97	1931.64	1945.96	1939.12	1952.22	1927.47	1939.8	1945.36	1940.37	1927.04	1914.57	1889.17	1882.02	1873.27	1851.39	1846.79	1808.91	1802.55	1789.74	1759.79	1735.39	1723.55	1714.54	1704.35	1702.22
952.81	1868.65	485.424	299.753	264.085	274.697	294.163	335.382	390.185	466.721	552.145	667.544	777.143	889.182	1002.54	1133.39	1260.07	1352.4	1433.67	1509.59	1575.28	1669.35	1729.18	1767.49	1811.24	1850.05	1869.48	1892.59	1892.36	1907.19	1893.62	1909.7	1917.91	1916	1912.7	1896.5	1876.44	1872.43	1870.15	1846.31	1845.69	1812.09	1806.61	1796.92	1764.07	1744.03	1731.27	1726.42	1714.77	1713.07
953.539	1660.41	496.926	309.287	274.005	283.441	300.524	337.144	381.956	445.516	515.578	603.928	687.11	779.232	871.903	980.492	1095.12	1181.96	1262.12	1343.2	1408.62	1520.05	1587.41	1642.26	1702.22	1764.91	1798.95	1844.73	1863.6	1889.43	1905.43	1935.83	1954.55	1965.56	1985.16	1967.79	1962.31	1966.63	1977.81	1954.78	1964.98	1938.94	1936.94	1929.93	1895.57	1884.99	1873.25	1876.07	1863.56	1861.74
954.267	1312.97	536.058	338.647	301.113	309.223	322.859	352.169	380.612	421.253	464.596	504.06	539.084	594.481	648.966	718.245	811.362	887.299	966.598	1059.77	1128.87	1269.12	1357.99	1445.63	1539.19	1648.12	1712.23	1801.33	1857.3	1907.8	1979.7	2039.75	2081.36	2119.81	2181.24	2166.49	2189.28	2209.28	2244.48	2226.8	2257.82	2243.86	2249.06	2243.68	2210.65	2217	2209.16	2224.9	2212.63	2209.67
[truncated: 11 more columns]

## Sheet: Fig. 2d
733.056	2114.91	2639.34	2211.88	2139.68	2240.03	2345.22	2452.31	2538.27	2619.29	2664.97	2661.37	2638.86	2565.8	2451.61	2346.59	2225.92	2049.42	1858.62	1680.53	1499.46	1322.7	1159.59	1029.22	856.944	732.583	607.279	496.197	400.039	313.595	250.795	177.04	119.766	65.2263	34.0385	2.972	-25.0619	-52.1288	-58.9595	-86.9328	-83.5089	-77.5346	-107.975	-101.951	-107.048	-112.195	-112.02	-112.244	-108.897	-115.213
733.807	2122.54	2760.25	2346.01	2279.36	2382.52	2482.39	2579.81	2652.4	2719.3	2743.81	2739.18	2718.55	2651.76	2559.25	2486.98	2407.19	2271.74	2128.42	1988.79	1850.91	1720.58	1599.23	1496.75	1362.13	1264.11	1155.47	1064.04	976.426	899.654	839.386	774.661	721.288	669.713	633.361	599.81	569.765	542.525	523.098	493.987	484.773	476.811	454.398	448.527	438.919	424.322	414.042	409.686	405.543	403.07
734.558	2145.97	2886.53	2473.87	2409.95	2515.98	2612.8	2704.23	2767.53	2824.54	2832.98	2826.74	2805.49	2740.36	2661.3	2610.61	2558.52	2450.58	2339.77	2226.08	2118.41	2020.24	1928.83	1845.48	1738.06	1658.5	1561.55	1484.26	1402.61	1332.91	1274.43	1216.75	1166.16	1117.12	1076.99	1041.83	1010.38	983.047	954.774	925.054	906.407	888.298	872.085	857.405	844.636	823.464	805.692	798.41	788.853	789.062
735.309	2185.52	3017.56	2596.84	2533.29	2642.29	2737.95	2826.51	2883.98	2934.7	2931.51	2923.46	2899.86	2832.92	2760.78	2722.75	2687.67	2596.18	2505.63	2407.55	2319.32	2241.55	2170.2	2098.64	2009.6	1941.85	1852.35	1784.44	1706.44	1641.52	1584.04	1531.57	1482.72	1435.7	1392.84	1356.71	1324.24	1296.77	1262.69	1232.68	1207.23	1182.06	1170.44	1149.48	1134.61	1109.18	1086.32	1077.06	1063.76	1065.7
736.06	2241.17	3152.89	2716.18	2651.06	2763.14	2859.22	2947.5	3002.03	3049.55	3038.56	3028.75	3001.72	2930.45	2860.21	2827.84	2801.25	2717.36	2637.12	2546.34	2468.69	2401.7	2342.29	2276.47	2198.41	2136.92	2051.28	1988.71	1912.36	1850.15	1792.91	1743.99	1695.9	1650.35	1605.49	1568.77	1535.52	1507.81	1470.29	1440.15	1410.02	1380.22	1371.84	1346.66	1330.51	1302.61	1276.58	1266.05	1250.37	1253.28
736.811	2312.61	3292.19	2833.07	2764.78	2880.08	2977.86	3068	3122.01	3168.88	3153.37	3142.07	3111.06	3033.73	2961.59	2929.56	2904.83	2821.57	2743.75	2653.66	2579.43	2515.52	2461.44	2396.44	2323.27	2263.46	2178.7	2118.06	2041.59	1980.31	1922.56	1875.67	1827.43	1782.78	1736.42	1699.3	1665.39	1637.24	1598.1	1567.86	1534.73	1502.26	1495.92	1468.15	1451.32	1422.29	1394.63	1383.34	1366.33	1369.61
737.562	2399.3	3435.26	2948.57	2875.84	2994.48	3095.02	3188.74	3244.2	3292.55	3275.29	3262.91	3227.77	3143.33	3066.57	3030.95	3003.05	2915.07	2833.55	2739.04	2662.53	2595.65	2541.64	2473.55	2400.33	2338.48	2252.14	2190.62	2112.51	2050.59	1991.63	1945.42	1896.2	1851.87	1804.3	1766.83	1732.23	1703.45	1664.01	1633.62	1598.79	1565.09	1559.82	1530.7	1513.63	1484.46	1456.31	1444.63	1427.09	1430.27
738.313	2500.56	3582.01	3063.67	2985.46	3107.6	3211.71	3310.41	3368.89	3420.45	3403.74	3390.79	3351.72	3259.61	3176.4	3134.47	3099.72	3003.07	2913.28	2810.49	2727.33	2652.86	2594.81	2520.59	2443.34	2376.52	2286.63	2221.87	2140.83	2076.95	2016.12	1969.39	1918.45	1873.89	1825.25	1787.33	1751.99	1722.3	1683.51	1652.8	1617.26	1583.4	1578.37	1548.85	1531.81	1503.17	1475.38	1463.53	1446.04	1448.79
739.064	2615.58	3732.43	3179.26	3094.74	3220.55	3328.88	3433.63	3496.37	3552.5	3538.22	3525.28	3482.7	3382.82	3292.04	3242.04	3197.95	3089.86	2988.5	2874.68	2781.55	2696.12	2630.94	2548.29	2463.96	2389.9	2294.88	2225.04	2139.99	2072.98	2009.71	1961.38	1908.09	1862.75	1813.02	1774.49	1738.26	1707.41	1669.86	1638.63	1603.08	1569.79	1564.33	1535.07	1518.24	1490.5	1463.69	1451.77	1434.75	1436.83
739.814	2743.3	3886.38	3295.99	3204.52	3334.15	3447.18	3558.8	3626.74	3688.48	3678.13	3665.79	3620.3	3512.86	3414.01	3355.02	3300.05	3178.75	3063.63	2936.98	2831.53	2732.82	2658.31	2565.62	2471.89	2388.91	2287.57	2211.22	2121.25	2050.22	1983.95	1933.1	1876.9	1830.26	1779.38	1739.99	1702.7	1670.4	1634.39	1602.4	1567.33	1535.06	1528.62	1500.06	1483.49	1456.85	1431.38	1419.42	1403.12	1404.37
740.565	2883.11	4044.42	3414.91	3315.94	3449.56	3567.68	3686.75	3760.59	3828.75	3823.48	3812.35	3764.68	3650.13	3543.13	3474.86	3408.23	3272.71	3142.5	3001.92	2882.59	2769.16	2683.78	2579.93	2475.15	2382.07	2273.52	2189.53	2093.95	2018.08	1948.35	1894.22	1834.6	1786.21	1733.99	1693.43	1654.88	1620.88	1586.51	1553.49	1519.16	1488.15	1480.3	1452.68	1436.36	1410.82	1386.9	1374.84	1359.4	1359.73
741.315	3033.71	4206.3	3536.33	3429.46	3567.23	3690.68	3817.62	3897.83	3972.95	3973.62	3964.28	3915.19	3794.16	3679.33	3602.01	3523.62	3373.58	3227.76	3072.8	2938.71	2809.84	2712.75	2597.11	2480.22	2376.28	2259.93	2167.53	2065.75	1984.47	1910.89	1852.8	1789.39	1738.8	1685.05	1643	1602.99	1567.02	1534.18	1499.84	1466.41	1436.67	1427.1	1400.51	1384.35	1359.8	1337.46	1325.22	1310.64	1310.04
742.066	3194.57	4372.68	3661.15	3546.02	3688.12	3817.07	3952.15	4039.05	4121.5	4128.72	4121.7	4072.02	3945.24	3823.13	3737.37	3647.56	3483.18	3321.75	3152.45	3003.23	2858.77	2749.57	2621.9	2492.23	2377.04	2252.51	2151.16	2042.77	1955.57	1877.81	1815.22	1747.67	1694.54	1639.01	1595.12	1553.41	1515.25	1483.69	1447.77	1415.21	1386.63	1375.11	1349.52	1333.39	1309.6	1288.78	1276.2	1262.46	1260.94
742.816	3364.37	4543.37	3789.54	3665.85	3812.43	3947.01	4090.35	4184.08	4274.07	4288.19	4284	4234.51	4102.78	3974.16	3880.87	3780.42	3602.31	3425.8	3242.6	3078.35	2918.69	2797.4	2657.79	2515.14	2388.62	2255.74	2145.16	2029.87	1936.41	1854.19	1786.68	1714.77	1658.74	1601.17	1555.11	1511.5	1470.92	1440.32	1402.53	1370.76	1343.11	1329.49	1304.74	1288.5	1265.15	1245.69	1232.6	1219.57	1217.19
743.566	3542.5	4718.86	3922.08	3789.58	3940.8	4081.05	4232.7	4333.32	4430.91	4452.13	4451.2	4402.67	4266.82	4132.54	4032.83	3922.77	3731.78	3541.05	3344.68	3165.85	2991.67	2858.68	2707.42	2551.87	2414.18	2272.92	2153.04	2030.63	1930.67	1843.81	1771.03	1694.59	1635.39	1575.51	1526.94	1481.23	1438.05	1407.97	1368.06	1336.9	1309.86	1294.07	1269.95	1253.4	1230.14	1211.8	1198.03	1185.55	1182.4
744.316	3728.22	4899.44	4059.13	3917.56	4073.57	4219.53	4379.46	4486.94	4592.11	4620.46	4623.17	4576.32	4437.14	4298.14	4193.23	4074.76	3872.01	3668.17	3459.53	3266.8	3079.11	2935.01	2772.59	2604.51	2455.97	2306.44	2177.3	2047.68	1941.09	1849.44	1771.17	1690.06	1627.46	1565.03	1513.61	1465.63	1419.67	1389.65	1347.38	1316.62	1289.8	1271.81	1248.04	1230.99	1207.42	1189.93	1175.29	1163.16	1159.34
745.066	3920.84	5085.39	4200.98	4050.09	4211.04	4362.72	4530.86	4645.11	4757.76	4793.15	4799.83	4755.29	4613.55	4470.77	4361.95	4236.39	4023.09	3807.39	3587.57	3381.81	3181.78	3027.35	2854.39	2674.31	2515.43	2357.86	2219.63	2082.78	1969.5	1872.95	1789.03	1703.19	1637	1571.77	1517.21	1466.82	1417.94	1387.48	1342.63	1311.99	1284.98	1264.83	1241.08	1223.34	1199.06	1182.1	1166.4	1154.41	1150.04
745.816	4119.82	5276.99	4347.88	4187.38	4353.42	4510.82	4687.07	4807.96	4927.95	4970.18	4981.11	4939.45	4795.86	4650.21	4538.75	4407.49	4184.9	3958.7	3728.83	3511.05	3299.98	3136.13	2953.36	2761.96	2593.35	2427.98	2280.98	2136.91	2016.94	1915.47	1825.81	1735.21	1665.3	1597.06	1539.1	1486.13	1434.22	1402.82	1355.21	1324.41	1296.78	1274.52	1250.45	1231.81	1206.42	1189.67	1172.72	1160.65	1155.83
746.566	4324.69	5474.53	4499.99	4329.59	4500.85	4663.97	4848.23	4975.62	5102.79	5151.6	5166.99	5128.71	4983.9	4836.23	4723.39	4587.79	4357.18	4121.89	3883.11	3654.38	3433.6	3261.31	3069.52	2867.57	2689.88	2517.06	2361.64	2210.46	2083.87	1977.48	1882.04	1786.74	1712.98	1641.54	1579.92	1524.27	1469.24	1436.4	1385.86	1354.61	1325.89	1301.64	1276.9	1257.19	1230.28	1213.39	1195.03	1182.64	1177.52
747.316	4535.1	5678.25	4657.45	4476.81	4653.4	4822.27	5014.42	5148.17	5282.36	5337.45	5357.49	5322.98	5177.49	5028.6	4915.56	4776.92	4539.53	4296.51	4049.95	3811.36	3582.25	3402.5	3202.47	2990.82	2804.76	2624.86	2461.42	2303.24	2170.14	2058.87	1957.69	1857.72	1780.08	1705.27	1639.77	1581.36	1523.14	1488.39	1434.79	1402.79	1372.56	1346.43	1320.66	1299.69	1270.91	1253.54	1233.6	1220.68	1215.37
748.066	4750.84	5888.4	4820.31	4629.05	4811.11	4985.75	5185.71	5325.71	5466.77	5527.8	5552.63	5522.24	5376.54	5227.09	5114.93	4974.49	4731.47	4482.03	4228.77	3981.37	3745.23	3559.02	3351.56	3131.05	2937.34	2750.72	2579.73	2414.69	2275.2	2159.13	2052.28	1947.74	1866.17	1787.84	1718.31	1657.06	1595.62	1558.51	1501.75	1468.71	1436.53	1408.67	1381.53	1359.13	1328.13	1309.97	1288.3	1274.64	1269.27
748.816	4971.75	6105.19	4988.61	4786.31	4973.93	5154.4	5362.11	5508.28	5656.08	5722.74	5752.48	5726.46	5580.92	5431.51	5321.18	5180.07	4932.47	4677.81	4418.8	4163.63	3921.69	3729.96	3515.83	3287.3	3086.66	2893.68	2715.59	2543.85	2398.16	2277.36	2164.95	2055.95	1970.45	1888.49	1814.78	1750.64	1685.97	1646.09	1586.09	1551.74	1517.22	1487.79	1458.93	1434.97	1401.43	1382.17	1358.65	1344.06	1338.72
749.565	5197.54	6328.5	5162.09	4948.27	5141.56	5327.93	5543.35	5695.65	5850.12	5922.11	5956.84	5935.39	5790.29	5641.38	5533.72	5392.93	5141.65	4882.86	4618.99	4357	4110.38	3914.05	3693.93	3458.21	3251.32	3052.33	2867.59	2689.34	2537.63	2412.22	2294.39	2181.04	2091.64	2005.99	1927.98	1860.95	1793.01	1750.03	1686.73	1650.82	1613.6	1582.75	1551.87	1526.22	1489.88	1469.23	1443.77	1428.06	1422.86
750.315	5428.9	6559.08	5341.13	5115.26	5314.32	5506.71	5729.88	5888.34	6049.48	6126.53	6166.36	6149.62	6005.17	5857.11	5752.83	5613.22	5359.03	5097.04	4829.01	4561.03	4310.73	4110.58	3885.1	3642.95	3430.39	3225.71	3034.77	2850.14	2692.59	2562.69	2439.57	2322.01	2228.74	2139.31	2056.94	1986.98	1915.81	1869.38	1802.76	1765.06	1724.81	1692.71	1659.51	1632.06	1592.69	1570.4	1542.9	1525.91	1520.94
751.064	5665.42	6796.42	5525.15	5286.67	5491.57	5690.12	5921.11	6085.81	6253.67	6335.57	6380.6	6368.64	6224.98	6078.03	5977.69	5839.95	5583.46	5319.06	5047.45	4774.21	4521.1	4317.81	4087.52	3839.63	3622	3411.9	3215.15	3024.3	2861.09	2726.83	2598.61	2476.97	2379.89	2286.66	2199.87	2126.99	2052.63	2002.48	1932.54	1892.83	1849.29	1816.08	1780.32	1750.96	1708.38	1684.22	1654.62	1636.23	1631.55
751.814	5908.02	7041.23	5714.51	5462.76	5673.59	5878.49	6117.43	6288.54	6463.28	6549.89	6600.24	6593.15	6450.36	6304.62	6208.69	6073.37	5815.03	5548.81	5274.08	4996.16	4740.92	4535.1	4300.43	4047.37	3825.15	3609.83	3407.66	3210.7	3042	2903.49	2770.32	2644.73	2543.9	2446.84	2355.6	2279.8	2202.28	2148.2	2074.93	2033.05	1985.93	1951.79	1913.23	1881.91	1835.94	1809.72	1777.97	1758.06	1753.73
752.563	6156.46	7292.91	5908.5	5642.84	5859.64	6071.1	6318.19	6495.93	6677.77	6769.03	6824.84	6822.64	6680.73	6536.27	6445.03	6312.55	6052.66	5785.08	5507.47	5225.38	4968.54	4760.61	4521.95	4264.23	4037.8	3817.45	3610.17	3407.22	3233.17	3090.53	2952.61	2823.18	2718.66	2617.78	2522.09	2443.41	2362.78	2304.58	2228.01	2183.81	2132.94	2097.98	2056.43	2023.09	1973.65	1945.2	1911.26	1889.75	1885.82
753.312	6411.52	7551.77	6107.18	5826.86	6049.71	6267.97	6523.46	6708.15	6897.42	6993.36	7054.81	7057.54	6916.5	6773.26	6686.93	6557.52	6296.24	6027.54	5747.22	5461.25	5203.17	4993.49	4751.08	4489.07	4258.75	4033.48	3821.35	3612.46	3433.22	3286.56	3144.02	3010.87	2902.72	2798.04	2697.91	2616.36	2532.68	2470.24	2390.4	2343.77	2288.96	2253.34	2208.64	2173.23	2120.24	2089.42	2053.28	2030.1	2026.59
754.061	6673.76	7817.77	6310.29	6014.55	6243.49	6468.85	6733.05	6925.1	7122.22	7222.97	7290.29	7297.99	7157.78	7015.64	6934.32	6808.12	6545.42	6275.73	5992.66	5703.02	5443.9	5232.67	4986.64	4720.63	4486.63	4256.47	4039.69	3824.9	3640.56	3489.96	3342.95	3206.16	3094.45	2985.97	2881.45	2797.07	2710.36	2643.61	2560.56	2511.37	2452.52	2416.34	2368.35	2330.85	2274.26	2240.97	2202.63	2177.74	2174.67
754.81	6943.79	8090.82	6517.56	6205.6	6440.68	6673.45	6946.74	7146.63	7352.13	7457.93	7531.41	7544.14	7404.7	7263.47	7187.17	7064.17	6799.92	6529.18	6243.21	5949.96	5689.83	5477.13	5227.51	4957.68	4720.1	4485.02	4263.74	4043.04	3853.68	3699.21	3547.85	3407.48	3292.27	3180.03	3071.15	2983.94	2894.27	2823.16	2736.92	2685.14	2622.14	2585.49	2534.12	2494.51	2434.32	2398.49	2357.95	2331.33	2328.7
755.559	7222.26	8370.79	6728.7	6399.67	6640.91	6881.45	7164.29	7372.59	7587.09	7698.29	7778.29	7796.14	7657.42	7516.86	7445.53	7325.62	7059.55	6787.58	6498.42	6201.49	5940.21	5726	5472.76	5199.1	4957.98	4717.9	4492.18	4265.51	4071.16	3912.85	3757.28	3613.36	3494.67	3378.69	3265.52	3175.5	3082.92	3007.45	2918.07	2863.65	2796.43	2759.4	2704.56	2662.85	2599.08	2560.65	2517.92	2489.56	2487.37
756.308	7509.91	8657.52	6943.39	6596.41	6843.86	7092.54	7385.42	7602.79	7827.03	7944.09	8031.04	8054.14	7916.1	7775.96	7709.49	7592.47	7324.2	7050.66	6757.9	6457.1	6194.41	5978.51	5721.48	5443.97	5199.22	4953.95	4723.79	4491.07	4291.73	4129.59	3969.88	3822.43	3700.3	3580.6	3463.19	3370.37	3274.9	3195.09	3102.62	3045.52	2974.08	2936.73	2878.37	2834.55	2767.25	2726.19	2681.3	2651.23	2649.45
757.057	7807.49	8950.78	7161.28	6795.47	7049.13	7306.38	7609.85	7837.02	8071.85	8195.35	8289.75	8318.31	8180.94	8040.93	7979.17	7864.74	7593.8	7318.26	7021.4	6716.41	6451.9	6234.07	5972.98	5691.42	5442.87	5192.19	4957.56	4718.6	4514.25	4348.26	4184.46	4033.45	3907.9	3784.51	3662.9	3567.29	3468.96	3384.86	3289.34	3229.57	3153.88	3116.23	3054.35	3008.43	2937.65	2893.97	2846.94	2815.18	2813.76
757.806	8115.75	9250.33	7382.02	6996.46	7256.35	7522.59	7837.27	8075.07	8321.41	8452.06	8554.52	8588.78	8452.12	8311.96	8254.74	8142.56	7868.4	7590.31	7288.75	6979.16	6712.28	6492.14	6226.67	5940.8	5688.19	5431.79	5192.54	4947.19	4737.71	4567.84	4399.97	4245.36	4116.36	3989.27	3863.53	3765.1	3663.93	3575.63	3477.08	3414.64	3334.73	3296.82	3231.4	3183.4	3109.23	3062.92	3013.78	2980.38	2979.29
758.555	8435.5	9555.87	7605.23	7199.01	7465.12	7740.82	8067.37	8316.69	8575.56	8714.18	8825.41	8865.71	8729.83	8589.26	8536.41	8426.09	8148.08	7866.84	7559.88	7245.19	6975.33	6752.42	6482.14	6191.56	5934.54	5672.09	5428.01	5176.01	4961.33	4787.46	4615.52	4457.2	4324.73	4193.94	4064.13	3962.84	3858.83	3766.42	3664.87	3599.78	3515.7	3477.5	3408.57	3358.49	3281.01	3232.11	3180.89	3145.89	3145.08
759.303	8767.06	9866.65	7830.23	7402.43	7674.76	7960.38	8299.5	8561.27	8833.8	8981.32	9102.08	9148.83	9013.88	8872.67	8824.02	8715.13	8432.65	8147.55	7834.47	7514.11	7240.54	7014.31	6738.75	6443	6181.17	5912.24	5663.1	5404.17	5184.13	5006.13	4830.1	4667.96	4531.94	4397.45	4263.63	4159.43	4052.57	3956.16	3851.61	3783.91	3695.7	3657.21	3584.79	3532.66	3451.98	3400.52	3347.24	3310.73	3310.11
760.052	9112.12	10183.1	8057.21	7606.88	7885.43	8181.46	8533.92	8809.19	9096.6	9254.08	9385.28	9439.01	9305.23	9163.18	9118.61	9010.73	8723.1	8433.38	8113.38	7786.71	7508.6	7278.49	6997.08	6695.59	6428.43	6152.56	5898.03	5631.81	5406.22	5223.94	5043.72	4877.6	4737.96	4599.71	4461.89	4354.73	4244.97	4144.68	4037.12	3966.85	3874.57	3835.72	3759.86	3705.68	3621.9	3567.93	3512.6	3474.63	3474.15
760.801	9470.99	10504.5	8285.46	7811.69	8096.43	8403.38	8769.96	9059.82	9363.41	9532.02	9674.66	9735.98	9603.67	9460.65	9420.09	9312.79	9019.31	8724.22	8396.51	8062.8	7779.28	7544.6	7256.77	6948.92	6675.88	6392.54	6132.24	5858.39	5626.97	5440.23	5255.73	5085.43	4942.05	4799.99	4658.19	4547.96	4435.27	4331.22	4220.62	4147.83	4051.53	4012.27	3933.01	3876.8	3789.99	3733.57	3676.22	3636.85	3636.45
761.549	9843.91	10829.9	8514.26	8016.17	8307.07	8625.44	9006.93	9312.49	9633.62	9814.61	9969.76	10039.4	9908.96	9764.9	9728.33	9621.22	9321.23	9020	8683.74	8342.3	8052.48	7812.54	7517.62	7202.73	6923.2	6631.88	6365.39	6083.47	5846	5654.54	5465.63	5290.92	5143.68	4997.73	4851.96	4738.56	4622.86	4515.18	4401.5	4326.23	4226	4186.23	4103.63	4045.38	3955.66	3896.83	3837.46	3796.79	3796.37
762.297	10232.1	11159.2	8743.49	8220.19	8517.22	8847.51	9244.76	9567.21	9907.3	10102	10270.9	10349.7	10221.6	10076.5	10044	9936.76	9629.61	9321.47	8975.85	8625.92	8328.84	8082.93	7780.28	7457.62	7170.94	6871.01	6597.86	6307.42	6063.59	5867.16	5673.66	5494.28	5343	5193.08	5043.32	4926.61	4807.83	4696.63	4579.8	4502.1	4397.99	4357.61	4271.74	4211.44	4118.88	4057.7	3996.31	3954.39	3953.88
763.046	10636.6	11492.4	8973.02	8423.63	8726.76	9069.5	9483.39	9823.97	10184.5	10394.5	10578.4	10667.3	10542.2	10396.2	10368	10260.2	9945.29	9629.48	9273.69	8914.49	8609.2	8356.56	8045.47	7714.21	7419.71	7110.55	6830.2	6530.76	6280.21	6078.5	5880.21	5695.86	5540.35	5386.3	5232.53	5112.36	4990.37	4875.76	4755.7	4675.6	4567.65	4526.53	4437.44	4375.08	4279.76	4216.27	4152.83	4109.75	4109.06
763.794	11057.1	11828.2	9201.81	8625.53	8934.71	9290.38	9721.76	10081.7	10464.3	10691	10891.4	10991.3	10870	10723.3	10699.5	10591.1	10267.9	9943.69	9576.97	9207.76	8893.32	8633.23	8313.01	7972.37	7669.29	7350.29	7062.22	6753.26	6495.64	6288.31	6085	5895.36	5735.43	5577.11	5419.27	5295.45	5170.14	5052.22	4928.8	4846.35	4734.62	4692.63	4600.37	4535.92	4437.88	4372.15	4306.65	4262.45	4261.5
764.542	11494.6	12166.3	9429.73	8825.78	9140.95	9510.06	9959.8	10340.4	10746.6	10991.7	11210	11322.2	11205.5	11058.4	11039.5	10930.2	10598.2	10265	9886.65	9506.67	9182.18	8913.9	8583.86	8233	7920.62	7591.08	7294.74	6975.69	6710.61	6497.3	6288.72	6093.43	5928.83	5766.07	5604.1	5476.44	5347.65	5226.5	5099.6	5014.82	4899.34	4856.31	4760.94	4694.36	4593.65	4525.69	4458.08	4412.85	4411.54
765.29	11949.6	12506.2	9656.36	9023.98	9345.09	9728.12	10197.1	10599.6	11031.1	11296.3	11534	11659.9	11548.7	11401.7	11388	11277.9	10936.7	10593.9	10203.3	9811.87	9476.43	9199.26	8858.7	8496.77	8174.34	7833.6	7528.37	7198.69	6925.74	6706.06	6491.94	6290.62	6121.08	5953.67	5787.47	5655.74	5523.32	5399	5268.47	5181.38	5062.16	5017.92	4919.48	4850.71	4747.34	4677.2	4607.4	4561.17	4559.44
766.038	12422.4	12847.3	9881.25	9219.76	9546.75	9944.16	10433.3	10859	11317.4	11604.4	11863.3	12004.2	11899.6	11753.2	11745.5	11634.5	11284	10931	10527.6	10124	9776.76	9490.03	9138.3	8764.45	8431.23	8078.62	7763.9	7422.98	7141.73	6915.28	6695.3	6487.56	6312.8	6140.52	5969.98	5833.94	5697.68	5570.25	5435.9	5346.51	5223.54	5177.92	5076.42	5005.4	4899.37	4827.05	4755.01	4707.82	4705.58
766.786	12913.4	13189	10104	9412.75	9745.53	10157.8	10667.9	11118.1	11605.1	11915.8	12197.6	12354.9	12258.2	12113.1	12112.1	12000.5	11640.3	11276.8	10860	10443.7	10084	9787.02	9423.49	9036.91	8692.14	8326.98	8002.15	7649.41	7359.41	7125.76	6899.61	6685.02	6504.73	6327.34	6152.32	6011.69	5871.41	5740.88	5602.5	5510.82	5384.08	5336.88	5232.35	5159	5050.26	4975.76	4901.39	4853.27	4850.44
767.534	13422.8	13530.7	10324.2	9602.57	9941.07	10368.6	10900.5	11376.6	11893.8	12230	12536.6	12712	12624.3	12481.3	12488	12376	12006.1	11631.9	11201.4	10771.8	10398.8	10091.1	9715.16	9315.01	8957.99	8579.63	8244.09	7878.9	7579.7	7338.39	7105.74	6883.85	6697.72	6514.95	6335.28	6189.81	6045.28	5911.64	5769.02	5675.02	5544.45	5495.48	5387.91	5312.12	5200.63	5123.95	5047.13	4998.1	4994.6
768.281	13950	13871.2	10541.1	9788.62	10132.8	10575.9	11130.4	11633.6	12182.6	12546.3	12879.4	13074.6	12997.5	12857.5	12872.8	12760.9	12381.4	11996.2	11551.7	11108.4	10721.6	10402.6	10013.8	9599.34	9229.39	8837.21	8490.33	8112.11	7803.29	7553.87	7314.38	7084.76	6892.46	6704	6519.53	6368.91	6219.92	6083.15	5936.03	5839.69	5705.23	5654.27	5543.65	5465.33	5351	5272.1	5192.72	5142.78	5138.55
769.029	14496.4	14210.9	10754.8	9971.07	10320.8	10779.9	11357.9	11889.4	12472	12865	13226.6	13443.5	13378.4	13242.6	13267.6	13156.4	12767.5	12371.3	11912.7	11455.3	11054.1	10723.4	10321.2	9891.62	9508.07	9101.44	8742.62	8350.76	8031.81	7773.81	7527.11	7289.29	7090.47	6896.03	6706.54	6550.45	6396.73	6256.77	6104.91	6006.18	5867.71	5814.55	5700.84	5619.86	5502.57	5421.39	5339.31	5288.46	5283.44
769.777	15061.3	14548.6	10964.8	10149.3	10504.5	10980	11582.2	12143.3	12761.1	13185.3	13577.5	13817.8	13766.5	13636	13672.1	13562.2	13164.3	12757.2	12284.3	11812.5	11396.6	11053.9	10637.8	10192.5	9794.71	9373.04	9001.71	8595.59	8266.07	7999.01	7744.75	7498.27	7292.57	7091.82	6897.09	6735.23	6576.51	6433.29	6276.37	6175.22	6032.61	5977.04	5860.18	5776.39	5656.01	5572.49	5487.56	5435.77	5429.89
770.524	15643.6	14883.2	11170.3	10322.8	10683.3	11175.5	11802.5	12394.4	13049	13506.2	13931	14196.7	14160.9	14036.9	14085.6	13977.9	13571.4	13153.6	12666.7	12180.3	11749.4	11394.4	10964.1	10502.5	10090	9652.73	9268.34	8847.41	8506.89	8230.3	7968.14	7712.54	7499.63	7292.21	7092.04	6924.06	6760.08	6613.5	6451.25	6347.59	6200.69	6142.48	6022.41	5935.67	5812.05	5726.1	5638.15	5585.38	5578.59
771.272	16244.8	15215	11371.6	10491.8	10857.5	11366.7	12019.3	12643	13336	13828.3	14287.6	14580.8	14562.3	14446.4	14509.3	14404.6	13990.2	13562.1	13061.3	12560.3	12114.3	11746.8	11302	10823.4	10395.7	9942.34	9544.35	9108.02	8756.06	8469.48	8199.05	7933.84	7713.33	7498.92	7293.02	7118.59	6949.08	6798.98	6631.09	6524.83	6373.46	6312.38	6189	6099.13	5972.07	5883.59	5792.43	5738.62	5730.88
772.019	16862.7	15542.3	11567.6	10655.4	11026.3	11552.6	12231.3	12888.1	13620.9	14150	14645.9	14968.6	14969.4	14863.1	14941.8	14841.4	14419.8	13981.9	13467.6	12952	12490.8	12110.8	11651.4	11155.5	10712	10242.2	9830.12	9377.86	9014.08	8717.06	8438	8162.77	7934.31	7712.54	7500.68	7319.44	7144.14	6990.38	6816.51	6707.55	6551.51	6487.36	6360.55	6267.38	6136.65	6045.52	5950.98	5896.07	5887.33
772.766	17497.6	15865.1	11758.4	10813.7	11189.5	11733.1	12438.6	13129.4	13903.5	14471.2	15005.9	15360.2	15382.2	15287.2	15383.5	15288.6	14860.8	14413.8	13886.5	13356.4	12880.2	12487.8	12013.7	11499.9	11040.4	10553.7	10127.1	9658.43	9282.41	8974.5	8686.51	8400.78	8164.03	7934.54	7716.44	7528.07	7346.65	7189.07	7008.89	6897.13	6736.17	6668.74	6538.36	6441.7	6307.08	6213.15	6115.01	6058.91	6049.15
773.513	18149.1	16182.6	11943.5	10966.3	11347	11908.1	12640.9	13366.5	14183.4	14791.6	15367	15755.1	15800.4	15718.4	15834.3	15746.2	15313.2	14857.9	14318.3	13774	13283.1	12878.4	12389.5	11857.7	11381.9	10877.9	10436.4	9950.79	9562.18	9242.98	8945.74	8649.07	8403.69	8166.1	7941.48	7745.63	7557.83	7396.21	7209.36	7094.68	6928.55	6857.61	6723.53	6623.18	6484.38	6387.5	6285.55	6228.16	6217.34
774.261	18817.2	16494.6	12123	11113.2	11498.7	12077.4	12837.9	13599.5	14460.3	15110.8	15729.1	16153.2	16223.9	16156.9	16294.4	16214.7	15777.8	15315	14763.8	14205.8	13700.5	13283.8	12780.2	12230.1	11737.7	11216.1	10759.4	10256.4	9854.89	9523.97	9217.16	8909.15	8654.78	8408.74	8177.31	7973.6	7779.13	7613.23	7419.36	7301.62	7130.02	7055.38	6917.4	6813.14	6669.89	6569.88	6463.87	6405.1	6393.2
775.008	19499.4	16799.6	12295.9	11253.9	11644	12240.3	13028.9	13827.1	14733.2	15427.5	16090.6	16552.9	16651.2	16600.9	16762.3	16692.5	16253	15784	15222.2	14650.9	14131.8	13703.5	13185.4	12616.9	12107.8	11568.5	11096.3	10575.6	10160.8	9817.81	9501.17	9181.45	8917.78	8662.9	8424.39	8212.53	8011.1	7840.69	7639.45	7518.52	7341.16	7262.62	7120.53	7012.16	6864.16	6760.83	6650.54	6590.25	6577.26
775.755	20195.7	17097.5	12462.4	11388.2	11782.8	12396.7	13213.7	14049.3	15001.7	15741.6	16451.5	16954.1	17082.1	17050.7	17238.2	17180.1	16739.3	16265.3	15693.9	15110.1	14577.8	14138.4	13606.2	13019.2	12493.5	11936.3	11448.3	10909.6	10481.3	10125.9	9799.17	9467.36	9194.11	8930.05	8684.15	8463.81	8255.16	8079.98	7871.02	7746.74	7563.28	7480.66	7334.26	7221.55	7068.46	6961.61	6846.79	6784.86	6770.78
776.501	20904	17387.2	12621.8	11515.9	11914.7	12546.2	13391.8	14265.4	15265.2	16052	16810.5	17355.6	17515.6	17505.1	17720.8	17676.2	17235.9	16758.3	16178.5	15582.8	15038.3	14588.4	14042.4	13437.1	12894.9	12319.8	11815.9	11258.8	10816.8	10448.7	10111.7	9767.52	9484.39	9210.86	8957.29	8728.16	8512.02	8331.8	8114.77	7987.01	7797.11	7710.23	7559.31	7442.02	7283.53	7172.94	7053.36	6989.63	6974.45
777.248	21625.2	17669	12774.3	11637	12040	12689	13563.5	14475.6	15523.7	16359	17168	17757.9	17952	17964.5	18210.9	18181.8	17743.6	17263.9	16677	16070.4	15514.6	15055	14495.7	13872.2	13313.6	12720.6	12200.7	11624.9	11169.1	10788	10440.6	10083.7	9790.43	9507.04	9245.51	9007.28	8783.39	8597.86	8372.4	8240.98	8044.27	7952.97	7797.26	7675.16	7510.9	7396.34	7271.73	7206.06	7189.8
777.995	22357.2	17941.9	12919.5	11751.3	12158.2	12824.7	13728	14679.2	15776.4	16661.5	17522.9	18159.5	18390.1	18427.8	18707.4	18695.7	18261.4	17781.2	17188.7	16572.2	16006.2	15537.7	14965.7	14324.4	13749.6	13138.8	12602.9	12008.4	11538.5	11144.2	10786.2	10416.3	10112.7	9819.16	9549.41	9301.8	9069.91	8878.76	8644.52	8509.28	8305.39	8209.52	8048.75	7921.62	7751.23	7632.47	7502.58	7434.79	7417.45
778.742	23098.6	18205.3	13057.2	11858.6	12269.3	12952.9	13885.3	14875.9	16022.9	16958.9	17874.4	18559.9	18829.1	18894.2	19209.4	19217.2	18788.8	18309.9	17713.4	17088	16513.1	16036.7	15452.6	14793.9	14203.3	13574.8	13023	12409.6	11925.7	11518	11149.3	10766.2	10452.1	10148.1	9869.82	9612.58	9372.48	9175.4	8932.04	8792.83	8581.38	8480.78	8314.69	8182.27	8005.39	7882.18	7746.77	7676.69	7658.29
779.488	23847.2	18458.4	13186.9	11958.6	12372.9	13073.5	14034.7	15064.9	16262.3	17250.4	18221.5	18957.7	19267.7	19362.4	19715.6	19745.1	19324.5	18848.7	18249.8	17616.9	17034.3	16551.2	15955.8	15280.3	14674.3	14028.5	13460.9	12828.6	12330.6	11909.5	11530	11133.6	10808.7	10494.1	10207.1	9939.96	9691.44	9488.16	9235.38	9092.03	8872.62	8767.2	8595.49	8457.58	8273.83	8145.92	8004.74	7932.21	7912.77
780.235	24603.4	18701.4	13308.9	12051.5	12469.3	13186.5	14176.5	15246.6	16494.8	17536	18564.2	19353.3	19706.3	19832.8	20226.5	20279.8	19869.2	19398.5	18799	18159.8	17571.2	17082.4	16476.7	15784.9	15164.2	14501.3	13918.2	13266.9	12754.9	12320.2	11929.9	11520	11184.3	10858.7	10562.7	10285.5	10028.4	9818.59	9556.07	9408.42	9180.64	9070.29	8892.67	8749.01	8558.04	8425.16	8277.95	8202.79	8182.33
780.981	25363.8	18933.1	13422.6	12136.9	12558	13291.5	14310.1	15420	16719.4	17814.4	18901.1	19744.7	20142.7	20303.2	20739.8	20819.3	20420.8	19957.1	19358.9	18714.9	18121.8	17628.6	17013.6	16306.3	15671.5	14992.1	14393.6	13723.5	13197.6	12749.4	12348.3	11924.9	11578.3	11241.6	10936.4	10649	10383.1	10166.4	9893.92	9741.82	9505.28	9389.9	9206.08	9056.45	8857.88	8719.8	8566.32	8488.34	8466.9
781.728	26128.7	19153.7	13528.3	12215	12639.1	13388.7	14435.5	15585.3	16936.1	18085.8	19232.3	20132.2	20577.3	20774.1	21256.2	21364	20979.8	20525.4	19930.4	19283.1	18687.2	18191.1	17567.7	16845.8	16197.6	15502.1	14888.7	14200	13660.3	13198.5	12786.8	12349.8	11992.3	11644.2	11329.6	11031.8	10756.9	10533.2	10250.4	10093.7	9847.95	9727.47	9537.14	9381.32	9174.77	9031.21	8871.23	8790.25	8767.86
782.474	26894.7	19362.3	13625.4	12285.6	12712.5	13477.7	14552.4	15741.8	17144	18348.8	19556.2	20514	21008.1	21243.2	21773.1	21911.5	21543.9	21100.9	20511.1	19862.2	19265.3	18767.7	18137.2	17401.6	16740.9	16030	15402.1	14694.9	14141.7	13666.5	13244.3	12793.8	12425.3	12065.8	11741.6	11433.3	11149.4	10918.3	10624.9	10463.5	10208.2	10082.6	9885.43	9723.23	9508.35	9359.09	9192.37	9108.21	9084.92
783.22	27660.9	19558.8	13714	12348.6	12778.2	13558.4	14660.6	15889.3	17342.9	18603.4	19872.5	20889.8	21434.8	21710.3	22290.4	22461.7	22112.9	21683.4	21101	20452.2	19856.1	19358.6	18722.2	17973.9	17301.7	16576	15934.3	15209	14642.5	14154.1	13721.5	13257.6	12878.2	12507.1	12173.2	11854.3	11561.3	11322.5	11018.4	10852.2	10586.9	10456.1	10251.8	10083	9859.46	9704.22	9530.58	9443.05	9418.88
783.966	28425.8	19742.7	13794.1	12404	12836	13630.9	14760	16027.8	17532.5	18848.9	20180.7	21258.8	21856.4	22174.3	22806.9	23013.3	22685.7	22272.1	21699.2	21052.2	20459	19963.1	19322.2	18562.4	17879.6	17139.9	16484.9	15741.9	15162.4	14661.1	14218.4	13741.2	13350.9	12968.2	12624.5	12295	11992.8	11746.1	11431.1	11259.9	10984.3	10848.3	10636.5	10461	10228.4	10067	9886.16	9795.09	9770.1
784.712	29187.5	19913.8	13865.5	12451.9	12886.1	13695	14850.5	16156.8	17712.3	19084.8	20480	21620.1	22272	22634.4	23321.7	23565.4	23261.2	22865.9	22304.6	21661.2	21072.9	20580.4	19936.3	19166.2	18474.1	17721.2	17053.5	16293.3	15701.3	15187.3	14734.8	14244.5	13843.5	13449.3	13095.6	12755.4	12444.1	12189.2	11863.1	11686.8	11400.5	11259.3	11039.8	10857.2	10615.4	10447.5	10259.4	10164.6	10138.8
785.458	29944.3	20071.8	13928.2	12492.2	12928.4	13750.8	14932	16276.2	17882	19310.6	20769.7	21972.9	22680.6	23089.3	23833.5	24116.8	23838.3	23463.5	22916.1	22278.2	21697	21209.6	20563.7	19784.7	19084.4	18319.2	17639.7	16862.7	16258.7	15732.3	15270.4	14767.2	14355.8	13949.9	13586.3	13235.6	12915	12651.8	12314.4	12133	11835.6	11689.2	11461.6	11272	11020.5	10846	10650.3	10551.7	10525.2
786.204	30694.4	20216.4	13982.2	12524.9	12962.9	13798.2	15004.4	16385.8	18041.3	19525.8	21049.1	22316.5	23081.4	23538.3	24341.3	24666.2	24415.8	24063.8	23532.6	22902.1	22330.1	21849.6	21203.5	20416.9	19709.6	18933.2	18242.7	17449.6	16834.1	16295.8	15824.9	15309.1	14887.4	14470.1	14096.4	13735.2	13405.4	13133.7	12784.9	12598.3	12289.5	12138	11902.1	11705.2	11443.8	11262.4	11059.1	10956.4	10929.2
786.95	31436	20347.4	14027.4	12550.1	12989.6	13837.1	15067.5	16485.4	18189.8	19730	21317.8	22650	23473.4	23980.1	24843.8	25212.5	24992.4	24665.5	24152.7	23531.7	22971	22499.2	21854.5	21061.9	20349	19562.3	18861.8	18053.2	17426.8	16877.1	16397.6	15869.7	15438	15009.3	14625.6	14254	13915.1	13634.7	13274.5	13082.7	12762.1	12605.5	12361	12156.7	11885.2	11696.7	11485.6	11378.7	11350.9
787.696	32167.3	20464.7	14063.9	12567.8	13008.6	13867.7	15121.4	16574.9	18327.3	19922.7	21574.9	22972.6	23855.7	24413.7	25340	25754.3	25566.8	25267.4	24775.2	24165.6	23618.5	23157.3	22515.5	21718.5	21001.4	20205.7	19496	18672.7	18036.1	17475.4	16987.9	16448.3	16007	15567	15173.4	14791.5	14443.7	14154.4	13782.8	13585.7	13253.1	13091.5	12838.1	12626.3	12344.4	12148.7	11929.7	11818.5	11790
788.442	32886.6	20568	14091.6	12578	13019.9	13889.8	15165.9	16654	18453.5	20103.4	21820	23283.5	24227.3	24838.2	25828.6	26290.6	26137.7	25868	25398.7	24802.5	24271.3	23822.6	23185.4	22385.4	21665.7	20862.1	20144.3	19307.1	18661	18090.1	17595.1	17044.2	16593.7	16142.7	15739.2	15347.3	14990.6	14692.4	14309.4	14107	13762	13595.6	13333.1	13113.7	12821.2	12618.1	12391.1	12275.4	12246.4
789.187	33591.1	20657.3	14110.7	12580.9	13023.6	13903.6	15201.1	16722.7	18568	20271.7	22052.2	23581.8	24586.8	25251.8	26307.8	26819.1	26703	26465.2	26021	25440.1	24927	24492.7	23861.8	23060.6	22339.7	21529.4	20804.7	19954.6	19299.7	18719.2	18217.4	17655.8	17196.5	16734.8	16321.6	15919.9	15554.6	15247.3	14852.9	14645.3	14287.8	14116.6	13844.7	13617.7	13314.5	13103.9	12868.8	12748.6	12719
789.933	34280.9	20732.5	14121.1	12576.5	13019.8	13909.2	15227	16780.9	18670.9	20427.5	22271.5	23867.3	24934.5	25654.8	26777.7	27340.1	27262.8	27059.2	26642.2	26078.8	25586	25168	24545.2	23744.5	23024	22208.3	21477.8	20615.6	19952.8	19363.5	18855.4	18283.8	17816.1	17344	16921.2	16510	16136.3	15820	15414.2	15201.4	14831.2	14655.4	14373.9	14139.1	13825.1	13606.8	13363.6	13238.7	13208.7
790.678	34952.5	20793.5	14123	12564.9	13008.6	13906.5	15243.6	16828.6	18761.7	20570.1	22476.9	24138.7	25268.3	26044.9	27235.9	27850.9	27814.2	27646.8	27259.2	26715.2	26244.9	25845.2	25232.1	24433.6	23715.1	22895.4	22160.3	21287.2	20617.3	20020	19506.4	18925.4	18449.9	17967.8	17535.7	17115.3	16733.3	16408	15991	15773.2	15390	15209.7	14918.4	14675.9	14351	14125	13873.6	13744	13713.5
791.424	35605.9	20840.5	14116.5	12546.3	12990	13895.7	15250.9	16865.7	18840.6	20699.7	22668.4	24396	25588.5	26422.4	27682.4	28351.5	28357.4	28228.2	27872.1	27349.5	26904	26524.4	25922.8	25128.3	24413.6	23591.3	22852.8	21969.7	21293.7	20689.2	20170.9	19581.1	19098.4	18606.7	18165.4	17736.3	17346.4	17012.1	16584.1	16361.2	15964.9	15780.3	15479.1	15228.9	14892.9	14659.1	14399.5	14265.1	14234.3
792.169	36237.9	20873.2	14101.6	12520.7	12964.3	13876.8	15249.1	16892.1	18907.1	20815.5	22845.1	24637.9	25893.4	26785.1	28114.9	28839.3	28889.5	28800.4	28477.8	27978.4	27559.8	27202.3	26613.9	25825.2	25115.8	24292.3	23551.9	22659.9	21978.8	21368	20845.9	20248.1	19758.8	19258	18807.8	18370.3	17972.8	17629.6	17190.7	16963	16553.5	16364.8	16053.5	15795.6	15448.5	15207	14939.2	14800	14768.8
792.914	36847.7	20892	14078.5	12488.3	12931.5	13850.1	15238.1	16907.9	18961.3	20917.5	23006.9	24864.1	26182.5	27132.7	28532.8	29313.7	29409.7	29362.5	29075.4	28601.2	28211.6	27878	27304.5	26523.5	25821.1	24997.9	24256.8	23357.2	22671.9	22055.9	21530.7	20925.8	20430.5	19921.1	19462.4	19017	18612.3	18260.3	17810.8	17578.3	17155.6	16963	16641.4	16375.9	16017.8	15768.4	15492.6	15348.4	15316.9
793.659	37433.8	20896.8	14047.3	12449.3	12891.7	13815.7	15218.1	16913.2	19003.2	21005.6	23153.3	25074.2	26455.3	27464.2	28935.1	29773.4	29916.8	29913.3	29663.4	29216.3	28857.8	28549.8	27993	27221.5	26527.9	25706.4	24966.1	24060	23371.7	22751.3	22224	21612.7	21112.3	20594.7	20127.9	19675.1	19263.5	18902.8	18443	18206	17770	17573.7	17241.8	16968.7	16599.7	16342.4	16058.6	15909.5	15877.7
794.404	37994.7	20887.8	14008.2	12403.7	12845.2	13773.6	15189.2	16908	19032.6	21079.6	23284	25267.5	26710.9	27778.8	29320.7	30217.2	30409.3	30451.1	30240.2	29821.9	29496.5	29216	28677.6	27917.4	27234.3	26416.1	25677.9	24766.6	24076.3	23452.7	22924.1	22307.5	21802.5	21277.5	20803	20343.2	19925.2	19556.1	19086.3	18844.9	18395.7	18195.9	17853.6	17573	17193.1	16928.1	16636.3	16482.4	16450.3
795.149	38529	20865.1	13961.3	12351.8	12792.2	13724.1	15151.5	16892.3	19049.6	21139.3	23398.8	25443.7	26948.7	28075.7	29688.5	30644	30886	30974.5	30804.3	30416.6	30126.2	29874.8	29356.5	28609.5	27938.6	27125.2	26390.5	25475.4	24784.3	24158.4	23629.6	23008.4	22499.7	21967.9	21486.1	21020	20596	20218.7	19739.2	19493.7	19031.3	18828.3	18475.5	18187.6	17796.9	17524.3	17224.7	17065.9	17033.5
795.894	39035.5	20829	13906.9	12293.7	12732.6	13667.3	15105.1	16866.3	19054.1	21184.6	23497.4	25602.3	27168.2	28354	30037.5	31052.5	31345.5	31482.2	31354.2	30998.7	30745.1	30524.5	30027.9	29295.9	28638.9	27831.9	27102.2	26184.5	25493.7	24866.7	24338.6	23714	23202.4	22664.4	22175.7	21703.9	21274.5	20889.3	20400.4	20151	19675.5	19469.6	19106.4	18811.2	18410	18129.7	17822.5	17658.9	17626.3
796.639	39512.9	20779.6	13845.1	12229.6	12666.9	13603.4	15050.3	16830	19046.3	21215.6	23579.6	25742.9	27368.8	28613.1	30367	31441.6	31786.6	31972.5	31888.3	31566.6	31351.5	31163.3	30690	29974.8	29333.5	28534.3	27811	26892.2	26202.9	25576	25049.6	24422.4	23908.8	23365.4	22870.4	22393.5	21959.1	21566.2	21068.5	20815.6	20327.1	20118.4	19744.8	19442.5	19031	18743.3	18428.5	18260.2	18227.4
797.384	39960.1	20717.2	13776.1	12159.8	12595.1	13532.5	14987.3	16783.7	19026.3	21232.1	23645.3	25865.2	27549.9	28852.3	30675.8	31810.4	32208	32444.4	32405.1	32118.7	31943.8	31789.5	31341.1	30644.4	30020.4	29230.6	28515.3	27596.6	26910	26284.3	25760.8	25132.1	24617.2	24069.1	23568.3	23087	22648.2	22248.1	21741.9	21485.7	20984.4	20773.4	20389.3	20080.2	19658.6	19363.6	19041.6	18868.6	18835.6
798.129	40376	20642.2	13700.2	12084.3	12517.4	13455	14916.1	16727.5	18994	21234.2	23694.2	25968.8	27711.1	29070.9	30963.2	32157.7	32608.6	32896.3	32903.2	32653.5	32520.3	32401.3	31979.3	31302.9	30697.8	29919	29213	28296	27613.2	26990	26470.2	25841.1	25325.9	24774	24268	23782.9	23340.2	22933.3	22419.2	22160	21646.1	21433	21038.6	20722.9	20291.4	19989.3	19660.2	19482.7	19449.5
798.873	40759.2	20554.8	13617.6	12003.5	12434.3	13371.1	14837.2	16661.6	18949.7	21222	23726.4	26053.6	27851.9	29268.1	31228.1	32482.1	32986.8	33326.5	33380.5	33168.8	33078.6	32996.3	32602	31947.6	31363	30596.6	29901.5	28987.5	28309.8	27690.3	27175.3	26546.9	26032.3	25477.2	24966.7	24478.6	24032.6	23619.2	23097.7	22836	22309.8	22094.7	21690.3	21368.1	20927.2	20618.3	20282.3	20100.4	20067
799.618	41110	20455.3	13528.5	11917.5	12345.6	13280.9	14750.5	16586.1	18893.5	21195.5	23741.9	26119.4	27972.2	29443.9	31470.6	32783.8	33342.5	33734.9	33837.1	33664.6	33618.8	33574.3	33209.2	32578.4	32015.9	31263.6	30580.7	29671.1	28999.8	28385.1	27876.1	27249.4	26736.3	26179	25664.5	25174.2	24725.4	24306.2	23777.7	23513.8	22975.6	22759	22344.5	22016.1	21566.1	21250.6	20908.1	20721.9	20688.3
800.362	41426.6	20344.2	13433.2	11826.6	12251.8	13184.8	14656.5	16501.4	18825.7	21154.9	23740.5	26166.1	28071.5	29597.5	31689.2	33061	33673.8	34119.3	34270.4	34138.1	34137.7	34132.3	33797.6	33192	32653.1	31916.1	31247	30343.2	29679.5	29070.9	28568.9	27945	27434.3	26875.8	26358	25866	25415.3	24990.5	24455.8	24190	23640.1	23422.3	22998	22663.8	22205.1	21883.2	21534.4	21344.1	21310.3
801.107	41709.3	20221.6	13331.9	11730.9	12152.9	13082.8	14555.2	16407.6	18746.4	21100.3	23722.6	26193.7	28149.9	29728.8	31884.1	33313.8	33980.8	34479.7	34680.3	34589.2	34635.5	34670.1	34367.2	33788.2	33274.5	32554.3	31900.3	31003.8	30348.9	29747.7	29253.8	28633.7	28126.5	27567.4	27047	26554.3	26102.1	25672.5	25132	24864.9	24303.7	24084.9	23650.9	23311.1	22844.2	22516.3	22161.5	21967.3	21933.3
801.851	41956.8	20088.3	13225	11630.7	12049.4	12975.4	14447.2	16305.1	18656	21032	23688	26202.1	28206.9	29837.2	32054.1	33540.8	34261.6	34814.1	35064.7	35015.6	35109.3	35184.8	34914.7	34363.9	33876.6	33174.7	32537.1	31649.3	31004.4	30411.7	29926.9	29311.9	28809.1	28250.4	27728.1	27235.4	26782.5	26348.5	25802.9	25534.8	24962.7	24743.4	24300	23954.9	23480.2	23146.6	22786.2	22588.3	22554
802.595	42169.1	19944.5	13112.7	11526.4	11941.5	12862.7	14332.6	16194.1	18554.6	20950.2	23637.1	26191.3	28242.6	29922.6	32199.3	33741.8	34516.1	35122.1	35423	35416.7	35558.5	35675.7	35439.5	34918.2	34458.7	33776.4	33156.6	32278.9	31645.2	31062.3	30587.7	29978.8	29481.3	28923.9	28400.5	27908.5	27455.5	27017.8	26467.8	26199.1	25616.6	25396.9	24944.5	24594.4	24112.4	23773.5	23407.8	23206.4	23171.9
803.339	42346	19790.6	12995.2	11418	11829.3	12745.1	14211.7	16074.9	18442.6	20855.2	23570	26161.6	28257	29985	32319.2	33916.3	34743.6	35402.8	35754.2	35791.3	35981.9	36141.5	35940.2	35449.6	35019.2	34357.8	33757.2	32890.8	32269.5	31697.5	31234.2	30632.6	30141.3	29586.2	29062.4	28572	28119.5	27678.6	27124.8	26856.1	26263.6	26044	25582.7	25228.1	24739.3	24395.5	24024.8	23820.2	23785.4
804.084	42487.5	19626.9	12872.7	11305.6	11712.9	12622.6	14084.5	15947.6	18320.1	20747	23486.8	26112.9	28250.1	30024.1	32413.6	34064	34943.7	35655.9	36057.9	36138.9	36378.8	36581.5	36415.9	35957.4	35557.3	34918.1	34337.8	33484.3	32876.5	32316.7	31865.7	31272.4	30788.3	30236.4	29712.9	29224.9	28773.7	28330.3	27773.3	27505.1	26903.1	26683.8	26214	25855.2	25360.1	25011.8	24636.6	24428.9	24393.9
804.828	42593.1	19454.4	12745.7	11189.9	11593	12495.8	13951.8	15813	18187.7	20626.4	23388	26045.5	28222	30040	32482.3	34184.2	35115.4	35880	36332.5	36457.7	36747.2	36993.3	36864.2	36438.8	36070	35454.1	34895.5	34056	33463	32916.5	32478.7	31894.8	31418.9	30871.1	30348.6	29863.8	29414.6	28969.3	28409.9	28142.5	27531.7	27313	26835.1	26472.4	25971.7	25619.3	25239.9	25029.5	24994.2
805.571	42663.1	19273.4	12614.7	11071	11469.7	12365	13813.9	15671.3	18046	20493.7	23274.1	25959.9	28172.9	30032.6	32525	34276.8	35258.5	36074.8	36577.4	36746.9	37086.1	37375.9	37284	36892.6	36556.1	35964.7	35428.8	34604.7	34027.4	33495.3	33071.7	32498.3	32031.4	31488.6	30968.1	30487.2	30040.6	29594.1	29033	28767	28147.8	27930.1	27444.4	27078.3	26572.6	26216.5	25833.4	25620.5	25584.9
806.315	42697.8	19084.1	12479.5	10948.9	11343	12230.2	13670.7	15522.6	17894.9	20349	23145	25856.1	28102.9	30002.2	32542.1	34341.9	35372.9	36240.2	36792.6	37006.6	37395.7	37729.4	37675.2	37318.8	37015.7	36449.8	35937.7	35130.2	34569.8	34053.2	33644.8	33082.9	32626	32089.1	31571.2	31095.1	30651.9	30204.8	29642.6	29378.5	28751.7	28535.2	28042.2	27673	27162.9	26803.6	26417.1	26202.1	26166.1
807.059	42697.5	18887.2	12340.7	10824	11213.3	12091.8	13522.7	15367.4	17734.9	20192.8	23001.4	25734.6	28012.5	29948.9	32533.4	34379.3	35458.4	36375.7	36977.4	37235.8	37674.6	38052.3	38036.4	37715.9	37446.8	36907.5	36420.3	35630.6	35088	34588	34195.8	33646.4	33200.3	32670.2	32155.7	31685.1	31245.9	30799	30236.6	29974.8	29340.9	29125.9	28626	28254.1	27740.3	27378.3	26988.8	26772	26735.6
807.803	42662.5	18683.1	12198.4	10696.6	11080.9	11950.1	13370.3	15206	17566.5	20025.7	22843.7	25595.7	27901.8	29872.9	32499.1	34388.9	35514.8	36481	37131.2	37434	37922.3	38343.9	38366.6	38082.6	37848.5	37336.6	36875.2	36104.5	35580.7	35098.4	34723.1	34187.2	33752.9	33230.5	32720.1	32255.8	31821.3	31375.3	30813.2	30554.3	29913.9	29700.8	29194.5	28820.3	28303.3	27939.1	27547.2	27328.8	27292
808.546	42593.5	18472.8	12053.3	10567	10946.2	11805.5	13214	15039.1	17390.4	19848.2	22672.5	25440.2	27771.6	29774.8	32439.5	34371	35542.1	36555.8	37253.8	37600.6	38137.8	38603.2	38664.7	38417.9	38219.2	37735.6	37300.9	36550.1	36046.1	35582.4	35224.9	34703.4	34281.6	33767.7	33262.4	32805.1	32375.9	31931.4	31370.4	31114.9	30468.8	30257.7	29745.4	29369.5	28850	28484.1	28090.1	27870.5	27833.3
809.29	42491	18256.2	11905.1	10435.1	10809.1	11658.1	13053.7	14866.7	17206.6	19660.5	22487.9	25268.1	27621.9	29654.6	32354.8	34325.8	35540.4	36600.4	37345.2	37735.6	38321.4	38830.3	38930.8	38721.7	38559	38104.5	37697.4	36967.7	36484.3	36040.1	35701.2	35195.1	34786.6	34282.1	33782.5	33332.9	32909.8	32467.6	31908.4	31656.7	31005.5	30796.8	30279	29901.7	29380.4	29013.3	28617.7	28397.1	28359.5
810.034	42355.8	18034	11754.5	10301.5	10670.1	11508.2	12890	14689.3	17015.7	19463.2	22290.8	25080.2	27453.4	29513	32245.5	34253.4	35509.9	36614.7	37405.3	37838.8	38472.5	39024.4	39164	38993	38866.8	38442.1	38063.3	37355.6	36893.7	36469.9	36150.3	35660.3	35266	34771.7	34278.5	33837.4	33420.9	32981.7	32425	32177.6	31522	31316	30793.3	30414.9	29892.5	29524.8	29127.9	28906.8	28868.7
810.777	42188.9	17807.2	11601.9	10166.4	10529.5	11356.4	12723.4	14507.6	16818.4	19257.3	22082	24877.3	27267	29350.7	32112.2	34154.5	35451	36598.9	37434	37910	38590.7	39185.1	39363.6	39230.9	39141.5	38747.1	38397.2	37712.5	37272.7	36870.1	36570.5	36097.5	35718	35234.7	34748.7	34316.7	33907.5	33471.9	32918.4	32675.8	32016.5	31813.4	31286.3	30907.3	30384.5	30016.6	29619	29397.7	29359
811.52	41991.1	17576	11447.5	10030	10387.4	11202.8	12554.1	14321.8	16615.1	19042.9	21861.7	24659.9	27063.1	29168.1	31955.2	34029.5	35363.9	36553.3	37431.7	37949.3	38676.1	39312.4	39529.7	39435.4	39383	39019.5	38699.1	38038.1	37621.3	37240.5	36961.6	36506.4	36142.3	35670.8	35192.6	34770.4	34369.1	33937.8	33388.2	33150.9	32488.6	32288.6	31757.6	31378.5	30855.8	30488.4	30090.5	29869.2	29830
812.263	41763.6	17340.8	11291.4	9892.56	10244.2	11047.5	12382.4	14132.2	16406.2	18820.6	21630.7	24428.6	26842.3	28965.9	31775.4	33878.8	35249.3	36478.3	37398.5	37956.9	38728.8	39406.1	39662	39606.2	39591	39258.7	38968.4	38331.9	37938.6	37580.4	37322.7	36886	36538	36078.9	35609.3	35197.5	34804.6	34378.3	33833.3	33601.7	32937.1	32740.5	32206.1	31827.3	31305.6	30939	30541.3	30320.4	30280.7
813.007	41507	17102	11133.8	9754.02	10099.8	10890.8	12208.4	13939.1	16192	18590.8	21389.3	24183.8	26605	28744.4	31572.9	33703	35107.4	36374.1	37334.8	37933	38748.8	39466.5	39760.6	39743.4	39765.3	39464.7	39204.9	38593.6	38224.5	37889.5	37653.6	37235.9	36904.7	36458.8	35998.4	35597.6	35213.7	34793.1	34253.3	34027.8	33361.7	33168.7	32631.5	32253.4	31733.2	31368.1	30970.9	30750.8	30710.5
813.75	41223.2	16860.7	10975.4	9615.04	9954.84	10733.3	12032.9	13743.4	15973.4	18354.6	21138.7	23926.8	26352.6	28505	31349.2	33503.1	34939.2	36241.7	37241.1	37878.1	38736.6	39493.5	39825.3	39846.4	39905.4	39636.6	39407.6	38822.2	38477.6	38166.4	37952.7	37554.8	37240.7	36808.6	36358.1	35968.9	35594.5	35180.1	34646.2	34427.3	33760.3	33571.1	33031.7	32654.6	32136.7	31773.5	31377.4	31158.4	31117.4
814.493	40913.2	16617.1	10816.3	9475.64	9809.41	10575.1	11856	13545.1	15750.8	18112.2	20879.4	23658.1	26085.6	28248.3	31104.8	33279.8	34745.4	36081.5	37118	37792.6	38692.4	39487.5	39856.5	39915.6	40011.5	39774.7	39576.8	39017.7	38698.2	38411.2	38220	37842.3	37546	37128.3	36688.2	36311	35946.7	35539.3	35011.7	34799.8	34132.7	33947.5	33406.4	33030.8	32515.7	32155.1	31760.3	31542.8	31501.2
815.236	40578.3	16371.7	10656.8	9336.05	9663.73	10416.4	11678	13344.8	15524.6	17864.4	20612	23378.5	25804.9	27975.1	30840.5	33033.8	34526.8	35894.4	36966.2	37677.2	38616.8	39448.8	39854.3	39951.2	40083.6	39878.9	39712.2	39179.9	38885.8	38623.4	38455.1	38098.3	37820.1	37417.2	36988.2	36623.6	36269.7	35869.8	35349.3	35144.8	34478.2	34297.1	33754.9	33381.2	32869.6	32512	32119.1	31903.3	31861.1
815.979	40219.9	16125	10497	9196.48	9518.01	10257.5	11499.4	13142.9	15295.3	17611.7	20337.4	23088.8	25511.3	27686.3	30557.4	32766.2	34284.1	35681.1	36786.4	37532.4	38510.2	39378.1	39819.3	39953.4	40122.1	39949.4	39814	39308.9	39040.4	38803	38657.8	38322.1	38062.5	37675	37257.7	36906	36563.1	36171.2	35658.2	35461.5	34796.2	34619.4	34076.7	33705.2	33197.7	32843.7	32452.9	32239.2	32196.3
816.721	39840.1	15877.9	10337.5	9057.33	9372.69	10098.9	11320.5	12939.9	15063.8	17355.1	20056.5	22790.2	25206.2	27383.2	30256.7	32478.3	34018.9	35443	36579.8	37359.3	38373.8	39276	39752.1	39922.9	40127.1	39986.4	39882.2	39404.5	39161.9	38949.7	38827.8	38513.6	38272.8	37901.1	37495.8	37157.5	36825.9	36442.6	35937.8	35749.1	35085.7	34913.4	34370.7	34001.8	33499	33149	32760.9	32549.4	32505.9
817.464	39439.4	15630.1	10178.1	8918.43	9227.57	9940.33	11141.3	12735.8	14830	17094.6	19769.4	22482.8	24889.5	27066	29938.8	32170.4	33731.3	35180.3	36346.8	37158.4	38207.8	39143	39653.2	39859.9	40099.3	39990.2	39917.2	39467.3	39250.8	39063.8	38965.4	38673	38451.3	38095.9	37703.2	37378.5	37058.7	36684.5	36188.3	36007.9	35347.1	35179.4	34637.3	34271.4	33773.9	33428.4	33043.2	32834.4	32790.3
818.207	39019.7	15382.5	10019.3	8780.15	9083.06	9782.35	10962.3	12531.3	14594.7	16830.9	19477.1	22167.8	24562.8	26736.2	29605	31843.9	33422.8	34894.4	36088.6	36930.8	38013.2	38980.1	39523.2	39765.2	40039.1	39961.5	39919.5	39497.4	39306.9	39145.4	39070.6	38800.2	38597.8	38259	37879.2	37568.6	37260.8	36896.1	36409	36237.3	35579.8	35416.8	34875.8	34513.2	34021.5	33680.9	33299.1	33093.3	33048.5
818.949	38583.4	15135.8	9861.55	8642.88	8939.55	9625.36	10784.1	12326.9	14358.6	16565.2	19180.9	21846.5	24227.3	26395.2	29257.1	31500.5	33095	34586.9	35806.8	36677.9	37791.5	38788.3	39363.4	39639.7	39947.3	39900.7	39889.4	39495.2	39330.7	39194.7	39143.3	38895.1	38712.1	38390.1	38023.8	37727.3	37431.8	37077.2	36599.6	36436.8	35783.1	35625	35085.7	34726.6	34241.3	33906.1	33528	33325.4	33279.9
819.692	38130.8	14889.9	9704.59	8506.42	8796.86	9469.19	10606.4	12122.6	14121.6	16297.3	18880.6	21519	23883.3	26043.1	28895.1	31140.4	32748.3	34258.2	35501.6	36400.1	37543.1	38568.3	39174.2	39484	39824.4	39808.4	39827.5	39461.2	39322.7	39212.1	39184.1	38958.2	38794.8	38489.8	38137.2	37855.3	37572.4	37228.1	36760.5	36606.9	35957.6	35804.4	35267.3	34912.1	34433.6	34104.3	33730.2	33531	33484.9
820.434	37664.9	14645.8	9549.08	8371.31	8655.54	9314.45	10430	11919.1	13884.9	16028.6	18577.9	21186.9	23532.5	25682	28521.3	30766	32384.8	33910.3	35175.3	36099.4	37269.8	38321.7	38957.1	39299.4	39671.7	39685.7	39734.7	39396.1	39283.5	39198.1	39193.4	38989.7	38845.8	38558.1	38219.5	37952.2	37682.1	37348.6	36891.2	36746.9	36102.7	35954.5	35420.1	35069.1	34597.9	34274.8	33905	33709.6	33662.8
821.177	37186	14403.2	9394.83	8237.35	8515.41	9160.94	10254.7	11716.4	13648.2	15758.9	18272.5	20850.3	23175.1	25311.9	28135.8	30377.2	32004.8	33543.7	34828.2	35776.2	36972	38049	38712.7	39086.4	39489.7	39533.2	39611.7	39300.6	39213.6	39153.3	39171.6	38990.1	38865.8	38595.5	38271.2	38018.6	37761.5	37439.1	36992.4	36857.6	36218.9	36075.8	35544.6	35198	34734.5	34418.1	34052.9	33861.4	33814
821.919	36697.2	14163.3	9242.45	8105.07	8376.99	9009.28	10081.2	11515.3	13412.7	15489.4	17966.2	20511	22812.9	24935.1	27740.8	29976.7	31610.7	33160.7	34462.6	35432.7	36651.9	37752.2	38442.9	38846.7	39279.9	39352.1	39459.5	39175.7	39114	39078.3	39119.4	38960.1	38855.2	38602.3	38292.5	38054.6	37810.6	37499.5	37063.8	36938.6	36306	36168	35640.5	35298.6	34843.2	34533.8	34173.4	33986.1	33938.1
822.661	36199.4	13926	9091.91	7974.43	8240.26	8859.44	9909.53	11315.9	13178.4	15220.5	17659.1	20169.3	22446.5	24552	27337.2	29565	31203.3	32762.2	34079.3	35069.8	36310.4	37432.2	38148.6	38581.4	39043.2	39143.4	39279	39022.2	38985.4	38974.1	39037.6	38900.2	38814.5	38579.1	38283.9	38060.8	37830.1	37530.5	37106	36990.5	36364.5	36231.6	35708.2	35371.3	34924.4	34622.2	34267	34084	34035.5
823.403	35694.4	13691.7	8943.39	7845.56	8105.37	8711.6	9739.95	11118.5	12945.9	14952.5	17351.9	19826.1	22076.9	24163.8	26926	29143.5	30784	32349.5	33680	34688.9	35948.9	37090.4	37831	38291.6	38781	38908.3	39071.3	38841.1	38828.7	38841.4	38926.9	38811.1	38744.6	38526.5	38246.1	38037.8	37820.3	37532.5	37119.4	37013.7	36394.7	36267	35748.2	35416.3	34978.3	34683.7	34333.8	34155.4	34106.3
824.145	35183.7	13460.7	8797.05	7718.6	7972.47	8565.93	9572.65	10923.3	12715.5	14686.2	17045.5	19482.2	21705.1	23771.5	26508.6	28713.6	30354.1	31924.2	33265.8	34291.5	35568.8	36728.3	37491.7	37978.6	38494.3	38647.9	38837.6	38633.4	38645	38681.2	38788.2	38693.9	38646.1	38445.3	38179.7	37986.1	37781.9	37506	37104.4	37008.7	36397.1	36274.5	35760.7	35434.1	35005.2	34718.5	34374.2	34200.4	34150.8
824.887	34669	13233.4	8653.05	7593.66	7841.67	8422.58	9407.85	10730.7	12487.5	14421.9	16740.3	19138.5	21331.9	23376.3	26086.1	28276.6	29915.2	31487.6	32838.5	33879.1	35171.6	36347.3	37132	37644	38184.6	38363.5	38579.1	38400.4	38435.5	38494.5	38622.5	38549.2	38519.9	38336.2	38085.5	37906.4	37715.5	37451.6	37061.8	36975.9	36372.1	36254.7	35746.2	35425.1	35005.6	34727.1	34388.4	34219.5	34169.4
825.629	34152	13009.9	8511.53	7470.87	7713.11	8281.7	9245.73	10540.9	12262.4	14160.2	16437	18795.7	20958.4	22979.2	25659.8	27833.8	29468.5	31041.3	32399.3	33453.1	34758.9	35949	36753.5	37289.1	37853.3	38056.6	38297.1	38143.3	38201.1	38282.4	38430.9	38378.2	38367	38200.2	37964.2	37799.6	37621.9	37370	36992.1	36916	36320.5	36208.1	35705.4	35389.8	34979.9	34709.8	34377.1	34213.1	34162.5
826.371	33634.2	12790.7	8372.61	7350.31	7586.89	8143.43	9086.48	10354.3	12040.5	13901.5	16136.3	18454.6	20585.5	22581.2	25230.8	27386.5	29015.4	30586.6	31950	33015.1	34332.1	35534.7	36357.6	36915.3	37501.9	37728.4	37992.9	37863.3	37943.3	38046.2	38214.4	38181.8	38188.3	38038.1	37817	37666.5	37501.9	37262.1	36896.1	36829.8	36242.7	36135.4	35638.9	35329	34928.8	34667.3	34340.6	34181.7	34130.7
827.112	33117.7	12576.1	8236.6	7232.25	7463.28	8008.05	8930.47	10171.1	11822.5	13646.6	15839.1	18116.4	20214.5	22183.9	24801	26936.6	28558	30125.7	31492.5	32567.2	33893.5	35106.9	35946.4	36524.8	37132.2	37380.9	37668.3	37562.2	37663.5	37787.3	37974.6	37961.6	37985.3	37851.4	37644.9	37508.3	37356.7	37128.9	36774.8	36718.2	36139.9	36037.5	35547.4	35243.3	34853	34600.2	34279.7	34125.9	34074.6
827.854	32602.8	12365.8	8103.24	7116.43	7342.04	7875.32	8777.42	9991.3	11608	13395.3	15545.3	17781	19845.2	21787.2	24370.3	26484.2	28096.5	29658.7	31027.2	32109.7	33443.3	34665.7	35520.5	36118.1	36744.9	37014.6	37324	37240.6	37362.5	37506.3	37712	37718	37758.5	37640.5	37448.5	37325.6	37186.7	36970.9	36628.8	36581.7	36012.4	35915	35431.6	35133.3	34753.1	34509.2	34194.9	34046.3	33994.7
828.596	32091.5	12160.4	7972.8	7003.11	7223.41	7745.52	8627.69	9815.2	11397.6	13148.2	15255.6	17449.4	19479.1	21392.7	23940.4	26031.2	27632.6	29187.8	30556.1	31644.8	32983.8	34213.5	35081.9	35697.2	36341.9	36631.5	36961.8	36900.2	37042	37205	37428.3	37452.7	37509.3	37407	37229.2	37119.6	36993.3	36789.4	36459.1	36421.4	35861.4	35768.8	35292.4	35000.1	34629.9	34394.9	34087	33943.7	33891.8
829.337	31585.8	11960.2	7845.52	6892.48	7107.62	7618.89	8481.59	9643.23	11191.9	12906.1	14971.1	17122.7	19117.5	21001.7	23513	25579.3	27168.5	28714.9	30081.4	31174.5	32517.1	33752.3	34632.9	35264.4	35925.5	36233.7	36583.7	36543.1	36703.8	36885.2	37125.2	37167.3	37239.5	37152.2	36988.4	36891.9	36777.8	36585.6	36267.1	36238.6	35688	35600.2	35131	34844.5	34484.5	34258.6	33957	33818.9	33766.9
830.079	31085.7	11764.9	7721.14	6784.29	6994.42	7495.17	8338.83	9475.09	10990.6	12668.6	14691.4	16800.8	18760	20614.1	23088	25128.5	26704.1	28240.2	29603.1	30699.2	32043.5	33282.6	34173.8	34819.9	35496	35821.7	36190.3	36169.8	36348.4	36547.3	36803.3	36862.4	36949.5	36876.8	36726.8	36642.8	36540.8	36360	36053.3	36033.9	35492.7	35409.6	34947.8	34667.2	34317.4	34100.5	33805.3	33672.5	33620.4
830.82	30593.8	11575.1	7600.05	6678.89	6884.15	7374.76	8199.89	9311.37	10794.3	12436.7	14417.7	16484.9	18408.3	20231.9	22667.6	24681.2	26241.9	27766.2	29124.2	30221.5	31565.8	32807.1	33707.4	34366.7	35056.2	35398.2	35784.1	35782.7	35978.4	36193.7	36464.7	36540.1	36641.4	36582.8	36446.2	36374.3	36284.1	36114.6	35819.3	35808.7	35277.1	35198.6	34744.4	34469.7	34129.9	33922.2	33633.4	33505.8	33453.6
831.561	30110.4	11390.5	7482.11	6576.16	6776.71	7257.52	8064.65	9151.98	10603.1	12210.4	14150	16175.3	18062.8	19855.2	22252	24237.9	25782.5	27293.7	28645.2	29742.2	31084.9	32326.8	33234.7	33905.6	34607.1	34964	35366.1	35382.8	35594.5	35825.4	36110.6	36201.4	36316.2	36271.2	36147.7	36087.5	36008.5	35850	35566.1	35564.1	35042.1	34968	34521.6	34252.7	33923	33724.3	33441.9	33319.6	33267.4
832.302	29636.8	11211.4	7367.36	6476.12	6672.12	7143.5	7933.16	8996.99	10417	11989.8	13888.7	15872.3	17723.8	19484.8	21842.3	23799.6	25327.1	26823.8	28167.4	29262.7	30602.2	31843.2	32757.2	33438.2	34150.2	34520.8	34937.8	34971.7	35198.5	35443.8	35742.3	35847.7	35975.3	35943.3	35832.4	35783.4	35715.4	35567.6	35294.9	35301	34788.7	34719	34280.4	34017.4	33697.5	33507.8	33231.9	33114.7	33062.6
833.043	29173.8	11037.7	7255.81	6378.78	6570.4	7032.71	7805.46	8846.5	10236.3	11775.3	13634.1	15576.5	17392.1	19121.5	21439.2	23367.2	24876.6	26357.7	27692.2	28784.4	30119	31357.7	32276.4	32966	33687.1	34070.1	34500.8	34550.8	34791.7	35050.4	35361.1	35480.4	35620.1	35600.4	35501.8	35463.4	35406.1	35268.6	35006.8	35020.9	34518.2	34452.7	34022	33764.7	33454.6	33273.9	33004.3	32892.1	32840.2
833.785	28721.8	10869.3	7147.33	6284.02	6471.42	6925.03	7681.43	8700.38	10060.8	11566.6	13386.1	15287.9	17067.8	18765.3	21043.1	22941.2	24431.6	25896.1	27220.2	28307.9	29636.2	30871.1	31793.1	32489.9	33218.6	33612.7	34056	34121	34374.9	34646.1	34968.2	35100.4	35251.4	35243.5	35156.6	35128.4	35081.3	34953.8	34702.6	34724.4	34231.3	34169.8	33747.1	33495.5	33195.1	33023.2	32759.8	32652.7	32601
834.525	28283.3	10706.8	7042.34	6192.22	6375.58	6820.88	7561.57	8559.24	9891.21	11364.9	13146	15007.9	16752.5	18418.3	20656.2	22524.1	23994.8	25441.7	26754.4	27836.3	29157	30386.8	31310.6	32013.2	32748.1	33152.1	33606.6	33685.5	33951.5	34234	34566.4	34710.7	34872.2	34875.2	34799.7	34781	34743.6	34625.7	34384.9	34413.9	33930.3	33872.8	33458.1	33212	32921	32757.8	32500.7	32398.4	32347
835.266	27857.3	10549.5	6940.39	6102.97	6282.46	6719.82	7445.38	8422.53	9727	11169.3	12913	14735.8	16445.4	18079.7	20277.6	22114.9	23565.3	24993.8	26293.9	27369	28680.6	29904	30828.4	31535.4	32275.1	32687.7	33152.2	33244	33520.9	33813.8	34155.5	34311	34482.2	34495.7	34430.9	34421.2	34393.2	34284.4	34053.7	34089.6	33615.4	33561.6	33155	32914.3	32632.4	32477.9	32226.8	32129.3	32078.3
836.007	27445	10397.6	6841.6	6016.38	6192.18	6621.97	7333.02	8290.45	9568.4	10980.3	12687.5	14472.2	16147.3	17750.3	19908.5	21715	23144.6	24553.8	25840.6	26907.5	28208.9	29424.7	30348.4	31058.4	31801.6	32221.6	32694.9	32798.5	33085.3	33387.4	33737.5	33903.3	34083.4	34106.6	34052	34050.8	34031.6	33931.6	33710.5	33753	33288.1	33237.9	32839.3	32603.9	32331	32184.8	31939.8	31846.8	31796.2
836.748	27046.9	10251	6745.93	5932.42	6104.71	6527.28	7224.45	8162.97	9415.43	10797.8	12469.8	14217.2	15858.6	17430.5	19549.4	21325.1	22733.3	24122.7	25395.2	26453	27743.1	28950.1	29871.9	30583.6	31328.9	31755.1	32236	32350.4	32646	32956.3	33313.8	33488.9	33677.1	33709.3	33664.5	33671.1	33660.2	33568.5	33356.8	33405.4	32949.6	32902.9	32512.2	32281.9	32017.7	31879.8	31640.6	31552.1	31502
837.489	26663.4	10109.8	6653.33	5851.04	6020	6435.73	7119.63	8040.07	9268.07	10622	12259.9	13971.1	15579.4	17120.8	19200.8	20945.6	22332.2	23701.3	24958.7	26006.3	27284	28481.2	29399.9	30112.1	30858.3	31289.4	31776.7	31900.9	32204.3	32521.7	32885.6	33069.2	33264.7	33305.2	33269.5	33283.4	33280.3	33196.4	32993.6	33048.1	32601.1	32557.8	32174.9	31949.6	31693.8	31563.8	31330.4	31246.3	31196.7
838.229	26295.3	9973.86	6563.86	5772.31	5938.11	6347.36	7018.64	7921.85	9126.48	10453	12058.2	13734.2	15310.4	16821.7	18863.5	20577.7	21942.3	23290.7	24532.5	25569.1	26833.5	28019.9	28934.3	29645.8	30391.6	30826.5	31319.1	31451.8	31762	32085.5	32454.8	32646	32847.9	32896	32868.8	32889.5	32893.6	32817	32622.8	32682.6	32244.4	32204.2	31829	31608.6	31360.9	31238.6	31010.8	30930.7	30881.9
838.97	25941.9	9842.8	6477.21	5695.94	5858.77	6261.88	6921.13	7807.92	8990.21	10290.4	11864	13506.1	15050.8	16532.8	18536.9	20220.6	21563.2	22890.4	24116	25140.8	26390.9	27565.6	28474.8	29184.3	29928.6	30366.3	30862.9	31003.3	31319.1	31647.8	32021.5	32219.4	32426.9	32481.9	32462.7	32489.4	32500.4	32430.6	32244.6	32309.4	31879.5	31842.3	31474.8	31259	31019.1	30904.3	30681.9	30605.8	30557.7
839.71	25604.2	9716.82	6393.53	5622.08	5782.12	6179.43	6827.29	7698.5	8859.55	10134.5	11677.9	13287.4	14801.7	16254.9	18222.2	19875.8	21196.4	22502.2	23711.1	24723.3	25958.4	27120.6	28023.5	28730.1	29471.7	29911	30410.5	30557.5	30878.1	31210.8	31588.1	31791.8	32004.1	32065.3	32053.4	32085.6	32102.8	32039.3	31861.2	31930.4	31508.7	31474.4	31114.4	30903	30670.5	30562.9	30345.8	30273.5	30226.1
840.45	25281.8	9595.59	6312.61	5550.56	5707.97	6099.81	6736.88	7593.34	8734.2	9985.07	11499.5	13077.6	14562.5	15987.8	17919.1	19543	20841.5	22125.9	23317.7	24316.6	25536.1	26685	27580.6	28283.2	29021.1	29461	29962.4	30115	30439.3	30775.2	31155	31363.6	31580	31646.6	31641.5	31678.6	31701.6	31643.9	31473.1	31546.4	31132.7	31101	30748.3	30541.2	30315.8	30215.1	30003.1	29934.3	29887.8
841.191	24974.2	9478.78	6234.26	5481.2	5636.15	6022.83	6649.69	7492.19	8613.88	9841.71	11328.5	12876.5	14332.9	15731.1	17627.3	19222	20498.6	21761.3	22935.7	23920.8	25123.9	26258.9	27146.4	27844	28577.2	29016.6	29518.8	29676.1	30003.2	30341.3	30722.8	30935.5	31155.1	31226.6	31227.6	31269.1	31297.2	31244.8	31080.9	31158	30751.8	30722.7	30377.1	30174.2	29955.4	29861.3	29654.4	29588.9	29543.2
841.931	24682.1	9366.52	6158.59	5414.1	5566.77	5948.6	6565.84	7395.19	8498.78	9704.7	11165.3	12684.5	14113.6	15485.6	17347.7	18913.8	20168.6	21409.8	22566.6	23537.3	24723.6	25844	26722.6	27414.4	28142	28579.9	29082	29243	29571.9	29911.2	30293.7	30509.5	30731.6	30807.3	30813.9	30859.1	30891.9	30844.2	30686.9	30767.2	30368.4	30341.6	30002.9	29803.9	29591.5	29503.7	29301.5	29239.1	29194.4
842.671	24404.7	9258.47	6085.37	5349.08	5499.63	5876.9	6485.09	7302.05	8388.56	9573.67	11009.4	12501.2	13904.1	15250.7	17079.8	18618	19851.2	21071	22210	23165.9	24335	25440.4	26309.2	26994.4	27715.5	28151.1	28652	28815.9	29145.6	29485.4	29867.9	30086.1	30310	30389.2	30400.7	30449.1	30486	30442.6	30291.4	30374.5	29982.7	29958.2	29626.2	29430.8	29224.5	29142.6	28945	28885.5	28841.9
843.411	24141.8	9154.41	6014.5	5286.04	5434.63	5807.6	6407.28	7212.62	8283.05	9448.43	10860.6	12326.4	13704.2	15026.4	16823.5	18334.5	19546.5	20745	21866.2	22806.9	23958.4	25048.3	25906.8	26584.6	27298.3	27730.7	28229.6	28395.4	28725.3	29064.6	29446.3	29666.2	29891.1	29973.2	29989	30040	30080.6	30041	29895.4	29981	29595.9	29573.5	29248	29056.1	28855.4	28779.1	28585.9	28529.1	28486.5
844.151	23893	9054.13	5945.84	5224.88	5371.66	5740.6	6332.3	7126.73	8182.03	9328.76	10718.8	12159.8	13513.7	14812.4	16578.8	18063.2	19254.4	20431.9	21535.2	22460.5	23594.1	24668.2	25515.7	26185.3	26891	27319.4	27815.4	27982.4	28311.5	28649.6	29029.7	29250.5	29475.8	29560.1	29579.7	29632.9	29676.6	29640.2	29499.9	29587.5	29208.7	29188.3	28869	28680.4	28485	28414	28225.1	28170.7	28129.2
844.891	23657.7	8957.39	5879.27	5165.5	5310.62	5675.76	6259.98	7044.2	8085.31	9214.44	10583.5	12001.2	13332.2	14608.6	16345.3	17804.1	18974.7	20131.5	21217.1	22126.7	23242.3	24300.2	25136.2	25797.1	26494	26917.7	27410	27577.3	27904.8	28241	28618.8	28839.8	29064.8	29150.8	29173.5	29228.4	29274.7	29241.1	29105.6	29194.9	28822.2	28803.6	28490.2	28304.7	28114.2	28048.1	27863.3	27811.2	27770.7
845.631	23435.4	8863.96	5814.66	5107.77	5251.37	5612.95	6190.16	6964.84	7992.66	9105.19	10454.7	11850.3	13159.6	14414.5	16122.8	17556.7	18707.4	19843.7	20911.7	21805.5	22902.9	23944.5	24768.5	25420	26107.6	26525.9	27013.7	27180.7	27505.9	27839.4	28214.3	28434.7	28658.8	28746	28771.3	28827.3	28875.8	28844.5	28713.4	28804	28437	28420.1	28112.4	27929.8	27743.9	27682.4	27501.4	27451.3	27412
846.37	23225.6	8773.71	5751.94	5051.67	5193.89	5552.12	6122.77	6888.55	7903.95	9000.89	10332	11706.8	12995.7	14230.1	15911.2	17321.1	18452.4	19568.8	20619.4	21497.3	22576.4	23601.6	24413.1	25054.9	25732.6	26144.8	26627.4	26793.5	27115.6	27445.8	27817.1	28036.4	28259	28346.8	28374.2	28430.8	28481	28451.6	28324.6	28416	28054.4	28039	27736.9	27557	27375.2	27318	27140.7	27092.4	27054.3
847.11	23027.2	8686.15	5690.83	4996.92	5137.89	5492.94	6057.47	6814.93	7818.69	8900.97	10214.8	11570.1	12839.6	14054.6	15709.6	17096.4	18208.7	19305.6	20339	21201	22261.9	23270.5	24069.2	24700.8	25368.1	25773.7	26250.4	26414.8	26733.4	27059.7	27426.8	27644.3	27864.8	27952.7	27981.7	28038.6	28090	28062	27938.6	28030.7	27674.1	27660.2	27363.2	27185.8	27007.9	26954.6	26780.9	26734.1	26697.2
847.849	22839.9	8601.27	5631.32	4943.56	5083.4	5435.45	5994.25	6743.95	7736.86	8805.4	10103.2	11440.1	12691.3	13887.9	15518	16882.7	17976.6	19054.5	20071	20917.1	21959.9	22952	23737.5	24358.6	25015.2	25413.6	25884	26046.1	26360.4	26682.2	27044.6	27259.9	27477.8	27565.4	27595.3	27652.1	27704.4	27677.4	27557.3	27649.5	27297.7	27285.1	26993	26818	26643.6	26593.8	26423.5	26378.1	26342.4
848.589	22662.3	8518.57	5573.13	4891.31	5030.13	5379.33	5932.78	6675.22	7657.96	8713.6	9996.36	11316.1	12550	13729.1	15335.6	16678.9	17755	18814.4	19814.4	20644.6	21669.3	22644.9	23417.1	24027.4	24672.9	25063.7	25527.1	25686.5	25995.9	26312.8	26670	26882.4	27097.2	27184.1	27214.6	27270.9	27323.5	27297.2	27180	27272.1	26924.7	26913.3	26625.8	26453.1	26281.9	26235.4	26068.2	26024	25989.5
849.328	22494.1	8438.01	5516.25	4840.2	4978.11	5324.6	5873.02	6608.69	7581.94	8625.49	9894.25	11197.9	12415.6	13578.2	15162.1	16485.1	17543.9	18585.5	19569.3	20383.8	21390.7	22349.9	23108.6	23707.9	24342	24724.8	25180.7	25336.9	25641	25952.6	26304.1	26513.1	26724.5	26810.2	26840.8	26896.2	26948.9	26922.8	26808.2	26899.9	26556.6	26546.4	26263.3	26092.6	25924.2	25880.6	25716.6	25673.3	25640
850.068	22333.8	8359.13	5460.39	4789.97	4927.06	5270.95	5814.65	6543.96	7508.31	8540.51	9796.19	11084.8	12287.2	13434.2	14996.7	16300.1	17342.3	18366.5	19334.5	20133.6	21122.9	22065.8	22810.8	23398.9	24021.4	24395.9	24843.8	24996.5	25294.8	25600.6	25946	26151.3	26358.8	26443	26473.2	26527.5	26579.8	26553.7	26441.3	26532.3	26192.9	26183.7	25904.7	25735.9	25570.2	25529.1	25368	25325.5	25293.4
850.807	22181.1	8281.86	5405.56	4740.62	4876.99	5218.37	5757.64	6480.98	7436.99	8458.55	9702.03	10976.6	12164.7	13297	14839.1	16123.8	17150.1	18157.5	19110.2	19894	20866	21792.8	22524.1	23100.9	23711.7	24077.7	24517.3	24666	24958.1	25257.9	25596.8	25798	26001.2	26083.6	26113.1	26165.9	26217.6	26191.1	26080.6	26170.7	25834.9	25826.6	25551.4	25384.4	25221	25182.2	25023.8	24981.9	24951
851.546	22034.5	8205.85	5351.52	4691.97	4827.69	5166.65	5701.72	6419.44	7367.58	8379.15	9611.22	10872.6	12047.2	13165.7	14688.4	15955.4	16966.2	17957.6	18895.3	19664.2	20619.2	21530.1	22247.7	22813.2	23412.2	23769.4	24200.4	24344.8	24630.4	24923.8	25256	25452.8	25651.4	25731.7	25760.1	25811.2	25861.8	25834.7	25725.9	25814.7	25482.3	25474.8	25203.2	25037.9	24876.6	24839.7	24684	24642.5	24612.8
852.285	21893.3	8130.83	5298.14	4643.9	4779.04	5115.64	5646.72	6359.11	7299.81	8301.97	9523.35	10772.4	11934.4	13039.7	14544.1	15794.1	16790.2	17766	18689.2	19443.5	20381.8	21277.2	21981.1	22535.3	23122.4	23470.6	23892.8	24032.6	24311.5	24598.3	24923.5	25115.5	25309.3	25387.3	25414.2	25463.4	25512.8	25484.7	25377.3	25464.7	25135.4	25128.6	24860.4	24696.6	24537.1	24501.9	24348.8	24307.6	24279
853.024	21756.3	8056.57	5245.26	4596.28	4730.91	5065.18	5592.47	6299.77	7233.4	8226.66	9437.97	10675.4	11825.5	12918.5	14405.4	15639.3	16621.1	17581.9	18491.3	19231.1	20153.2	21033.4	21723.6	22266.6	22841.9	23181.1	23594.2	23729.3	24001	24281.1	24599.2	24786.2	24974.9	25050.4	25075.5	25122.6	25170.4	25141.2	25035	25120.7	24794.2	24788.3	24523.1	24360.7	24202.9	24169.1	24018.3	23977.3	23949.8
853.763	21622.5	7982.8	5192.76	4549.01	4683.16	5015.14	5538.78	6241.19	7168.06	8152.88	9354.68	10581.2	11720.1	12801.3	14271.7	15490.2	16458.3	17404.8	18300.6	19026.6	19932.8	20798	21474.8	22006.6	22570.1	22900.2	23304.1	23434.3	23698.8	23972	24282.7	24464.5	24648	24720.8	24743.9	24788.7	24834.7	24804.2	24698.9	24782.9	24459	24453.7	24191.4	24030.4	23874	23841.3	23692.9	23651.8	23625.5
854.502	21491	7909.29	5140.49	4501.95	4635.68	4965.38	5485.48	6183.17	7103.52	8080.29	9273.05	10489.2	11617.5	12687.7	14142.2	15346	16301	17233.8	18116.6	18828.9	19719.7	20570.4	21233.8	21754.7	22306.5	22627.6	23022.1	23147.2	23404.3	23670.6	23973.9	24150.3	24328.5	24398.4	24419.2	24461.6	24505.6	24473.7	24369.1	24451.1	24129.8	24125	23865.4	23705.6	23550.6	23518.7	23372.5	23331.4	23306
855.241	21360.6	7835.82	5088.33	4455	4588.35	4915.75	5432.41	6125.48	7039.51	8008.57	9192.67	10399	11517.2	12576.9	14016.3	15206	16148.4	17068	17938.3	18637.5	19513.2	20349.8	20999.9	21510.1	22050.5	22362.4	22747.5	22867.7	23117.3	23376.6	23672.3	23843.4	24016	24083	24101.3	24141.2	24183.1	24149.5	24045.5	24125.4	23806.4	23802.2	23545	23386.4	23232.5	23201.4	23057.3	23015.9	22991.6
855.98	21230.5	7762.15	5036.13	4408.05	4541.03	4866.13	5379.4	6067.93	6975.76	7937.37	9113.12	10310	11418.6	12468.3	13893.3	15069.5	15999.7	16906.7	17765	18451.4	19312.5	20135.4	20772.6	21272.2	21801.3	22104.3	22480	22595	22837.1	23089.5	23377.7	23543.2	23710.2	23774.3	23789.9	23827.3	23866.8	23831.5	23727.9	23805.6	23488.8	23485.1	23230.2	23072.8	22919.9	22889.2	22747.2	22705.5	22682.1
856.718	21099.7	7688.17	4983.85	4361.06	4493.7	4816.45	5326.38	6010.39	6912.12	7866.5	9034.12	10221.9	11321.3	12361.5	13772.5	14935.8	15854.4	16749.3	17596	18270	19117.2	19926.7	20551.1	21040.5	21558.6	21852.8	22219.1	22329.1	22563.7	22809.2	23089.9	23249.9	23411.3	23472.3	23485.2	23519.9	23557	23519.9	23416.6	23492	23177.4	23174.1	22921.2	22765	22613	22582.5	22442.6	22400.4	22377.9
857.457	20967	7613.49	4931.24	4313.81	4446.1	4766.46	5273.04	5952.52	6848.15	7795.45	8955.06	10134	11224.5	12255.4	13653.1	14804	15711.2	16594.6	17430.1	18092.3	18925.7	19722.3	20334.3	20813.8	21321	21606.6	21963.6	22068.6	22295.6	22534.4	22807.6	22962.1	23117.9	23176	23185.9	23218	23252.5	23213.7	23110.6	23183.6	22870.9	22868.1	22617.2	22462.1	22310.9	22280.5	22142.5	22099.9	22078.2
858.195	20831.8	7538.11	4878.31	4266.32	4398.27	4716.18	5219.39	5894.31	6783.81	7724.13	8875.81	10046	11127.9	12149.9	13534.6	14673.5	15569.9	16442.1	17266.9	17917.6	18737.8	19521.9	20121.8	20591.7	21088.4	21365.6	21713.4	21813.6	22033.1	22265.3	22531.2	22680.2	22830.4	22885.6	22892.5	22922	22953.9	22913.3	22810.2	22880.8	22570.1	22567.7	22318.6	22164.6	22014.2	21983.6	21847.6	21804.5	21783.6
858.934	20692.9	7461.65	4824.83	4218.38	4349.98	4665.36	5165.16	5835.41	6718.71	7652.06	8795.78	9957.4	11030.7	12044.1	13416	14543.4	15429.2	16290.7	17105.2	17744.8	18552.3	19324.3	19912.3	20372.9	20859.5	21128.5	21467.2	21562.6	21774.9	22000.7	22259.3	22402.9	22547.6	22599.9	22603.8	22630.8	22660	22617.6	22514.5	22582.7	22273.8	22271.8	22024.4	21871.5	21721.9	21691.1	21557	21513.2	21493.1
859.672	20549.8	7384.15	4770.84	4170.04	4301.26	4614.04	5110.36	5775.83	6652.8	7579.18	8714.86	9867.88	10932.8	11937.7	13297.2	14413.2	15288.8	16140	16944.5	17573.5	18368.7	19129	19705.6	20157.3	20634	20895.1	21224.9	21315.8	21520.9	21740.5	21992.1	22130.4	22269.8	22319.3	22320	22344.5	22371.1	22326.9	22223.9	22289.6	21982.6	21980.9	21735.1	21583.3	21434.5	21403.3	21271.1	21226.8	21207.2
860.41	20401.5	7305.36	4716.19	4121.15	4251.98	4562.06	5054.81	5715.36	6585.83	7505.16	8632.64	9776.99	10833.6	11830	13177.2	14282.2	15147.8	15989	16783.9	17402.7	18186.1	18935.1	19500.5	19943.6	20410.9	20664.4	20985.6	21072.2	21270.3	21483.9	21728.6	21861.8	21995.9	22042.7	22040.4	22062.6	22086.5	22040.6	21937.5	22000.8	21695.6	21694.3	21450.1	21299.4	21151.3	21119.6	20989.2	20944.3	20925.4
861.149	20247.2	7225.04	4660.7	4071.58	4201.98	4509.26	4998.32	5653.76	6517.51	7429.67	8548.71	9684.24	10732.4	11720.5	13055.4	14149.5	15005.3	15836.9	16622.5	17231.5	18003.3	18741.5	19296	19731	20189.2	20435.4	20748.1	20830.6	21021.9	21229.8	21467.9	21596.2	21725.1	21769.4	21764.1	21783.9	21805.1	21757.7	21654.6	21715.5	21412.2	21411.2	21168.4	21019	20871.7	20839.3	20710.9	20665.4	20646.9
861.887	20086.5	7143.29	4604.47	4021.4	4151.33	4455.72	4940.97	5591.08	6447.88	7352.72	8463.04	9589.56	10629.2	11608.8	12931.6	14015	14861.1	15683.4	16459.9	17059.5	17820.2	18548	19092	19519.2	19968.6	20207.9	20512.5	20591.1	20775.8	20978.3	21210	21333.5	21457.5	21499.5	21491.3	21508.9	21527.5	21478.7	21375.5	21434	21132.7	21132	20890.7	20742.4	20595.9	20563	20436.4	20390.3	20372.3
862.625	19918.6	7059.89	4547.35	3970.49	4099.9	4401.28	4882.58	5527.15	6376.7	7274.01	8375.28	9492.51	10523.6	11494.6	12805.1	13877.8	14714.5	15527.5	16295.4	16886	17635.9	18353.5	18887.3	19307.2	19748.2	19981	20277.6	20352.6	20531.1	20728.4	20954	21073.1	21192.3	21232.1	21221	21236.6	21252.7	21202.5	21099.4	21155.6	20856.2	20855.9	20615.9	20469	20323.4	20289.7	20165	20118.4	20100.7
863.363	19743.1	6974.75	4489.3	3918.8	4047.65	4345.9	4823.08	5461.86	6303.86	7193.4	8285.23	9392.85	10415	11377.4	12675.5	13737.6	14564.8	15368.9	16128.1	16710.1	17449.6	18157.4	18681.4	19094.3	19527.3	19753.9	20042.9	20114.6	20287.1	20479.6	20699.3	20814.1	20928.9	20966.7	20952.8	20966.5	20980.2	20928.9	20825.8	20879.8	20582.4	20582.4	20343.9	20198.3	20053.6	20019.2	19896.4	19849.3	19831.9
864.101	19559.4	6887.81	4430.26	3866.3	3994.52	4289.53	4762.43	5395.14	6229.26	7110.75	8192.69	9290.32	10303.4	11256.9	12542.4	13593.7	14411.6	15206.9	15957.7	16531.3	17260.7	17959	18473.6	18879.9	19305.3	19526	19807.6	19876.4	20043.2	20231.2	20445.4	20556.2	20666.7	20702.6	20686.1	20698.2	20709.5	20657.2	20554.2	20606	20310.8	20311.2	20074.1	19929.9	19786.3	19751.1	19630.2	19582.6	19565.4
864.838	19367.5	6799.13	4370.28	3813.02	3940.55	4232.2	4700.64	5327.03	6152.91	7026.06	8097.66	9184.91	10188.5	11132.9	12405.6	13446.1	14254.7	15041.3	15783.8	16349.4	17069	17758.1	18263.5	18663.6	19081.7	19297.1	19571.6	19637.7	19799.2	19983	20191.9	20299	20405.4	20439.8	20420.9	20431.4	20440.5	20387.4	20284.6	20334.4	20041.4	20042.1	19806.4	19663.7	19521.3	19485.4	19366.4	19318.4	19301.4
865.576	19166.6	6708.44	4309.18	3758.8	3885.58	4173.74	4637.53	5257.28	6074.55	6939.03	7999.77	9076.14	10069.9	11005	12264.5	13294	14093.2	14871.1	15605.5	16163.3	16873.3	17553.5	18050.1	18444.3	18855.5	19065.8	19333.7	19397.4	19553.7	19733.7	19937.7	20041.4	20144	20177	20155.7	20164.9	20172	20118.3	20015.8	20063.6	19773	19774	19539.9	19398.8	19257.6	19220.9	19103.9	19055.6	19038.6
866.314	18956.6	6615.84	4247.02	3703.7	3829.65	4114.21	4573.15	5185.97	5994.24	6849.69	7899.03	8964.06	9947.61	10873	12119	13137.4	13927	14696.3	15422.6	15973	16673.6	17345	17833.1	18221.7	18626.4	18832	19093.5	19155.1	19306.8	19483.2	19682.7	19783.1	19882.2	19914	19890.7	19898.7	19903.8	19849.7	19747.6	19793.6	19505.5	19506.9	19274.3	19134.9	18995.1	18957.7	18842.7	18794.1	18777.1
867.051	18737.8	6521.46	4183.88	3647.79	3772.84	4053.68	4507.58	5113.18	5912.06	6758.14	7795.55	8848.73	9821.66	10737	11969.2	12976.1	13756.2	14516.9	15235.1	15778.2	16469.6	17132.6	17612.4	17995.8	18394.2	18595.6	18851	18910.9	19058.1	19231.3	19426.5	19524.1	19620	19650.8	19625.6	19632.7	19636	19581.7	19480.1	19524.4	19238.9	19240.7	19009.7	18872	18733.8	18695.7	18582.7	18533.9	18516.9
867.789	18509.5	6425.05	4119.6	3590.92	3714.99	3991.99	4440.65	5038.7	5827.8	6664.12	7689.02	8729.8	9691.66	10596.5	11814.4	12809.6	13580	14332.1	15042.1	15578.2	16260.6	16915.2	17387.1	17765.6	18158	18355.4	18605.1	18663.5	18806.7	18977	19168.2	19263.3	19356.1	19386.1	19359.4	19365.6	19367.3	19313.1	19212.1	19254.7	18972.1	18974.2	18745	18609.2	18472.7	18433.8	18323	18274.1	18256.9
868.526	18272.4	6326.92	4054.37	3533.26	3656.28	3929.33	4372.55	4962.77	5741.7	6567.9	7579.74	8607.59	9557.94	10451.9	11655.1	12638.3	13398.9	14142.2	14844.1	15373.3	16046.8	16693.2	17157.4	17531.2	17918	18111.8	18356.1	18413.4	18552.8	18720.5	18908.1	19000.9	19090.9	19120.5	19092.2	19097.9	19098.2	19044.2	18943.9	18985.1	18705.4	18707.9	18480.6	18346.7	18212	18172.5	18063.8	18014.9	17997.6
869.264	18025.9	6226.84	3988.04	3474.68	3596.56	3865.54	4303.12	4885.21	5653.57	6469.25	7467.45	8481.79	9420.13	10302.9	11490.7	12461.7	13212.2	13946.6	14640.3	15162.9	15827.5	16465.8	16922.5	17291.9	17673.3	17863.9	18103.1	18159.4	18295.5	18460.8	18645.1	18735.9	18823.5	18852.6	18823.2	18828.4	18827.5	18773.9	18674.5	18714.3	18437.8	18440.7	18215.3	18083.5	17950.7	17910.7	17804.1	17755.3	17737.8
870.001	17770.9	6125.15	3920.82	3415.36	3536.02	3800.84	4232.59	4806.27	5563.7	6368.49	7352.51	8352.84	9278.71	10149.8	11321.9	12280.2	13020.5	13745.9	14431.3	14947.3	15603.2	16233.4	16683	17048.2	17424.3	17612.1	17846.4	17902.1	18035.1	18198.4	18379.6	18468.7	18554.1	18583.1	18552.7	18557.6	18555.7	18502.8	18404.3	18442.9	18169.7	18173	17949.7	17820	17689.3	17648.9	17544.4	17495.8	17478.1
870.738	17507.4	6021.81	3852.68	3355.26	3474.63	3735.19	4160.93	4725.92	5472.05	6265.6	7234.88	8220.66	9133.6	9992.55	11148.4	12093.7	12823.6	13539.9	14216.8	14726.3	15373.5	15995.8	16438.3	16799.5	17170.7	17355.8	17585.6	17640.9	17771.2	17932.6	18111.1	18198.7	18282.2	18311.1	18280	18284.9	18282.1	18230.1	18132.7	18170.3	17900.5	17904.2	17683.1	17555.6	17427.2	17386.4	17284.1	17235.8	17217.7
871.475	17235.8	5916.91	3783.65	3294.43	3412.43	3668.64	4088.19	4644.23	5378.71	6160.67	7114.71	8085.41	8984.95	9831.38	10970.5	11902.4	12621.7	13328.6	13996.9	14500	15138.5	15752.9	16188.5	16545.9	16912.3	17095.1	17320.6	17375.8	17503.6	17663.4	17839.4	17925.8	18007.6	18036.7	18005.1	18010.1	18006.5	17955.6	17859.5	17896	17630	17634	17415.3	17290.2	17164	17123	17022.9	16975	16956.6
872.212	16956.4	5810.56	3713.82	3232.92	3349.47	3601.25	4014.45	4561.29	5283.8	6053.82	6992.12	7947.26	8832.94	9666.42	10788.3	11706.4	12414.9	13112.3	13771.8	14268.6	14898.4	15504.7	15933.8	16287.4	16649.2	16829.9	17051.4	17106.6	17232.2	17390.7	17564.4	17649.9	17730.1	17759.5	17727.7	17732.9	17728.9	17679.2	17584.4	17620.1	17357.9	17362.3	17146.1	17023.4	16899.8	16858.5	16760.6	16713.3	16694.5
872.949	16669.9	5702.9	3643.25	3170.81	3285.82	3533.1	3939.79	4477.22	5187.46	5945.22	6867.32	7806.42	8677.83	9497.97	10602.1	11506.1	12203.6	12891.2	13541.8	14032.2	14653.3	15251.6	15674.1	16024.1	16381.5	16560.3	16778	16833.4	16957.1	17114.4	17286.1	17370.8	17449.8	17479.6	17447.8	17453.4	17449	17400.8	17307.4	17342.4	17084.1	17088.9	16875.5	16755.2	16634.2	16592.8	16497.2	16450.4	16431.3
873.686	16376.7	5594.06	3572.02	3108.15	3221.56	3464.27	3864.31	4392.11	5089.81	5835.04	6740.51	7663.15	8519.88	9326.29	10412.3	11301.7	11987.9	12665.7	13307.1	13791.2	14403.4	14993.7	15409.8	15756.3	16109.2	16286.4	16500.6	16556.4	16678.3	16834.5	17004.5	17088.7	17166.6	17196.9	17165.3	17171.4	17166.8	17120.3	17028.5	17062.8	16808.7	16813.8	16603.2	16485.5	16367.2	16325.8	16232.4	16186.4	16166.8
874.423	16077.5	5484.21	3500.24	3045.02	3156.75	3394.86	3788.11	4306.12	4991.04	5723.46	6611.92	7517.71	8359.4	9151.74	10219.1	11093.7	11768.5	12436	13068.1	13545.8	14149.2	14731.4	15141.2	15484.2	15832.8	16008.5	16219.3	16275.6	16396.1	16551.3	16719.7	16803.5	16880.5	16911.5	16880.3	16886.9	16882.5	16837.6	16747.4	16781.2	16531.4	16537	16329.3	16214.2	16098.7	16057.4	15966.3	15921.1	15901.1
875.159	15773.5	5373.65	3428.08	2981.61	3091.59	3325.04	3711.42	4219.49	4891.44	5610.84	6481.99	7370.62	8196.96	8974.92	10023.3	10882.7	11545.8	12203.1	12825.5	13296.9	13891.4	14465.4	14869	15208.4	15552.8	15727.2	15934.8	15991.7	16110.9	16265.4	16432.2	16515.9	16592.1	16623.8	16593.2	16600.5	16596.2	16553.3	16464.9	16498.2	16252.8	16258.7	16054.2	15941.8	15829.2	15788.1	15699.2	15654.9	15634.5
875.896	15464.7	5262.26	3355.46	2917.81	3025.99	3254.75	3634.14	4132.13	4790.93	5497.11	6350.64	7221.79	8032.46	8795.75	9824.73	10668.6	11320	11966.7	12579.3	13044.3	13629.8	14195.4	14592.8	14928.8	15268.9	15442	15646.7	15704.2	15822.4	15976	16141.6	16225.2	16300.8	16333.2	16303.5	16311.6	16307.6	16266.7	16180.1	16213	15972.2	15978.4	15777.3	15667.5	15557.9	15517.1	15430.4	15387.1	15366.3
876.633	15152.1	5150.39	3282.6	2853.82	2960.13	3184.19	3556.51	4044.34	4689.84	5382.63	6218.34	7071.77	7866.55	8614.91	9624.22	10452.4	11091.7	11727.7	12330.3	12788.8	13365.2	13922.3	14313.6	14646.1	14981.9	15153.9	15355.7	15414	15531.3	15684.1	15848.4	15932.1	16007.3	16040.4	16011.8	16020.6	16017.1	15978.3	15893.6	15926.2	15690.1	15696.6	15498.9	15391.9	15285.3	15244.9	15160.4	15118.2	15097
877.369	14837.1	5038.38	3209.7	2789.83	2894.21	3113.57	3478.77	3956.38	4588.53	5267.83	6085.57	6921.14	7699.85	8433.13	9422.49	10234.7	10861.9	11487	12079.4	12531.4	13098.5	13647.1	14032.4	14361.3	14692.7	14863.8	15062.8	15121.8	15238.2	15390.3	15553.6	15637.4	15712.3	15746	15718.6	15728.2	15725.4	15688.7	15606	15638.3	15407	15413.8	15219.7	15115.5	15012	14972.1	14889.7	14848.7	14827.1
878.106	14519.7	4926.13	3136.69	2725.76	2828.17	3042.82	3400.85	3868.2	4486.93	5152.64	5952.3	6769.87	7532.34	8250.35	9219.6	10015.6	10630.6	11244.6	11826.6	12272	12829.8	13369.6	13748.9	14074.1	14401.2	14571.2	14767.6	14827.3	14943.1	15094.4	15256.6	15340.6	15415.2	15449.7	15423.6	15434.1	15432	15397.5	15316.8	15349	15122.5	15129.6	14939.2	14837.8	14737.4	14698.1	14617.7	14578	14556.1
878.842	14201.8	4814.15	3063.89	2661.9	2762.29	2972.26	3323.11	3780.22	4385.53	5037.65	5819.2	6618.76	7364.96	8067.63	9016.6	9796.28	10399.1	11001.8	11573.2	12012	12560.4	13091.2	13464.6	13786.1	14108.7	14277.8	14471.5	14532	14647.2	14797.6	14958.8	15043.1	15117.5	15152.6	15128	15139.3	15138	15105.8	15027.2	15059.1	14837.6	14844.9	14658.4	14559.8	14462.5	14423.8	14345.5	14307.1	14284.8
879.578	13883.7	4702.51	2991.35	2598.28	2696.61	2901.93	3245.6	3692.49	4284.44	4922.97	5686.46	6468.01	7197.9	7885.21	8813.83	9577.08	10167.6	10759	11319.7	11751.7	12290.6	12812.5	13179.8	13497.4	13815.5	13983.6	14174.9	14235.9	14350.6	14500.1	14660.3	14744.9	14819.1	14854.8	14831.8	14843.9	14843.6	14813.6	14737	14768.9	14552.3	14559.8	14377.3	14281.4	14187.3	14149.3	14073	14035.9	14013.4
880.314	13566.5	4591.42	2919.18	2535	2631.25	2831.95	3168.48	3605.21	4183.87	4808.87	5554.39	6318.03	7031.66	7703.61	8611.89	9358.68	9936.89	10516.9	11066.7	11491.9	12021.2	12533.9	12895.3	13208.9	13522.3	13689.5	13878.3	13939.8	14054	14202.4	14361.7	14446.5	14520.6	14556.8	14535.5	14548.5	14549.1	14521.4	14446.9	14478.6	14267	14274.7	14096.2	14003.2	13912.1	13874.9	13800.5	13764.8	13742.1
881.05	13251.2	4481.11	2847.53	2472.2	2566.33	2762.48	3091.88	3518.56	4084.06	4695.62	5423.34	6169.24	6866.72	7523.39	8411.39	9141.7	9707.67	10276.2	10815	11233.3	11752.9	12256.4	12611.9	12921.3	13230	13396.1	13582.5	13644.4	13758.1	13905.4	14063.7	14148.7	14222.6	14259.2	14239.7	14253.4	14255.1	14229.6	14157.1	14188.7	13982.2	13990.1	13815.7	13725.4	13637.3	13601.1	13528.5	13494.2	13471.3
881.786	12938.6	4371.78	2776.53	2409.98	2501.99	2693.63	3015.98	3432.74	3985.24	4583.51	5293.67	6022.03	6703.54	7345.07	8212.9	8926.8	9480.6	10037.8	10565.4	10976.8	11486.7	11980.7	12330.3	12635.4	12939.2	13104.2	13288.2	13350.4	13463.5	13609.6	13766.8	13851.9	13925.8	13962.7	13945	13959.3	13962.2	13938.8	13868.4	13899.9	13698.3	13706.3	13536.2	13448.6	13363.5	13328.1	13257.3	13224.4	13201.4
882.522	12629.7	4263.68	2706.32	2348.47	2438.33	2625.56	2940.93	3347.93	3887.64	4472.81	5165.7	5876.83	6542.58	7169.16	8017.03	8714.67	9256.43	9802.14	10318.7	10723	11223.2	11707.7	12051.3	12351.9	12650.8	12814.6	12996.2	13058.5	13171.1	13315.8	13471.9	13557.1	13630.8	13667.8	13652	13666.9	13670.9	13649.6	13581.2	13612.5	13415.9	13424	13258.2	13173.3	13091.1	13056.6	12987.5	12956.1	12933
883.258	12325.4	4157	2637.04	2287.79	2375.5	2558.39	2866.89	3264.31	3791.49	4363.79	5039.77	5734.02	6384.32	6996.21	7824.41	8505.91	9035.81	9570.17	10075.5	10472.8	10963.2	11438.2	11775.9	12071.9	12365.7	12528.1	12707.3	12769.6	12881.6	13024.7	13179.6	13264.8	13338.3	13375.2	13361.3	13376.8	13382	13362.6	13296.1	13327.4	13135.6	13143.8	12982.3	12900	12820.6	12787.1	12719.5	12689.6	12666.5
883.994	12026.7	4051.98	2568.82	2228.05	2313.61	2492.26	2794	3182.07	3697	4256.7	4916.21	5594.01	6229.19	6826.7	7635.55	8301.21	8819.49	9342.53	9836.75	10227	10707.6	11173	11504.8	11796	12084.5	12245.6	12422.3	12484.4	12595.8	12737.1	12890.6	12975.8	13049	13085.7	13073.8	13089.6	13096	13078.4	13013.9	13044.9	12858.1	12866.3	12709.1	12629.3	12552.6	12520.2	12454	12425.5	12402.5
884.73	11734.4	3948.81	2501.79	2169.37	2252.8	2427.31	2722.42	3101.38	3604.4	4151.81	4795.31	5457.15	6077.64	6661.14	7451.07	8101.17	8608.02	9119.98	9603.11	9986.26	10457.1	10912.9	11238.8	11525.1	11808.3	11967.8	12142.1	12203.8	12314.4	12453.8	12605.9	12690.7	12763.7	12800.1	12790	12806.1	12813.7	12797.8	12735.2	12766	12583.8	12592	12439.2	12361.8	12287.7	12256.3	12191.4	12164.4	12141.5
885.465	11449.7	3847.84	2436.18	2111.94	2193.25	2363.74	2652.38	3022.53	3514	4049.49	4677.55	5323.96	5930.25	6500.19	7271.72	7906.62	8402.41	8903.41	9375.56	9751.65	10212.9	10659	10979.2	11260.3	11538.1	11696	11867.8	11928.8	12038.7	12175.9	12326.4	12411	12483.6	12519.3	12511.2	12527.4	12536.2	12521.8	12460.9	12491.5	12313.9	12322.1	12173.6	12098.6	12026.9	11996.5	11932.9	11907.2	11884.5
886.201	11172.5	3748.98	2371.92	2055.71	2134.92	2301.51	2583.84	2945.46	3425.75	3949.69	4562.87	5194.45	5787.02	6343.84	7097.49	7717.61	8202.67	8692.95	9154.24	9523.25	9974.98	10411.4	10725.8	11001.8	11274	11430.1	11599.5	11659.7	11768.7	11903.5	12052.4	12136.4	12208.5	12243.6	12237.2	12253.5	12263.3	12250.4	12191.2	12221.4	12048.3	12056.5	11912.3	11839.5	11770	11740.7	11678.1	11653.9	11631.5
886.936	10904.5	3652.7	2309.32	2000.94	2078.09	2240.91	2517.12	2870.53	3340.08	3852.9	4451.85	5069.23	5648.68	6192.95	6929.34	7535.16	8009.86	8489.71	8940.35	9302.36	9744.69	10171.6	10480.3	10751	11017.5	11171.8	11338.6	11397.8	11505.8	11638	11785.1	11868.5	11940.1	11974.2	11969.7	11985.8	11996.7	11985	11927.4	11957.2	11788.5	11796.5	11656.6	11585.9	11518.5	11490.2	11428.7	11405.7	11383.6
887.672	10645.4	3558.91	2248.31	1947.58	2022.69	2181.88	2452.15	2797.68	3256.93	3759.04	4344.41	4948.28	5515.19	6047.45	6767.21	7359.24	7824.01	8293.71	8733.93	9089	9522.07	9939.56	10242.6	10507.9	10768.7	10920.9	11085.3	11143.2	11250.1	11379.7	11524.8	11607.3	11678.3	11711.3	11708.5	11724.4	11736.3	11725.6	11669.4	11698.9	11534.3	11542.2	11406.4	11337.8	11272.4	11245.1	11184.3	11162.6	11141
888.407	10396.6	3468.02	2189.18	1895.87	1969	2124.68	2389.24	2727.24	3176.66	3668.56	4241.06	4832.14	5387.19	5908.04	6611.94	7190.77	7646.07	8106.02	8536.03	8884.3	9308.29	9716.46	10014.1	10273.8	10529	10679.1	10840.9	10897.3	11003	11129.7	11272.8	11354.3	11424.6	11456.3	11455.1	11470.6	11483.4	11473.6	11418.8	11447.8	11287.2	11294.9	11163.2	11096.5	11032.8	11006.5	10946.5	10925.9	10904.8
889.142	10158.2	3380.06	2131.93	1845.83	1917.01	2069.34	2328.39	2659.24	3099.3	3581.47	4141.84	4720.88	5264.73	5774.85	6463.66	7029.89	7476.21	7926.77	8346.93	8688.5	9103.68	9502.7	9794.9	10049.2	10298.6	10446.4	10605.7	10660.5	10764.8	10888.6	11029.4	11109.7	11179.3	11209.5	11209.8	11224.8	11238.6	11229.4	11175.8	11204.2	11047.4	11054.9	10927.2	10862.3	10800.1	10774.8	10715.4	10695.9	10675.4
889.877	9930.77	3295.17	2076.65	1797.52	1866.82	2015.94	2269.71	2593.77	3024.98	3497.92	4046.9	4614.67	5148.02	5648.08	6322.56	6876.89	7314.74	7756.34	8166.99	8501.96	8908.66	9298.73	9585.78	9834.43	10078.1	10223.6	10380.4	10433.4	10536.3	10656.8	10795.3	10874.3	10943	10971.6	10973.4	10987.7	11002.2	10993.5	10941.1	10968.9	10815.7	10823	10699.1	10635.9	10575	10550.6	10491.7	10473.3	10453.4
890.613	9714.23	3213.35	2023.37	1750.97	1818.44	1964.5	2213.2	2530.85	2953.69	3417.91	3956.26	4513.53	5037.11	5527.74	6188.78	6731.88	7161.76	7594.87	7996.36	8324.96	8723.39	9104.76	9386.73	9629.83	9867.84	10010.9	10165.2	10216.2	10317.6	10434.8	10570.9	10648.4	10716.2	10743	10746	10759.6	10774.8	10766.4	10714.9	10742.1	10592.2	10599.3	10479.2	10417.5	10357.8	10334.2	10275.7	10258.2	10239
891.348	9509.47	3134.93	1972.29	1706.37	1772.06	1915.21	2159.09	2470.73	2885.72	3341.74	3870.26	4417.83	4932.37	5414.34	6062.78	6595.37	7017.9	7442.97	7835.79	8158.21	8548.7	8921.71	9198.8	9436.37	9668.78	9809.38	9961.17	10010.1	10109.8	10223.7	10357.2	10433.1	10499.9	10524.8	10529	10541.7	10557.6	10549.2	10498.6	10525.1	10378.4	10385.2	10268.6	10208.2	10149.5	10126.8	10068.5	10051.9	10033.4
892.083	9316.37	3059.89	1923.39	1663.69	1727.68	1868.07	2107.36	2413.37	2821.02	3269.37	3788.81	4327.48	4833.74	5307.76	5944.5	6467.34	6883.06	7300.64	7685.22	8001.64	8384.6	8749.56	9022.01	9254.12	9481.03	9619.08	9768.49	9815.13	9913.12	10023.6	10154.4	10228.7	10294.4	10317.3	10322.5	10334.2	10350.6	10342.1	10292.3	10318.1	10174.2	10180.8	10067.5	10008.5	9950.44	9928.54	9870.37	9854.5	9836.92
892.817	9135.24	2988.39	1876.8	1623.03	1685.4	1823.18	2058.12	2358.89	2759.72	3200.93	3712.08	4242.65	4741.36	5208.16	5834.11	6347.95	6757.53	7168.09	7544.96	7855.69	8231.48	8588.78	8856.86	9083.57	9305.13	9440.64	9587.71	9632	9728.17	9835.25	9963.32	10035.7	10100.3	10121.1	10127.3	10138	10154.8	10145.9	10096.7	10121.8	9980.54	9986.83	9876.78	9818.84	9761.4	9740.19	9682.08	9666.89	9650.13
893.552	8965.59	2920.28	1832.42	1584.33	1645.13	1780.45	2011.27	2307.18	2701.66	3136.23	3639.84	4163.06	4654.96	5115.27	5731.27	6236.94	6640.9	7045.03	7414.65	7719.94	8089	8439	8702.91	8924.42	9140.79	9273.77	9418.5	9460.44	9554.71	9658.37	9783.65	9854.1	9917.59	9936.24	9943.17	9952.68	9969.77	9960.49	9911.82	9936.1	9797.27	9803.29	9696.23	9639.28	9582.2	9561.67	9503.52	9488.89	9473.03
894.287	8807.58	2855.7	1790.35	1547.64	1606.97	1739.96	1966.9	2258.31	2646.93	3075.37	3572.16	4088.8	4574.6	5029.1	5636.09	6134.33	6533.27	6931.52	7294.46	7594.57	7957.38	8300.52	8560.55	8777	8988.4	9118.84	9261.37	9300.84	9393.25	9493.48	9615.92	9684.37	9746.73	9763.15	9770.74	9779.04	9796.4	9786.48	9738.2	9761.68	9625.05	9630.79	9526.49	9470.41	9413.53	9393.62	9335.32	9321.16	9306.26
895.021	8661.18	2794.73	1750.63	1513.05	1570.96	1701.78	1925.06	2212.34	2595.58	3018.37	3509.06	4019.83	4500.23	4949.64	5548.51	6040.11	6434.64	6827.58	7184.42	7479.66	7836.64	8173.39	8429.9	8641.44	8848.13	8976.09	9116.59	9153.57	9244.05	9340.92	9460.53	9526.91	9588.16	9602.35	9610.47	9617.55	9635.01	9624.34	9576.38	9599.05	9464.35	9469.82	9368.05	9312.73	9255.88	9236.54	9178.03	9164.2	9150.29
895.756	8525.7	2737.19	1713.18	1480.43	1537.02	1665.8	1885.63	2169.12	2547.4	2965.01	3450.25	3955.84	4431.5	4876.49	5468.06	5953.76	6344.49	6732.68	7083.94	7374.7	7726.29	8057.15	8310.41	8517.31	8719.57	8845.09	8983.64	9018.2	9106.76	9200.37	9317.16	9381.41	9441.54	9453.53	9462.07	9467.9	9485.4	9473.84	9426.07	9447.98	9314.96	9320.18	9220.74	9166.03	9109.04	9090.2	9031.44	9017.9	9004.92
896.49	8401.16	2683.21	1678.06	1449.88	1505.21	1632.08	1848.69	2128.71	2502.47	2915.33	3395.78	3896.82	4368.35	4809.57	5394.7	5875.26	6262.73	6646.75	6993.04	7279.61	7626.4	7951.86	8202.2	8404.76	8602.89	8726.08	8862.85	8895	8981.64	9072.15	9186.17	9248.29	9307.33	9317.13	9326	9330.57	9348.01	9335.5	9287.85	9308.98	9177.44	9182.36	9085.04	9030.88	8973.61	8955.2	8896.12	8882.75	8870.78
897.225	8286.76	2632.59	1645.16	1421.27	1475.43	1600.52	1814.09	2090.95	2460.57	2869.1	3345.31	3842.4	4310.43	4748.43	5327.89	5804.04	6188.77	6569.15	6911.07	7193.84	7536.24	7856.85	8104.65	8303.12	8497.47	8618.42	8753.6	8783.44	8868.17	8955.75	9067.03	9127.06	9185.09	9192.81	9201.87	9205.22	9222.5	9208.93	9161.32	9181.7	9051.46	9056.14	8960.64	8906.9	8849.22	8831.23	8771.78	8758.5	8747.53
897.959	8182.2	2585.39	1614.53	1394.66	1447.72	1571.14	1781.88	2055.85	2421.7	2826.28	3298.79	3792.48	4257.5	4692.87	5267.41	5739.83	6122.39	6499.65	6837.8	7117.14	7455.69	7771.97	8017.56	8212.31	8403.18	8522.13	8655.86	8683.49	8766.48	8851.3	8959.94	9017.86	9075.02	9080.67	9089.85	9091.98	9109.09	9094.4	9046.76	9066.48	8937.27	8941.72	8847.86	8794.45	8736.26	8718.62	8658.78	8645.5	8635.49
898.693	8086.78	2541.44	1586.06	1369.95	1421.99	1543.84	1751.92	2023.27	2385.67	2786.63	3255.93	3746.68	4209.19	4642.42	5212.72	5682.11	6062.92	6437.6	6772.58	7048.8	7384.02	7696.57	7940.34	8131.61	8319.45	8436.58	8569.07	8594.67	8675.88	8758.22	8864.32	8920.27	8976.56	8980.36	8989.58	8990.55	9007.37	8991.52	8943.86	8962.93	8834.56	8838.83	8746.36	8693.21	8634.43	8617.07	8556.83	8543.45	8534.44
899.428	7999.62	2500.58	1559.64	1347.04	1398.13	1518.52	1724.09	1993.05	2352.29	2749.93	3216.41	3704.62	4165.03	4596.62	5163.27	5630.22	6009.72	6382.38	6714.69	6988.17	7320.56	7629.95	7872.22	8060.44	8245.66	8361.05	8492.6	8516.32	8595.9	8676.05	8779.72	8833.76	8889.34	8891.39	8900.57	8900.48	8916.93	8899.97	8852.17	8870.7	8743.05	8747.13	8655.8	8602.83	8543.36	8526.28	8465.65	8452.13	8444.03
900.162	7920.27	2462.78	1535.27	1325.93	1376.15	1495.16	1698.38	1965.15	2321.47	2716.06	3180.07	3666.1	4124.79	4555.08	5118.69	5583.72	5962.36	6333.34	6663.58	6934.73	7264.74	7571.5	7812.71	7998.26	8181.27	8295.23	8426.05	8448.05	8526.15	8604.33	8705.81	8758.04	8813.05	8813.54	8822.6	8821.59	8837.68	8819.58	8771.64	8789.66	8662.53	8666.48	8576.08	8523.24	8463.04	8446.2	8385.19	8371.45	8364.23
900.896	7847.76	2427.82	1512.8	1306.5	1355.9	1473.62	1674.62	1939.36	2292.98	2684.74	3146.56	3630.66	4087.9	4517.24	5078.28	5541.95	5920.03	6289.84	6618.54	6887.64	7215.82	7520.5	7760.95	7944.26	8125.52	8238.29	8368.54	8389.12	8465.82	8542.42	8641.83	8692.43	8746.98	8746.16	8755.1	8753.21	8768.86	8749.7	8701.64	8719.24	8592.53	8596.36	8506.69	8453.91	8392.94	8376.32	8314.93	8300.92	8294.58
901.63	7781.2	2395.53	1492.14	1288.65	1337.31	1453.8	1652.68	1915.55	2266.62	2655.72	3115.56	3597.93	4053.93	4482.6	5041.46	5504.16	5882.02	6250.99	6578.64	6846.11	7172.84	7476.02	7716.14	7897.52	8077.52	8189.27	8319.26	8338.69	8414.22	8489.57	8587.14	8636.21	8690.51	8688.58	8697.31	8694.75	8709.94	8689.74	8641.57	8658.88	8532.44	8536.2	8447.03	8394.29	8332.56	8316.12	8254.43	8240.09	8234.53
902.363	7719.78	2365.76	1473.18	1272.3	1320.26	1435.59	1632.46	1893.55	2242.21	2628.77	3086.76	3567.53	4022.44	4450.61	5007.66	5469.77	5847.63	6216.14	6543.16	6809.33	7135.11	7437.23	7677.36	7857.3	8036.44	8147.49	8277.43	8296.03	8370.48	8444.97	8540.9	8588.67	8642.87	8640.07	8648.66	8645.55	8660.24	8639.12	8590.85	8607.94	8481.71	8485.44	8396.6	8343.84	8281.38	8265.1	8203.15	8188.45	8183.6
903.097	7662.41	2338.22	1455.75	1257.28	1304.61	1418.82	1613.74	1873.14	2219.45	2603.55	3059.77	3538.96	3992.84	4420.65	4976.12	5437.91	5815.94	6184.23	6511.16	6776.27	7101.47	7403.1	7643.54	7822.46	8001.21	8111.81	8242.02	8260	8333.62	8407.64	8502.19	8548.83	8603.08	8599.72	8608.13	8604.62	8618.83	8596.89	8548.55	8565.56	8439.47	8443.19	8354.48	8301.74	8238.55	8222.42	8160.28	8145.22	8141.01
903.831	7608.23	2312.73	1439.71	1243.49	1290.23	1403.36	1596.4	1854.14	2198.14	2579.81	3034.24	3511.81	3964.68	4392.13	4946.19	5407.95	5786.26	6154.62	6481.7	6746.16	7071.11	7372.7	7613.77	7792.02	7970.84	8081.29	8211.91	8229.67	8302.71	8376.58	8470	8515.74	8570.3	8566.61	8574.84	8571.17	8584.84	8562.26	8513.89	8531	8404.94	8408.69	8320	8267.22	8203.34	8187.39	8125.15	8109.67	8106.04
904.564	7556.29	2289.09	1424.95	1230.81	1277.02	1389.09	1580.28	1836.37	2178.06	2557.28	3009.85	3485.7	3937.47	4364.59	4917.29	5379.1	5757.82	6126.37	6453.99	6717.97	7043	7345	7586.98	7764.99	7944.35	8054.9	8186.23	8204.12	8276.62	8350.84	8443.35	8488.49	8543.49	8539.8	8547.88	8544.22	8557.41	8534.3	8486	8503.25	8377.3	8381.09	8292.21	8239.44	8174.99	8159.21	8096.94	8081.05	8077.9
905.298	7505.52	2266.98	1411.25	1219.07	1264.77	1375.81	1565.16	1819.58	2158.91	2535.61	2986.18	3460.11	3910.62	4337.31	4888.63	5350.62	5729.69	6098.54	6426.95	6690.75	7016.16	7318.95	7562.05	7740.22	7920.43	8031.47	8163.71	8182	8254.31	8329.25	8421.09	8465.83	8521.46	8518.12	8526.09	8522.62	8535.34	8511.91	8463.75	8481.26	8355.37	8359.27	8270.1	8217.34	8152.43	8136.81	8074.65	8058.33	8055.56
906.031	7455.12	2246.21	1398.49	1208.15	1253.38	1363.38	1550.91	1803.61	2140.47	2514.57	2962.93	3434.71	3883.72	4309.82	4859.66	5321.81	5701.17	6070.41	6399.84	6663.66	6989.62	7293.48	7537.97	7716.69	7898.21	8009.85	8143.23	8162.3	8234.6	8310.63	8402.14	8446.68	8503.21	8500.46	8508.37	8505.32	8517.55	8494.04	8446.03	8463.99	8338.21	8342.22	8252.67	8199.94	8134.66	8119.24	8057.28	8040.57	8038.1
906.765	7403.99	2226.45	1386.46	1197.88	1242.65	1351.61	1537.29	1788.18	2122.46	2493.79	2939.68	3408.96	3856.21	4281.47	4829.67	5291.86	5671.37	6041	6371.55	6635.55	6962.28	7267.56	7513.57	7693.12	7876.3	7988.9	8123.59	8143.77	8216.33	8293.79	8385.17	8429.83	8487.43	8485.58	8493.49	8491.06	8502.84	8479.41	8431.71	8450.27	8324.56	8328.75	8238.78	8186.09	8120.59	8105.38	8043.73	8026.65	8024.36
907.498	7351.38	2207.49	1375.02	1188.11	1232.45	1340.35	1524.15	1773.13	2104.66	2473.05	2916.13	3382.57	3827.69	4251.83	4798.1	5260.18	5639.66	6009.62	6341.41	6605.7	6933.24	7240.18	7487.86	7668.57	7853.68	7967.44	8103.6	8125.34	8198.26	8277.54	8369.06	8414.12	8472.88	8472.27	8480.24	8478.62	8490.04	8466.88	8419.61	8438.8	8313.36	8317.72	8227.2	8174.68	8109.06	8094.07	8032.88	8015.48	8013.27
908.231	7296.35	2189.03	1363.97	1178.67	1222.6	1329.42	1511.28	1758.22	2086.8	2452.02	2891.94	3355.08	3797.7	4220.34	4764.37	5226.09	5605.31	5975.36	6308.42	6573.16	6901.62	7210.31	7459.77	7641.89	7829.21	7944.37	8082.12	8105.62	8179.16	8260.65	8352.52	8398.18	8458.3	8459.21	8467.33	8466.73	8477.78	8455.17	8408.4	8428.38	8303.26	8307.83	8216.76	8164.4	8098.87	8084.16	8023.52	8005.84	8003.58
908.965	7238.03	2170.78	1353.1	1169.41	1212.91	1318.62	1498.48	1743.21	2068.62	2430.42	2866.76	3326.12	3765.74	4186.53	4727.89	5188.91	5567.5	5937.58	6271.79	6537.01	6866.37	7176.9	7428.19	7611.89	7801.7	7918.46	8057.93	8083.55	8157.85	8241.74	8334.25	8380.8	8442.39	8445.11	8453.46	8454.07	8464.8	8442.94	8396.79	8417.65	8292.99	8297.78	8206.15	8154.02	8088.75	8074.35	8014.42	7996.48	7994.11
909.698	7175.87	2152.5	1342.28	1160.17	1203.26	1307.81	1485.58	1727.93	2049.93	2408.03	2840.33	3295.44	3731.57	4150	4688.2	5148.18	5525.82	5895.61	6230.89	6496.55	6826.76	7139.19	7392.27	7577.73	7770.18	7888.68	8029.86	8057.88	8133.13	8219.72	8313.07	8360.71	8423.97	8428.68	8437.35	8439.31	8449.82	8428.91	8383.52	8405.4	8281.29	8286.31	8194.16	8142.31	8077.45	8063.4	8004.3	7986.17	7983.57
910.431	7109.05	2133.91	1331.29	1150.8	1193.46	1296.8	1472.4	1712.17	2030.48	2384.59	2812.38	3262.68	3694.76	4110.38	4644.91	5103.37	5479.65	5848.83	6184.96	6451.06	6781.94	7096.21	7350.96	7538.41	7733.52	7853.93	7996.93	8027.52	8103.89	8193.43	8287.71	8336.68	8401.66	8408.65	8417.67	8421.21	8431.48	8411.78	8367.24	8390.17	8266.81	8272.07	8179.43	8127.95	8063.68	8050.01	7991.87	7973.62	7970.69
911.163	7037.11	2114.78	1319.99	1141.15	1183.37	1285.44	1458.77	1695.76	2010.1	2359.89	2782.69	3227.63	3655.12	4067.39	4597.67	5054.12	5428.57	5796.84	6133.54	6399.96	6731.38	7047.23	7303.67	7492.99	7690.96	7813.33	7958.04	7991.51	8069.04	8161.63	8257.06	8307.55	8374.32	8383.75	8393.25	8398.46	8408.57	8390.26	8346.73	8370.78	8248.3	8253.79	8160.75	8109.67	8046.23	8032.94	7975.87	7957.61	7954.24
911.896	6959.41	2094.79	1308.18	1131.04	1172.81	1273.55	1444.49	1678.46	1988.55	2333.69	2750.97	3189.96	3612.27	4020.64	4546.02	4999.89	5372.06	5738.91	6075.91	6342.54	6674.16	6991.57	7249.31	7440.68	7641.35	7765.73	7912.14	7948.63	8027.45	8123.25	8219.89	8272.06	8340.62	8352.68	8362.77	8369.78	8379.71	8363.04	8320.55	8345.81	8224.42	8230.11	8136.78	8086.18	8023.72	8010.9	7955.03	7936.79	7932.91
912.629	6875.57	2073.75	1295.7	1120.35	1161.64	1260.98	1429.41	1660.14	1965.67	2305.82	2717.07	3149.54	3566.07	3969.96	4489.85	4940.54	5309.85	5674.87	6011.76	6278.45	6609.96	6928.45	7187.42	7380.67	7583.99	7710.42	7858.42	7898.01	7978.2	8077.25	8175.27	8229.13	8299.56	8314.31	8325.1	8333.96	8343.8	8328.93	8287.65	8314.05	8193.96	8199.89	8106.33	8056.31	7995.02	7982.67	7928.1	7909.94	7905.48
913.362	6785.35	2051.42	1282.4	1108.95	1149.73	1247.6	1413.39	1640.65	1941.32	2276.14	2680.85	3106.27	3516.4	3915.24	4428.9	4875.83	5241.74	5604.42	5940.77	6207.2	6538.26	6857.57	7117.36	7312.43	7518.22	7646.61	7796.03	7838.9	7920.45	8022.67	8122.01	8177.86	8249.99	8267.59	8279	8289.85	8299.65	8286.78	8246.72	8274.33	8155.71	8161.82	8068.23	8018.81	7958.87	7947	7893.89	7875.93	7870.77
914.094	6688.61	2027.64	1268.17	1096.73	1136.96	1233.29	1396.33	1619.88	1915.39	2244.56	2642.25	3060.06	3463.25	3856.46	4363.24	4805.72	5167.7	5527.47	5862.78	6128.77	6458.95	6778.63	7038.89	7235.59	7443.62	7573.82	7724.4	7770.52	7853.41	7958.77	8059.45	8117.25	8191.15	8211.54	8223.69	8236.54	8246.29	8235.5	8196.83	8225.64	8108.68	8114.94	8021.42	7972.69	7914.27	7902.92	7851.31	7833.61	7827.71
914.827	6585.08	2002.15	1252.84	1083.55	1123.2	1217.9	1378.05	1597.66	1887.73	2210.91	2601.11	3010.78	3406.41	3793.45	4292.71	4730.03	5087.45	5443.79	5777.53	6042.65	6371.51	6691.04	6951.35	7149.37	7359.36	7491.29	7642.79	7692.22	7776.33	7884.72	7986.69	8046.46	8121.89	8145.14	8158.05	8172.87	8182.62	8174.08	8136.82	8166.69	8051.66	8058.04	7964.83	7916.8	7860.04	7849.23	7799.23	7781.84	7775.18
915.559	6475.06	1974.87	1236.33	1069.35	1108.37	1201.38	1358.51	1573.96	1858.32	2175.22	2557.5	2958.56	3346.15	3726.44	4217.49	4648.99	5001.4	5353.7	5685.17	5949.2	6276.1	6594.92	6854.84	7053.93	7265.42	7398.93	7550.99	7603.59	7688.92	7800.06	7903.18	7964.91	8041.71	8067.76	8081.46	8098.26	8108	8101.74	8065.96	8096.84	7983.94	7990.38	7897.61	7850.37	7795.43	7785.14	7736.82	7719.85	7712.35
916.292	6358.35	1945.59	1218.51	1054	1092.36	1183.59	1337.57	1548.65	1827.04	2137.35	2511.3	2903.33	3282.35	3655.39	4137.55	4562.58	4909.25	5256.99	5585.68	5848.15	6172.6	6490.04	6749.05	6948.82	7161.43	7296.13	7448.49	7504.08	7590.41	7704.06	7808.21	7871.85	7949.87	7978.5	7993.08	8011.72	8021.43	8017.55	7983.27	8015.11	7904.48	7910.94	7818.86	7772.44	7719.44	7709.67	7663.06	7646.57	7638.26
917.024	6235.45	1914.28	1199.35	1037.49	1075.14	1164.52	1315.23	1521.75	1793.94	2097.41	2462.69	2845.33	3215.32	3580.64	4053.35	4471.23	4811.7	5154.24	5479.44	5739.99	6061.37	6376.77	6634.31	6834.29	7047.48	7183.13	7335.3	7393.78	7480.97	7596.71	7701.74	7767.12	7846.07	7877.15	7892.53	7912.96	7922.65	7921.15	7888.4	7920.98	7812.92	7819.32	7728.08	7682.54	7631.57	7622.34	7577.45	7561.55	7552.31
917.756	6106.6	1880.83	1178.77	1019.74	1056.64	1144.09	1291.43	1493.2	1758.99	2055.39	2411.7	2784.64	3145.24	3502.35	3965.06	4375.14	4708.86	5045.63	5366.79	5624.88	5942.58	6255.2	6510.61	6710.41	6923.64	7059.83	7211.44	7272.52	7360.28	7477.7	7583.31	7650.36	7729.95	7763.23	7779.39	7801.43	7811.12	7811.98	7780.72	7813.96	7708.54	7714.83	7624.78	7580.07	7531.22	7522.44	7479.36	7464.02	7453.95
918.488	5972.25	1845.18	1156.74	1000.74	1036.84	1122.3	1266.15	1463	1722.22	2011.36	2358.47	2721.44	3072.28	3420.86	3873.05	4274.66	4601.18	4931.66	5247.93	5503.25	5816.52	6125.61	6378.38	6577.34	6790.02	6926.41	7076.89	7140.29	7228.41	7347.11	7452.97	7521.48	7601.35	7636.64	7653.5	7676.98	7686.6	7689.78	7659.98	7693.67	7591.12	7597.26	7508.49	7464.69	7417.96	7409.67	7368.37	7353.67	7342.76
919.22	5832.93	1807.35	1133.24	980.462	1015.72	1099.12	1239.39	1431.2	1683.7	1965.42	2303.14	2655.98	2996.8	3336.49	3777.72	4170.38	4489.2	4812.83	5123.59	5375.54	5683.97	5988.66	6238.13	6435.73	6647.09	6783.24	6932.17	6997.47	7085.6	7205.03	7310.8	7380.52	7460.38	7497.34	7514.73	7539.53	7549.03	7554.39	7526.09	7559.98	7460.43	7466.32	7379.11	7336.17	7291.68	7283.81	7244.25	7230.28	7218.51
919.952	5689.21	1767.35	1108.29	958.931	993.312	1074.58	1211.2	1397.83	1643.51	1917.69	2245.91	2588.53	2919.11	3249.71	3679.56	4062.72	4373.42	4689.72	4994.31	5242.55	5545.29	5844.85	6090.25	6285.96	6495.4	6630.81	6777.52	6844.42	6932.27	7051.77	7157.21	7227.73	7307.24	7345.43	7363.39	7389.18	7398.52	7405.93	7379.07	7412.93	7316.52	7322.07	7236.67	7194.62	7152.34	7144.78	7106.94	7093.7	7081.22
920.684	5541.85	1725.23	1081.92	936.177	969.638	1048.74	1181.61	1362.99	1601.79	1868.34	2187.02	2519.4	2839.65	3160.88	3579.09	3952.25	4254.56	4563.01	4860.82	5104.8	5401.27	5694.89	5935.62	6128.81	6335.49	6469.61	6613.71	6681.67	6768.9	6887.92	6992.53	7063.7	7142.27	7181.42	7199.78	7226.27	7235.4	7244.71	7219.17	7252.85	7159.59	7164.75	7081.39	7040.16	7000.07	6992.82	6956.65	6944.15	6930.92
921.416	5391.48	1681.11	1054.2	912.255	944.764	1021.63	1150.72	1326.77	1558.66	1817.56	2126.71	2448.92	2758.76	3070.57	3476.93	3839.7	4133.28	4433.46	4723.89	4963.11	5252.72	5539.63	5775.06	5964.91	6168.26	6300.61	6441.46	6510.09	6596.29	6714.09	6817.53	6888.95	6966.19	7005.8	7024.46	7051.37	7060.26	7071.18	7046.89	7080.02	6990.17	6994.83	6913.68	6873.31	6835.33	6828.28	6793.7	6781.9	6768.13
922.148	5238.95	1635.11	1025.21	887.246	918.768	993.375	1118.63	1289.33	1514.31	1765.56	2065.28	2377.43	2676.95	2979.23	3373.55	3725.66	4010.29	4301.85	4584.34	4818.37	5100.54	5379.92	5609.38	5795.46	5994.6	6124.61	6261.65	6330.37	6415.21	6531.23	6632.92	6704.19	6779.76	6819.3	6838.16	6865.26	6873.69	6886.09	6862.92	6895.25	6808.78	6812.88	6734.19	6694.52	6658.66	6651.73	6618.67	6607.62	6593.31
922.879	5085.36	1587.46	995.101	861.282	891.795	964.107	1085.51	1250.85	1468.98	1712.64	2003.08	2305.42	2594.72	2887.49	3269.83	3610.93	3886.55	4169.19	4443.23	4671.52	4945.82	5216.99	5439.85	5621.47	5815.74	5942.87	6075.61	6144.04	6226.98	6340.52	6440.08	6510.82	6584.2	6623.29	6642.07	6668.99	6677.04	6690.6	6668.37	6699.65	6616.61	6620.09	6543.99	6505.07	6471.14	6464.25	6432.57	6422.29	6407.59
923.611	4931.04	1538.26	963.937	834.414	863.897	933.887	1051.42	1211.42	1422.77	1658.93	1940.28	2233.07	2512.31	2795.69	3166	3496.01	3762.44	4035.93	4301.06	4523.38	4789.18	5051.44	5267.14	5443.69	5632.36	5756.12	5884.01	5951.5	6032.25	6142.56	6239.53	6309.37	6380.15	6418.31	6436.86	6463.23	6470.81	6485.21	6463.84	6493.74	6414.17	6416.95	6343.61	6305.37	6273.31	6266.37	6235.97	6226.4	6211.39
924.343	4777.08	1487.8	931.914	806.816	835.253	902.909	1016.58	1171.29	1375.97	1604.76	1877.28	2160.85	2430.34	2704.46	3062.86	3381.63	3638.8	3903.12	4158.9	4374.77	4631.76	4884.49	5092.51	5263.44	5445.84	5565.74	5688.27	5754.34	5832.54	5939.04	6032.92	6101.46	6169.19	6205.91	6224.05	6249.56	6256.59	6271.52	6250.84	6279.21	6203	6205.05	6134.62	6096.94	6066.6	6059.49	6030.26	6021.34	6006.18
925.074	4624.47	1436.43	899.26	778.686	806.074	871.39	981.228	1130.73	1328.89	1550.47	1814.5	2089.26	2349.31	2614.4	2961.07	3268.67	3516.81	3771.7	4017.86	4227.04	4474.84	4717.52	4917.5	5082.21	5257.85	5373.16	5490.09	5554.21	5629.41	5731.54	5821.99	5888.75	5953.01	5987.87	6005.39	6029.77	6036.11	6051.3	6031.15	6057.66	5984.81	5986.08	5918.63	5881.51	5852.76	5845.34	5817.16	5808.86	5793.69
925.805	4473.91	1384.38	866.133	750.164	776.504	839.484	945.529	1089.92	1281.74	1496.31	1752.16	2018.52	2269.53	2525.83	2861.13	3157.54	3396.71	3642.3	3878.67	4080.82	4319.19	4551.42	4742.88	4901.01	5069.18	5179.84	5290.62	5352.28	5424.19	5521.34	5607.96	5672.49	5732.98	5765.57	5782.26	5805.2	5810.83	5825.88	5806.22	5830.54	5760.94	5761.4	5697.08	5660.4	5633.05	5625.27	5597.99	5590.24	5575.19
926.537	4325.89	1331.91	832.709	721.403	746.701	807.353	909.654	1049.04	1234.7	1442.48	1690.51	1948.96	2191.32	2439.15	2763.35	3048.72	3279.1	3515.44	3741.86	3936.83	4165.55	4386.97	4569.72	4720.72	4881.2	4986.58	5091.06	5149.75	5218.08	5309.74	5392.11	5454.14	5510.48	5540.3	5556.12	5577.32	5582.15	5596.72	5577.27	5599.33	5532.95	5532.51	5471.38	5435.07	5408.95	5400.68	5374.19	5366.93	5352.15
927.268	4181.42	1279.52	799.315	692.684	716.958	775.308	873.937	1008.47	1188.18	1389.41	1630.01	1880.99	2115.21	2354.94	2668.53	2943.11	3165.02	3392.19	3608.65	3796.23	4015.31	4225.78	4399.49	4543.27	4695.57	4795.32	4893.19	4948.71	5013.13	5099.05	5176.82	5235.95	5287.97	5314.79	5329.3	5348.56	5352.64	5366.4	5347.06	5366.67	5303.31	5302.03	5244.02	5208.05	5183.02	5174.12	5148.29	5141.48	5127.08
927.999	4041.07	1227.49	766.155	664.184	687.459	743.535	838.576	968.399	1142.38	1337.31	1570.86	1814.88	2041.43	2273.46	2576.76	2840.81	3054.57	3272.97	3479.59	3659.68	3869.08	4068.46	4233.15	4369.35	4513.38	4607.24	4698.43	4750.37	4810.79	4890.5	4963.5	5019.47	5066.87	5090.4	5103.54	5120.69	5123.89	5136.57	5117.2	5134.13	5073.75	5071.61	5016.75	4981.1	4956.91	4947.39	4922.05	4915.56	4901.74
928.73	3905.28	1176.22	733.486	636.124	658.431	712.273	803.818	929.098	1097.57	1286.46	1513.33	1750.86	1970.28	2194.92	2488.49	2742.47	2948.41	3158.15	3355.09	3527.85	3727.69	3916.04	4071.66	4200.25	4335.84	4423.66	4508.21	4556.26	4612.54	4685.94	4753.9	4806.55	4849.17	4869.18	4880.81	4895.68	4898.01	4909.33	4889.78	4904.03	4846.38	4843.48	4791.64	4756.25	4732.8	4722.47	4697.58	4691.35	4678.22
929.461	3774.46	1126.09	701.572	608.729	630.11	681.763	769.915	890.821	1054	1237.1	1457.64	1689.12	1901.89	2119.58	2403.88	2648.16	2846.71	3048.26	3235.86	3401.05	3591.67	3769.27	3915.94	4036.94	4164.18	4245.92	4323.84	4367.87	4419.9	4486.89	4549.86	4598.87	4636.8	4653.15	4663.14	4675.56	4677.13	4686.77	4666.98	4678.42	4623.43	4619.74	4570.87	4535.7	4512.78	4501.7	4477.08	4471.07	4458.73
930.192	3648.92	1077.49	670.674	582.225	602.725	652.242	737.115	853.823	1011.92	1189.48	1404	1629.81	1836.42	2047.56	2323.1	2558.03	2749.67	2943.53	3122.16	3280.15	3461.68	3628.82	3766.89	3880.47	3999.39	4075.1	4146.63	4186.6	4234.49	4295.06	4353	4398.27	4431.5	4444.12	4452.41	4462.42	4463.12	4471	4450.95	4459.59	4406.97	4402.56	4356.64	4321.63	4299.12	4287.21	4262.79	4256.92	4245.47
930.923	3528.88	1030.79	641.05	556.829	576.502	623.946	705.657	818.34	971.554	1143.79	1352.58	1573.05	1773.95	1978.9	2246.17	2472.35	2657.51	2844.07	3014.18	3165.12	3338.15	3495.31	3625.07	3731.51	3842.49	3912.27	3977.78	4013.63	4057.49	4111.91	4164.91	4206.41	4235.12	4244.09	4250.67	4258.13	4258.23	4264.09	4243.62	4249.65	4199.21	4194.2	4150.91	4116.2	4093.93	4081.15	4056.92	4051.07	4040.68
931.653	3414.58	986.438	612.986	532.783	551.694	597.131	675.808	784.644	933.16	1100.3	1303.55	1518.99	1714.62	1913.65	2173.17	2391.07	2570.32	2750.04	2912.31	3056.45	3221.54	3369.25	3491.35	3590.99	3694.61	3758.64	3818.56	3850.51	3890.55	3939.12	3987.31	4025.21	4049.59	4055.05	4059.82	4064.96	4064.44	4068.24	4047.41	4050.83	4002.37	3996.96	3956.18	3921.66	3899.53	3885.95	3861.83	3856.02	3846.7
932.384	3305.64	944.639	586.636	510.217	528.429	571.93	647.696	752.844	896.804	1059.01	1256.87	1467.46	1658.14	1851.62	2103.81	2313.9	2487.56	2661.14	2816.16	2953.88	3111.51	3250.69	3365.48	3458.94	3555.8	3614.47	3669.4	3697.61	3734.13	3777.32	3821.15	3855.49	3875.91	3878.11	3881.07	3884.12	3883.09	3884.7	3863.57	3864.69	3818.02	3812.22	3773.72	3739.48	3717.5	3703.07	3679.04	3673.14	3665.02
933.115	3202.17	905.776	562.25	489.34	506.924	548.565	621.548	723.163	862.683	1020.11	1212.66	1418.49	1604.55	1792.6	2037.83	2240.7	2409.3	2577.24	2725.78	2857.42	3008.28	3139.97	3248.21	3336.04	3426.7	3480.65	3531.22	3556.09	3589.52	3627.94	3667.63	3698.67	3715.63	3714.95	3716.29	3717.29	3715.97	3715.51	3694.04	3693.03	3647.96	3642.01	3605.52	3571.64	3549.7	3534.54	3510.63	3504.61	3497.69
933.845	3104.01	870.163	540.036	470.327	487.357	527.222	597.554	695.78	830.971	983.735	1170.98	1372.04	1553.71	1736.6	1975.19	2171.27	2335.27	2498.16	2640.9	2767.09	2911.88	3036.99	3139.6	3222.54	3307.99	3357.63	3404.7	3426.62	3457.44	3491.83	3528	3556.12	3570.1	3566.91	3566.69	3566.09	3564.64	3562.06	3540.43	3537.76	3494.08	3488.06	3453.38	3419.91	3398.01	3382.18	3358.42	3352.31	3346.56
934.575	3010.64	837.966	520.108	453.266	469.819	507.992	575.802	670.763	801.685	949.858	1131.74	1327.95	1505.31	1683.13	1915.35	2105.17	2264.97	2423.4	2561.14	2682.37	2821.91	2941.52	3039.32	3118.23	3199.43	3245.58	3289.77	3309.37	3338.25	3369.45	3402.68	3428.14	3439.81	3434.69	3433.09	3431.28	3429.83	3425.46	3403.65	3399.67	3357.18	3351.33	3318.15	3285.19	3263.42	3247.09	3223.52	3217.21	3212.64
935.306	2921.6	809.304	502.546	438.223	454.374	490.942	556.351	648.156	774.84	918.441	1094.81	1286.02	1459.13	1631.87	1857.86	2041.86	2197.8	2352.21	2485.8	2602.62	2737.77	2852.98	2946.92	3022.9	3100.86	3144.12	3186.6	3204.28	3231.88	3260.76	3291.75	3315.16	3325.22	3318.82	3316.1	3313.32	3312.23	3306.09	3284.49	3279.52	3238.09	3232.57	3200.62	3168.34	3146.65	3129.94	3106.67	3100.2	3096.84
936.036	2836.72	784.358	487.459	425.281	441.11	476.161	539.296	628.054	750.492	889.554	1060.23	1246.13	1414.96	1582.61	1802.55	1981.07	2133.47	2284.46	2414.8	2527.7	2659.15	2771.42	2862.43	2936.32	3012.17	3053.37	3094.96	3111.63	3138.6	3166.28	3195.7	3217.54	3226.65	3219.68	3216.07	3212.86	3212.28	3204.77	3183.51	3178.06	3137.54	3132.53	3101.45	3070.07	3048.51	3031.65	3008.8	3002.23	2999.93
936.766	2755.48	763.103	474.825	414.416	429.996	463.623	524.604	610.399	728.59	863.079	1027.8	1208.05	1372.51	1535.01	1748.9	1922.3	2071.36	2219.28	2347.15	2456.88	2585.51	2695.92	2784.92	2857.69	2932.69	2972.7	3014.41	3030.79	3057.88	3085.28	3114.04	3134.85	3143.95	3137	3132.8	3129.77	3129.86	3121.31	3100.57	3095.19	3055.42	3051.18	3020.64	2990.24	2969.03	2952.16	2929.8	2923.19	2921.86
937.496	2677.4	745.46	464.591	405.576	420.979	453.273	512.22	595.129	709.035	838.899	997.414	1171.63	1331.53	1488.73	1696.58	1865.2	2011.13	2156.44	2282.46	2389.53	2516.13	2625.85	2713.81	2786.6	2861.69	2901.39	2944.24	2961.12	2989.02	3017.22	3046.08	3066.51	3076.34	3070.23	3065.77	3063.23	3064.39	3055.11	3035.14	3030.31	2991.17	2987.81	2957.71	2928.41	2907.63	2890.99	2869.35	2862.69	2862.21
938.226	2602.25	731.296	456.644	398.655	413.948	445.003	502.029	582.127	691.712	816.911	968.924	1136.71	1291.81	1443.54	1645.26	1809.38	1952.15	2095.18	2220.18	2325.17	2450.37	2560.64	2648.44	2722.2	2798.4	2838.71	2883.57	2901.56	2931.05	2960.98	2990.8	3011.53	3022.85	3018.4	3013.99	3012.4	3014.74	3005.22	2986.28	2982.53	2943.96	2941.66	2911.56	2883.68	2863.44	2847.23	2826.42	2819.79	2820.02
938.956	2529.65	720.35	450.803	393.495	408.736	438.647	493.868	571.229	676.467	796.939	942.251	1103.12	1253.21	1399.34	1594.72	1754.53	1894.24	2035.22	2159.7	2263.24	2387.51	2499.37	2587.86	2663.37	2741.86	2783.57	2831.1	2851.04	2882.83	2915.41	2946.76	2968.42	2982.11	2979.74	2975.86	2975.84	2979.5	2970.06	2952.47	2950.17	2912.17	2910.95	2880.75	2854.38	2834.87	2819.32	2799.54	2793.03	2793.77
939.686	2459.54	712.272	446.819	389.877	405.119	433.98	487.515	562.219	663.095	778.843	917.226	1070.83	1215.65	1356.01	1545.06	1700.61	1837.35	1976.29	2100.69	2203.27	2327.34	2441.61	2531.39	2609.39	2690.89	2734.67	2785.55	2808.1	2842.75	2878.73	2912.36	2935.6	2952.22	2952.61	2949.62	2951.37	2956.59	2947.69	2931.64	2931.41	2893.67	2893.76	2863.23	2838.47	2819.83	2805.23	2786.5	2780.17	2781.34
940.416	2392.04	706.626	444.381	387.53	402.814	430.721	482.693	554.838	651.389	762.411	893.794	1039.81	1179.16	1313.64	1496.15	1647.84	1781.33	1918.31	2043.13	2144.95	2268.99	2386.52	2478.06	2559.23	2644.27	2690.82	2745.63	2771.1	2809.19	2849.09	2885.65	2910.95	2930.93	2934.63	2932.85	2936.61	2943.56	2935.45	2921.17	2923.26	2885.85	2887.28	2856.29	2833.34	2815.63	2802.09	2784.69	2778.65	2779.97
941.146	2327.31	702.873	443.107	386.127	401.484	428.535	479.07	548.778	641.103	747.475	871.897	1010.17	1143.95	1272.43	1448.46	1596.27	1726.38	1861.49	1986.7	2088.39	2212.6	2333.69	2427.29	2512.12	2601.02	2650.56	2709.7	2738.37	2780.33	2824.24	2864.28	2891.82	2915.74	2923.02	2922.69	2928.76	2937.32	2930.43	2918.05	2922.77	2885.56	2888.4	2856.8	2835.69	2819.08	2806.85	2790.74	2785.09	2786.39
941.875	2265.98	700.39	442.561	385.297	400.749	427.039	476.273	543.705	631.962	733.859	851.563	982.065	1110.18	1232.94	1402.36	1546.49	1673.23	1806.1	1931.9	2033.51	2157.93	2282.86	2378.34	2466.95	2559.84	2612.75	2675.94	2708.28	2754.01	2802.07	2845.56	2875.82	2903.68	2914.76	2916.17	2924.47	2934.59	2929.1	2918.81	2926.17	2889.28	2893.36	2861.1	2842.01	2826.37	2815.56	2800.91	2795.66	2796.78
942.605	2208.58	698.474	442.253	384.624	400.177	425.802	473.881	539.225	623.676	721.336	832.749	955.709	1078.27	1195.5	1358.48	1499.13	1622.34	1752.88	1878.97	1980.58	2104.89	2233.6	2331.09	2423.06	2519.76	2575.9	2642.94	2678.54	2728.22	2780.06	2827.01	2860.2	2891.8	2906.52	2909.73	2920.08	2931.73	2927.76	2919.56	2929.59	2892.85	2898.11	2865.24	2848.03	2833.42	2824.18	2810.89	2806.19	2806.92
943.334	2156.07	696.366	441.659	383.669	399.317	424.374	471.458	534.966	615.972	709.796	815.614	931.522	1048.8	1160.99	1317.77	1455.32	1574.76	1702.67	1828.6	1930.19	2054.26	2186.13	2284.9	2380.13	2479.73	2539.02	2609.22	2647.67	2700.99	2755.64	2805.9	2841.58	2876.9	2894.72	2899.86	2911.97	2924.9	2922.43	2916.11	2928.81	2892.03	2898.33	2865.09	2849.6	2835.88	2828.2	2816.21	2812.04	2812.28
944.064	2109.64	693.294	440.231	381.975	397.695	422.281	468.542	530.505	608.554	699.023	800.215	909.875	1022.45	1130.05	1281.34	1415.81	1531.54	1656.55	1781.83	1883.47	2006.46	2140.67	2239.85	2337.27	2438.91	2500.74	2573.06	2613.81	2670.04	2726.51	2779.53	2817.41	2855.73	2876.07	2883.08	2896.27	2909.91	2908.9	2904.5	2919.25	2882.57	2889.59	2856.06	2842.11	2829.07	2822.9	2812.2	2808.48	2808.12
944.793	2070.2	688.459	437.433	379.1	394.86	419.064	464.69	525.462	601.165	688.95	786.744	891.19	999.812	1103.91	1250.15	1382.07	1494.22	1615.74	1739.88	1840.94	1962.3	2097.73	2196.29	2294.98	2397.09	2460.27	2533.78	2575.57	2633.9	2690.38	2745.27	2784.83	2825.21	2847.11	2855.7	2869.32	2883.31	2883.5	2880.48	2897.03	2860.03	2867.54	2833.93	2821.25	2808.66	2803.83	2794.18	2790.94	2789.85
945.522	2039.26	681.132	432.754	374.628	390.379	414.291	459.476	519.454	593.539	679.404	775.334	876.028	981.613	1083.25	1225.51	1355.4	1464.04	1581.82	1703.75	1803.88	1922.86	2057.85	2154.42	2252.7	2353.59	2417.29	2489.89	2531.71	2590.97	2645.6	2701.26	2741.43	2782.71	2805.03	2814.83	2827.85	2841.57	2842.47	2840.46	2857.92	2820.75	2828.23	2794.89	2783.16	2770.49	2766.82	2757.99	2755.12	2753.27
946.251	2017.82	670.649	425.756	368.211	383.891	407.588	452.535	512.152	585.444	670.298	766.125	864.71	968.578	1069.12	1208.41	1336.87	1442.1	1556	1674.74	1773.52	1888.93	2021.84	2114.63	2211.09	2308.67	2371.09	2441.21	2481.3	2540.04	2590.65	2645.63	2685.52	2726.23	2747.5	2757.78	2769.14	2781.89	2783.06	2781.5	2798.94	2761.26	2768.41	2735.75	2724.46	2711.28	2708.43	2700.06	2697.37	2694.9
946.98	2006.25	656.524	416.118	359.606	375.14	398.687	443.587	503.293	576.688	661.488	759.08	857.529	961.054	1061.91	1199.58	1327.36	1429.68	1539.22	1653.82	1750.48	1861.63	1990.26	2077.82	2170.33	2262.35	2322.04	2387.49	2424.3	2480.88	2524.78	2577.49	2615.76	2654.2	2672.79	2683.23	2691.55	2702.72	2703.21	2701.42	2717.94	2679.64	2686.01	2654.34	2642.82	2628.75	2626.24	2617.98	2615.37	2612.29
947.709	2004.64	638.5	403.689	348.717	364.019	387.462	432.485	492.698	567.095	652.794	754.085	854.327	959.006	1061.85	1199.25	1327.13	1426.85	1532.03	1641.52	1735.46	1841.33	1963.52	2044.11	2130.81	2214.98	2270.27	2329.06	2360.66	2413.41	2448.06	2496.85	2532.36	2566.61	2580.93	2590.46	2594.63	2603.41	2602.68	2599.88	2614.35	2575.41	2580.31	2550.21	2537.95	2522.24	2519.66	2511.2	2508.35	2504.76
948.438	2011.91	616.662	388.557	335.658	350.636	373.988	419.262	480.317	556.52	644.037	750.727	854.751	962.005	1068.35	1206.72	1335.3	1433.32	1533.83	1637.62	1727.98	1828.25	1941.8	2013.75	2092.57	2166.98	2216.1	2266.63	2291.27	2338.57	2361.85	2405.1	2436.19	2464.8	2473.32	2481.19	2479.75	2485.52	2482.93	2478.25	2489.67	2450.03	2453.08	2424.95	2411.16	2393.43	2390.26	2381.2	2377.89	2374.06
949.167	2025.03	591.537	371.132	320.822	335.368	358.606	404.179	466.255	544.876	634.819	748.205	857.463	968.557	1079.52	1219.98	1350.05	1446.68	1543.04	1640.1	1726.37	1820.65	1924.1	1986.23	2055.87	2119.04	2160.34	2201.15	2217.91	2258.17	2268.41	2304.61	2330.43	2351.74	2353.6	2358.59	2350.91	2353.19	2348.13	2340.84	2348.32	2307.93	2308.91	2283.19	2267.04	2247.03	2242.71	2232.9	2228.78	2224.86
949.896	2038.97	564.221	352.237	304.952	318.957	341.996	387.796	450.808	532.056	624.65	745.178	860.452	976.034	1092.14	1235.28	1366.93	1462.98	1555.23	1645.48	1727.25	1816.2	1908.08	1959.98	2019.77	2070.9	2103.85	2134.5	2142.68	2174.87	2171.75	2200.12	2219.73	2232.85	2227.63	2229.07	2214.63	2213.44	2205.67	2194.89	2198.2	2157.3	2155.87	2133.06	2114.03	2091.55	2085.53	2074.99	2069.66	2065.93
950.625	2045.45	536.577	333.223	289.241	302.584	325.268	371.046	434.505	517.987	612.718	739.458	860.18	979.956	1100.93	1246.19	1379.47	1475.17	1563.86	1647.84	1724.62	1809.35	1889.41	1932.13	1982.3	2022.14	2046.96	2068.54	2068.53	2092.63	2077.2	2098.21	2111.35	2116.46	2105.04	2101.93	2081.48	2076.82	2067.04	2052.45	2051.56	2010.55	2006.87	1987.29	1964.71	1940.28	1932.27	1921.21	1914.45	1911.14
951.353	2032.26	511.416	316.117	275.454	288.016	310.081	355.337	418.172	502.55	597.884	727.929	851.634	973.807	1097.56	1243.1	1376.98	1472.48	1558.15	1636.79	1709.03	1791.97	1861.35	1896.93	1939.6	1971.52	1990	2005.16	1999.33	2016.4	1992.69	2007.57	2015.55	2013.91	1999.02	1991.16	1966.42	1959.41	1948.79	1930.3	1926.32	1886.2	1880.72	1864.4	1838.24	1812.75	1802.65	1791.89	1783.49	1780.76
952.082	1981.42	492.576	303.686	265.978	277.631	298.679	342.57	402.887	485.548	578.455	706.028	827.382	948.007	1070.24	1211.94	1344.28	1439.02	1522.08	1597.71	1665.88	1751.58	1813.02	1846.12	1885.72	1915.97	1931.64	1945.96	1939.12	1952.22	1927.47	1939.8	1945.36	1940.37	1927.04	1914.57	1889.17	1882.02	1873.27	1851.39	1846.79	1808.91	1802.55	1789.74	1759.79	1735.39	1723.55	1714.54	1704.35	1702.22
952.81	1868.65	485.424	299.753	264.085	274.697	294.163	335.382	390.185	466.721	552.145	667.544	777.143	889.182	1002.54	1133.39	1260.07	1352.4	1433.67	1509.59	1575.28	1669.35	1729.18	1767.49	1811.24	1850.05	1869.48	1892.59	1892.36	1907.19	1893.62	1909.7	1917.91	1916	1912.7	1896.5	1876.44	1872.43	1870.15	1846.31	1845.69	1812.09	1806.61	1796.92	1764.07	1744.03	1731.27	1726.42	1714.77	1713.07
953.539	1660.41	496.926	309.287	274.005	283.441	300.524	337.144	381.956	445.516	515.578	603.928	687.11	779.232	871.903	980.492	1095.12	1181.96	1262.12	1343.2	1408.62	1520.05	1587.41	1642.26	1702.22	1764.91	1798.95	1844.73	1863.6	1889.43	1905.43	1935.83	1954.55	1965.56	1985.16	1967.79	1962.31	1966.63	1977.81	1954.78	1964.98	1938.94	1936.94	1929.93	1895.57	1884.99	1873.25	1876.07	1863.56	1861.74
954.267	1312.97	536.058	338.647	301.113	309.223	322.859	352.169	380.612	421.253	464.596	504.06	539.084	594.481	648.966	718.245	811.362	887.299	966.598	1059.77	1128.87	1269.12	1357.99	1445.63	1539.19	1648.12	1712.23	1801.33	1857.3	1907.8	1979.7	2039.75	2081.36	2119.81	2181.24	2166.49	2189.28	2209.28	2244.48	2226.8	2257.82	2243.86	2249.06	2243.68	2210.65	2217	2209.16	2224.9	2212.63	2209.67
[truncated: 11 more columns]

## Sheet: Fig. 3a
45 min		70 min		100 min		120 min		140 min		160 min		180 min		195 min		220 min		250 min		270 min		300 min
1	809.519	1	806.09	1	808.023	1	807.015	1	805.201	1	805.242	1	808.48	1	807.515	1	807.48	1	805.402	1	809.607	1	806.676
2	807.404	2	805.922	2	807.525	2	806.963	2	804.871	2	805.103	2	808.452	2	807.429	2	807.475	2	805.083	2	809.305	2	804.668
3	804.411	3	805.514	3	806.266	3	806.584	3	804.577	3	804.629	3	807.939	3	806.942	3	806.771	3	804.665	3	808.849	3	802.274
4	801.772	4	804.657	4	804.515	4	805.446	4	803.548	4	803.679	4	806.741	4	805.667	4	805.629	4	803.875	4	807.591	4	799.717
5	799.345	5	803.248	5	802.212	5	803.936	5	802.025	5	802.087	5	805.187	5	803.848	5	803.719	5	802.301	5	805.639	5	797.085
6	797.282	6	801.414	6	799.861	6	802.177	6	799.986	6	800.108	6	803.167	6	801.695	6	801.694	6	800.404	6	803.375	6	794.872
7	795.737	7	799.372	7	797.035	7	800.36	7	797.912	7	798.064	7	800.537	7	799.236	7	799.375	7	798.27	7	800.788	7	793.544
8	794.108	8	797.317	8	795.079	8	798.331	8	795.871	8	796.106	8	798.023	8	796.601	8	797.164	8	796.016	8	797.592	8	792.601
9	793.13	9	795.546	9	793.318	9	796.653	9	794.452	9	794.451	9	795.42	9	794.617	9	795.074	9	794.599	9	795.425	9	791.893
10	792.444	10	794.21	10	792.428	10	795.38	10	793.46	10	793.34	10	793.991	10	793.269	10	793.648	10	793.488	10	793.559	10	791.415
11	791.736	11	793.264	11	791.705	11	794.378	11	792.654	11	792.802	11	792.901	11	792.363	11	792.88	11	792.704	11	792.478	11	790.844
12	791.071	12	792.325	12	791.211	12	793.798	12	791.968	12	792.237	12	792.27	12	791.763	12	792.144	12	792.123	12	791.692	12	790.472
13	790.58	13	791.973	13	790.713	13	793.556	13	791.639	13	791.537	13	791.678	13	791.25	13	791.623	13	791.598	13	791.112	13	790.057
14	790.138	14	791.58	14	790.427	14	793.293	14	791.175	14	791.262	14	791.211	14	790.757	14	791.019	14	791.272	14	790.729	14	789.763
15	789.726	15	791.205	15	790.008	15	792.778	15	790.928	15	790.888	15	790.783	15	790.455	15	790.758	15	790.942	15	790.27	15	789.474
16	789.471	16	790.802	16	789.767	16	792.655	16	790.585	16	790.699	16	790.376	16	790.08	16	790.297	16	790.652	16	789.892	16	789.294
17	789.149	17	790.475	17	789.465	17	792.227	17	790.22	17	790.248	17	790.058	17	790.08	17	790.201	17	790.189	17	789.66	17	789.105
18	789.124	18	790.177	18	789.349	18	791.771	18	790.069	18	790.09	18	789.77	18	789.482	18	789.876	18	789.996	18	789.34	18	788.933
19	788.951	19	789.952	19	789.132	19	791.61	19	789.731	19	789.854	19	789.646	19	789.319	19	789.661	19	789.81	19	789.047	19	788.908
20	788.789	20	789.838	20	789.013	20	791.519	20	789.567	20	789.588	20	789.353	20	789.106	20	789.442	20	789.594	20	788.981	20	789.034
21	788.737	21	789.72	21	788.964	21	791.653	21	789.437	21	789.683	21	789.303	21	788.988	21	789.307	21	789.494	21	788.795	21	789.058
22	788.749	22	789.538	22	789.038	22	791.422	22	789.334	22	789.641	22	789.178	22	789.051	22	789.189	22	789.358	22	788.663	22	789.178
23	788.856	23	789.481	23	789.112	23	791.378	23	789.319	23	789.601	23	789.222	23	788.939	23	789.258	23	789.33	23	788.771	23	789.341
24	788.846	24	789.631	24	789.198	24	791.688	24	789.277	24	789.531	24	789.28	24	789.032	24	789.191	24	789.22	24	788.737	24	789.474
25	789.074	25	789.778	25	789.295	25	791.404	25	789.338	25	789.545	25	789.453	25	789.074	25	789.147	25	789.392	25	788.58	25	789.551
26	789.145	26	789.913	26	789.529	26	791.511	26	789.436	26	789.667	26	789.595	26	789.24	26	789.192	26	789.388	26	788.894	26	789.774
27	789.343	27	789.991	27	789.78	27	791.806	27	789.603	27	789.72	27	789.896	27	789.386	27	789.212	27	789.458	27	788.967	27	790.061
28	789.482	28	790.03	28	790.056	28	791.994	28	789.699	28	789.739	28	790.152	28	789.552	28	789.245	28	789.479	28	789.239	28	790.375
29	789.844	29	790.195	29	790.355	29	792.236	29	789.953	29	789.993	29	790.266	29	789.657	29	789.326	29	789.781	29	789.393	29	790.671
30	790.059	30	790.286	30	790.535	30	792.642	30	790.097	30	790	30	790.548	30	789.822	30	789.496	30	789.818	30	789.467	30	790.931
31	790.314	31	790.331	31	790.974	31	792.545	31	790.251	31	790.155	31	790.779	31	790.072	31	789.603	31	790.036	31	789.819	31	791.294
32	790.564	32	790.346	32	791.18	32	793.222	32	790.474	32	790.402	32	791.108	32	790.411	32	789.705	32	790.283	32	789.98	32	791.646
33	790.997	33	790.781	33	791.531	33	793.572	33	790.725	33	790.535	33	791.465	33	790.683	33	789.785	33	790.555	33	790.234	33	792.092
34	791.269	34	790.827	34	791.684	34	793.819	34	791	34	790.596	34	791.856	34	790.89	34	789.938	34	790.829	34	790.448	34	792.402
35	791.589	35	791.187	35	792.326	35	794.231	35	791.286	35	790.833	35	792.197	35	791.271	35	790.078	35	791.138	35	790.759	35	792.756
36	792.017	36	791.276	36	792.666	36	794.395	36	791.582	36	791.189	36	792.673	36	791.584	36	790.362	36	791.433	36	791.183	36	793.266
37	792.315	37	791.681	37	793.078	37	794.621	37	791.993	37	791.399	37	793.18	37	791.921	37	790.51	37	791.575	37	791.534	37	793.66
38	792.794	38	791.828	38	793.49	38	795.164	38	792.199	38	791.759	38	793.566	38	792.318	38	790.738	38	791.93	38	791.93	38	794.048
39	793.12	39	792.091	39	793.855	39	795.864	39	792.702	39	792.066	39	794.068	39	792.636	39	791.124	39	792.213	39	792.285	39	794.535
40	793.575	40	792.102	40	794.288	40	796.009	40	792.907	40	792.368	40	794.47	40	793.029	40	791.442	40	792.608	40	792.689	40	794.98
41	793.97	41	792.475	41	794.691	41	796.609	41	793.251	41	792.665	41	794.837	41	793.42	41	791.66	41	792.959	41	793.079	41	795.446
42	794.471	42	792.938	42	795.198	42	797.003	42	793.57	42	792.831	42	795.324	42	793.842	42	792.002	42	793.314	42	793.497	42	795.797
43	794.72	43	793.229	43	795.66	43	797.386	43	794.037	43	793.169	43	795.689	43	794.211	43	792.258	43	793.668	43	793.935	43	796.245
44	795.053	44	793.503	44	796.019	44	797.798	44	794.425	44	793.488	44	796.183	44	794.608	44	792.87	44	793.999	44	794.25	44	796.662
45	795.368	45	793.824	45	796.591	45	798.105	45	794.834	45	793.823	45	796.686	45	795.148	45	793.202	45	794.425	45	794.527	45	797.094
		46	794.051	46	796.916	46	798.495	46	795.311	46	794.106	46	797.022	46	795.507	46	793.492	46	794.799	46	795.125	46	797.492
		47	794.394	47	797.432	47	798.803	47	795.607	47	794.527	47	797.494	47	795.856	47	793.954	47	795.117	47	795.49	47	797.868
		48	794.655	48	797.737	48	799.384	48	795.954	48	794.844	48	797.769	48	796.185	48	794.259	48	795.442	48	795.872	48	798.332
		49	794.867	49	798.222	49	799.991	49	796.376	49	795.252	49	798.213	49	796.932	49	794.881	49	795.888	49	796.257	49	798.757
		50	795.34	50	798.594	50	800.156	50	796.822	50	795.48	50	798.559	50	797.403	50	795.291	50	796.542	50	796.714	50	799.068
		51	795.698	51	798.948	51	800.516	51	797.198	51	795.925	51	799.105	51	797.709	51	795.647	51	796.895	51	797.1	51	799.548
		52	796.081	52	799.337	52	800.878	52	797.462	52	796.211	52	799.791	52	798.132	52	796.166	52	797.369	52	797.498	52	799.927
		53	796.61	53	799.735	53	800.867	53	797.854	53	796.578	53	800.243	53	798.543	53	796.487	53	797.609	53	797.959	53	800.276
		54	796.957	54	800.017	54	801.347	54	798.207	54	796.796	54	800.587	54	798.934	54	796.849	54	798.085	54	798.327	54	800.719
		55	797.49	55	800.36	55	801.547	55	798.561	55	797.261	55	800.86	55	799.204	55	797.267	55	798.233	55	798.643	55	801.061
		56	797.75	56	800.754	56	802.031	56	799.016	56	797.564	56	801.285	56	799.665	56	797.619	56	798.678	56	799.075	56	801.502
		57	798.031	57	801.176	57	802.217	57	799.368	57	797.977	57	801.582	57	799.899	57	798.072	57	799.043	57	799.436	57	801.798
		58	798.313	58	801.487	58	802.521	58	799.666	58	798.239	58	802.435	58	800.316	58	798.328	58	799.342	58	799.767	58	802.125
		59	798.691	59	801.805	59	802.751	59	800.03	59	798.567	59	802.695	59	800.595	59	798.637	59	799.693	59	800.151	59	802.468
		60	799.016	60	802.199	60	802.874	60	800.359	60	798.884	60	802.967	60	800.969	60	799.065	60	800.097	60	800.481	60	802.802
		61	799.352	61	802.459	61	803.199	61	800.65	61	799.076	61	803.263	61	801.287	61	799.405	61	800.365	61	800.779	61	803.046
		62	799.703	62	802.863	62	803.441	62	801.029	62	799.201	62	803.586	62	801.646	62	799.787	62	800.569	62	801.202	62	803.465
		63	800.15	63	803.236	63	803.696	63	801.363	63	799.579	63	803.956	63	801.966	63	800.167	63	800.882	63	801.415	63	803.739
		64	800.389	64	803.397	64	804.164	64	801.676	64	799.914	64	804.196	64	802.277	64	800.546	64	801.226	64	801.855	64	804.007
		65	800.697	65	803.789	65	804.782	65	801.97	65	800.335	65	804.515	65	802.59	65	800.752	65	801.487	65	802.105	65	804.41
		66	801.022	66	804.166	66	804.694	66	802.321	66	800.716	66	804.831	66	802.853	66	801.2	66	801.841	66	802.481	66	804.716
		67	801.29	67	804.418	67	804.823	67	802.63	67	800.897	67	804.98	67	803.195	67	801.516	67	802.129	67	802.716	67	804.958
		68	801.724	68	804.665	68	805.235	68	802.831	68	801.253	68	805.334	68	803.484	68	801.849	68	802.408	68	803.034	68	805.192
		69	801.967	69	804.942	69	805.45	69	803.189	69	801.484	69	805.579	69	803.744	69	802.226	69	802.737	69	803.362	69	805.547
		70	802.423	70	805.298	70	805.64	70	803.434	70	801.813	70	805.844	70	804.088	70	802.445	70	802.956	70	803.618	70	805.874
				71	805.611	71	806.004	71	803.703	71	802.125	71	806.108	71	804.437	71	802.748	71	803.22	71	803.923	71	806.176
				72	805.936	72	806.253	72	804.043	72	802.454	72	806.415	72	804.629	72	803.036	72	803.541	72	804.259	72	806.434
				73	806.164	73	806.587	73	804.385	73	802.615	73	806.722	73	804.93	73	803.39	73	803.815	73	804.519	73	806.601
				74	806.463	74	806.83	74	804.656	74	803.03	74	806.917	74	805.154	74	803.697	74	804.015	74	804.767	74	806.886
				75	806.729	75	806.964	75	804.829	75	803.317	75	807.212	75	805.39	75	803.916	75	804.294	75	804.974	75	807.184
				76	807.011	76	807.279	76	804.996	76	803.622	76	807.512	76	805.6	76	804.358	76	804.501	76	805.354	76	807.466
				77	807.249	77	807.548	77	805.264	77	803.888	77	807.772	77	805.909	77	804.527	77	804.858	77	805.57	77	807.694
				78	807.49	78	807.69	78	805.605	78	804.123	78	808.003	78	806.185	78	804.789	78	804.987	78	805.846	78	807.901
				79	807.765	79	807.817	79	805.75	79	804.35	79	808.23	79	806.383	79	805.083	79	805.335	79	806.053	79	808.151
				80	807.952	80	807.817	80	806.034	80	804.62	80	808.405	80	806.687	80	805.383	80	805.471	80	806.396	80	808.425
				81	808.213	81	808.321	81	806.288	81	804.788	81	808.757	81	806.902	81	805.652	81	805.758	81	806.602	81	808.607
				82	808.429	82	808.417	82	806.494	82	805.036	82	808.935	82	807.17	82	805.962	82	806.046	82	806.8	82	808.88
				83	808.573	83	808.789	83	806.689	83	805.225	83	809.085	83	807.448	83	806.135	83	806.296	83	807.067	83	809.089
				84	808.818	84	809.23	84	806.991	84	805.547	84	809.398	84	807.695	84	806.363	84	806.501	84	807.261	84	809.288
				85	809.081	85	809.425	85	807.233	85	805.794	85	809.676	85	807.845	85	806.665	85	806.703	85	807.587	85	809.578
				86	809.291	86	809.447	86	807.478	86	805.999	86	809.861	86	808.121	86	806.922	86	807.004	86	807.719	86	809.761
				87	809.499	87	809.636	87	807.765	87	806.268	87	810.054	87	808.312	87	807.133	87	807.216	87	807.995	87	810.013
				88	809.746	88	809.872	88	807.879	88	806.42	88	810.29	88	808.542	88	807.399	88	807.432	88	808.166	88	810.226
				89	809.941	89	810.017	89	808.046	89	806.697	89	810.568	89	808.779	89	807.633	89	807.569	89	808.367	89	810.475
				90	810.159	90	810.008	90	808.25	90	806.95	90	810.759	90	808.962	90	807.797	90	807.824	90	808.627	90	810.626
				91	810.363	91	810.258	91	808.521	91	807.212	91	810.951	91	809.251	91	808.1	91	808.097	91	808.764	91	810.842
				92	810.544	92	810.344	92	808.747	92	807.402	92	811.139	92	809.424	92	808.316	92	808.28	92	809.032	92	811.094
				93	810.755	93	810.656	93	808.946	93	807.571	93	811.247	93	809.608	93	808.539	93	808.45	93	809.213	93	811.26
				94	810.923	94	810.833	94	809.182	94	807.891	94	811.403	94	809.781	94	808.772	94	808.541	94	809.451	94	811.498
				95	811.097	95	811.013	95	809.264	95	808.001	95	811.66	95	810.022	95	809.02	95	808.787	95	809.65	95	811.711
				96	811.319	96	811.228	96	809.51	96	808.245	96	811.894	96	810.223	96	809.217	96	808.987	96	809.824	96	811.888
				97	811.49	97	811.454	97	809.667	97	808.527	97	812.142	97	810.454	97	809.366	97	809.244	97	809.976	97	812.066
				98	811.643	98	811.331	98	809.875	98	808.76	98	812.379	98	810.649	98	809.562	98	809.462	98	810.266	98	812.29
				99	811.846	99	811.555	99	810.073	99	808.95	99	812.523	99	810.88	99	809.809	99	809.622	99	810.438	99	812.48
						100	811.746	100	810.264	100	809.25	100	812.747	100	811.084	100	809.961	100	809.708	100	810.566	100	812.725
						101	812.087	101	810.448	101	809.488	101	812.945	101	811.184	101	810.281	101	809.99	101	810.835	101	812.87
						102	812.248	102	810.621	102	809.787	102	813.029	102	811.378	102	810.423	102	810.102	102	810.974	102	813.107
						103	812.374	103	810.837	103	810.065	103	813.247	103	811.544	103	810.69	103	810.307	103	811.134	103	813.28
						104	812.584	104	811.037	104	810.265	104	813.385	104	811.736	104	810.878	104	810.499	104	811.286	104	813.45
						105	812.766	105	811.22	105	810.467	105	813.571	105	811.955	105	811.061	105	810.647	105	811.485	105	813.609
						106	812.826	106	811.379	106	810.677	106	813.628	106	812.174	106	811.196	106	810.88	106	811.695	106	813.795
						107	813.008	107	811.55	107	810.851	107	814	107	812.31	107	811.432	107	810.997	107	811.895	107	813.99
						108	813.312	108	811.695	108	811.069	108	814.211	108	812.497	108	811.833	108	811.268	108	812.111	108	814.125
						109	813.405	109	811.907	109	811.18	109	814.306	109	812.652	109	811.987	109	811.405	109	812.229	109	814.296
						110	813.485	110	812.066	110	811.415	110	814.597	110	812.864	110	812.162	110	811.597	110	812.393	110	814.511
						111	813.787	111	812.222	111	811.653	111	814.688	111	812.997	111	812.342	111	811.733	111	812.619	111	814.671
						112	813.745	112	812.416	112	811.836	112	814.848	112	813.19	112	812.536	112	811.872	112	812.776	112	814.808
						113	813.889	113	812.548	113	812.01	113	815.044	113	813.382	113	812.699	113	812.077	113	812.92	113	814.958
						114	814.105	114	812.683	114	812.206	114	815.205	114	813.565	114	812.969	114	812.178	114	813.068	114	815.13
						115	814.123	115	812.945	115	812.432	115	815.407	115	813.659	115	813.102	115	812.249	115	813.224	115	815.323
						116	814.602	116	813.132	116	812.599	116	815.544	116	813.861	116	813.277	116	812.439	116	813.385	116	815.485
						117	814.649	117	813.306	117	812.717	117	815.698	117	814.059	117	813.506	117	812.677	117	813.552	117	815.659
						118	814.744	118	813.322	118	812.898	118	815.944	118	814.221	118	813.661	118	812.836	118	813.724	118	815.766
						119	814.858	119	813.599	119	813.068	119	816.083	119	814.379	119	813.811	119	813.037	119	813.845	119	815.956
						120	815.266	120	813.732	120	813.268	120	816.193	120	814.498	120	813.967	120	813.104	120	813.987	120	816.108
								121	813.931	121	813.41	121	816.282	121	814.662	121	814.05	121	813.353	121	814.137	121	816.307
								122	814.109	122	813.633	122	816.368	122	814.815	122	814.309	122	813.434	122	814.283	122	816.464
								123	814.248	123	813.752	123	816.612	123	814.962	123	814.466	123	813.621	123	814.431	123	816.563
								124	814.415	124	813.862	124	816.549	124	815.072	124	814.671	124	813.704	124	814.641	124	816.748
								125	814.56	125	814.087	125	816.788	125	815.309	125	814.831	125	813.945	125	814.794	125	816.879
								126	814.756	126	814.227	126	816.946	126	815.417	126	814.998	126	814.067	126	814.899	126	817.027
								127	814.87	127	814.402	127	816.972	127	815.61	127	815.113	127	814.186	127	815.074	127	817.179
								128	814.997	128	814.548	128	817.026	128	815.738	128	815.27	128	814.325	128	815.22	128	817.314
								129	815.201	129	814.691	129	817.091	129	815.881	129	815.378	129	814.515	129	815.364	129	817.448
								130	815.389	130	814.824	130	817.186	130	816.016	130	815.627	130	814.693	130	815.513	130	817.554
								131	815.48	131	815.02	131	817.425	131	816.161	131	815.696	131	814.742	131	815.673	131	817.71
								132	815.611	132	815.211	132	817.502	132	816.365	132	815.851	132	814.912	132	815.802	132	817.885
								133	815.796	133	815.383	133	817.645	133	816.433	133	816.073	133	815.074	133	815.903	133	817.985
								134	815.999	134	815.521	134	817.676	134	816.606	134	816.181	134	815.169	134	816.055	134	818.11
								135	816.162	135	815.654	135	817.897	135	816.787	135	816.332	135	815.376	135	816.209	135	818.272
								136	816.325	136	815.773	136	817.855	136	816.926	136	816.502	136	815.481	136	816.406	136	818.387
								137	816.476	137	815.984	137	818.009	137	817.028	137	816.622	137	815.619	137	816.459	137	818.537
								138	816.673	138	816.072	138	818.162	138	817.162	138	816.799	138	815.784	138	816.588	138	818.628
								139	816.706	139	816.235	139	818.126	139	817.315	139	816.923	139	815.926	139	816.744	139	818.78
								140	816.901	140	816.394	140	818.295	140	817.433	140	817.02	140	816.1	140	816.862	140	818.874
										141	816.548	141	818.481	141	817.548	141	817.158	141	816.141	141	816.968	141	819.025
										142	816.667	142	818.501	142	817.645	142	817.231	142	816.301	142	817.147	142	819.134
										143	816.751	143	818.649	143	817.797	143	817.434	143	816.434	143	817.244	143	819.234
										144	816.976	144	818.65	144	817.932	144	817.533	144	816.583	144	817.294	144	819.411
										145	817.104	145	818.672	145	818.054	145	817.748	145	816.648	145	817.512	145	819.504
										146	817.239	146	818.758	146	818.189	146	817.88	146	816.869	146	817.601	146	819.601
										147	817.437	147	818.806	147	818.316	147	818.013	147	816.992	147	817.676	147	819.719
										148	817.552	148	818.925	148	818.462	148	818.133	148	816.996	148	817.841	148	819.869
										149	817.748	149	819.193	149	818.585	149	818.283	149	817.22	149	818.013	149	819.974
										150	817.786	150	819.262	150	818.677	150	818.456	150	817.362	150	818.079	150	820.061
										151	817.939	151	819.422	151	818.801	151	818.544	151	817.484	151	818.174	151	820.205
										152	818.104	152	819.432	152	818.897	152	818.613	152	817.505	152	818.298	152	820.285
										153	818.248	153	819.442	153	819.007	153	818.792	153	817.719	153	818.438	153	820.395
										154	818.372	154	819.627	154	819.066	154	818.93	154	817.784	154	818.567	154	820.503
										155	818.583	155	819.654	155	819.215	155	819.055	155	817.935	155	818.683	155	820.621
										156	818.765	156	819.772	156	819.364	156	819.193	156	818.066	156	818.759	156	820.753
										157	818.909	157	819.824	157	819.461	157	819.294	157	818.183	157	818.835	157	820.808
										158	819.028	158	819.875	158	819.593	158	819.458	158	818.305	158	819.021	158	820.943
										159	819.09	159	819.988	159	819.732	159	819.498	159	818.405	159	819.142	159	821.009
												160	820.055	160	819.817	160	819.642	160	818.544	160	819.27	160	821.108
												161	820.13	161	819.865	161	819.649	161	818.664	161	819.394	161	821.186
												162	820.265	162	820.022	162	819.841	162	818.759	162	819.511	162	821.292
												163	820.321	163	820.13	163	819.96	163	818.944	163	819.543	163	821.363
												164	820.416	164	820.209	164	820.163	164	819.061	164	819.675	164	821.466
												165	820.481	165	820.332	165	820.24	165	819.063	165	819.783	165	821.515
												166	820.537	166	820.421	166	820.361	166	819.252	166	819.895	166	821.64
												167	820.652	167	820.458	167	820.477	167	819.346	167	819.954	167	821.715
												168	820.66	168	820.653	168	820.574	168	819.44	168	820.079	168	821.791
												169	820.783	169	820.723	169	820.64	169	819.628	169	820.185	169	821.844
												170	820.836	170	820.786	170	820.765	170	819.621	170	820.224	170	821.861
												171	820.979	171	820.913	171	820.811	171	819.794	171	820.375	171	822.012
												172	821.082	172	820.996	172	820.933	172	819.908	172	820.442	172	822.069
												173	821.095	173	821.079	173	821.066	173	819.979	173	820.575	173	822.142
												174	821.153	174	821.186	174	821.121	174	820.122	174	820.696	174	822.207
												175	821.243	175	821.209	175	821.227	175	820.268	175	820.766	175	822.342
												176	821.362	176	821.29	176	821.253	176	820.334	176	820.881	176	822.385
												177	821.421	177	821.375	177	821.408	177	820.434	177	820.935	177	822.448
												178	821.546	178	821.462	178	821.52	178	820.51	178	821.02	178	822.501
														179	821.565	179	821.557	179	820.647	179	821.112	179	822.591
														180	821.646	180	821.626	180	820.757	180	821.212	180	822.638
														181	821.749	181	821.735	181	820.886	181	821.261	181	822.77
														182	821.821	182	821.828	182	820.964	182	821.404	182	822.779
														183	821.915	183	821.822	183	821.071	183	821.419	183	822.849
														184	821.976	184	821.903	184	821.157	184	821.531	184	822.93
														185	822.05	185	822.051	185	821.222	185	821.59	185	823.023
														186	822.132	186	822.096	186	821.354	186	821.687	186	822.991
														187	822.2	187	822.149	187	821.49	187	821.79	187	823.083
														188	822.253	188	822.253	188	821.554	188	821.856	188	823.136
														189	822.335	189	822.312	189	821.686	189	821.944	189	823.207
														190	822.45	190	822.378	190	821.798	190	821.992	190	823.268
														191	822.559	191	822.444	191	821.897	191	822.025	191	823.331
														192	822.595	192	822.558	192	822.004	192	822.106	192	823.387
														193	822.621	193	822.632	193	822.064	193	822.212	193	823.461
																194	822.623	194	822.223	194	822.236	194	823.445
																195	822.68	195	822.304	195	822.33	195	823.491
																196	822.783	196	822.453	196	822.412	196	823.587
																197	822.861	197	822.497	197	822.438	197	823.635
																198	822.872	198	822.583	198	822.518	198	823.63
																199	822.958	199	822.674	199	822.543	199	823.666
																200	823.005	200	822.798	200	822.605	200	823.704
																201	823.044	201	822.85	201	822.652	201	823.774
																202	823.069	202	822.998	202	822.736	202	823.83
																203	823.158	203	823.034	203	822.821	203	823.83
																204	823.208	204	823.137	204	822.867	204	823.888
																205	823.248	205	823.249	205	822.924	205	823.882
																206	823.27	206	823.281	206	823.019	206	823.967
																207	823.326	207	823.285	207	823.021	207	823.974
																208	823.359	208	823.381	208	823.05	208	824.021
																209	823.438	209	823.459	209	823.179	209	824.051
																210	823.45	210	823.503	210	823.185	210	824.044
																211	823.506	211	823.601	211	823.226	211	824.125
																212	823.538	212	823.581	212	823.294	212	824.114
																213	823.576	213	823.674	213	823.325	213	824.187
																214	823.616	214	823.621	214	823.381	214	824.205
																215	823.626	215	823.704	215	823.41	215	824.216
																216	823.705	216	823.783	216	823.413	216	824.269
																217	823.741	217	823.773	217	823.469	217	824.259
																		218	823.701	218	823.462	218	824.337
																		219	823.715	219	823.526	219	824.382
																		220	823.803	220	823.562	220	824.426
																		221	823.731	221	823.585	221	824.46
																		222	823.741	222	823.656	222	824.529
																		223	823.684	223	823.681	223	824.586
																		224	823.729	224	823.717	224	824.619
																		225	823.727	225	823.74	225	824.641
																		226	823.679	226	823.758	226	824.686
																		227	823.665	227	823.834	227	824.757
																		228	823.693	228	823.828	228	824.81
																		229	823.7	229	823.854	229	824.818
																		230	823.666	230	823.874	230	824.853
																		231	823.701	231	823.915	231	824.897
																		232	823.675	232	823.935	232	824.923
																		233	823.731	233	823.951	233	824.966
																		234	823.653	234	823.947	234	824.933
																		235	823.677	235	823.965	235	824.981
																		236	823.634	236	823.987	236	824.967
																		237	823.679	237	824.048	237	825.072
																		238	823.677	238	824.064	238	825.074
																		239	823.684	239	824.081	239	825.025
																		240	823.634	240	824.141	240	825.083
																		241	823.675	241	824.21	241	825.039
																		242	823.636	242	824.193	242	825.055
																		243	823.595	243	824.179	243	825.035
																		244	823.641	244	824.199	244	825.043
																		245	823.624	245	824.244	245	825.063
																		246	823.631	246	824.248	246	825.03
																		247	823.57	247	824.271	247	825.043
																		248	823.622	248	824.253	248	825.057
																		249	823.59	249	824.315	249	825.029
																				250	824.301	250	824.966
																				251	824.361	251	824.981
																				252	824.355	252	824.925
																				253	824.339	253	824.944
																				254	824.358	254	824.876
																				255	824.315	255	824.865
																				256	824.294	256	824.847
																				257	824.324	257	824.85
																				258	824.343	258	824.822
																				259	824.33	259	824.77
																				260	824.31	260	824.804
																				261	824.325	261	824.772
																				262	824.348	262	824.784
																				263	824.341	263	824.77
																				264	824.368	264	824.723
																				265	824.4	265	824.722
																				266	824.353	266	824.731
																				267	824.411	267	824.695
																				268	824.397	268	824.706
																				269	824.373	269	824.729
																				270	824.385	270	824.699
																				271	824.39	271	824.696
																						272	824.676
																						273	824.691
																						274	824.702
																						275	824.641
																						276	824.648
																						277	824.652
																						278	824.684
																						279	824.645
																						280	824.597
																						281	824.6
																						282	824.626
																						283	824.607
																						284	824.558
																						285	824.567
																						286	824.53
																						287	824.52
																						288	824.499
																						289	824.464
																						290	824.482
																						291	824.504
																						292	824.477
																						293	824.47
																						294	824.456
																						295	824.422
																						296	824.433
																						297	824.424

## Sheet: Fig. 3b
45 min		70 min		100 min		120 min		140 min		160 min		180 min		195 min		220 min		250 min		270 min		300 min
1	44672.2	1	37926.5	1	42379.8	1	35771.5	1	37386.9	1	34242.9	1	42628.7	1	39486.4	1	40175.1	1	40644	1	42315.5	1	42702
2	43946.6	2	37819.8	2	40952.1	2	35528.4	2	37928.3	2	34368.7	2	41590.1	2	37976.3	2	39354.3	2	36745.3	2	41693	2	38829.9
3	39960.7	3	37738.5	3	38356.4	3	34510.8	3	37401	3	33470.4	3	41272	3	36953	3	39046.9	3	32547.7	3	40986.4	3	33291.3
4	33753.2	4	36740.2	4	35137.4	4	33614.9	4	34401.2	4	32522.9	4	40297.8	4	34937.4	4	38243.3	4	32045.4	4	41421.4	4	27658.2
5	28610.2	5	35042.7	5	31576.3	5	31230.1	5	32471.8	5	29710.6	5	37610.2	5	32439.4	5	36285.9	5	30348	5	39548.4	5	22549.2
6	25732.5	6	32596.4	6	26875.1	6	27764.2	6	28243.2	6	25728.9	6	34512.6	6	28530	6	32116.6	6	26908	6	36040.2	6	21434.8
7	24561.3	7	29003.9	7	21802.6	7	24762.4	7	24571.6	7	22750.4	7	29083.1	7	24229.8	7	27900.8	7	23355.4	7	31436.7	7	20896.9
8	23155.8	8	24505.9	8	20913.4	8	22524.1	8	22589.9	8	21513.3	8	24612.9	8	20483.4	8	23594.7	8	21129.5	8	24868.7	8	19112.8
9	20865.8	9	22247.3	9	20379.9	9	22047.1	9	22480	9	21031.4	9	22329.6	9	20397.1	9	21852.4	9	21443.5	9	22388.4	9	17260.3
10	18787.1	10	21508.9	10	19497.3	10	21173.1	10	20994.9	10	20222.8	10	22594.6	10	19698.1	10	21136.7	10	20810.6	10	22410.5	10	16004.5
11	17183.9	11	20398.5	11	17898.8	11	19470.5	11	19488.9	11	19261	11	21063.3	11	18124.6	11	20483.5	11	19071.1	11	21130.1	11	14923.7
12	15653.2	12	18427.1	12	16896.6	12	18038.4	12	17886.4	12	17592	12	19127.6	12	16593	12	18622.6	12	17489.9	12	18934.8	12	14123.4
13	14714.3	13	17540	13	15905	13	16894.2	13	17190.8	13	15857.3	13	17618.7	13	15612.7	13	17274.6	13	15888.8	13	17322.1	13	13524.3
14	13925.2	14	16662.9	14	14692.1	14	16050.9	14	16310.8	14	15175.2	14	16690.7	14	14607.8	14	15839.6	14	15133.8	14	16499.7	14	13133.6
15	13412.8	15	15940.1	15	13965.1	15	15251.9	15	15970.1	15	14617.6	15	15956.5	15	14060.5	15	15286	15	14526.6	15	15559.1	15	12865.7
16	13128.5	16	15210.2	16	13750.1	16	14978.4	16	15466.2	16	14368.1	16	15231.4	16	13466.5	16	14380.4	16	14179.9	16	14475.4	16	12767.4
17	12718.4	17	14553	17	13183.1	17	14519.3	17	14921.1	17	13815.6	17	14534.2	17	13466.5	17	14352.8	17	13579.7	17	14312.8	17	12581
18	12771	18	14091.6	18	13181.8	18	14122.7	18	14630.8	18	13582.9	18	13987.8	18	12673.5	18	13779.8	18	13409.4	18	13665.2	18	12444
19	12758	19	14100.5	19	13295	19	13810.3	19	14064.1	19	13472.2	19	13814.5	19	12475.1	19	13683.7	19	13142.6	19	13169	19	12473.6
20	12696	20	13961.4	20	13000.5	20	13540.6	20	13583.1	20	13295.4	20	13554.3	20	12309.7	20	13397.3	20	12998.2	20	13069.1	20	12686.5
21	12647.2	21	13623.1	21	12974.6	21	13386.1	21	13453.9	21	13405.1	21	13685.7	21	12255.8	21	13305.5	21	13001.3	21	12757	21	12799
22	12659.9	22	13596.3	22	12705.5	22	13319.5	22	13512.5	22	13190.3	22	13552.8	22	12343.8	22	13150.8	22	12883.6	22	12740.1	22	13023.6
23	12739.8	23	13701.2	23	12691.3	23	13248.9	23	13736.2	23	12998.7	23	13566.8	23	12265.2	23	13358.6	23	12866.4	23	13019.8	23	13137.5
24	12798.9	24	14060.1	24	12820.8	24	13452.5	24	13784.5	24	12953.6	24	13645.1	24	12475.7	24	13336.2	24	12862.2	24	13118.3	24	13313.7
25	12964.3	25	14439.1	25	12945.7	25	13395.8	25	14005.3	25	13115	25	13601.3	25	12583	25	13451	25	13137	25	13106.5	25	13419.1
26	13065.6	26	14859.4	26	13309.3	26	13551.3	26	14218.5	26	13272.8	26	13696.2	26	12739.4	26	13568.9	26	13154.3	26	13498.6	26	13599.9
27	13202.2	27	14991.8	27	13523.8	27	14027	27	14436.5	27	13346.1	27	13874.9	27	12773	27	13730.6	27	13258.6	27	13650.8	27	13909.3
28	13382.5	28	15103	28	13782.4	28	14204.9	28	14623.5	28	13332.7	28	14153	28	12842.9	28	13704	28	13227.6	28	14087.4	28	14243.8
29	13640.1	29	15495.1	29	14107.2	29	14481.7	29	14914.5	29	13654.7	29	14404.9	29	12903.6	29	13853.5	29	13585.4	29	14267.4	29	14466.6
30	13774.1	30	15614.3	30	14237.2	30	14664.6	30	15173	30	13750.5	30	14548	30	12892.8	30	13950.6	30	13607.9	30	14210	30	14668.9
31	13948.2	31	15739.2	31	14598.6	31	14825.2	31	15334.6	31	13859	31	14819.9	31	13067.2	31	13967.3	31	13823.6	31	14591.1	31	14909.3
32	14065.3	32	15756.3	32	14630	32	15080.6	32	15427.8	32	14147.8	32	15142	32	13487.7	32	14147.3	32	14076	32	14840.2	32	15251.3
33	14450	33	16341.4	33	14960.2	33	15423.4	33	15571.8	33	14230.5	33	15354.2	33	13745.3	33	14211.6	33	14309.1	33	14896.3	33	15561.4
34	14592	34	16324.4	34	14927.7	34	15743.1	34	15853.7	34	14218.9	34	15616.3	34	13822.2	34	14172	34	14342.7	34	15120	34	15887.2
35	14881.1	35	16862	35	15656.9	35	15991.2	35	16035.2	35	14450	35	15815.5	35	14209.1	35	14143.6	35	14550	35	15414.9	35	16244.9
36	15235.2	36	16988.3	36	15894.4	36	16393.6	36	16232.8	36	14936.1	36	16061.9	36	14719	36	13981.2	36	14863.3	36	15738.7	36	16620
37	15467.1	37	17441.5	37	16209.9	37	16499.7	37	16636.4	37	15202.1	37	16490.6	37	15116	37	14347.1	37	14842.4	37	16079.4	37	16913.2
38	15942.5	38	17524.6	38	16539.6	38	17054.5	38	16531.1	38	15523.4	38	16566.6	38	15365.7	38	14498.6	38	15212.6	38	16370	38	17290.6
39	16219.5	39	17546.1	39	16913.4	39	17579.8	39	17051.9	39	15728.6	39	17013.9	39	15846.6	39	15060.5	39	15717.9	39	16784.3	39	17721.8
40	16736.9	40	17325.3	40	17318.1	40	17585.6	40	17086.9	40	15905.8	40	17540.4	40	15997.2	40	15514.5	40	16004.1	40	17091.5	40	18197.3
41	17033.3	41	17747.1	41	17653.5	41	18175.4	41	17471.1	41	16118.6	41	17921.6	41	16158.8	41	15618.2	41	16286	41	17377.4	41	18739.8
42	17603.6	42	18297.9	42	18111.3	42	18649.5	42	17577.4	42	16163.3	42	18304.4	42	16321.5	42	15653.2	42	16698.8	42	17809.1	42	19054.2
43	17731.2	43	18328.4	43	18590.1	43	18962.2	43	18097.8	43	16376.8	43	18572.7	43	16488.6	43	15565.2	43	17026.3	43	18200.8	43	19464.9
44	18070.9	44	18914.2	44	18863	44	19251.8	44	18603.2	44	16594	44	19122.3	44	16913.3	44	16087	44	17334.9	44	18513.8	44	20022.5
45	18380.6	45	19071.9	45	19491.5	45	19939.2	45	19180.5	45	16853.3	45	19462.3	45	17747.9	45	16815.6	45	17697.6	45	18689.8	45	20475.3
		46	18731.6	46	19836.3	46	20066.6	46	19773.4	46	17148.8	46	19584.2	46	18057.9	46	16567.2	46	18071.4	46	19383.4	46	20773.1
		47	18793.6	47	20338	47	20212.6	47	19967.6	47	17568.6	47	20040.6	47	18219.3	47	16916	47	18302.7	47	19662.5	47	21235.1
		48	18799.9	48	20585.7	48	20480.2	48	20283	48	18003.6	48	20330.5	48	18821.3	48	17100.8	48	18571.6	48	20187.1	48	21809.1
		49	18933.8	49	21223.8	49	20898.1	49	20957.2	49	18485.4	49	20834.3	49	19697.6	49	17955.3	49	19136.2	49	20331	49	22266.8
		50	19430.8	50	21461.7	50	21380.2	50	21642.5	50	18707.7	50	21135.3	50	20188.6	50	18579.8	50	19613.6	50	20799.4	50	22671.7
		51	19701.5	51	21692.5	51	21820.9	51	21830.7	51	19370.8	51	21801.7	51	20917	51	18642.7	51	20039.7	51	21265.5	51	23190.6
		52	20164.7	52	22331.7	52	22162.8	52	22109.6	52	19731.2	52	22909.4	52	21272.6	52	19409	52	20638.3	52	21749.1	52	23743.3
		53	20994.8	53	22833.1	53	22737.9	53	22681	53	20278.3	53	23324.8	53	21657.1	53	19582.7	53	20854.5	53	22248.8	53	24195.8
		54	21641.2	54	23078	54	23586	54	23126.7	54	20485.9	54	23834.7	54	22097.9	54	20498.9	54	21470.9	54	22667.7	54	24742.7
		55	22481.3	55	23558.2	55	24057	55	23573.7	55	21086	55	23994.2	55	22139.9	55	20612.9	55	21421	55	23114.5	55	25270.8
		56	22889.1	56	24169.2	56	24617.4	56	24253	56	21640	56	24499.1	56	22890.3	56	21437.6	56	22073.7	56	24037.7	56	26005.1
		57	23016.3	57	24740.4	57	25010.5	57	24773.3	57	22416.3	57	24834.3	57	22921.4	57	21678.2	57	22551.9	57	24185.7	57	26202.1
		58	23379.9	58	25030.4	58	25505.5	58	25094.5	58	22721.5	58	26065.1	58	23666.8	58	21695.7	58	22907.8	58	24814.7	58	26646.2
		59	23816	59	25212.6	59	26093.8	59	25612.4	59	23226.2	59	26357.8	59	23951.2	59	22335.8	59	23427.4	59	25365.6	59	26979.6
		60	24041.3	60	25688.8	60	26628.8	60	26038.6	60	23789.2	60	26849.7	60	24539.4	60	23280.9	60	23958.8	60	25811.2	60	27645
		61	24614	61	25753.9	61	26851.4	61	26338.4	61	24050	61	27315.7	61	24854.4	61	24500.7	61	24260	61	26256.3	61	27793.2
		62	25095.6	62	26111.4	62	27295.5	62	26954.8	62	23975.9	62	27387.8	62	25540.3	62	24459.5	62	24399.5	62	26910.3	62	28257.4
		63	25914	63	26455.4	63	27452.2	63	27445.9	63	24467.2	63	27949	63	25866.8	63	24878.1	63	24731.6	63	26648	63	28805.5
		64	26040.6	64	26585.3	64	28740	64	27859.5	64	25274.2	64	28302.3	64	26505.5	64	25680.2	64	25251.8	64	27705.6	64	29070.9
		65	26348	65	26987.8	65	29272.4	65	28564.9	65	25305.1	65	28960.3	65	26946.1	65	25598.3	65	25494.9	65	27841.8	65	29672.7
		66	26662.8	66	27722.3	66	29464.7	66	29156.7	66	25589.2	66	29138.6	66	27398.1	66	26455.5	66	26044.4	66	28388.5	66	29978.3
		67	27069.6	67	28017.5	67	29748.9	67	29555.4	67	25596.2	67	29557.5	67	28085.5	67	26878.9	67	26463.2	67	28615.8	67	30040.4
		68	27736.6	68	28331.8	68	30500.7	68	29696	68	25990.8	68	30075.1	68	28280.6	68	27129.1	68	26670.8	68	28631.2	68	30329
		69	28016.7	69	28533.7	69	30815.2	69	30555.1	69	26457.1	69	30485.9	69	28223.4	69	28450.5	69	27146.5	69	29056.4	69	30840.1
		70	28868.2	70	29084.5	70	30950.1	70	30915.2	70	26376.4	70	30708.6	70	28914	70	27727.1	70	27426.8	70	29324.6	70	31316.4
				71	29447.2	71	31546.2	71	31681	71	26676.4	71	31092	71	29331.6	71	29131	71	27729.8	71	29443.8	71	31925.4
				72	30055.1	72	32174	72	31559.4	72	27041.6	72	31639.9	72	29710.3	72	28897.3	72	28253.3	72	29739.4	72	32542.4
				73	30348.2	73	32233.8	73	32500.5	73	26968	73	32005.9	73	30062.3	73	29251.7	73	28445.4	73	30044	73	32629.3
				74	30908	74	32870.6	74	32433	74	27519.6	74	32090.5	74	30275.6	74	30196	74	28661.2	74	30544.1	74	32872.5
				75	31419	75	33569.9	75	32923.7	75	27809.8	75	32689.8	75	30629.1	75	30061.1	75	28947.6	75	30727.2	75	33638.5
				76	31659	76	33884.2	76	32926.2	76	28335.6	76	32937.3	76	30765.1	76	31274.5	76	29210	76	31360.9	76	34078.7
				77	32070.1	77	34167.4	77	33194.3	77	28661.3	77	33130.1	77	31298.1	77	31218	77	29676	77	31558.5	77	34389.3
				78	32223.6	78	34453.9	78	33818.7	78	28970	78	33597.2	78	31751	78	31218.6	78	29597.2	78	31877.7	78	34523.5
				79	32413.2	79	34834.9	79	33974	79	29138.6	79	33782.9	79	31845.2	79	31751.2	79	30159.5	79	33352.8	79	34887.5
				80	32660.9	80	34834.9	80	34292.6	80	29731.6	80	33880.6	80	32316.6	80	32097.8	80	30194.8	80	33711.8	80	35195
				81	32992.5	81	35729.9	81	34832	81	29819.8	81	34622.4	81	32465.5	81	31716.6	81	30513.3	81	33098.5	81	35194.5
				82	33346.5	82	36158.9	82	35149.3	82	30255.1	82	34582.8	82	33045.9	82	33200.5	82	30769.3	82	33372.9	82	35544.9
				83	33434.2	83	36227.8	83	35296.4	83	30619.5	83	34608.7	83	33607.8	83	32962.7	83	31125.7	83	33543.3	83	35641.6
				84	33824	84	36634.4	84	35603.4	84	31120.5	84	34872	84	33981.1	84	33423.3	84	31409.7	84	34546.5	84	35791.1
				85	34240.2	85	36748.9	85	35726.3	85	31688.5	85	35127.3	85	34069.7	85	33756.2	85	31572.4	85	34324.3	85	36243
				86	34572.6	86	37222.2	86	35964.8	86	31961.2	86	35810.1	86	34484.2	86	34070.1	86	32098.2	86	34656.7	86	36263.4
				87	34870.1	87	37128	87	36466.6	87	32001.8	87	35709.8	87	34631.7	87	34345.8	87	32391.1	87	34915.2	87	36614.7
				88	35126.8	88	37479.7	88	36761.4	88	32304.7	88	35943.2	88	34619.7	88	34766.4	88	32648.7	88	34883.4	88	36712.3
				89	35426.1	89	37089.2	89	37303	89	32547.2	89	36040.4	89	35100.3	89	34872.8	89	32853.5	89	36767.4	89	36917.1
				90	35569.9	90	37354.2	90	37704.8	90	32611	90	36497.3	90	34850.4	90	34233.1	90	32887.1	90	36673	90	37073.7
				91	35815.3	91	37681.4	91	38213.8	91	32929.6	91	36474.5	91	35490.3	91	34987.3	91	33315.2	91	36225.6	91	37191.6
				92	35900.4	92	37738	92	38227.4	92	33202.6	92	36678.8	92	35848.2	92	35353.7	92	33648.3	92	36448.7	92	37436.8
				93	36262.7	93	37815.1	93	38382.6	93	33312.5	93	36396.5	93	36480	93	35970.8	93	33483.3	93	36563.9	93	37505.1
				94	36411.6	94	38111.7	94	38622.8	94	33701.8	94	36787.9	94	36121.5	94	36219.7	94	33124.8	94	37123.5	94	37658.8
				95	36694.9	95	38335.8	95	38169.4	95	33442	95	37027.5	95	36353.6	95	36371.6	95	33485.1	95	37426.3	95	37747.9
				96	36845.4	96	38525.6	96	38483.2	96	33557.9	96	37394	96	36437.9	96	36578.8	96	33883.5	96	36968.2	96	37932.5
				97	37239.9	97	38214.2	97	39013.7	97	33709.6	97	37562.5	97	36863.2	97	36545	97	33809.5	97	37766.6	97	37957.9
				98	37062.4	98	37946.8	98	39476.1	98	33715.9	98	37635.7	98	37478.1	98	35600.7	98	34126.4	98	37308.3	98	38266.8
				99	37307	99	37763.5	99	39670.6	99	33796	99	37730.5	99	37194.2	99	36908.9	99	33950.9	99	37493.7	99	38220.5
						100	38060.2	100	39697.5	100	34208.7	100	37949.5	100	37660.4	100	36704.7	100	33651.4	100	38203.3	100	38543.4
						101	38425.5	101	39562.1	101	35617.8	101	38077.8	101	37354.4	101	37456.8	101	34023.4	101	37952	101	38596.5
						102	38140.9	102	39656.9	102	36191.5	102	37944.7	102	37352.9	102	37418.5	102	34022.7	102	38747.6	102	38749.1
						103	38182.7	103	39655.2	103	36810.7	103	38304	103	37522.6	103	37635.9	103	34345.7	103	38933.8	103	38779.7
						104	38434.8	104	39630.7	104	36772.3	104	38204.2	104	37301.5	104	36776.6	104	34434.1	104	38849.2	104	39053.2
						105	38576.6	105	39724.2	105	36831.9	105	38227.9	105	38275.8	105	37551.2	105	34521	105	38438.2	105	39027
						106	38381.5	106	39716.8	106	37053.4	106	38039.3	106	37864.1	106	37709.5	106	35038.7	106	38787.5	106	39163.4
						107	38485	107	39906.3	107	36849.6	107	38228.1	107	37705.4	107	38137.2	107	34916.9	107	40025.3	107	39495.1
						108	38566.8	108	39993.8	108	36788.9	108	38561.9	108	38309	108	37946.8	108	35249.7	108	40776.7	108	39466.8
						109	38819.8	109	40087.9	109	36753.1	109	38164.8	109	38210.8	109	37598.4	109	35392.4	109	39362.5	109	39632.2
						110	38678.6	110	40098.6	110	37112.9	110	38551.3	110	38250.7	110	37822.4	110	35662.7	110	39462.2	110	39773.7
						111	38797.8	111	40053.2	111	37139.4	111	38888.1	111	38134.9	111	38195.5	111	35697.9	111	40538.3	111	39798.1
						112	38792.8	112	39993.6	112	37498	112	38752.3	112	38854.8	112	38325.7	112	35559.1	112	41869.3	112	39859.6
						113	38789.5	113	39845.8	113	37586	113	38793.7	113	38682.2	113	37584.1	113	35665.8	113	40466.5	113	39846.4
						114	38901.4	114	39885.5	114	37796.4	114	38836.3	114	38624.6	114	38501.3	114	35578.8	114	42126.5	114	39840.7
						115	39086.9	115	40061.2	115	37855.3	115	39126.3	115	38314.4	115	38727.9	115	35750	115	42421.9	115	39886.9
						116	39282.3	116	40194.7	116	37900.2	116	39001.1	116	38440.5	116	38350.3	116	36412.8	116	41185	116	39911
						117	39574.5	117	40081.8	117	37910.7	117	38925.1	117	38997.9	117	38568.7	117	37270.5	117	41383.2	117	39956.6
						118	39536.9	118	40033.8	118	38334.7	118	39210.3	118	39206.2	118	38938.2	118	37769.4	118	41698.2	118	39856.8
						119	39928.7	119	40118.3	119	38676.4	119	39201.6	119	38557.3	119	38781.1	119	37958.9	119	40278.6	119	40025
						120	39713	120	40267.3	120	38876.2	120	39424.9	120	39058.3	120	38704.8	120	37912	120	40924.2	120	40002.2
								121	40555.1	121	39105.3	121	39396.8	121	38428	121	38252.9	121	38197.3	121	41813.5	121	40087.6
								122	40497.8	122	39303	122	39338.9	122	39066.3	122	38292.4	122	38077.6	122	40553.6	122	40129.2
								123	40514.4	123	39112.6	123	39183	123	38705.1	123	38417.1	123	38205.4	123	40259.7	123	39913.4
								124	40319.8	124	39066.2	124	39323.7	124	39235.6	124	38674.8	124	38060.5	124	40807.3	124	40020.7
								125	40112.6	125	39326.9	125	39361.1	125	39303.8	125	38778.7	125	38237.7	125	40722.5	125	40003.2
								126	40042.4	126	39395.6	126	39568.5	126	39019.4	126	38993.6	126	37992.8	126	40023.9	126	39990.3
								127	40010.3	127	39451.1	127	39825.9	127	39274.2	127	38751.6	127	37774.7	127	39849.6	127	39992.7
								128	40077.3	128	39396.8	128	39825.6	128	39043.2	128	38430.2	128	37737.3	128	40053	128	39923.3
								129	39920.5	129	39304.4	129	39432.6	129	38565	129	38287.6	129	37750.1	129	40332.2	129	39924.9
								130	40177.7	130	39052.8	130	39562	130	38741.7	130	38731.1	130	37899.5	130	40838.3	130	39836.9
								131	39954.4	131	39450.2	131	39746	131	38925.7	131	38348.5	131	37572.9	131	41377.8	131	39933.6
								132	39786.9	132	39438.7	132	39765.5	132	38334.4	132	38186.8	132	37586.1	132	40450.9	132	39922.5
								133	39749.4	133	39689	133	39853.9	133	38205.9	133	38667.3	133	37652.3	133	40532.3	133	39842.5
								134	39929.8	134	39380.4	134	39744.1	134	38752.8	134	38691	134	37455.8	134	40807.8	134	39705.8
								135	40095.1	135	39343.3	135	39974.9	135	38607.3	135	38702.3	135	37786.9	135	40678.7	135	39592.5
								136	40368.7	136	39311.2	136	39913.7	136	38834.2	136	38534.9	136	37640.4	136	40842.7	136	39619.2
								137	40372	137	39322.5	137	39831.8	137	38644.1	137	38588.5	137	37754.3	137	40954.7	137	39500.4
								138	40178.6	138	39281.9	138	39949.5	138	38190	138	38427	138	37799.4	138	40809.1	138	39570.8
								139	39831.1	139	39313.9	139	39605.9	139	38168.6	139	38694.6	139	37884.3	139	40797	139	39568.9
								140	39859.6	140	39396.9	140	39708.9	140	37989.7	140	37948.9	140	38077.6	140	41056.6	140	39421.8
										141	39461.7	141	40103.2	141	38535.5	141	37899.1	141	37824.4	141	41147.7	141	39343.5
										142	39373.1	142	39548.8	142	38289.4	142	37455	142	37921.6	142	40955.8	142	39331.7
										143	39165.6	143	39976.8	143	38216	143	37624.4	143	37771.8	143	40693.1	143	39313.4
										144	39421.9	144	39457.7	144	38106.1	144	37745.2	144	37964.3	144	40513.3	144	39408.1
										145	39337.8	145	39772.1	145	38386.7	145	37811.1	145	37770.7	145	40840.5	145	39259.9
										146	39318.5	146	39793.2	146	38320.5	146	37836.5	146	38084	146	40721.2	146	39221.1
										147	39579.2	147	39703.1	147	37982	147	37528.9	147	38173.4	147	40958.6	147	39212.2
										148	39491	148	39798.8	148	37932.4	148	37626.9	148	38075.2	148	40909.8	148	39190.8
										149	39473.2	149	39684.2	149	38420.5	149	37340	149	38352	149	41312.1	149	39212
										150	39416.4	150	39799.4	150	38074.2	150	37636.3	150	38357.9	150	40821.3	150	39155.1
										151	39408.9	151	39610.8	151	38175	151	37478.5	151	38147	151	41156.7	151	39182.1
										152	39544.9	152	39819.7	152	38285.8	152	37404.2	152	38005.4	152	41188.4	152	39194
										153	39649	153	39547.9	153	38491.5	153	37330.6	153	38063.3	153	41129.9	153	38924.2
										154	39615	154	39670.1	154	38282.5	154	38609.1	154	38145	154	41590.9	154	39063.3
										155	39872.2	155	39521.5	155	38440.8	155	38974.9	155	37968	155	41585.9	155	39069.6
										156	39550	156	39588.5	156	38834.1	156	38379	156	38135.7	156	41647.9	156	39128.4
										157	39477.9	157	39759.7	157	38468.8	157	38933.9	157	38116.6	157	41487.6	157	38993.8
										158	39284.7	158	39710	158	38241.4	158	39609.9	158	38153.8	158	41389.3	158	38968.4
										159	39494.1	159	39817.1	159	38337.6	159	39538.9	159	38245.3	159	40771.3	159	38950.1
												160	39288.2	160	38391.4	160	39474.4	160	38312.9	160	41574.5	160	38931.1
												161	39357.2	161	38247.1	161	39319.3	161	38276.5	161	41714.8	161	38719.2
												162	39371.7	162	38488.3	162	38461.1	162	38221	162	41661.9	162	38866.2
												163	39425.1	163	37947	163	38258.8	163	38278.5	163	41850.2	163	38681.5
												164	39431.3	164	37884.4	164	38322.4	164	38007.2	164	41844.5	164	38743.1
												165	39411.6	165	37763.9	165	38960.5	165	38107.7	165	41995.4	165	38628.8
												166	39178.8	166	38595	166	39168.1	166	38063.5	166	42189.4	166	38756.1
												167	39168.5	167	39219.9	167	39317.2	167	38106.3	167	42159.6	167	38603.4
												168	39456.8	168	40227	168	38787.3	168	37903.5	168	42339	168	38606.9
												169	39507.8	169	39991.4	169	38421.5	169	38069.1	169	42317.5	169	38489.7
												170	39142.4	170	39282.9	170	38145.5	170	37940.9	170	42055.9	170	38378.9
												171	39192.5	171	39445.9	171	37526.3	171	38148.7	171	42183.5	171	38358.3
												172	38915.1	172	39773.1	172	37372.3	172	37870.7	172	42084.1	172	38293.1
												173	39257.6	173	39358.2	173	37338.3	173	37857.5	173	42321	173	38279.7
												174	38970.9	174	39890	174	37363.6	174	37806.5	174	42091.4	174	38231.6
												175	39001.7	175	39728.2	175	37464.2	175	38020.3	175	41755.5	175	38333.2
												176	38853.1	176	39960	176	37315.6	176	37732.5	176	41992.4	176	38261
												177	38893.6	177	39765.6	177	37301.1	177	37968.6	177	41930.8	177	38062.1
												178	38901.8	178	39440.4	178	37262.7	178	37649.6	178	41786.6	178	37982.8
														179	39544.5	179	37141.9	179	37736.8	179	41517.3	179	37905
														180	39576.5	180	37028.5	180	37649.4	180	41358.9	180	37848.6
														181	39134.4	181	37087.1	181	37536.3	181	41299.9	181	37935.9
														182	38899.5	182	36976.3	182	37798	182	41133.5	182	37830.5
														183	38592.9	183	36939.2	183	37693.8	183	40546.2	183	37841.7
														184	38842.9	184	36816.3	184	37436.7	184	40353	184	37697.8
														185	38613.2	185	36974.9	185	37593.6	185	39994.3	185	37719.4
														186	38156.4	186	36981.7	186	37699.2	186	40210.1	186	37471.7
														187	38250.3	187	36994	187	37651.9	187	40348	187	37535.2
														188	37838.6	188	37040.3	188	37604.3	188	40214.4	188	37419.7
														189	38276.1	189	37253.4	189	36931.1	189	40587.5	189	37331.5
														190	37084.7	190	37315.8	190	37449.9	190	40144.9	190	37331.6
														191	37183.2	191	37034.5	191	36994.8	191	40033.2	191	37212.4
														192	37344.8	192	36825.4	192	37213.2	192	40172.3	192	37119.4
														193	37465.7	193	36542.1	193	36900.4	193	39690.4	193	37143.6
																194	36467.9	194	37014.6	194	39113.1	194	37173.7
																195	36141.6	195	36868.6	195	39140.6	195	37024.5
																196	36246.5	196	36984.1	196	38756.9	196	37057.4
																197	36224.4	197	36880	197	38767.5	197	37015.2
																198	35657.8	198	36921.6	198	38816.3	198	36897.2
																199	35499.5	199	36797.4	199	38542	199	36801.7
																200	35515.1	200	36794.3	200	38538.8	200	36688.2
																201	35605.3	201	36538.9	201	38818.6	201	36541.2
																202	35754.1	202	36570.6	202	38215.9	202	36399.5
																203	35711.3	203	36552.1	203	37406.8	203	36377.7
																204	35316.4	204	36349.9	204	37088.4	204	36323.3
																205	35319.5	205	36065.3	205	37121.4	205	36192.2
																206	35198.1	206	36433.2	206	37588.7	206	36167.8
																207	35253.6	207	36455.9	207	37223.6	207	36275.2
																208	35095.1	208	36544.8	208	37701.3	208	36212
																209	34823.1	209	36341.1	209	37969.2	209	36055.1
																210	34667.6	210	36535.1	210	38265.7	210	35931
																211	34901.9	211	36257	211	37889.7	211	35826.4
																212	34067.2	212	36153.7	212	37657.2	212	35760.7
																213	34497.1	213	36381.6	213	37765.4	213	35632.5
																214	33988.2	214	36398.6	214	37805.9	214	35729.8
																215	33632.3	215	36300.4	215	37650.8	215	35624.3
																216	34029.3	216	36143.9	216	36854.2	216	35453.7
																217	34683.7	217	36079.1	217	36650.5	217	35434.5
																		218	36341.2	218	36438.2	218	35303.9
																		219	36266.5	219	35962.4	219	35194
																		220	36127.7	220	35836.1	220	35122.4
																		221	36318	221	35425.1	221	35152.4
																		222	36380.8	222	35265.4	222	35008.7
																		223	36294.9	223	35495.7	223	35063.9
																		224	35967.6	224	35871.2	224	34888.5
																		225	36241.9	225	36062.5	225	34789.7
																		226	36542.6	226	36707.7	226	34795.7
																		227	36635.5	227	37381.8	227	34727.5
																		228	36616.9	228	37135.7	228	34681.4
																		229	36288.7	229	36711.3	229	34553.2
																		230	36774.6	230	36644.8	230	34495.4
																		231	36325	231	36550.9	231	34424.6
																		232	36405.4	232	36701.5	232	34388.5
																		233	36401.4	233	36766.2	233	34310.9
																		234	36539.8	234	36661.9	234	34297
																		235	36393.1	235	36850.4	235	34293
																		236	36395.8	236	36955	236	34128.1
																		237	36446.6	237	37131.1	237	34220.3
																		238	36357.2	238	37218.3	238	34031.1
																		239	35876.2	239	37167.7	239	34061.7
																		240	35973.3	240	37011.8	240	34095.7
																		241	35419.7	241	36995.7	241	34065.7
																		242	35693.2	242	36912.7	242	34170.1
																		243	35438.8	243	36848.7	243	34163.6
																		244	35411	244	36985.5	244	34167.1
																		245	35570.4	245	37103.8	245	33998.5
																		246	35411.6	246	37159.2	246	34102.8
																		247	35625.1	247	37168.7	247	34124.8
																		248	35620.3	248	37044.3	248	33921.3
																		249	35030	249	37034.1	249	33995.5
																				250	36801.3	250	34127.5
																				251	36009.2	251	34226
																				252	35625.2	252	34401.3
																				253	35668.3	253	34359.7
																				254	35447.1	254	34478.6
																				255	35281.8	255	34446
																				256	35252.9	256	34428.6
																				257	35712.2	257	34338
																				258	35446.2	258	34399.9
																				259	34935.2	259	34504
																				260	34702.9	260	34328
																				261	34970.5	261	34318.9
																				262	35108.5	262	34283.5
																				263	34808.9	263	34234.5
																				264	35301.3	264	34118.4
																				265	34879	265	34165.2
																				266	34927	266	34062.1
																				267	34696.5	267	34087.5
																				268	34811.4	268	34026.5
																				269	34328.8	269	33884
																				270	34045.5	270	33785.8
																				271	34028.6	271	33949.9
																						272	33871
																						273	33857.3
																						274	33828.7
																						275	33826.1
																						276	33930.1
																						277	33762.3
																						278	33719
																						279	33749.8
																						280	33767.5
																						281	33755.9
																						282	33694.8
																						283	33533.8
																						284	33595.4
																						285	33659.9
																						286	33613.7
																						287	33658.2
																						288	33677.1
																						289	33978.5
																						290	33889.8
																						291	33886.9
																						292	33888.3
																						293	33972.7
																						294	33978.8
																						295	33903
																						296	33866.4
																						297	33890.1

## Sheet: Fig. 3c
45 min		70 min		100 min		120 min		140 min		160 min		180 min		195 min		220 min		250 min		270 min		300 min
1	822.466	1	814.209	1	818.677	1	815.319	1	812.634	1	812.626	1	819.543	1	818.202	1	817.253	1	812.865	1	822.15	1	816.13
2	818.11	2	813.847	2	817.43	2	815.268	2	812.147	2	812.359	2	819.407	2	817.972	2	817.207	2	812.365	2	821.499	2	812.087
3	811.894	3	812.985	3	814.625	3	814.279	3	811.527	3	811.556	3	818.207	3	816.81	3	815.644	3	811.588	3	820.554	3	808.384
4	807.736	4	811.472	4	811.257	4	812.237	4	809.753	4	809.923	4	815.376	4	814.057	4	813.209	4	810.308	4	817.722	4	805.133
5	804.597	5	809.242	5	807.859	5	809.309	5	807.573	5	807.66	5	812.164	5	810.76	5	810.038	5	807.983	5	813.505	5	802.065
6	802.132	6	806.779	6	804.94	6	806.48	6	804.986	6	805.145	6	808.872	6	807.644	6	807.219	6	805.493	6	809.721	6	799.576
7	800.336	7	804.269	7	801.683	7	803.9	7	802.539	7	802.679	7	805.475	7	804.582	7	804.389	7	802.949	7	806.188	7	798.213
8	798.659	8	801.934	8	799.49	8	801.366	8	800.269	8	800.513	8	802.476	8	801.476	8	801.833	8	800.427	8	802.395	8	797.354
9	797.74	9	799.975	9	797.661	9	799.398	9	798.768	9	798.767	9	799.573	9	799.324	9	799.564	9	798.918	9	799.968	9	796.788
10	797.122	10	798.582	10	796.859	10	798.442	10	797.801	10	797.683	10	798.078	10	797.948	10	798.117	10	797.849	10	798.04	10	796.301
11	796.448	11	797.649	11	796.229	11	797.701	11	797.061	11	797.207	11	797.104	11	797.13	11	797.356	11	797.124	11	796.989	11	795.929
12	795.939	12	796.83	12	795.803	12	797.158	12	796.47	12	796.699	12	796.503	12	796.63	12	796.707	12	796.575	12	796.337	12	795.552
13	795.514	13	796.558	13	795.395	13	796.574	13	796.177	13	796.053	13	795.97	13	796.216	13	796.28	13	796.134	13	795.837	13	795.254
14	795.125	14	796.165	14	795.154	14	796.154	14	795.781	14	795.866	14	795.601	14	795.783	14	795.744	14	795.878	14	795.467	14	794.996
15	794.835	15	795.879	15	794.794	15	795.73	15	795.587	15	795.543	15	795.249	15	795.523	15	795.558	15	795.605	15	795.106	15	794.801
16	794.653	16	795.542	16	794.548	16	795.519	16	795.273	16	795.366	16	794.899	16	795.259	16	795.192	16	795.357	16	794.785	16	794.629
17	794.354	17	795.277	17	794.289	17	795.339	17	794.98	17	795.014	17	794.657	17	795.259	17	795.107	17	795.019	17	794.615	17	794.437
18	794.283	18	795.053	18	794.136	18	794.971	18	794.863	18	794.888	18	794.415	18	794.706	18	794.846	18	794.814	18	794.367	18	794.311
19	794.18	19	794.894	19	794.043	19	794.838	19	794.53	19	794.648	19	794.307	19	794.582	19	794.663	19	794.641	19	794.138	19	794.229
20	794.049	20	794.775	20	793.824	20	794.729	20	794.434	20	794.433	20	794.066	20	794.367	20	794.516	20	794.475	20	794.053	20	794.254
21	793.944	21	794.603	21	793.712	21	794.548	21	794.319	21	794.491	21	794.012	21	794.284	21	794.396	21	794.387	21	793.893	21	794.203
22	793.897	22	794.447	22	793.627	22	794.564	22	794.215	22	794.469	22	793.875	22	794.284	22	794.247	22	794.254	22	793.75	22	794.279
23	793.918	23	794.374	23	793.617	23	794.518	23	794.179	23	794.397	23	793.802	23	794.175	23	794.299	23	794.213	23	793.788	23	794.306
24	793.895	24	794.46	24	793.699	24	794.609	24	794.114	24	794.309	24	793.815	24	794.233	24	794.183	24	794.092	24	793.703	24	794.361
25	793.972	25	794.577	25	793.662	25	794.64	25	794.102	25	794.282	25	793.855	25	794.213	25	794.157	25	794.158	25	793.558	25	794.419
26	794.002	26	794.664	26	793.781	26	794.556	26	794.128	26	794.366	26	793.854	26	794.291	26	794.127	26	794.135	26	793.772	26	794.494
27	794.093	27	794.632	27	793.832	27	794.752	27	794.207	27	794.354	27	793.959	27	794.332	27	794.154	27	794.141	27	793.816	27	794.699
28	794.207	28	794.649	28	793.907	28	794.705	28	794.266	28	794.302	28	794.089	28	794.449	28	794.129	28	794.144	28	793.925	28	794.89
29	794.321	29	794.742	29	794.12	29	794.953	29	794.384	29	794.454	29	794.153	29	794.469	29	794.159	29	794.307	29	794.002	29	795.075
30	794.492	30	794.783	30	794.13	30	795.001	30	794.47	30	794.441	30	794.301	30	794.53	30	794.252	30	794.279	30	793.983	30	795.178
31	794.657	31	794.776	31	794.389	31	795.208	31	794.526	31	794.525	31	794.486	31	794.677	31	794.21	31	794.389	31	794.221	31	795.463
32	794.737	32	794.744	32	794.537	32	795.269	32	794.629	32	794.712	32	794.665	32	794.869	32	794.276	32	794.585	32	794.306	32	795.617
33	795.087	33	795.059	33	794.742	33	795.559	33	794.806	33	794.758	33	794.824	33	795.001	33	794.364	33	794.76	33	794.433	33	795.889
34	795.214	34	795.027	34	794.779	34	795.732	34	794.993	34	794.755	34	795.067	34	795.121	34	794.401	34	794.888	34	794.543	34	796.17
35	795.45	35	795.284	35	795.282	35	795.912	35	795.135	35	794.861	35	795.254	35	795.381	35	794.47	35	795.059	35	794.744	35	796.416
36	795.755	36	795.341	36	795.5	36	796.321	36	795.327	36	795.129	36	795.424	36	795.599	36	794.613	36	795.29	36	794.973	36	796.755
37	795.979	37	795.614	37	795.784	37	796.381	37	795.63	37	795.265	37	795.71	37	795.806	37	794.671	37	795.347	37	795.302	37	797.032
38	796.305	38	795.669	38	796.122	38	796.613	38	795.717	38	795.511	38	795.939	38	796.063	38	794.807	38	795.572	38	795.508	38	797.347
39	796.524	39	795.869	39	796.409	39	796.808	39	796.105	39	795.723	39	796.254	39	796.311	39	795.073	39	795.777	39	795.736	39	797.706
40	796.905	40	795.781	40	796.739	40	797.032	40	796.245	40	795.937	40	796.587	40	796.598	40	795.25	40	796.021	40	796.097	40	798.049
41	797.194	41	796.056	41	797.043	41	797.41	41	796.485	41	796.135	41	796.873	41	796.875	41	795.382	41	796.275	41	796.317	41	798.431
42	797.601	42	796.424	42	797.418	42	797.745	42	796.71	42	796.236	42	797.232	42	797.209	42	795.587	42	796.578	42	796.639	42	798.73
43	797.826	43	796.634	43	797.729	43	798.04	43	797.075	43	796.471	43	797.538	43	797.51	43	795.777	43	796.775	43	796.96	43	799.094
44	798.074	44	796.799	44	797.976	44	798.265	44	797.39	44	796.65	44	797.868	44	797.774	44	796.217	44	797.03	44	797.22	44	799.51
45	798.366	45	797.096	45	798.427	45	798.442	45	797.69	45	796.971	45	798.258	45	798.241	45	796.476	45	797.375	45	797.43	45	799.883
		46	797.232	46	798.755	46	798.619	46	798.096	46	797.153	46	798.586	46	798.529	46	796.675	46	797.681	46	797.985	46	800.188
		47	797.455	47	799.139	47	798.922	47	798.306	47	797.452	47	799.02	47	798.805	47	797.006	47	797.916	47	798.231	47	800.559
		48	797.642	48	799.435	48	799.271	48	798.61	48	797.731	48	799.393	48	799.104	48	797.258	48	798.195	48	798.551	48	800.985
		49	797.808	49	799.923	49	799.552	49	798.982	49	798.074	49	799.74	49	799.754	49	797.777	49	798.566	49	798.886	49	801.332
		50	798.189	50	800.25	50	800.154	50	799.357	50	798.214	50	800.062	50	800.11	50	798.075	50	799.141	50	799.271	50	801.694
		51	798.462	51	800.547	51	800.452	51	799.663	51	798.618	51	800.552	51	800.422	51	798.398	51	799.451	51	799.598	51	802.086
		52	798.799	52	801.087	52	800.625	52	799.927	52	798.846	52	801.291	52	800.817	52	798.855	52	799.895	52	799.989	52	802.499
		53	799.256	53	801.417	53	801.22	53	800.263	53	799.18	53	801.705	53	801.168	53	799.133	53	800.093	53	800.437	53	802.884
		54	799.577	54	801.727	54	801.587	54	800.599	54	799.356	54	802.097	54	801.543	54	799.437	54	800.52	54	800.708	54	803.26
		55	800.067	55	802.104	55	801.837	55	800.896	55	799.776	55	802.427	55	801.832	55	799.817	55	800.636	55	801.035	55	803.63
		56	800.29	56	802.525	56	802.239	56	801.348	56	800.048	56	802.844	56	802.258	56	800.125	56	801.083	56	801.441	56	804.052
		57	800.525	57	802.949	57	802.564	57	801.707	57	800.428	57	803.141	57	802.493	57	800.534	57	801.414	57	801.83	57	804.351
		58	800.779	58	803.288	58	802.954	58	801.954	58	800.662	58	804.047	58	802.879	58	800.785	58	801.722	58	802.125	58	804.711
		59	801.119	59	803.585	59	803.245	59	802.324	59	800.973	59	804.35	59	803.157	59	801.038	59	802.05	59	802.494	59	805.111
		60	801.425	60	804.029	60	803.698	60	802.654	60	801.28	60	804.802	60	803.56	60	801.461	60	802.462	60	802.876	60	805.452
		61	801.77	61	804.301	61	803.824	61	802.977	61	801.486	61	805.159	61	803.856	61	801.831	61	802.71	61	803.154	61	805.721
		62	802.1	62	804.755	62	804.442	62	803.376	62	801.553	62	805.543	62	804.231	62	802.139	62	802.935	62	803.595	62	806.171
		63	802.558	63	805.164	63	804.633	63	803.712	63	801.937	63	805.923	63	804.572	63	802.564	63	803.218	63	803.783	63	806.519
		64	802.763	64	805.38	64	805.329	64	804.014	64	802.258	64	806.264	64	804.87	64	802.904	64	803.598	64	804.243	64	806.789
		65	803.047	65	805.749	65	805.75	65	804.337	65	802.679	65	806.754	65	805.229	65	803.125	65	803.862	65	804.523	65	807.254
		66	803.351	66	806.216	66	806.044	66	804.712	66	803.052	66	807.104	66	805.516	66	803.582	66	804.22	66	804.907	66	807.576
		67	803.647	67	806.516	67	806.327	67	805.034	67	803.247	67	807.413	67	805.931	67	803.932	67	804.534	67	805.155	67	807.865
		68	804.125	68	806.822	68	806.659	68	805.255	68	803.562	68	807.926	68	806.236	68	804.245	68	804.825	68	805.511	68	808.17
		69	804.359	69	807.139	69	807.057	69	805.639	69	803.845	69	808.26	69	806.52	69	804.71	69	805.168	69	805.861	69	808.619
		70	804.836	70	807.527	70	807.34	70	805.921	70	804.15	70	808.595	70	806.9	70	804.896	70	805.434	70	806.13	70	808.966
				71	807.804	71	807.872	71	806.212	71	804.479	71	808.971	71	807.227	71	805.241	71	805.698	71	806.466	71	809.348
				72	808.197	72	808.236	72	806.592	72	804.872	72	809.34	72	807.514	72	805.522	72	806.061	72	806.836	72	809.678
				73	808.441	73	808.398	73	807	73	805.032	73	809.787	73	807.831	73	805.954	73	806.359	73	807.163	73	809.904
				74	808.831	74	808.734	74	807.309	74	805.504	74	810.038	74	808.13	74	806.271	74	806.597	74	807.447	74	810.26
				75	809.199	75	809.158	75	807.508	75	805.766	75	810.511	75	808.422	75	806.549	75	806.898	75	807.689	75	810.599
				76	809.451	76	809.417	76	807.736	76	806.125	76	810.833	76	808.692	76	807.02	76	807.195	76	808.136	76	810.982
				77	809.794	77	809.758	77	808.038	77	806.399	77	811.032	77	809.04	77	807.221	77	807.553	77	808.391	77	811.279
				78	810.159	78	809.916	78	808.462	78	806.682	78	811.324	78	809.387	78	807.534	78	807.703	78	808.708	78	811.548
				79	810.447	79	810.359	79	808.66	79	806.917	79	811.684	79	809.645	79	807.845	79	808.122	79	808.997	79	811.92
				80	810.802	80	810.359	80	808.949	80	807.248	80	811.989	80	810.003	80	808.234	80	808.318	80	809.443	80	812.284
				81	811.148	81	811.032	81	809.298	81	807.457	81	812.488	81	810.283	81	808.507	81	808.661	81	809.684	81	812.496
				82	811.448	82	811.89	82	809.584	82	807.782	82	812.691	82	810.634	82	808.909	82	808.977	82	809.935	82	812.909
				83	811.719	83	811.711	83	809.825	83	807.973	83	812.914	83	810.994	83	809.12	83	809.298	83	810.249	83	813.234
				84	812.128	84	811.87	84	810.199	84	808.366	84	813.317	84	811.316	84	809.389	84	809.578	84	810.522	84	813.506
				85	812.471	85	812.241	85	810.503	85	808.67	85	813.712	85	811.528	85	809.754	85	809.816	85	810.885	85	813.948
				86	812.855	86	812.709	86	810.851	86	808.947	86	814.058	86	811.884	86	810.096	86	810.212	86	811.112	86	814.187
				87	813.187	87	812.902	87	811.188	87	809.227	87	814.37	87	812.149	87	810.374	87	810.514	87	811.458	87	814.506
				88	813.517	88	813.318	88	811.37	88	809.455	88	814.645	88	812.441	88	810.707	88	810.747	88	811.681	88	814.863
				89	813.82	89	813.486	89	811.631	89	809.775	89	815.087	89	812.725	89	811.03	89	810.977	89	811.995	89	815.186
				90	814.125	90	813.846	90	811.91	90	810.097	90	815.402	90	813.055	90	811.26	90	811.284	90	812.306	90	815.47
				91	814.49	91	814.364	91	812.288	91	810.42	91	815.639	91	813.428	91	811.621	91	811.658	91	812.538	91	815.764
				92	814.758	92	814.736	92	812.581	92	810.676	92	816.033	92	813.692	92	811.928	92	811.894	92	812.928	92	816.152
				93	815.093	93	814.932	93	812.86	93	810.908	93	816.257	93	813.955	93	812.267	93	812.137	93	813.144	93	816.423
				94	815.376	94	815.386	94	813.196	94	811.313	94	816.499	94	814.182	94	812.553	94	812.219	94	813.471	94	816.775
				95	815.701	95	815.606	95	813.31	95	811.468	95	816.832	95	814.567	95	812.877	95	812.622	95	813.756	95	817.082
				96	816.023	96	815.923	96	813.661	96	811.787	96	817.192	96	814.815	96	813.212	96	812.852	96	813.985	96	817.376
				97	816.327	97	816.383	97	813.916	97	812.154	97	817.32	97	815.187	97	813.405	97	813.182	97	814.238	97	817.635
				98	816.606	98	816.819	98	814.198	98	812.47	98	817.654	98	815.477	98	813.683	98	813.557	98	814.601	98	817.99
				99	817.005	99	817.004	99	814.576	99	812.746	99	817.985	99	815.795	99	814.025	99	813.736	99	814.879	99	818.252
						100	817.376	100	814.843	100	813.156	100	818.292	100	816.074	100	814.273	100	813.88	100	815.077	100	818.638
						101	817.648	101	815.071	101	813.535	101	818.596	101	816.284	101	814.694	101	814.275	101	815.457	101	818.824
						102	818.154	102	815.347	102	813.966	102	818.876	102	816.549	102	814.933	102	814.447	102	815.684	102	819.182
						103	818.328	103	815.654	103	814.381	103	819.182	103	816.83	103	815.303	103	814.749	103	815.931	103	819.477
						104	818.601	104	815.938	104	814.672	104	819.365	104	817.12	104	815.597	104	815.018	104	816.133	104	819.721
						105	818.969	105	816.254	105	814.962	105	819.665	105	817.424	105	815.853	105	815.254	105	816.438	105	819.976
						106	819.437	106	816.455	106	815.285	106	819.757	106	817.76	106	816.055	106	815.623	106	816.744	106	820.269
						107	819.723	107	816.756	107	815.546	107	820.26	107	817.957	107	816.4	107	815.764	107	817.057	107	820.534
						108	819.671	108	817.025	108	815.855	108	820.413	108	818.309	108	817.016	108	816.133	108	817.388	108	820.773
						109	820.174	109	817.394	109	816.031	109	820.667	109	818.508	109	817.225	109	816.383	109	817.518	109	821.053
						110	820.438	110	817.659	110	816.407	110	820.917	110	818.823	110	817.513	110	816.681	110	817.788	110	821.297
						111	820.673	111	817.845	111	816.736	111	821.201	111	819.036	111	817.724	111	816.857	111	818.097	111	821.562
						112	820.879	112	818.117	112	817.032	112	821.433	112	819.302	112	818.042	112	817.096	112	818.38	112	821.788
						113	821.191	113	818.234	113	817.309	113	821.672	113	819.587	113	818.308	113	817.378	113	818.625	113	821.99
						114	821.514	114	818.479	114	817.575	114	821.909	114	819.851	114	818.694	114	817.545	114	818.822	114	822.244
						115	821.629	115	818.913	115	817.907	115	822.083	115	820.038	115	818.912	115	817.648	115	819.049	115	822.537
						116	821.629	116	819.302	116	818.178	116	822.349	116	820.298	116	819.168	116	817.923	116	819.278	116	822.755
						117	822.063	117	819.489	117	818.35	117	822.535	117	820.612	117	819.514	117	818.363	117	819.554	117	822.989
						118	822.336	118	819.516	118	818.611	118	822.756	118	820.878	118	819.707	118	818.622	118	819.79	118	823.143
						119	822.423	119	819.933	119	818.871	119	823.004	119	821.063	119	819.945	119	818.919	119	819.947	119	823.435
						120	822.64	120	820.227	120	819.221	120	823.269	120	821.292	120	820.164	120	819.05	120	820.172	120	823.625
								121	820.708	121	819.422	121	823.503	121	821.505	121	820.313	121	819.428	121	820.401	121	823.867
								122	820.898	122	819.744	122	823.706	122	821.74	122	820.726	122	819.548	122	820.619	122	824.093
								123	821.096	123	819.891	123	823.906	123	821.944	123	820.938	123	819.865	123	820.838	123	824.237
								124	821.197	124	820.081	124	823.937	124	822.135	124	821.24	124	819.933	124	821.102	124	824.47
								125	821.324	125	820.404	125	824.316	125	822.423	125	821.472	125	820.357	125	821.363	125	824.67
								126	821.588	126	820.644	126	824.602	126	822.588	126	821.727	126	820.477	126	821.468	126	824.885
								127	821.735	127	820.902	127	824.817	127	822.817	127	821.874	127	820.662	127	821.689	127	825.015
								128	821.927	128	821.098	128	824.979	128	823.038	128	822.105	128	820.842	128	821.931	128	825.207
								129	822.159	129	821.309	129	825.05	129	823.241	129	822.27	129	821.096	129	822.167	129	825.368
								130	822.494	130	821.477	130	825.197	130	823.398	130	822.617	130	821.343	130	822.395	130	825.492
								131	822.573	131	821.782	131	825.356	131	823.605	131	822.728	131	821.436	131	822.621	131	825.749
								132	822.724	132	822.052	132	825.527	132	823.863	132	822.886	132	821.681	132	822.769	132	825.926
								133	822.978	133	822.264	133	825.926	133	823.97	133	823.21	133	821.913	133	822.899	133	826.061
								134	823.262	134	822.476	134	826.01	134	824.193	134	823.366	134	822.072	134	823.109	134	826.218
								135	823.538	135	822.643	135	826.217	135	824.404	135	823.587	135	822.358	135	823.294	135	826.356
								136	823.856	136	822.795	136	826.326	136	824.639	136	823.788	136	822.472	136	823.55	136	826.542
								137	824.094	137	823.06	137	826.577	137	824.739	137	823.981	137	822.713	137	823.648	137	826.722
								138	824.236	138	823.227	138	826.67	138	824.914	138	824.189	138	822.916	138	823.827	138	826.838
								139	824.206	139	823.461	139	826.793	139	825.097	139	824.349	139	823.136	139	824.029	139	827.018
								140	824.484	140	823.647	140	826.889	140	825.264	140	824.442	140	823.387	140	824.244	140	827.153
										141	823.859	141	827.13	141	825.396	141	824.624	141	823.439	141	824.34	141	827.309
										142	824.044	142	827.25	142	825.533	142	824.757	142	823.639	142	824.573	142	827.423
										143	824.131	143	827.383	143	825.698	143	824.99	143	823.84	143	824.69	143	827.545
										144	824.435	144	827.485	144	825.89	144	825.163	144	824.034	144	824.768	144	827.732
										145	824.596	145	827.618	145	826.038	145	825.366	145	824.113	145	825.029	145	827.831
										146	824.761	146	827.787	146	826.226	146	825.587	146	824.423	146	825.165	146	827.936
										147	825.037	147	828.045	147	826.355	147	825.709	147	824.568	147	825.23	147	828.081
										148	825.145	148	828.113	148	826.547	148	825.877	148	824.597	148	825.479	148	828.208
										149	825.383	149	828.153	149	826.668	149	826.074	149	824.933	149	825.687	149	828.345
										150	825.46	150	828.297	150	826.812	150	826.236	150	825.118	150	825.76	150	828.413
										151	825.634	151	828.356	151	826.962	151	826.353	151	825.221	151	825.899	151	828.582
										152	825.848	152	828.556	152	827.076	152	826.432	152	825.245	152	826.044	152	828.67
										153	826.021	153	828.622	153	827.247	153	826.629	153	825.501	153	826.191	153	828.784
										154	826.173	154	828.759	154	827.272	154	826.74	154	825.649	154	826.364	154	828.923
										155	826.42	155	828.852	155	827.433	155	826.961	155	825.764	155	826.446	155	829.038
										156	826.601	156	828.986	156	827.59	156	827.073	156	825.963	156	826.596	156	829.146
										157	826.778	157	829.125	157	827.669	157	827.197	157	826.104	157	826.658	157	829.229
										158	826.923	158	829.217	158	827.812	158	827.38	158	826.275	158	826.856	158	829.365
										159	827.011	159	829.346	159	827.97	159	827.456	159	826.429	159	826.975	159	829.428
												160	829.418	160	828.047	160	827.61	160	826.611	160	827.139	160	829.53
												161	829.529	161	828.128	161	827.649	161	826.739	161	827.258	161	829.587
												162	829.566	162	828.308	162	827.814	162	826.823	162	827.383	162	829.688
												163	829.715	163	828.405	163	827.929	163	827.078	163	827.473	163	829.783
												164	829.933	164	828.514	164	828.144	164	827.152	164	827.645	164	829.876
												165	830.009	165	828.633	165	828.264	165	827.185	165	827.746	165	829.938
												166	830.125	166	828.753	166	828.349	166	827.39	166	827.884	166	830.042
												167	830.155	167	828.79	167	828.492	167	827.534	167	827.914	167	830.121
												168	830.268	168	828.962	168	828.575	168	827.562	168	828.096	168	830.197
												169	830.369	169	829.048	169	828.678	169	827.812	169	828.184	169	830.246
												170	830.427	170	829.144	170	828.793	170	827.808	170	828.206	170	830.298
												171	830.525	171	829.25	171	828.817	171	828.015	171	828.361	171	830.409
												172	830.565	172	829.338	172	828.944	172	828.101	172	828.443	172	830.466
												173	830.678	173	829.436	173	829.069	173	828.19	173	828.573	173	830.553
												174	830.736	174	829.555	174	829.164	174	828.336	174	828.705	174	830.591
												175	830.82	175	829.562	175	829.249	175	828.544	175	828.779	175	830.698
												176	830.924	176	829.668	176	829.26	176	828.58	176	828.878	176	830.762
												177	830.966	177	829.755	177	829.413	177	828.697	177	828.955	177	830.819
												178	830.987	178	829.841	178	829.548	178	828.78	178	829.061	178	830.905
														179	829.92	179	829.572	179	828.927	179	829.119	179	830.943
														180	829.994	180	829.639	180	829.04	180	829.209	180	831.024
														181	830.07	181	829.729	181	829.168	181	829.257	181	831.102
														182	830.14	182	829.837	182	829.283	182	829.405	182	831.144
														183	830.242	183	829.846	183	829.347	183	829.457	183	831.208
														184	830.297	184	829.92	184	829.451	184	829.535	184	831.254
														185	830.383	185	830.051	185	829.563	185	829.635	185	831.342
														186	830.464	186	830.088	186	829.71	186	829.716	186	831.335
														187	830.525	187	830.188	187	829.833	187	829.798	187	831.392
														188	830.57	188	830.242	188	829.91	188	829.881	188	831.463
														189	830.68	189	830.32	189	830.023	189	829.938	189	831.508
														190	830.776	190	830.376	190	830.146	190	830.011	190	831.565
														191	830.837	191	830.424	191	830.243	191	830.032	191	831.609
														192	830.913	192	830.506	192	830.343	192	830.1	192	831.687
														193	830.948	193	830.604	193	830.401	193	830.2	193	831.711
																194	830.596	194	830.57	194	830.234	194	831.783
																195	830.679	195	830.629	195	830.313	195	831.785
																196	830.735	196	830.784	196	830.405	196	831.864
																197	830.831	197	830.82	197	830.434	197	831.919
																198	830.836	198	830.909	198	830.508	198	831.905
																199	830.938	199	830.99	199	830.543	199	831.923
																200	830.951	200	831.117	200	830.566	200	831.942
																201	831.011	201	831.157	201	830.62	201	832.001
																202	831.037	202	831.308	202	830.7	202	832.045
																203	831.091	203	831.323	203	830.75	203	832.072
																204	831.148	204	831.436	204	830.787	204	832.114
																205	831.208	205	831.525	205	830.867	205	832.143
																206	831.234	206	831.562	206	830.949	206	832.178
																207	831.255	207	831.568	207	830.948	207	832.216
																208	831.285	208	831.64	208	830.948	208	832.245
																209	831.369	209	831.702	209	831.082	209	832.231
																210	831.36	210	831.777	210	831.087	210	832.271
																211	831.391	211	831.854	211	831.146	211	832.301
																212	831.428	212	831.839	212	831.175	212	832.314
																213	831.462	213	831.914	213	831.218	213	832.37
																214	831.511	214	831.849	214	831.253	214	832.367
																215	831.525	215	831.938	215	831.298	215	832.407
																216	831.59	216	832.018	216	831.31	216	832.399
																217	831.611	217	831.984	217	831.35	217	832.434
																		218	831.934	218	831.375	218	832.497
																		219	831.94	219	831.378	219	832.539
																		220	832.013	220	831.421	220	832.573
																		221	831.985	221	831.439	221	832.62
																		222	831.975	222	831.484	222	832.655
																		223	831.928	223	831.529	223	832.706
																		224	831.953	224	831.551	224	832.789
																		225	831.933	225	831.577	225	832.786
																		226	831.904	226	831.598	226	832.813
																		227	831.915	227	831.66	227	832.875
																		228	831.93	228	831.679	228	832.932
																		229	831.914	229	831.68	229	832.946
																		230	831.926	230	831.71	230	832.968
																		231	831.934	231	831.752	231	833.003
																		232	831.934	232	831.773	232	833.052
																		233	831.935	233	831.748	233	833.061
																		234	831.912	234	831.774	234	833.056
																		235	831.904	235	831.784	235	833.11
																		236	831.885	236	831.826	236	833.126
																		237	831.901	237	831.846	237	833.149
																		238	831.889	238	831.881	238	833.162
																		239	831.889	239	831.913	239	833.149
																		240	831.851	240	831.956	240	833.191
																		241	831.9	241	831.993	241	833.151
																		242	831.83	242	831.989	242	833.163
																		243	831.803	243	831.995	243	833.173
																		244	831.831	244	831.978	244	833.178
																		245	831.821	245	832.05	245	833.179
																		246	831.832	246	832.042	246	833.15
																		247	831.787	247	832.062	247	833.16
																		248	831.842	248	832.049	248	833.198
																		249	831.817	249	832.12	249	833.172
																				250	832.107	250	833.105
																				251	832.158	251	833.111
																				252	832.134	252	833.064
																				253	832.13	253	833.102
																				254	832.149	254	833.043
																				255	832.124	255	833.014
																				256	832.1	256	833.02
																				257	832.101	257	832.996
																				258	832.135	258	832.99
																				259	832.119	259	832.942
																				260	832.086	260	832.956
																				261	832.12	261	832.941
																				262	832.171	262	832.957
																				263	832.149	263	832.894
																				264	832.159	264	832.875
																				265	832.156	265	832.905
																				266	832.131	266	832.864
																				267	832.189	267	832.889
																				268	832.17	268	832.856
																				269	832.15	269	832.883
																				270	832.158	270	832.892
																				271	832.148	271	832.878
																						272	832.841
																						273	832.846
																						274	832.834
																						275	832.812
																						276	832.793
																						277	832.809
																						278	832.842
																						279	832.809
																						280	832.772
																						281	832.807
																						282	832.795
																						283	832.776
																						284	832.75
																						285	832.755
																						286	832.729
																						287	832.717
																						288	832.696
																						289	832.659
																						290	832.673
																						291	832.688
																						292	832.652
																						293	832.667
																						294	832.669
																						295	832.639
																						296	832.634
																						297	832.618

## Sheet: Fig. 3d
PP	Time	Mean	Standard Deviation
	1	807.17	1.41775
	2	806.684	1.3857
	3	805.789	1.60257
	4	804.395	1.89682
	5	802.53	2.11911
	6	800.462	2.15701
	7	798.243	1.91227
	8	796.127	1.51548
	9	794.442	1.1727
	10	793.304	0.9142
	11	792.496	0.80985
	12	791.875	0.75026
	13	791.386	0.79021
	14	790.999	0.79641
	15	790.654	0.77488
	16	790.328	0.78561
	17	790.035	0.73585
	18	789.774	0.66713
	19	789.584	0.65712
	20	789.43	0.64869
	21	789.373	0.69824
	22	789.318	0.63694
	23	789.346	0.60551
	24	789.398	0.67589
	25	789.44	0.60868
	26	789.582	0.59344
	27	789.759	0.6396
	28	789.926	0.66209
	29	790.14	0.68435
	30	790.321	0.75789
	31	790.548	0.71808
	32	790.805	0.83591
	33	791.105	0.89179
	34	791.332	0.92354
	35	791.687	0.99168
	36	792.037	0.99678
	37	792.365	1.0344
	38	792.733	1.10372
	39	793.13	1.18536
	40	793.47	1.20323
	41	793.86	1.27557
	42	794.264	1.31036
	43	794.651	1.34934
	44	795.036	1.35123
	45	795.447	1.38747
	46	795.832	1.46086
	47	796.225	1.46962
	48	796.581	1.52194
	49	797.056	1.55618
	50	797.438	1.49389
	51	797.83	1.50843
	52	798.253	1.52817
	53	798.618	1.48235
	54	798.977	1.50276
	55	799.35	1.4793
	56	799.722	1.49373
	57	800.063	1.46175
	58	800.42	1.52983
	59	800.747	1.50883
	60	801.069	1.46905
	61	801.367	1.47563
	62	801.695	1.49998
	63	802.042	1.48711
	64	802.348	1.46508
	65	802.697	1.51903
	66	803.01	1.45741
	67	803.26	1.43523
	68	803.565	1.41532
	69	803.862	1.41205
	70	804.162	1.40776
	71	804.61	1.37301
	72	804.906	1.36106
	73	805.173	1.35729
	74	805.448	1.3368
	75	805.692	1.34071
	76	805.974	1.3307
	77	806.236	1.33028
	78	806.477	1.32374
	79	806.707	1.30995
	80	806.938	1.28088
	81	807.209	1.31498
	82	807.429	1.2821
	83	807.653	1.2882
	84	807.915	1.29521
	85	808.166	1.29723
	86	808.367	1.26439
	87	808.596	1.25221
	88	808.806	1.26926
	89	809.022	1.27594
	90	809.212	1.24674
	91	809.446	1.22255
	92	809.649	1.22351
	93	809.843	1.22428
	94	810.037	1.19885
	95	810.232	1.21425
	96	810.447	1.21478
	97	810.651	1.20861
	98	810.836	1.18812
	99	811.029	1.17948
	100	811.145	1.21579
	101	811.372	1.19292
	102	811.539	1.1797
	103	811.731	1.15206
	104	811.915	1.14456
	105	812.102	1.14396
	106	812.268	1.11849
	107	812.458	1.14308
	108	812.676	1.1123
	109	812.817	1.10937
	110	813.005	1.11539
	111	813.185	1.10618
	112	813.34	1.0979
	113	813.498	1.08656
	114	813.673	1.09388
	115	813.829	1.099
	116	814.027	1.10347
	117	814.19	1.08538
	118	814.339	1.09758
	119	814.507	1.08467
	120	814.669	1.09536
	121	814.769	1.12268
	122	814.918	1.10043
	123	815.091	1.11957
	124	815.21	1.09546
	125	815.397	1.08588
	126	815.538	1.08861
	127	815.67	1.07347
	128	815.802	1.0613
	129	815.944	1.03924
	130	816.092	1.01622
	131	816.24	1.04999
	132	816.39	1.03553
	133	816.527	1.01175
	134	816.662	1.00901
	135	816.816	0.99552
	136	816.941	0.97972
	137	817.08	0.97946
	138	817.216	0.97138
	139	817.331	0.95981
	140	817.463	0.93902
	141	817.652	0.98659
	142	817.764	0.96922
	143	817.891	0.96966
	144	818.017	0.96331
	145	818.141	0.95076
	146	818.263	0.92431
	147	818.37	0.90036
	148	818.487	0.922
	149	818.652	0.89703
	150	818.751	0.89815
	151	818.878	0.90835
	152	818.963	0.90978
	153	819.088	0.87093
	154	819.2	0.87666
	155	819.328	0.85761
	156	819.448	0.84382
	157	819.541	0.83068
	158	819.665	0.82567
	159	819.754	0.81401
	160	819.955	0.82342
	161	820.029	0.81484
	162	820.15	0.8043
	163	820.243	0.78562
	164	820.365	0.78007
	165	820.423	0.78082
	166	820.53	0.75601
	167	820.62	0.76134
	168	820.711	0.74869
	169	820.81	0.72044
	170	820.859	0.72243
	171	820.997	0.72423
	172	821.074	0.69969
	173	821.162	0.70298
	174	821.242	0.67659
	175	821.313	0.67363
	176	821.388	0.66694
	177	821.471	0.66391
	178	821.559	0.66151
	179	821.644	0.69171
	180	821.727	0.67642
	181	821.814	0.6837
	182	821.884	0.64962
	183	821.946	0.65182
	184	822.016	0.63367
	185	822.1	0.63491
	186	822.169	0.60673
	187	822.25	0.5838
	188	822.316	0.57965
	189	822.392	0.56615
	190	822.458	0.54539
	191	822.541	0.5548
	192	822.613	0.53304
	193	822.673	0.52354
	194	822.715	0.54709
	195	822.783	0.5336
	196	822.868	0.5302
	197	822.908	0.52396
	198	822.96	0.50703
	199	823.016	0.49514
	200	823.069	0.48444
	201	823.114	0.49653
	202	823.188	0.48738
	203	823.241	0.47089
	204	823.294	0.46632
	205	823.364	0.45758
	206	823.422	0.46397
	207	823.448	0.48271
	208	823.492	0.47904
	209	823.569	0.47621
	210	823.595	0.48353
	211	823.664	0.48583
	212	823.687	0.47464
	213	823.745	0.48985
	214	823.762	0.49409
	215	823.812	0.47097
	216	823.865	0.50215
	217	823.891	0.49241
	218	823.917	0.56207
	219	823.961	0.56605
	220	824.004	0.56157
	221	824.016	0.56168
	222	824.067	0.54386
	223	824.072	0.55356
	224	824.109	0.55871
	225	824.111	0.53407
	226	824.121	0.53859
	227	824.145	0.52425
	228	824.177	0.52719
	229	824.186	0.5084
	230	824.19	0.51372
	231	824.214	0.50035
	232	824.215	0.49451
	233	824.245	0.48249
	234	824.206	0.48436
	235	824.233	0.48328
	236	824.232	0.48226
	237	824.278	0.48645
	238	824.277	0.49411
	239	824.269	0.47251
	240	824.28	0.49268
	241	824.291	0.46417
	242	824.269	0.4665
	243	824.271	0.47471
	244	824.271	0.45846
	245	824.271	0.46921
	246	824.267	0.45719
	247	824.265	0.4747
	248	824.272	0.46299
	249	824.272	0.46276
	250	824.417	0.32885
	251	824.437	0.33012
	252	824.401	0.31758
	253	824.397	0.33402
	254	824.376	0.30888
	255	824.358	0.31125
	256	824.331	0.31855
	257	824.321	0.33399
	258	824.322	0.31938
	259	824.289	0.30894
	260	824.258	0.35082
	261	824.257	0.34016
	262	824.276	0.33993
	263	824.262	0.33919
	264	824.251	0.32421
	265	824.281	0.31401
	266	824.253	0.33397
	267	824.241	0.33836
	268	824.232	0.34308
	269	824.236	0.35214
	270	824.242	0.32906
	271	824.213	0.35652
	272	824.141	0.39097
	273	824.139	0.396
	274	824.142	0.40003
	275	824.118	0.38193
	276	824.134	0.37406
	277	824.128	0.37449
	278	824.154	0.37915
	279	824.143	0.35997
	280	824.126	0.33511
	281	824.123	0.33775
	282	824.133	0.34926
	283	824.141	0.33028
	284	824.121	0.30879
	285	824.126	0.3122
	286	824.116	0.29781
	287	824.131	0.27834
	288	824.176	0.323
	289	824.163	0.301
	290	824.163	0.3185
	291	824.141	0.3625
	292	824.151	0.326
	293	824.136	0.334
	294	824.126	0.33
	295	824.113	0.309
	296	824.079	0.354
	297	824.087	0.337
	298	823.756	0
	299	823.739	0

## Sheet: Fig. 3e
PI	Time	Mean	Standard Deviation
	1	40642.7	3186.33
	2	39289.8	2654.15
	3	37447	2809
	4	35289.1	3378.52
	5	32469.1	4048.72
	6	28859.4	3723.26
	7	25121.4	2978
	8	22359.3	1628.1
	9	21265.5	1310.51
	10	20404.3	1583.78
	11	19009.2	1594.89
	12	17461.8	1289.03
	13	16276.2	1124.59
	14	15351.7	1022.86
	15	14775.8	933.11
	16	14258	773.442
	17	13844.4	690.104
	18	13514.3	591.915
	19	13368.8	520.798
	20	13186.3	423.165
	21	13126.1	397.6
	22	13046.6	360.907
	23	13107.2	391.381
	24	13231.6	413.956
	25	13375	452.253
	26	13556.9	494.667
	27	13755.8	529.455
	28	13927.8	575.312
	29	14193.2	618.755
	30	14304	665.384
	31	14515.8	682.508
	32	14718.6	621.364
	33	14976.3	685.038
	34	15119.8	749.896
	35	15454.2	827.683
	36	15756.1	843.874
	37	16051	873.316
	38	16335.1	872.147
	39	16720.7	823.638
	40	17007.6	818.836
	41	17338.1	921.045
	42	17689.4	1039.74
	43	18000.5	1170.04
	44	18397	1181.56
	45	18861	1163.05
	46	19181	1315.44
	47	19505.4	1365.79
	48	19840.2	1398.02
	49	20377.8	1374.9
	50	20782.4	1314.07
	51	21205.1	1344.72
	52	21793.7	1422.47
	53	22305.5	1512.57
	54	22748.6	1368.68
	55	23247.8	1625.38
	56	23850.6	1523.93
	57	24161.8	1436.01
	58	24645	1569.39
	59	25069.6	1513.43
	60	25558.3	1417.9
	61	25954.4	1338.84
	62	26284.4	1406.75
	63	26711.6	1458.55
	64	27245	1410.9
	65	27630	1598.08
	66	28107.9	1538.29
	67	28435.3	1530.07
	68	28771.5	1549.25
	69	29242.6	1570.27
	70	29547.5	1658.59
	71	30112	1741.36
	72	30487.5	1771.18
	73	30786	1860.16
	74	31201.8	1804.39
	75	31615.2	1945.59
	76	31974.8	1830.61
	77	32307.5	1849.84
	78	32565.6	1904.11
	79	32935.5	1860.04
	80	33228.6	1830.94
	81	33489.8	2019.72
	82	33862.1	1856.37
	83	34040.9	1812.82
	84	34444.8	1768.59
	85	34691.2	1729.9
	86	35032.7	1685.29
	87	35269.5	1729.63
	88	35450.7	1667.4
	89	35813.4	1666.02
	90	35885.6	1790.16
	91	36152	1686.84
	92	36376.5	1643.77
	93	36560.5	1665
	94	36700.1	1701.04
	95	36844.4	1705
	96	37005.7	1691.19
	97	37219.7	1738.11
	98	37221.6	1798.45
	99	37365.8	1783.92
	100	37619.4	1974.56
	101	37775	1601.82
	102	37924.6	1605.88
	103	38090.5	1472.92
	104	38081.5	1596.96
	105	38256.1	1508.66
	106	38338.3	1451.35
	107	38499.5	1561.45
	108	38709.6	1597.69
	109	38519.6	1443.05
	110	38647.3	1339.07
	111	38833.2	1418.42
	112	39068.7	1600.57
	113	38870.1	1416.4
	114	39132	1614.09
	115	39228.8	1621.32
	116	39208.4	1351.85
	117	39381	1175.44
	118	39557	1048.12
	119	39462.6	883.783
	120	39542.9	842.19
	121	39633	1143.69
	122	39525.3	845.59
	123	39455.3	813.377
	124	39535.4	808.313
	125	39610.5	757.015
	126	39498.5	663.234
	127	39483.6	725.266
	128	39434.2	794.099
	129	39311.9	825.033
	130	39459.2	852.769
	131	39499.9	1007.09
	132	39315.3	912.513
	133	39428.2	936.935
	134	39383.7	882.174
	135	39479.6	906.278
	136	39448	922.403
	137	39426	910.591
	138	39335.8	911.617
	139	39277.7	825.272
	140	39240.2	942.376
	141	39249.7	1005.91
	142	39089.4	1008.24
	143	39047.7	976.668
	144	39032.5	866.265
	145	39090.4	932.256
	146	39070.9	860.46
	147	39063.9	985.805
	148	39031.2	973.714
	149	39114.4	1037.91
	150	39055	910.469
	151	39058.1	1012.11
	152	39079.4	1070.75
	153	39005	1035.61
	154	39219.4	986.96
	155	39255.6	995.255
	156	39225.7	982.811
	157	39198.1	953.437
	158	39203.3	937.749
	159	39155.8	785.977
	160	39139.9	1007
	161	39064.9	1090.82
	162	39008	1062.4
	163	38914.6	1182.22
	164	38873.4	1208.33
	165	38924	1257.55
	166	39039.9	1257.65
	167	39154.9	1216.02
	168	39192.7	1394.19
	169	39121.8	1380.67
	170	38887.5	1290.4
	171	38881.2	1378.79
	172	38777	1429.05
	173	38785.9	1488.13
	174	38731.6	1483.09
	175	38710.5	1353.59
	176	38673.2	1489.87
	177	38663.3	1437.48
	178	38564.4	1391.46
	179	38462.4	1427.97
	180	38385.1	1422.6
	181	38260.6	1388.13
	182	38197.7	1324
	183	38030.9	1141.15
	184	37941.3	1158.71
	185	37898.2	1004.34
	186	37796.2	1075.71
	187	37810.3	1140.79
	188	37710.8	1090.34
	189	37719.7	1280.72
	190	37565.9	1101.07
	191	37451	1077.08
	192	37429	1173.17
	193	37277.2	1076.14
	194	37114.5	1005.92
	195	37008.3	1025.55
	196	36928.4	920.843
	197	36852.5	963.674
	198	36721.9	1079.19
	199	36544.3	1053.2
	200	36521.9	1034.57
	201	36512.4	1120.53
	202	36368	954.503
	203	36184.8	743.574
	204	36003.5	740.343
	205	35928.9	781.33
	206	36058.1	911.899
	207	35964.1	916.004
	208	36032	1067.92
	209	35958.5	1142.62
	210	35950.8	1280.3
	211	35832.8	1166.82
	212	35604	1263.37
	213	35675.3	1260.47
	214	35587.9	1388.72
	215	35428.2	1411.24
	216	35296.3	1108.5
	217	35342.9	987.328
	218	35412.6	1075.94
	219	35245.3	998.952
	220	35129.4	983.047
	221	35104.3	941.27
	222	35027.5	958.133
	223	35066.2	931.769
	224	35038	891.51
	225	35151.8	927.489
	226	35322.7	1135.12
	227	35412.5	1386.7
	228	35332.4	1346.57
	229	35142.4	1195.76
	230	35161.7	1353.71
	231	35039.2	1240.5
	232	35105.5	1249.84
	233	35069.9	1326.76
	234	34980.8	1406.17
	235	35000.4	1412.54
	236	35007.1	1433.37
	237	34976	1563.01
	238	34937.4	1614.94
	239	34834.4	1509.63
	240	34834.6	1458.01
	241	34678.4	1418.56
	242	34808	1324
	243	34716	1292.36
	244	34670.4	1404.91
	245	34707	1448.56
	246	34726.7	1412.91
	247	34762.7	1446.1
	248	34640.2	1477.35
	249	34512.7	1429.6
	250	34385.8	1436.92
	251	34247.1	1074.89
	252	34131.7	1004.17
	253	34093.7	1056.61
	254	34147.3	908.543
	255	34077.6	904.245
	256	34096.2	848.907
	257	34214.3	1001.37
	258	34168	913.108
	259	34094.2	744.715
	260	34049.2	576.072
	261	34106.9	662.7
	262	34179.5	642.394
	263	34143.1	448.804
	264	34150.2	751.581
	265	34035	625.298
	266	33982.1	681.283
	267	34026.5	527.109
	268	34052.6	517.453
	269	33944.6	283.408
	270	33739.3	415.245
	271	33868.6	333.428
	272	33694.3	577.176
	273	33764.5	444.156
	274	33708.9	538.039
	275	33778.5	467.211
	276	33843.7	397.672
	277	33794.9	515.602
	278	33762.1	519.85
	279	33843	552.254
	280	33702.5	736.27
	281	33657.7	781.92
	282	33605.1	713.107
	283	33681	529.538
	284	33726	543.047
	285	33687.6	800.222
	286	33501	624.976
	287	33721.2	716.355
	288	33299	378.056
	289	33435.5	543.053
	290	33352.4	537.351
	291	33316.8	570.098
	292	33207.4	680.91
	293	33475	497.748
	294	33545.8	432.946
	295	33496.9	406.088
	296	33527.6	338.814
	297	33367.5	522.634
	298	32906	0
	299	32851.6	0

## Sheet: Fig. 3f
PPC	Time	Mean	Standard Deviation
	1	816.765	3.22008
	2	815.753	2.96827
	3	813.936	3.04088
	4	811.417	3.00768
	5	808.476	2.76007
	6	805.67	2.48422
	7	802.962	2.01944
	8	800.556	1.42741
	9	798.748	0.94466
	10	797.645	0.63489
	11	796.918	0.51893
	12	796.373	0.44055
	13	795.939	0.411
	14	795.591	0.3689
	15	795.315	0.368
	16	795.03	0.35219
	17	794.803	0.3679
	18	794.575	0.31866
	19	794.422	0.28421
	20	794.267	0.30154
	21	794.164	0.30271
	22	794.093	0.31257
	23	794.071	0.29453
	24	794.07	0.29267
	25	794.076	0.32771
	26	794.123	0.30172
	27	794.198	0.30841
	28	794.259	0.29846
	29	794.384	0.3178
	30	794.45	0.32555
	31	794.601	0.34015
	32	794.723	0.3383
	33	794.916	0.38726
	34	795.039	0.43874
	35	795.271	0.45652
	36	795.516	0.51189
	37	795.731	0.52932
	38	795.969	0.57669
	39	796.228	0.59325
	40	796.489	0.65289
	41	796.765	0.71011
	42	797.079	0.7512
	43	797.37	0.79523
	44	797.649	0.80927
	45	797.98	0.83574
	46	798.261	0.89926
	47	798.57	0.93358
	48	798.878	0.98025
	49	799.273	1.00335
	50	799.637	1.01712
	51	799.975	1.03157
	52	800.396	1.09045
	53	800.771	1.11079
	54	801.101	1.13988
	55	801.474	1.17013
	56	801.83	1.17872
	57	802.168	1.16917
	58	802.532	1.26143
	59	802.858	1.27581
	60	803.236	1.28495
	61	803.531	1.29406
	62	803.898	1.36602
	63	804.255	1.36553
	64	804.594	1.36911
	65	804.952	1.4218
	66	805.32	1.41529
	67	805.624	1.42661
	68	805.957	1.43081
	69	806.312	1.45543
	70	806.64	1.4728
	71	807.131	1.45626
	72	807.486	1.45612
	73	807.784	1.45547
	74	808.121	1.45018
	75	808.443	1.50189
	76	808.764	1.48187
	77	809.067	1.49144
	78	809.373	1.50168
	79	809.681	1.51937
	80	809.999	1.52603
	81	810.346	1.57226
	82	810.697	1.58153
	83	810.945	1.58635
	84	811.264	1.58281
	85	811.6	1.61692
	86	811.937	1.61763
	87	812.241	1.62496
	88	812.531	1.65854
	89	812.837	1.68288
	90	813.14	1.68762
	91	813.484	1.67859
	92	813.802	1.71419
	93	814.073	1.71988
	94	814.362	1.72065
	95	814.655	1.74661
	96	814.962	1.76186
	97	815.257	1.74939
	98	815.586	1.76085
	99	815.882	1.76276
	100	816.071	1.83547
	101	816.38	1.79041
	102	816.691	1.8194
	103	816.976	1.77936
	104	817.246	1.77222
	105	817.543	1.78433
	106	817.829	1.77646
	107	818.106	1.79835
	108	818.395	1.71349
	109	818.649	1.74144
	110	818.935	1.71954
	111	819.19	1.73329
	112	819.454	1.7184
	113	819.694	1.70932
	114	819.957	1.72154
	115	820.191	1.7065
	116	820.435	1.67613
	117	820.711	1.65485
	118	820.93	1.66001
	119	821.172	1.64048
	120	821.402	1.62724
	121	821.536	1.63412
	122	821.762	1.61201
	123	821.979	1.60434
	124	822.148	1.59511
	125	822.427	1.58346
	126	822.625	1.59404
	127	822.813	1.58252
	128	823.012	1.57167
	129	823.2	1.53315
	130	823.408	1.48864
	131	823.592	1.50551
	132	823.789	1.49235
	133	823.996	1.48353
	134	824.181	1.46117
	135	824.378	1.42848
	136	824.577	1.42385
	137	824.764	1.41152
	138	824.924	1.38643
	139	825.082	1.37338
	140	825.253	1.33534
	141	825.489	1.40239
	142	825.639	1.36803
	143	825.795	1.36417
	144	825.958	1.33524
	145	826.112	1.32216
	146	826.28	1.27868
	147	826.436	1.2838
	148	826.571	1.28082
	149	826.74	1.20903
	150	826.868	1.20635
	151	827	1.2035
	152	827.117	1.21043
	153	827.266	1.16236
	154	827.393	1.15648
	155	827.538	1.13928
	156	827.666	1.1046
	157	827.785	1.10031
	158	827.931	1.07638
	159	828.036	1.06082
	160	828.287	1.02783
	161	828.372	1.01585
	162	828.487	1.00085
	163	828.611	0.97409
	164	828.746	0.97574
	165	828.827	0.97353
	166	828.941	0.94481
	167	829.031	0.93533
	168	829.125	0.9288
	169	829.233	0.89159
	170	829.293	0.90521
	171	829.403	0.88172
	172	829.483	0.8655
	173	829.588	0.86207
	174	829.679	0.82765
	175	829.761	0.80429
	176	829.837	0.81838
	177	829.915	0.79125
	178	830	0.77357
	179	829.93	0.7085
	180	830.016	0.70362
	181	830.089	0.69011
	182	830.166	0.64879
	183	830.232	0.6602
	184	830.294	0.63975
	185	830.386	0.62414
	186	830.449	0.59005
	187	830.529	0.57205
	188	830.593	0.5674
	189	830.662	0.55022
	190	830.729	0.53156
	191	830.79	0.53541
	192	830.862	0.52798
	193	830.919	0.50455
	194	830.987	0.55156
	195	831.04	0.5286
	196	831.116	0.50903
	197	831.154	0.50299
	198	831.205	0.48726
	199	831.259	0.47399
	200	831.297	0.46552
	201	831.349	0.46535
	202	831.408	0.44884
	203	831.449	0.44455
	204	831.51	0.44558
	205	831.564	0.42499
	206	831.617	0.42066
	207	831.643	0.43615
	208	831.674	0.4419
	209	831.741	0.40513
	210	831.77	0.42234
	211	831.824	0.42121
	212	831.85	0.42162
	213	831.898	0.42564
	214	831.911	0.41822
	215	831.964	0.42387
	216	831.998	0.41832
	217	832.026	0.42572
	218	832.117	0.4258
	219	832.142	0.44111
	220	832.183	0.43655
	221	832.201	0.44243
	222	832.24	0.45053
	223	832.26	0.45715
	224	832.289	0.46623
	225	832.287	0.45712
	226	832.296	0.46301
	227	832.322	0.45656
	228	832.357	0.47276
	229	832.354	0.47837
	230	832.374	0.4808
	231	832.384	0.47533
	232	832.398	0.48917
	233	832.398	0.50212
	234	832.399	0.50247
	235	832.418	0.52318
	236	832.43	0.52826
	237	832.444	0.53562
	238	832.455	0.53494
	239	832.46	0.5302
	240	832.462	0.54396
	241	832.473	0.51925
	242	832.451	0.54583
	243	832.452	0.55539
	244	832.462	0.56886
	245	832.47	0.55572
	246	832.462	0.55502
	247	832.467	0.56991
	248	832.473	0.57514
	249	832.479	0.57089
	250	832.634	0.52064
	251	832.641	0.51906
	252	832.621	0.52126
	253	832.635	0.52547
	254	832.612	0.52647
	255	832.605	0.51232
	256	832.588	0.53534
	257	832.585	0.52544
	258	832.595	0.54697
	259	832.572	0.55439
	260	832.555	0.57591
	261	832.572	0.5676
	262	832.6	0.5657
	263	832.59	0.58686
	264	832.578	0.59227
	265	832.608	0.59311
	266	832.589	0.609
	267	832.603	0.61898
	268	832.586	0.63722
	269	832.602	0.63935
	270	832.615	0.65744
	271	832.595	0.66289
	272	832.737	0.69507
	273	832.744	0.73209
	274	832.734	0.75003
	275	832.739	0.73097
	276	832.746	0.72499
	277	832.728	0.75237
	278	832.754	0.76067
	279	832.747	0.75247
	280	832.735	0.73898
	281	832.731	0.75816
	282	832.715	0.74562
	283	832.703	0.74172
	284	832.679	0.72296
	285	832.66	0.72689
	286	832.639	0.71176
	287	832.622	0.71615
	288	832.198	0.49775
	289	832.187	0.4715
	290	832.184	0.489
	291	832.167	0.522
	292	832.158	0.49375
	293	832.163	0.5035
	294	832.163	0.50575
	295	832.151	0.48725
	296	832.116	0.517
	297	832.11	0.50775
	298	831.593	0
	299	831.606	0
	--
	--
	--
	--
	--
	--
	--
	--
	--
	--
	--
	--
	--
	--
	--
	--
	--
	--
	--
	--
	--
	--
	--
	--
	--
	--
	--
	--
	--
	--
	--
	--
	--
	--
	--
	--
	--
	--
	--
	--
	--
	--
	--
	--
	--
	--
	--
	--
	--
	--
	--
	--
	--
	--
	--
	--
	--
	--
	--
	--
	--
	--
	--
	--
	--
	--
	--
	--
	--
	--
	--
	--
	--
	--
	--
	--
	--
	--
	--
	--
	--
	--
	--
	--
	--
	--
	--
	--
	--
	--
	--
	--
	--
	--
	--
	--
	--
	--
	--
	--
	--
	--
	--
	--
	--
	--
	--
	--
	--
	--
	--
	--
	--
	--
	--
	--
	--
	--
	--
	--
	--
	--
	--
	--
	--
	--
	--
	--
	--
	--
	--
	--
	--
	--
	--
	--
	--
	--
	--
	--
	--
	--
	--
	--
	--
	--
	--
	--
	--
	--
	--
	--
	--
	--
	--
	--
	--
	--
	--
	--
	--
	--
	--
	--
	--
	--
	--
	--
	--
	--
	--
	--
	--
	--
	--
	--
	--
	--
	--
	--
	--
	--
	--
	--
	--
	--
	--
	--
	--
	--
	--
	--
	--
	--
	--
	--
	--
	--
	--
	--
	--
	--
	--
	--
	--
	--
	--
	--
	--
	--
	--
	--
	--
	--
	--
	--
	--
	--
	--
	--
	--
	--
	--
	--
	--
	--
	--
	--
	--
	--
	--
	--
	--
	--
	--
	--
	--
	--
	--
	--
	--
	--
	--
	--
	--
	--
	--
	--
	--
	--
	--
	--
	--
	--
	--
	--
	--
	--
	--
	--
	--
	--
	--
	--
	--
	--
	--
	--
	--
	--
	--
	--
	--
	--
	--
	--
	--
	--
	--
	--
	--
	--
	--
	--
	--
	--
	--
	--
	--
	--
	--
	--
	--
	--
	--
	--
	--
	--
	--
	--
	--
	--
	--
	--
	--
	--
	--
	--
	--
	--
	--
	--
	--
	--
	--
	--
	--
	--
	--
	--
	--
	--
	--
	--
	--
	--
	--
	--
	--
	--
	--
	--
	--
	--
	--
	--
	--
	--
	--
	--
	--
	--
	--
	--
	--
	--
	--
	--
	--
	--
	--
	--
	--
	--
	--
	--
	--
	--
	--
	--
	--
	--
	--
	--
	--
	--
	--
	--
	--
	--
	--
	--
	--
	--
	--
	--
	--
	--
	--
	--
	--
	--
	--
	--
	--
	--
	--
	--
	--
	--
	--
	--
	--
	--
	--
	--
	--
	--
	--
	--
	--
	--
	--
	--
	--
	--
	--
	--
	--
	--
	--
	--
	--
	--
	--
	--
	--
	--
	--
	--
	--
	--
	--
	--
	--
	--
	--
	--
	--
	--
	--
	--
	--
	--
	--
	--
	--
	--
	--
	--
	--
	--
	--
	--
	--
	--
	--
	--
	--
	--
	--
	--
	--
	--
	--
	--
	--
	--
	--
	--
	--
	--
	--
	--
	--
	--
	--
	--
	--
	--
	--
	--
	--
	--
	--
	--
	--
	--
	--
	--
	--
	--
	--
	--
	--
	--
	--
	--
	--
	--
	--
	--
	--
	--
	--
	--
	--
	--
	--
	--
	--
	--
	--
	--
	--
	--
	--
	--
	--
	--
	--
	--
	--
	--
	--
	--
	--
	--
	--
	--
	--
	--
	--
	--
	--
	--
	--
	--
	--
	--
	--
	--
	--
	--
	--
	--
	--
	--
	--
	--
	--
	--
	--
	--
	--
	--
	--
	--
	--
	--
	--
	--
	--
	--
	--
	--
	--
	--
	--
	--
	--
	--
	--
	--
	--
	--
	--
	--
	--
	--
	--
	--
	--
	--
	--
	--
	--
	--
	--
	--
	--
	--
	--
	--
	--
	--
	--
	--
	--
	--
	--
	--
	--
	--
	--
	--
	--
	--
	--
	--
	--
	--
	--
	--
	--
	--
	--

## Sheet: Fig. 3h
45	5693	6923	1.2161
70	7047	9499	1.3479
100	7402	9818	1.3264
120	7620	10556	1.3853
140	8258	12187	1.4758
160	8371	13200	1.5769
180	8107	14218	1.7538
195	9052	15675	1.7317
220	10102	17590	1.7412
250	10106	18940	1.8741
270	10888	20717	1.9027
300	10742	21475	1.9992

[truncated: 7 more sheets: Fig. 3i, Fig. 3j, Fig. 4b, Fig.4c, Fig. 5a, Fig. 5b, Fig. 5d]
